# Supplementary material for: Enhancing O-linking oligosaccharyltransferase functionality through directed evolution
Source: J Biol Chem. 2025 Nov 5;302(1):110885. doi: 10.1016/j.jbc.2025.110885 (PMC12800693; doi:10.1016/j.jbc.2025.110885)
Supplement: Table S1 [file mmc8.xlsx]

## Sheet: Sheet1
Residue	Vector
P27	pVNM245
N28	pVNM245
T29	pVNM245
S30	pVNM245
N31	pVNM245
L32	pVNM245
S33	pVNM245
S34*	pVNM306
T35*	pVNM306
Q141	pVNM245
K142	pVNM245
E144	pVNM245
S155	pVNM306
Y156	pVNM245
N157	pVNM306
G158	pVNM245
R159	pVNM306
S160	pVNM245
T161	pVNM245
L164	pVNM245
Q166	pVNM306
P167	pVNM306
N168	pVNM306
Q169	pVNM306
F170	pVNM245
Q210	pVNM306
S211	pVNM306
R212	pVNM245
S213	pVNM306
A214	pVNM306
W215	pVNM306
I216	pVNM245
P253	pVNM245
L254	pVNM245
L255	pVNM245
F256	pVNM245
N257	pVNM245
L258	pVNM306
I259	pVNM245
F260	pVNM306
F261	pVNM245
Q262	pVNM245
K263	pVNM245
N264	pVNM245
S265	pVNM245
Y266	pVNM245
S267	pVNM306
T268	pVNM245
F269	pVNM245
D270	pVNM245
R271	pVNM245
L272	pVNM245
T273	pVNM245
M274	pVNM245
G275	pVNM245
S276	pVNM245
S277	pVNM245
R278	pVNM245
F279	pVNM245
E280	pVNM245
I281	pVNM245
W282	pVNM245
Q284	pVNM245
L285	pVNM245
L286	pVNM245
K287	pVNM245
A288	pVNM245
F290	pVNM245
H291	pVNM245
K292	pVNM245
P293	pVNM245
F294	pVNM245
G296	pVNM245
Y297	pVNM245
G298	pVNM245
W299	pVNM245
G300	pVNM245
Q301*	pVNM306
T302*	pVNM306
K312	pVNM245
S313	pVNM245
S314	pVNM245
T315	pVNM245
K316	pVNM245
G317	pVNM245
E318	pVNM245
F320	pVNM245
T321	pVNM245
Y322	pVNM245
S323	pVNM245
N325	pVNM245
L326	pVNM245
F327*	pVNM306
L328	pVNM245
M331	pVNM245
L332	pVNM306
W333	pVNM245
N334	pVNM245
G335	pVNM245
L378	pVNM245
E379	pVNM245
Y380	pVNM245
P381	pVNM245
F382	pVNM306
A383	pVNM245
Y384	pVNM245
T385	pVNM245
Y386	pVNM245
*Denotes residues that were screened via eBlock
