# Supplementary material for: Enhancing O-linking oligosaccharyltransferase functionality through directed evolution
Source: J Biol Chem. 2025 Nov 5;302(1):110885. doi: 10.1016/j.jbc.2025.110885 (PMC12800693; doi:10.1016/j.jbc.2025.110885)
Supplement: Table S2 [file mmc9.xlsx]

## Sheet: Primers for 22c-trick library
Primer Name	Sequence 5'-3'
pVNM245_P27_NDT_Fwd	ttggtagtgcttttataattNDTaatacttcaaatttatcttctactttatataaagagc
pVNM245_P27_VHG_Fwd	ttggtagtgcttttataattVHGaatacttcaaatttatcttctactttatataaagagc
pVNM245_P27_TGG_Fwd	ttggtagtgcttttataattTGGaatacttcaaatttatcttctactttatataaagagc
pVNM245_P27_Rev	aattataaaagcactaccaaggaaaaat
pVNM245_N28_NDT_Fwd	gtagtgcttttataattccaNDTacttcaaatttatcttctactttatataaagagc
pVNM245_N28_VHG_Fwd	gtagtgcttttataattccaVHGacttcaaatttatcttctactttatataaagagc
pVNM245_N28_TGG_Fwd	gtagtgcttttataattccaTGGacttcaaatttatcttctactttatataaagagc
pVNM245_N28_Rev	tggaattataaaagcactaccaaggaaa
pVNM245_T29_NDT_Fwd	gtgcttttataattccaaatNDTtcaaatttatcttctactttatataaagagctaattg
pVNM245_T29_VHG_Fwd	gtgcttttataattccaaatVHGtcaaatttatcttctactttatataaagagctaattg
pVNM245_T29_TGG_Fwd	gtgcttttataattccaaatTGGtcaaatttatcttctactttatataaagagctaattg
pVNM245_T29_Rev	atttggaattataaaagcactaccaagg
pVNM245_S30_NDT_Fwd	cttttataattccaaatactNDTaatttatcttctactttatataaagagctaattgc
pVNM245_S30_VHG_Fwd	cttttataattccaaatactVHGaatttatcttctactttatataaagagctaattgc
pVNM245_S30_TGG_Fwd	cttttataattccaaatactTGGaatttatcttctactttatataaagagctaattgc
pVNM245_S30_Rev	agtatttggaattataaaagcactaccaag
pVNM245_N31_NDT_Fwd	ttataattccaaatacttcaNDTttatcttctactttatataaagagctaattgcag
pVNM245_N31_VHG_Fwd	ttataattccaaatacttcaVHGttatcttctactttatataaagagctaattgcag
pVNM245_N31_TGG_Fwd	ttataattccaaatacttcaTGGttatcttctactttatataaagagctaattgcag
pVNM245_N31_Rev	tgaagtatttggaattataaaagcactacc
pVNM245_L32_NDT_Fwd	taattccaaatacttcaaatNDTtcttctactttatataaagagctaattgcag
pVNM245_L32_VHG_Fwd	taattccaaatacttcaaatVHGtcttctactttatataaagagctaattgcag
pVNM245_L32_TGG_Fwd	taattccaaatacttcaaatTGGtcttctactttatataaagagctaattgcag
pVNM245_L32_Rev	atttgaagtatttggaattataaaagcactac
pVNM245_S33_NDT_Fwd	ttccaaatacttcaaatttaNDTtctactttatataaagagctaattgcagttttag
pVNM245_S33_VHG_Fwd	ttccaaatacttcaaatttaVHGtctactttatataaagagctaattgcagttttag
pVNM245_S33_TGG_Fwd	ttccaaatacttcaaatttaTGGtctactttatataaagagctaattgcagttttag
pVNM245_S33_Rev	taaatttgaagtatttggaattataaaagcactac
pVNM245_Q141_NDT_Fwd	catttcttattgctataaatNDTaaaatagaaatagttcaaaatttttttctatttagc
pVNM245_Q141_VHG_Fwd	catttcttattgctataaatVHGaaaatagaaatagttcaaaatttttttctatttagc
pVNM245_Q141_TGG_Fwd	catttcttattgctataaatTGGaaaatagaaatagttcaaaatttttttctatttagc
pVNM245_Q141_Rev	atttatagcaataagaaatgaaatctg
pVNM245_K142_NDT_Fwd	ttcttattgctataaatcaaNDTatagaaatagttcaaaatttttttctatttagctc
pVNM245_K142_VHG_Fwd	ttcttattgctataaatcaaVHGatagaaatagttcaaaatttttttctatttagctc
pVNM245_K142_TGG_Fwd	ttcttattgctataaatcaaTGGatagaaatagttcaaaatttttttctatttagctc
pVNM245_K142_Rev	ttgatttatagcaataagaaatgaaatctgaac
pVNM245_E144_NDT_Fwd	ttgctataaatcaaaaaataNDTatagttcaaaatttttttctatttagctcc
pVNM245_E144_VHG_Fwd	ttgctataaatcaaaaaataVHGatagttcaaaatttttttctatttagctcc
pVNM245_E144_TGG_Fwd	ttgctataaatcaaaaaataTGGatagttcaaaatttttttctatttagctcc
pVNM245_E144_Rev	tattttttgatttatagcaataagaaatgaaatc
pVNM306_S155_NDT_Fwd	atttttttttattctcgtcaNDTtacaatgggcgttcgactg
pVNM306_S155_VHG_Fwd	atttttttttattctcgtcaVHGtacaatgggcgttcgactg
pVNM306_S155_TGG_Fwd	atttttttttattctcgtcaTGGtacaatgggcgttcgactg
pVNM306_S155_Rev	tgacgagaataaaaaaaaattctgcac
pVNM245_Y156_NDT_Fwd	tttttctatttagctcctcaNDTaatggtcgttctactgctaatct
pVNM245_Y156_VHG_Fwd	tttttctatttagctcctcaVHGaatggtcgttctactgctaatct
pVNM245_Y156_TGG_Fwd	tttttctatttagctcctcaTGGaatggtcgttctactgctaatct
pVNM245_Y156_Rev	tgaggagctaaatagaaaaaaattttgaac
pVNM306_N157_NDT_Fwd	ttttattctcgtcaagctacNDTgggcgttcgactgcaaac
pVNM306_N157_VHG_Fwd	ttttattctcgtcaagctacVHGgggcgttcgactgcaaac
pVNM306_N157_TGG_Fwd	ttttattctcgtcaagctacTGGgggcgttcgactgcaaac
pVNM306_N157_Rev	gtagcttgacgagaataaaaaaaaattctg
pVNM245_G158_NDT_Fwd	tatttagctcctcatataatNDTcgttctactgctaatctgggt
pVNM245_G158_VHG_Fwd	tatttagctcctcatataatVHGcgttctactgctaatctgggt
pVNM245_G158_TGG_Fwd	tatttagctcctcatataatTGGcgttctactgctaatctgggt
pVNM245_G158_Rev	attatatgaggagctaaatagaaaaaaattttgaac
pVNM306_R159_NDT_Fwd	tcaagctacaatgggNDTtcgactgcaaacctggg
pVNM306_R159_VHG_Fwd	tcaagctacaatgggVHGtcgactgcaaacctggg
pVNM306_R159_TGG_Fwd	tcaagctacaatgggTGGtcgactgcaaacctggg
pVNM306_R159_Rev	cccattgtagcttgacgagaat
pVNM245_S160_NDT_Fwd	gctcctcatataatggtcgtNDTactgctaatctgggtcaacc
pVNM245_S160_VHG_Fwd	gctcctcatataatggtcgtVHGactgctaatctgggtcaacc
pVNM245_S160_TGG_Fwd	gctcctcatataatggtcgtTGGactgctaatctgggtcaacc
pVNM245_S160_Rev	acgaccattatatgaggagctaaatag
pVNM245_T161_NDT_Fwd	cctcatataatggtcgttctNDTgctaatctgggtcaaccaaatc
pVNM245_T161_VHG_Fwd	cctcatataatggtcgttctVHGgctaatctgggtcaaccaaatc
pVNM245_T161_TGG_Fwd	cctcatataatggtcgttctTGGgctaatctgggtcaaccaaatc
pVNM245_T161_Rev	agaacgaccattatatgaggagctaaat
pVNM245_L164_NDT_Fwd	atggtcgttctactgctaatNDTggtcaaccaaatcaattttcgactt
pVNM245_L164_VHG_Fwd	atggtcgttctactgctaatVHGggtcaaccaaatcaattttcgactt
pVNM245_L164_TGG_Fwd	atggtcgttctactgctaatTGGggtcaaccaaatcaattttcgactt
pVNM245_L164_Rev	attagcagtagaacgaccattatatgag
pVNM306_Q166_NDT_Fwd	actgcaaacctggggNDTccaaaccaattttctacacttatcttg
pVNM306_Q166_VHG_Fwd	actgcaaacctggggVHGccaaaccaattttctacacttatcttg
pVNM306_Q166_TGG_Fwd	actgcaaacctggggTGGccaaaccaattttctacacttatcttg
pVNM306_Q166_Rev	ccccaggtttgcagtcgaac
pVNM306_P167_NDT_Fwd	cgactgcaaacctggggcagNDTaaccaattttctacacttatcttgattaccct
pVNM306_P167_VHG_Fwd	cgactgcaaacctggggcagVHGaaccaattttctacacttatcttgattaccct
pVNM306_P167_TGG_Fwd	cgactgcaaacctggggcagTGGaaccaattttctacacttatcttgattaccct
pVNM306_P167_Rev	ctgccccaggtttgcagtcgaac
pVNM306_N168_NDT_Fwd	aacctggggcagccaNDTcaattttctacacttatcttgattaccc
pVNM306_N168_VHG_Fwd	aacctggggcagccaVHGcaattttctacacttatcttgattaccc
pVNM306_N168_TGG_Fwd	aacctggggcagccaTGGcaattttctacacttatcttgattaccc
pVNM306_N168_Rev	tggctgccccaggtttg
pVNM306_Q169_NDT_Fwd	caaacctggggcagccaaacNDTttttctacacttatcttgattacccttttcttgttatg
pVNM306_Q169_VHG_Fwd	caaacctggggcagccaaacVHGttttctacacttatcttgattacccttttcttgttatg
pVNM306_Q169_TGG_Fwd	caaacctggggcagccaaacTGGttttctacacttatcttgattacccttttcttgttatg
pVNM306_Q169_Rev	gtttggctgccccaggtttgcag
pVNM245_F170_NDT_Fwd	atctgggtcaaccaaatcaaNDTtcgactttgattttaataactttatttctattatgc
pVNM245_F170_VHG_Fwd	atctgggtcaaccaaatcaaVHGtcgactttgattttaataactttatttctattatgc
pVNM245_F170_TGG_Fwd	atctgggtcaaccaaatcaaTGGtcgactttgattttaataactttatttctattatgc
pVNM245_F170_Rev	ttgatttggttgacccagattagcag
pVNM306_Q210_NDT_Fwd	gcaaatgtgatgacaNDTtctcgctcggcttggat
pVNM306_Q210_VHG_Fwd	gcaaatgtgatgacaVHGtctcgctcggcttggat
pVNM306_Q210_TGG_Fwd	gcaaatgtgatgacaTGGtctcgctcggcttggat
pVNM306_Q210_Rev	tgtcatcacatttgcgaagataag
pVNM306_S211_NDT_Fwd	aatgtgatgacacaaNDTcgctcggcttggatctc
pVNM306_S211_VHG_Fwd	aatgtgatgacacaaVHGcgctcggcttggatctc
pVNM306_S211_TGG_Fwd	aatgtgatgacacaaTGGcgctcggcttggatctc
pVNM306_S211_Rev	ttgtgtcatcacatttgcgaag
pVNM245_R212_NDT_Fwd	ctaatgtaatgacgcagtctNDTagtgcatggataagtgtaattctg
pVNM245_R212_VHG_Fwd	ctaatgtaatgacgcagtctVHGagtgcatggataagtgtaattctg
pVNM245_R212_TGG_Fwd	ctaatgtaatgacgcagtctTGGagtgcatggataagtgtaattctg
pVNM245_R212_Rev	agactgcgtcattacattagcaaaaatc
pVNM306_S213_NDT_Fwd	atgtgatgacacaatctcgcNDTgcttggatctccgttattttaatttct
pVNM306_S213_VHG_Fwd	atgtgatgacacaatctcgcVHGgcttggatctccgttattttaatttct
pVNM306_S213_TGG_Fwd	atgtgatgacacaatctcgcTGGgcttggatctccgttattttaatttct
pVNM306_S213_Rev	gcgagattgtgtcatcacatttgc
pVNM306_A214_NDT_Fwd	acacaatctcgctcgNDTtggatctccgttattttaatttctctg
pVNM306_A214_VHG_Fwd	acacaatctcgctcgVHGtggatctccgttattttaatttctctg
pVNM306_A214_TGG_Fwd	acacaatctcgctcgTGGtggatctccgttattttaatttctctg
pVNM306_A214_Rev	cgagcgagattgtgtcatcac
pVNM306_W215_NDT_Fwd	caatctcgctcggctNDTatctccgttattttaatttctctgctg
pVNM306_W215_VHG_Fwd	caatctcgctcggctVHGatctccgttattttaatttctctgctg
pVNM306_W215_TGG_Fwd	caatctcgctcggctTGGatctccgttattttaatttctctgctg
pVNM306_W215_Rev	agccgagcgagattgtgtcat
pVNM245_I216_NDT_Fwd	cgcagtctagaagtgcatggNDTagtgtaattctgatttctctattatatctttt
pVNM245_I216_VHG_Fwd	cgcagtctagaagtgcatggVHGagtgtaattctgatttctctattatatctttt
pVNM245_I216_TGG_Fwd	cgcagtctagaagtgcatggTGGagtgtaattctgatttctctattatatctttt
pVNM245_I216_Rev	ccatgcacttctagactgcgtcattac
pVNM245_P253_NDT_Fwd	ggacattagtttattgtgttNDTttactatttaatttaattttttttcaaaaaaatagct
pVNM245_P253_VHG_Fwd	ggacattagtttattgtgttVHGttactatttaatttaattttttttcaaaaaaatagct
pVNM245_P253_TGG_Fwd	ggacattagtttattgtgttTGGttactatttaatttaattttttttcaaaaaaatagct
pVNM245_P253_Rev	aacacaataaactaatgtccaaaatac
pVNM245_L254_NDT_Fwd	cattagtttattgtgttccaNDTctatttaatttaattttttttcaaaaaaatagctatt
pVNM245_L254_VHG_Fwd	cattagtttattgtgttccaVHGctatttaatttaattttttttcaaaaaaatagctatt
pVNM245_L254_TGG_Fwd	cattagtttattgtgttccaTGGctatttaatttaattttttttcaaaaaaatagctatt
pVNM245_L254_Rev	tggaacacaataaactaatgtccaaaatac
pVNM245_L255_NDT_Fwd	tagtttattgtgttccattaNDTtttaatttaattttttttcaaaaaaatagctattcta
pVNM245_L255_VHG_Fwd	tagtttattgtgttccattaVHGtttaatttaattttttttcaaaaaaatagctattcta
pVNM245_L255_TGG_Fwd	tagtttattgtgttccattaTGGtttaatttaattttttttcaaaaaaatagctattcta
pVNM245_L255_Rev	taatggaacacaataaactaatgtcc
pVNM245_F256_NDT_Fwd	tttattgtgttccattactaNDTaatttaattttttttcaaaaaaatagctattctacg
pVNM245_F256_VHG_Fwd	tttattgtgttccattactaVHGaatttaattttttttcaaaaaaatagctattctacg
pVNM245_F256_TGG_Fwd	tttattgtgttccattactaTGGaatttaattttttttcaaaaaaatagctattctacg
pVNM245_F256_Rev	tagtaatggaacacaataaactaatgtcc
pVNM245_N257_NDT_Fwd	attgtgttccattactatttNDTttaattttttttcaaaaaaatagctattctacg
pVNM245_N257_VHG_Fwd	attgtgttccattactatttVHGttaattttttttcaaaaaaatagctattctacg
pVNM245_N257_TGG_Fwd	attgtgttccattactatttTGGttaattttttttcaaaaaaatagctattctacg
pVNM245_N257_Rev	aaatagtaatggaacacaataaactaatgtc
pVNM306_L258_NDT_Fwd	cctcttctgttcaatNDTatcttcttccagaaaaacagttatagt
pVNM306_L258_VHG_Fwd	cctcttctgttcaatVHGatcttcttccagaaaaacagttatagt
pVNM306_L258_TGG_Fwd	cctcttctgttcaatTGGatcttcttccagaaaaacagttatagt
pVNM306_L258_Rev	attgaacagaagaggcacac
pVNM245_I259_NDT_Fwd	ttccattactatttaatttaNDTttttttcaaaaaaatagctattctacgtttg
pVNM245_I259_VHG_Fwd	ttccattactatttaatttaVHGttttttcaaaaaaatagctattctacgtttg
pVNM245_I259_TGG_Fwd	ttccattactatttaatttaTGGttttttcaaaaaaatagctattctacgtttg
pVNM245_I259_Rev	taaattaaatagtaatggaacacaataaactaatg
pVNM306_F260_NDT_Fwd	ctgttcaatttgatcNDTttccagaaaaacagttatagtaccttc
pVNM306_F260_VHG_Fwd	ctgttcaatttgatcVHGttccagaaaaacagttatagtaccttc
pVNM306_F260_TGG_Fwd	ctgttcaatttgatcTGGttccagaaaaacagttatagtaccttc
pVNM306_F260_Rev	gatcaaattgaacagaagaggcac
pVNM245_F261_NDT_Fwd	tactatttaatttaatttttNDTcaaaaaaatagctattctacgtttgatcgt
pVNM245_F261_VHG_Fwd	tactatttaatttaatttttVHGcaaaaaaatagctattctacgtttgatcgt
pVNM245_F261_TGG_Fwd	tactatttaatttaatttttTGGcaaaaaaatagctattctacgtttgatcgt
pVNM245_F261_Rev	aaaaattaaattaaatagtaatggaacacaataaac
pVNM245_Q262_NDT_Fwd	tatttaatttaattttttttNDTaaaaatagctattctacgtttgatcgtc
pVNM245_Q262_VHG_Fwd	tatttaatttaattttttttVHGaaaaatagctattctacgtttgatcgtc
pVNM245_Q262_TGG_Fwd	tatttaatttaattttttttTGGaaaaatagctattctacgtttgatcgtc
pVNM245_Q262_Rev	aaaaaaaattaaattaaatagtaatggaacacaat
pVNM245_K263_NDT_Fwd	ttaatttaattttttttcaaNDTaatagctattctacgtttgatcgtcttac
pVNM245_K263_VHG_Fwd	ttaatttaattttttttcaaVHGaatagctattctacgtttgatcgtcttac
pVNM245_K263_TGG_Fwd	ttaatttaattttttttcaaTGGaatagctattctacgtttgatcgtcttac
pVNM245_K263_Rev	ttgaaaaaaaattaaattaaatagtaatggaacac
pVNM245_N264_NDT_Fwd	atttaattttttttcaaaaaNDTagctattctacgtttgatcgtcttac
pVNM245_N264_VHG_Fwd	atttaattttttttcaaaaaVHGagctattctacgtttgatcgtcttac
pVNM245_N264_TGG_Fwd	atttaattttttttcaaaaaTGGagctattctacgtttgatcgtcttac
pVNM245_N264_Rev	tttttgaaaaaaaattaaattaaatagtaatggaacac
pVNM245_S265_NDT_Fwd	taattttttttcaaaaaaatNDTtattctacgtttgatcgtcttactatgg
pVNM245_S265_VHG_Fwd	taattttttttcaaaaaaatVHGtattctacgtttgatcgtcttactatgg
pVNM245_S265_TGG_Fwd	taattttttttcaaaaaaatTGGtattctacgtttgatcgtcttactatgg
pVNM245_S265_Rev	atttttttgaaaaaaaattaaattaaatagtaatggaac
pVNM245_Y266_NDT_Fwd	ttttttttcaaaaaaatagcNDTtctacgtttgatcgtcttactatgg
pVNM245_Y266_VHG_Fwd	ttttttttcaaaaaaatagcVHGtctacgtttgatcgtcttactatgg
pVNM245_Y266_TGG_Fwd	ttttttttcaaaaaaatagcTGGtctacgtttgatcgtcttactatgg
pVNM245_Y266_Rev	gctatttttttgaaaaaaaattaaattaaatagtaatgg
pVNM306_S267_NDT_Fwd	tcttccagaaaaacagttatNDTaccttcgatcgtctgactatgg
pVNM306_S267_VHG_Fwd	tcttccagaaaaacagttatVHGaccttcgatcgtctgactatgg
pVNM306_S267_TGG_Fwd	tcttccagaaaaacagttatTGGaccttcgatcgtctgactatgg
pVNM306_S267_Rev	ataactgtttttctggaagaagatcaaatt
pVNM245_T268_NDT_Fwd	ttcaaaaaaatagctattctNDTtttgatcgtcttactatgggatctt
pVNM245_T268_VHG_Fwd	ttcaaaaaaatagctattctVHGtttgatcgtcttactatgggatctt
pVNM245_T268_TGG_Fwd	ttcaaaaaaatagctattctTGGtttgatcgtcttactatgggatctt
pVNM245_T268_Rev	agaatagctatttttttgaaaaaaaattaaattaaatagt
pVNM245_F269_NDT_Fwd	aaaaaaatagctattctacgNDTgatcgtcttactatgggatcttctc
pVNM245_F269_VHG_Fwd	aaaaaaatagctattctacgVHGgatcgtcttactatgggatcttctc
pVNM245_F269_TGG_Fwd	aaaaaaatagctattctacgTGGgatcgtcttactatgggatcttctc
pVNM245_F269_Rev	cgtagaatagctatttttttgaaaaaaaattaaattaaat
pVNM245_D270_NDT_Fwd	aaaatagctattctacgtttNDTcgtcttactatgggatcttctcg
pVNM245_D270_VHG_Fwd	aaaatagctattctacgtttVHGcgtcttactatgggatcttctcg
pVNM245_D270_TGG_Fwd	aaaatagctattctacgtttTGGcgtcttactatgggatcttctcg
pVNM245_D270_Rev	aaacgtagaatagctatttttttgaaaaaaaattaaatta
pVNM245_R271_NDT_Fwd	atagctattctacgtttgatNDTcttactatgggatcttctcggtttg
pVNM245_R271_VHG_Fwd	atagctattctacgtttgatVHGcttactatgggatcttctcggtttg
pVNM245_R271_TGG_Fwd	atagctattctacgtttgatTGGcttactatgggatcttctcggtttg
pVNM245_R271_Rev	atcaaacgtagaatagctatttttttgaaa
pVNM245_L272_NDT_Fwd	gctattctacgtttgatcgtNDTactatgggatcttctcggtttg
pVNM245_L272_VHG_Fwd	gctattctacgtttgatcgtVHGactatgggatcttctcggtttg
pVNM245_L272_TGG_Fwd	gctattctacgtttgatcgtTGGactatgggatcttctcggtttg
pVNM245_L272_Rev	acgatcaaacgtagaatagctatttttttg
pVNM245_T273_NDT_Fwd	attctacgtttgatcgtcttNDTatgggatcttctcggtttgaa
pVNM245_T273_VHG_Fwd	attctacgtttgatcgtcttVHGatgggatcttctcggtttgaa
pVNM245_T273_TGG_Fwd	attctacgtttgatcgtcttTGGatgggatcttctcggtttgaa
pVNM245_T273_Rev	aagacgatcaaacgtagaatagcta
pVNM245_M274_NDT_Fwd	ctacgtttgatcgtcttactNDTggatcttctcggtttgaaatttg
pVNM245_M274_VHG_Fwd	ctacgtttgatcgtcttactVHGggatcttctcggtttgaaatttg
pVNM245_M274_TGG_Fwd	ctacgtttgatcgtcttactTGGggatcttctcggtttgaaatttg
pVNM245_M274_Rev	agtaagacgatcaaacgtagaatagc
pVNM245_G275_NDT_Fwd	cgtttgatcgtcttactatgNDTtcttctcggtttgaaatttggc
pVNM245_G275_VHG_Fwd	cgtttgatcgtcttactatgVHGtcttctcggtttgaaatttggc
pVNM245_G275_TGG_Fwd	cgtttgatcgtcttactatgTGGtcttctcggtttgaaatttggc
pVNM245_G275_Rev	catagtaagacgatcaaacgtagaatag
pVNM245_S276_NDT_Fwd	ttgatcgtcttactatgggaNDTtctcggtttgaaatttggcc
pVNM245_S276_VHG_Fwd	ttgatcgtcttactatgggaVHGtctcggtttgaaatttggcc
pVNM245_S276_TGG_Fwd	ttgatcgtcttactatgggaTGGtctcggtttgaaatttggcc
pVNM245_S276_Rev	tcccatagtaagacgatcaaacgtag
pVNM245_S277_NDT_Fwd	atcgtcttactatgggatctNDTcggtttgaaatttggcctcaatta
pVNM245_S277_VHG_Fwd	atcgtcttactatgggatctVHGcggtttgaaatttggcctcaatta
pVNM245_S277_TGG_Fwd	atcgtcttactatgggatctTGGcggtttgaaatttggcctcaatta
pVNM245_S277_Rev	agatcccatagtaagacgatcaaac
pVNM245_R278_NDT_Fwd	gtcttactatgggatcttctNDTtttgaaatttggcctcaattattaaaagc
pVNM245_R278_VHG_Fwd	gtcttactatgggatcttctVHGtttgaaatttggcctcaattattaaaagc
pVNM245_R278_TGG_Fwd	gtcttactatgggatcttctTGGtttgaaatttggcctcaattattaaaagc
pVNM245_R278_Rev	agaagatcccatagtaagacgatcaaac
pVNM245_F279_NDT_Fwd	ttactatgggatcttctcggNDTgaaatttggcctcaattattaaaagct
pVNM245_F279_VHG_Fwd	ttactatgggatcttctcggVHGgaaatttggcctcaattattaaaagct
pVNM245_F279_TGG_Fwd	ttactatgggatcttctcggTGGgaaatttggcctcaattattaaaagct
pVNM245_F279_Rev	ccgagaagatcccatagtaagacg
pVNM245_E280_NDT_Fwd	ctatgggatcttctcggtttNDTatttggcctcaattattaaaagctg
pVNM245_E280_VHG_Fwd	ctatgggatcttctcggtttVHGatttggcctcaattattaaaagctg
pVNM245_E280_TGG_Fwd	ctatgggatcttctcggtttTGGatttggcctcaattattaaaagctg
pVNM245_E280_Rev	aaaccgagaagatcccatagtaagac
pVNM245_I281_NDT_Fwd	tgggatcttctcggtttgaaNDTtggcctcaattattaaaagctgtatt
pVNM245_I281_VHG_Fwd	tgggatcttctcggtttgaaVHGtggcctcaattattaaaagctgtatt
pVNM245_I281_TGG_Fwd	tgggatcttctcggtttgaaTGGtggcctcaattattaaaagctgtatt
pVNM245_I281_Rev	ttcaaaccgagaagatcccatagtaag
pVNM245_W282_NDT_Fwd	gatcttctcggtttgaaattNDTcctcaattattaaaagctgtatttcataaacc
pVNM245_W282_VHG_Fwd	gatcttctcggtttgaaattVHGcctcaattattaaaagctgtatttcataaacc
pVNM245_W282_TGG_Fwd	gatcttctcggtttgaaattTGGcctcaattattaaaagctgtatttcataaacc
pVNM245_W282_Rev	aatttcaaaccgagaagatcccatag
pVNM245_Q284_NDT_Fwd	ctcggtttgaaatttggcctNDTttattaaaagctgtatttcataaaccatttatcg
pVNM245_Q284_VHG_Fwd	ctcggtttgaaatttggcctVHGttattaaaagctgtatttcataaaccatttatcg
pVNM245_Q284_TGG_Fwd	ctcggtttgaaatttggcctTGGttattaaaagctgtatttcataaaccatttatcg
pVNM245_Q284_Rev	aggccaaatttcaaaccgagaagat
pVNM245_L285_NDT_Fwd	ggtttgaaatttggcctcaaNDTttaaaagctgtatttcataaaccatttatcg
pVNM245_L285_VHG_Fwd	ggtttgaaatttggcctcaaVHGttaaaagctgtatttcataaaccatttatcg
pVNM245_L285_TGG_Fwd	ggtttgaaatttggcctcaaTGGttaaaagctgtatttcataaaccatttatcg
pVNM245_L285_Rev	ttgaggccaaatttcaaaccgaga
pVNM245_L286_NDT_Fwd	ttgaaatttggcctcaattaNDTaaagctgtatttcataaaccatttatcg
pVNM245_L286_VHG_Fwd	ttgaaatttggcctcaattaVHGaaagctgtatttcataaaccatttatcg
pVNM245_L286_TGG_Fwd	ttgaaatttggcctcaattaTGGaaagctgtatttcataaaccatttatcg
pVNM245_L286_Rev	taattgaggccaaatttcaaaccga
pVNM245_K287_NDT_Fwd	aaatttggcctcaattattaNDTgctgtatttcataaaccatttatcggatat
pVNM245_K287_VHG_Fwd	aaatttggcctcaattattaVHGgctgtatttcataaaccatttatcggatat
pVNM245_K287_TGG_Fwd	aaatttggcctcaattattaTGGgctgtatttcataaaccatttatcggatat
pVNM245_K287_Rev	taataattgaggccaaatttcaaaccg
pVNM245_A288_NDT_Fwd	tttggcctcaattattaaaaNDTgtatttcataaaccatttatcggat
pVNM245_A288_VHG_Fwd	tttggcctcaattattaaaaVHGgtatttcataaaccatttatcggat
pVNM245_A288_TGG_Fwd	tttggcctcaattattaaaaTGGgtatttcataaaccatttatcggat
pVNM245_A288_Rev	ttttaataattgaggccaaatttcaaac
pVNM245_F290_NDT_Fwd	ctcaattattaaaagctgtaNDTcataaaccatttatcggatatgg
pVNM245_F290_VHG_Fwd	ctcaattattaaaagctgtaVHGcataaaccatttatcggatatgg
pVNM245_F290_TGG_Fwd	ctcaattattaaaagctgtaTGGcataaaccatttatcggatatgg
pVNM245_F290_Rev	tacagcttttaataattgaggccaaatt
pVNM245_H291_NDT_Fwd	aattattaaaagctgtatttNDTaaaccatttatcggatatggtt
pVNM245_H291_VHG_Fwd	aattattaaaagctgtatttVHGaaaccatttatcggatatggtt
pVNM245_H291_TGG_Fwd	aattattaaaagctgtatttTGGaaaccatttatcggatatggtt
pVNM245_H291_Rev	aaatacagcttttaataattgaggcc
pVNM245_K292_NDT_Fwd	tattaaaagctgtatttcatNDTccatttatcggatatggttgg
pVNM245_K292_VHG_Fwd	tattaaaagctgtatttcatVHGccatttatcggatatggttgg
pVNM245_K292_TGG_Fwd	tattaaaagctgtatttcatTGGccatttatcggatatggttgg
pVNM245_K292_Rev	atgaaatacagcttttaataattgagg
pVNM245_P293_NDT_Fwd	taaaagctgtatttcataaaNDTtttatcggatatggttggggt
pVNM245_P293_VHG_Fwd	taaaagctgtatttcataaaVHGtttatcggatatggttggggt
pVNM245_P293_TGG_Fwd	taaaagctgtatttcataaaTGGtttatcggatatggttggggt
pVNM245_P293_Rev	tttatgaaatacagcttttaataattgaggcc
pVNM245_F294_NDT_Fwd	aagctgtatttcataaaccaNDTatcggatatggttggggtc
pVNM245_F294_VHG_Fwd	aagctgtatttcataaaccaVHGatcggatatggttggggtc
pVNM245_F294_TGG_Fwd	aagctgtatttcataaaccaTGGatcggatatggttggggtc
pVNM245_F294_Rev	tggtttatgaaatacagcttttaataattg
pVNM245_G296_NDT_Fwd	tatttcataaaccatttatcNDTtatggttggggtcagacagg
pVNM245_G296_VHG_Fwd	tatttcataaaccatttatcVHGtatggttggggtcagacagg
pVNM245_G296_TGG_Fwd	tatttcataaaccatttatcTGGtatggttggggtcagacagg
pVNM245_G296_Rev	gataaatggtttatgaaatacagcttttaataattg
pVNM245_Y297_NDT_Fwd	ttcataaaccatttatcggaNDTggttggggtcagacagg
pVNM245_Y297_VHG_Fwd	ttcataaaccatttatcggaVHGggttggggtcagacagg
pVNM245_Y297_TGG_Fwd	ttcataaaccatttatcggaTGGggttggggtcagacagg
pVNM245_Y297_Rev	tccgataaatggtttatgaaatacagcttttaata
pVNM245_G298_NDT_Fwd	ataaaccatttatcggatatNDTtggggtcagacaggagta
pVNM245_G298_VHG_Fwd	ataaaccatttatcggatatVHGtggggtcagacaggagta
pVNM245_G298_TGG_Fwd	ataaaccatttatcggatatTGGtggggtcagacaggagta
pVNM245_G298_Rev	atatccgataaatggtttatgaaatacagc
pVNM245_W299_NDT_Fwd	aaccatttatcggatatggtNDTggtcagacaggagtagcac
pVNM245_W299_VHG_Fwd	aaccatttatcggatatggtVHGggtcagacaggagtagcac
pVNM245_W299_TGG_Fwd	aaccatttatcggatatggtTGGggtcagacaggagtagcac
pVNM245_W299_Rev	accatatccgataaatggtttatgaaatac
pVNM245_G300_NDT_Fwd	catttatcggatatggttggNDTcagacaggagtagcacaattag
pVNM245_G300_VHG_Fwd	catttatcggatatggttggVHGcagacaggagtagcacaattag
pVNM245_G300_TGG_Fwd	catttatcggatatggttggTGGcagacaggagtagcacaattag
pVNM245_G300_Rev	ccaaccatatccgataaatggtttatg
pVNM245_K312_NDT_Fwd	cacaattagaaacaattaatNDTtcttcaacaaaaggagaatggttt
pVNM245_K312_VHG_Fwd	cacaattagaaacaattaatVHGtcttcaacaaaaggagaatggttt
pVNM245_K312_TGG_Fwd	cacaattagaaacaattaatTGGtcttcaacaaaaggagaatggttt
pVNM245_K312_Rev	attaattgtttctaattgtgctactcctg
pVNM245_S313_NDT_Fwd	aattagaaacaattaataaaNDTtcaacaaaaggagaatggtttaca
pVNM245_S313_VHG_Fwd	aattagaaacaattaataaaVHGtcaacaaaaggagaatggtttaca
pVNM245_S313_TGG_Fwd	aattagaaacaattaataaaTGGtcaacaaaaggagaatggtttaca
pVNM245_S313_Rev	tttattaattgtttctaattgtgctactcc
pVNM245_S314_NDT_Fwd	tagaaacaattaataaatctNDTacaaaaggagaatggtttacatactca
pVNM245_S314_VHG_Fwd	tagaaacaattaataaatctVHGacaaaaggagaatggtttacatactca
pVNM245_S314_TGG_Fwd	tagaaacaattaataaatctTGGacaaaaggagaatggtttacatactca
pVNM245_S314_Rev	agatttattaattgtttctaattgtgctactcc
pVNM245_T315_NDT_Fwd	aaacaattaataaatcttcaNDTaaaggagaatggtttacatactcac
pVNM245_T315_VHG_Fwd	aaacaattaataaatcttcaVHGaaaggagaatggtttacatactcac
pVNM245_T315_TGG_Fwd	aaacaattaataaatcttcaTGGaaaggagaatggtttacatactcac
pVNM245_T315_Rev	tgaagatttattaattgtttctaattgtgc
pVNM245_K316_NDT_Fwd	caattaataaatcttcaacaNDTggagaatggtttacatactcacac
pVNM245_K316_VHG_Fwd	caattaataaatcttcaacaVHGggagaatggtttacatactcacac
pVNM245_K316_TGG_Fwd	caattaataaatcttcaacaTGGggagaatggtttacatactcacac
pVNM245_K316_Rev	tgttgaagatttattaattgtttctaattgtgc
pVNM245_G317_NDT_Fwd	ttaataaatcttcaacaaaaNDTgaatggtttacatactcacacaatttgttc
pVNM245_G317_VHG_Fwd	ttaataaatcttcaacaaaaVHGgaatggtttacatactcacacaatttgttc
pVNM245_G317_TGG_Fwd	ttaataaatcttcaacaaaaTGGgaatggtttacatactcacacaatttgttc
pVNM245_G317_Rev	ttttgttgaagatttattaattgtttctaattgtg
pVNM245_E318_NDT_Fwd	ataaatcttcaacaaaaggaNDTtggtttacatactcacacaatttgttc
pVNM245_E318_VHG_Fwd	ataaatcttcaacaaaaggaVHGtggtttacatactcacacaatttgttc
pVNM245_E318_TGG_Fwd	ataaatcttcaacaaaaggaTGGtggtttacatactcacacaatttgttc
pVNM245_E318_Rev	tccttttgttgaagatttattaattgtttcta
pVNM245_F320_NDT_Fwd	cttcaacaaaaggagaatggNDTacatactcacacaatttgttcttagattta
pVNM245_F320_VHG_Fwd	cttcaacaaaaggagaatggVHGacatactcacacaatttgttcttagattta
pVNM245_F320_TGG_Fwd	cttcaacaaaaggagaatggTGGacatactcacacaatttgttcttagattta
pVNM245_F320_Rev	ccattctccttttgttgaagatttattaattg
pVNM245_T321_NDT_Fwd	caacaaaaggagaatggtttNDTtactcacacaatttgttcttagatttaat
pVNM245_T321_VHG_Fwd	caacaaaaggagaatggtttVHGtactcacacaatttgttcttagatttaat
pVNM245_T321_TGG_Fwd	caacaaaaggagaatggtttTGGtactcacacaatttgttcttagatttaat
pVNM245_T321_Rev	aaaccattctccttttgttgaagattta
pVNM245_Y322_NDT_Fwd	caaaaggagaatggtttacaNDTtcacacaatttgttcttagatttaatgtta
pVNM245_Y322_VHG_Fwd	caaaaggagaatggtttacaVHGtcacacaatttgttcttagatttaatgtta
pVNM245_Y322_TGG_Fwd	caaaaggagaatggtttacaTGGtcacacaatttgttcttagatttaatgtta
pVNM245_Y322_Rev	tgtaaaccattctccttttgttgaag
pVNM245_S323_NDT_Fwd	aaggagaatggtttacatacNDTcacaatttgttcttagatttaatgttatgg
pVNM245_S323_VHG_Fwd	aaggagaatggtttacatacVHGcacaatttgttcttagatttaatgttatgg
pVNM245_S323_TGG_Fwd	aaggagaatggtttacatacTGGcacaatttgttcttagatttaatgttatgg
pVNM245_S323_Rev	gtatgtaaaccattctccttttgttg
pVNM245_N325_NDT_Fwd	aatggtttacatactcacacNDTttgttcttagatttaatgttatggaatggt
pVNM245_N325_VHG_Fwd	aatggtttacatactcacacVHGttgttcttagatttaatgttatggaatggt
pVNM245_N325_TGG_Fwd	aatggtttacatactcacacTGGttgttcttagatttaatgttatggaatggt
pVNM245_N325_Rev	gtgtgagtatgtaaaccattctcc
pVNM245_L326_NDT_Fwd	ggtttacatactcacacaatNDTttcttagatttaatgttatggaatggt
pVNM245_L326_VHG_Fwd	ggtttacatactcacacaatVHGttcttagatttaatgttatggaatggt
pVNM245_L326_TGG_Fwd	ggtttacatactcacacaatTGGttcttagatttaatgttatggaatggt
pVNM245_L326_Rev	attgtgtgagtatgtaaaccattctc
pVNM245_L328_NDT_Fwd	catactcacacaatttgttcNDTgatttaatgttatggaatggtttttttatagg
pVNM245_L328_VHG_Fwd	catactcacacaatttgttcVHGgatttaatgttatggaatggtttttttatagg
pVNM245_L328_TGG_Fwd	catactcacacaatttgttcTGGgatttaatgttatggaatggtttttttatagg
pVNM245_L328_Rev	gaacaaattgtgtgagtatgtaaacc
pVNM245_M331_NDT_Fwd	acaatttgttcttagatttaNDTttatggaatggtttttttataggtttaataatc
pVNM245_M331_VHG_Fwd	acaatttgttcttagatttaVHGttatggaatggtttttttataggtttaataatc
pVNM245_M331_TGG_Fwd	acaatttgttcttagatttaTGGttatggaatggtttttttataggtttaataatc
pVNM245_M331_Rev	taaatctaagaacaaattgtgtgagtatg
pVNM306_L332_NDT_Fwd	acctgttcctggatttaatgNDTtggaatggattttttatcggcct
pVNM306_L332_VHG_Fwd	acctgttcctggatttaatgVHGtggaatggattttttatcggcct
pVNM306_L332_TGG_Fwd	acctgttcctggatttaatgTGGtggaatggattttttatcggcct
pVNM306_L332_Rev	cattaaatccaggaacaggttatgcg
pVNM245_W333_NDT_Fwd	tgttcttagatttaatgttaNDTaatggtttttttataggtttaataatctctat
pVNM245_W333_VHG_Fwd	tgttcttagatttaatgttaVHGaatggtttttttataggtttaataatctctat
pVNM245_W333_TGG_Fwd	tgttcttagatttaatgttaTGGaatggtttttttataggtttaataatctctat
pVNM245_W333_Rev	taacattaaatctaagaacaaattgtgtg
pVNM245_N334_NDT_Fwd	tcttagatttaatgttatggNDTggtttttttataggtttaataatctctattttaattt
pVNM245_N334_VHG_Fwd	tcttagatttaatgttatggVHGggtttttttataggtttaataatctctattttaattt
pVNM245_N334_TGG_Fwd	tcttagatttaatgttatggTGGggtttttttataggtttaataatctctattttaattt
pVNM245_N334_Rev	ccataacattaaatctaagaacaaattgtgt
pVNM245_G335_NDT_Fwd	tagatttaatgttatggaatNDTttttttataggtttaataatctctattttaattttat
pVNM245_G335_VHG_Fwd	tagatttaatgttatggaatVHGttttttataggtttaataatctctattttaattttat
pVNM245_G335_TGG_Fwd	tagatttaatgttatggaatTGGttttttataggtttaataatctctattttaattttat
pVNM245_G335_Rev	attccataacattaaatctaagaacaaattg
pVNM245_L378_NDT_Fwd	ctttttttgtacattgtttaNDTgaatatccttttgcatatacttactttttaat
pVNM245_L378_VHG_Fwd	ctttttttgtacattgtttaVHGgaatatccttttgcatatacttactttttaat
pVNM245_L378_TGG_Fwd	ctttttttgtacattgtttaTGGgaatatccttttgcatatacttactttttaat
pVNM245_L378_Rev	taaacaatgtacaaaaaaagccacaac
pVNM245_E379_NDT_Fwd	tttttgtacattgtttattgNDTtatccttttgcatatacttactttttaattcc
pVNM245_E379_VHG_Fwd	tttttgtacattgtttattgVHGtatccttttgcatatacttactttttaattcc
pVNM245_E379_TGG_Fwd	tttttgtacattgtttattgTGGtatccttttgcatatacttactttttaattcc
pVNM245_E379_Rev	caataaacaatgtacaaaaaaagccac
pVNM245_Y380_NDT_Fwd	ttgtacattgtttattggaaNDTccttttgcatatacttactttttaattcct
pVNM245_Y380_VHG_Fwd	ttgtacattgtttattggaaVHGccttttgcatatacttactttttaattcct
pVNM245_Y380_TGG_Fwd	ttgtacattgtttattggaaTGGccttttgcatatacttactttttaattcct
pVNM245_Y380_Rev	ttccaataaacaatgtacaaaaaaagcc
pVNM245_P381_NDT_Fwd	tacattgtttattggaatatNDTtttgcatatacttactttttaattcctgttg
pVNM245_P381_VHG_Fwd	tacattgtttattggaatatVHGtttgcatatacttactttttaattcctgttg
pVNM245_P381_TGG_Fwd	tacattgtttattggaatatTGGtttgcatatacttactttttaattcctgttg
pVNM245_P381_Rev	atattccaataaacaatgtacaaaaaaagcc
pVNM306_F382_NDT_Fwd	attgcttattagaatatccaNDTgcgtacacttactttttgattcctg
pVNM306_F382_VHG_Fwd	attgcttattagaatatccaVHGgcgtacacttactttttgattcctg
pVNM306_F382_TGG_Fwd	attgcttattagaatatccaTGGgcgtacacttactttttgattcctg
pVNM306_F382_Rev	tggatattctaataagcaatgcacg
pVNM245_A383_NDT_Fwd	gtttattggaatatccttttNDTtatacttactttttaattcctgttggctttc
pVNM245_A383_VHG_Fwd	gtttattggaatatccttttVHGtatacttactttttaattcctgttggctttc
pVNM245_A383_TGG_Fwd	gtttattggaatatccttttTGGtatacttactttttaattcctgttggctttc
pVNM245_A383_Rev	aaaaggatattccaataaacaatgtacaaaa
pVNM245_Y384_NDT_Fwd	tattggaatatccttttgcaNDTacttactttttaattcctgttggcttt
pVNM245_Y384_VHG_Fwd	tattggaatatccttttgcaVHGacttactttttaattcctgttggcttt
pVNM245_Y384_TGG_Fwd	tattggaatatccttttgcaTGGacttactttttaattcctgttggcttt
pVNM245_Y384_Rev	tgcaaaaggatattccaataaacaatgtac
pVNM245_T385_NDT_Fwd	tggaatatccttttgcatatNDTtactttttaattcctgttggctttc
pVNM245_T385_VHG_Fwd	tggaatatccttttgcatatVHGtactttttaattcctgttggctttc
pVNM245_T385_TGG_Fwd	tggaatatccttttgcatatTGGtactttttaattcctgttggctttc
pVNM245_T385_Rev	atatgcaaaaggatattccaataaacaatg
pVNM245_Y386_NDT_Fwd	aatatccttttgcatatactNDTtttttaattcctgttggctttctatg
pVNM245_Y386_VHG_Fwd	aatatccttttgcatatactVHGtttttaattcctgttggctttctatg
pVNM245_Y386_TGG_Fwd	aatatccttttgcatatactTGGtttttaattcctgttggctttctatg
pVNM245_Y386_Rev	agtatatgcaaaaggatattccaataaac

## Sheet: Primers for cloning and hit id
Primers for cloning
Primer Name	Sequence 5'-3'
waaL-del-1	agataagaagtgagttttaactcacttcttaaacttgtttattcaggctggagctgcttc
waaL-del-2	agcagttttggaaaagttatcatcattataaaggtaaaactcctccttagttcctattcc
yfd 5' KO F1	ggatgatagacttcattcctttgattattagctgatagaagaaaggctggagctgcttc
yfd 3' KO R1	ttatagcttgtgcgcgccatgattggcgcgcaatttaaactcctccttagttcctattcc
ECA-del-1	ttaaataaattgcgcgtttggttacggtttgtgcgttttgctgcaggctggagctgcttc
ECA-del-2	gttatacttctgctaataattttctctgagagcatgcatttcctccttagttcctattcc
pVNM306_N28W_Fwd	ggtctgcgttcattatcccatggacaagcaacctgagctcgac
pVNM306_N28W_Rev	tgggataatgaacgcagacccaaga
N28W Fwd	ggtctgcgttcattatcccaTGGacaagcaacctgagctcgac
N28W Rev	tgggataatgaacgcagacccaaga
S30F Fwd	cgttcattatcccaaacacaTTTaacctgagctcgaccctgtac
S30F Rev	tgtgtttgggataatgaacgcagac
BZ058	ggaggcggtagcgattataaagacgatgatgacaaatgacctgcaggcatgcaagc
BZ059	cgtctttataatcgctaccgcctccgtactcaatggagcaaaacttcaacttgggc
Primers for library validation and hit identification
Primer Name	Sequence 5'-3'
VNM279	catcatcaccatcatcac
PglS Seq F2	cgttctactgctaatctgggtcaa
PglS Seq F3	atcggatatggttggggtcag
PglS Seq 4	gcttggatttttattattgtggttcag
PglS Seq 5	ggacattagtttattgtgttccattac
PglS Seq 6R	gtttagaaaagccatcaagtatatagttttc
PglS Seq RevA	tagtaagacgatcaaacgtagaatagc
PglS Seq RevB	aaccacatagaaagccaacaggaa
PglS Codon Opt F1	tctgctgatcttactgacgg
PglS Eblock Seq1	ttctctgctgtatcttcttaag
