# Supplementary material for: Enhancing O-linking oligosaccharyltransferase functionality through directed evolution
Source: J Biol Chem. 2025 Nov 5;302(1):110885. doi: 10.1016/j.jbc.2025.110885 (PMC12800693; doi:10.1016/j.jbc.2025.110885)
Supplement: Table S3 [file mmc10.xlsx]

## Sheet: Targeted Substitution Map
	Targeted Substitution Map
	1	2	3	4	5	6	7	8	9	10	11	12
A	S34A	S34C	S34D	S34E	S34F	S34G	S34H	S34I	S34K	S34L	S34M	S34N
B	S34P	S34Q	S34R	S34T	S34V	S34W	S34Y	T35A	T35C	T35D	T35E	T35F
C	T35G	T35H	T35I	T35K	T35L	T35M	T35N	T35P	T35Q	T35R	T35S	T35V
D	T35W	T35Y	Q301A	Q301C	Q301D	Q301E	Q301F	Q301G	Q301H	Q301I	Q301K	Q301L
E	Q301M	Q301N	Q301P	Q301R	Q301S	Q301T	Q301V	Q301W	Q301Y	T302A	T302C	T302D
F	T302E	T302F	T302G	T302H	T302I	T302K	T302L	T302M	T302N	T302P	T302Q	T302R
G	T302S	T302V	T302W	T302Y	F327A	F327C	F327D	F327E	F327G	F327H	F327I	F327K
H	F327L	F327M	F327N	F327P	F327Q	F327R	F327S	F327T	F327V	F327W	F327Y

## Sheet: Targeted Substitution Sequences
		Targeted Substitutions
Well	Substitution	Sequence
A1	S34A	ctcgggcgtattttttcttgggtctgcgttcattatcccaaacacaagcaacctgagcGCGaccctgtacaaggagttaatcgcagtattgggtctgctgatcttactgacggtaaagagtttcgattacaagaagatcttaattcccaaaaacttttattggtttctgtttgttatcttcattattttcatccagttaatcgtaggggagatctatttttttcaagattttttcttctccatcagtttcttggttattttgttcttatcattcctgctggggttcaacgaacgcttgaa
A2	S34C	ctcgggcgtattttttcttgggtctgcgttcattatcccaaacacaagcaacctgagcTGCaccctgtacaaggagttaatcgcagtattgggtctgctgatcttactgacggtaaagagtttcgattacaagaagatcttaattcccaaaaacttttattggtttctgtttgttatcttcattattttcatccagttaatcgtaggggagatctatttttttcaagattttttcttctccatcagtttcttggttattttgttcttatcattcctgctggggttcaacgaacgcttgaa
A3	S34D	ctcgggcgtattttttcttgggtctgcgttcattatcccaaacacaagcaacctgagcGATaccctgtacaaggagttaatcgcagtattgggtctgctgatcttactgacggtaaagagtttcgattacaagaagatcttaattcccaaaaacttttattggtttctgtttgttatcttcattattttcatccagttaatcgtaggggagatctatttttttcaagattttttcttctccatcagtttcttggttattttgttcttatcattcctgctggggttcaacgaacgcttgaa
A4	S34E	ctcgggcgtattttttcttgggtctgcgttcattatcccaaacacaagcaacctgagcGAAaccctgtacaaggagttaatcgcagtattgggtctgctgatcttactgacggtaaagagtttcgattacaagaagatcttaattcccaaaaacttttattggtttctgtttgttatcttcattattttcatccagttaatcgtaggggagatctatttttttcaagattttttcttctccatcagtttcttggttattttgttcttatcattcctgctggggttcaacgaacgcttgaa
A5	S34F	ctcgggcgtattttttcttgggtctgcgttcattatcccaaacacaagcaacctgagcTTTaccctgtacaaggagttaatcgcagtattgggtctgctgatcttactgacggtaaagagtttcgattacaagaagatcttaattcccaaaaacttttattggtttctgtttgttatcttcattattttcatccagttaatcgtaggggagatctatttttttcaagattttttcttctccatcagtttcttggttattttgttcttatcattcctgctggggttcaacgaacgcttgaa
A6	S34G	ctcgggcgtattttttcttgggtctgcgttcattatcccaaacacaagcaacctgagcGGCaccctgtacaaggagttaatcgcagtattgggtctgctgatcttactgacggtaaagagtttcgattacaagaagatcttaattcccaaaaacttttattggtttctgtttgttatcttcattattttcatccagttaatcgtaggggagatctatttttttcaagattttttcttctccatcagtttcttggttattttgttcttatcattcctgctggggttcaacgaacgcttgaa
A7	S34H	ctcgggcgtattttttcttgggtctgcgttcattatcccaaacacaagcaacctgagcCATaccctgtacaaggagttaatcgcagtattgggtctgctgatcttactgacggtaaagagtttcgattacaagaagatcttaattcccaaaaacttttattggtttctgtttgttatcttcattattttcatccagttaatcgtaggggagatctatttttttcaagattttttcttctccatcagtttcttggttattttgttcttatcattcctgctggggttcaacgaacgcttgaa
A8	S34I	ctcgggcgtattttttcttgggtctgcgttcattatcccaaacacaagcaacctgagcATTaccctgtacaaggagttaatcgcagtattgggtctgctgatcttactgacggtaaagagtttcgattacaagaagatcttaattcccaaaaacttttattggtttctgtttgttatcttcattattttcatccagttaatcgtaggggagatctatttttttcaagattttttcttctccatcagtttcttggttattttgttcttatcattcctgctggggttcaacgaacgcttgaa
A9	S34K	ctcgggcgtattttttcttgggtctgcgttcattatcccaaacacaagcaacctgagcAAAaccctgtacaaggagttaatcgcagtattgggtctgctgatcttactgacggtaaagagtttcgattacaagaagatcttaattcccaaaaacttttattggtttctgtttgttatcttcattattttcatccagttaatcgtaggggagatctatttttttcaagattttttcttctccatcagtttcttggttattttgttcttatcattcctgctggggttcaacgaacgcttgaa
A10	S34L	ctcgggcgtattttttcttgggtctgcgttcattatcccaaacacaagcaacctgagcCTGaccctgtacaaggagttaatcgcagtattgggtctgctgatcttactgacggtaaagagtttcgattacaagaagatcttaattcccaaaaacttttattggtttctgtttgttatcttcattattttcatccagttaatcgtaggggagatctatttttttcaagattttttcttctccatcagtttcttggttattttgttcttatcattcctgctggggttcaacgaacgcttgaa
A11	S34M	ctcgggcgtattttttcttgggtctgcgttcattatcccaaacacaagcaacctgagcATGaccctgtacaaggagttaatcgcagtattgggtctgctgatcttactgacggtaaagagtttcgattacaagaagatcttaattcccaaaaacttttattggtttctgtttgttatcttcattattttcatccagttaatcgtaggggagatctatttttttcaagattttttcttctccatcagtttcttggttattttgttcttatcattcctgctggggttcaacgaacgcttgaa
A12	S34N	ctcgggcgtattttttcttgggtctgcgttcattatcccaaacacaagcaacctgagcAACaccctgtacaaggagttaatcgcagtattgggtctgctgatcttactgacggtaaagagtttcgattacaagaagatcttaattcccaaaaacttttattggtttctgtttgttatcttcattattttcatccagttaatcgtaggggagatctatttttttcaagattttttcttctccatcagtttcttggttattttgttcttatcattcctgctggggttcaacgaacgcttgaa
B1	S34P	ctcgggcgtattttttcttgggtctgcgttcattatcccaaacacaagcaacctgagcCCGaccctgtacaaggagttaatcgcagtattgggtctgctgatcttactgacggtaaagagtttcgattacaagaagatcttaattcccaaaaacttttattggtttctgtttgttatcttcattattttcatccagttaatcgtaggggagatctatttttttcaagattttttcttctccatcagtttcttggttattttgttcttatcattcctgctggggttcaacgaacgcttgaa
B2	S34Q	ctcgggcgtattttttcttgggtctgcgttcattatcccaaacacaagcaacctgagcCAGaccctgtacaaggagttaatcgcagtattgggtctgctgatcttactgacggtaaagagtttcgattacaagaagatcttaattcccaaaaacttttattggtttctgtttgttatcttcattattttcatccagttaatcgtaggggagatctatttttttcaagattttttcttctccatcagtttcttggttattttgttcttatcattcctgctggggttcaacgaacgcttgaa
B3	S34R	ctcgggcgtattttttcttgggtctgcgttcattatcccaaacacaagcaacctgagcCGTaccctgtacaaggagttaatcgcagtattgggtctgctgatcttactgacggtaaagagtttcgattacaagaagatcttaattcccaaaaacttttattggtttctgtttgttatcttcattattttcatccagttaatcgtaggggagatctatttttttcaagattttttcttctccatcagtttcttggttattttgttcttatcattcctgctggggttcaacgaacgcttgaa
B4	S34T	ctcgggcgtattttttcttgggtctgcgttcattatcccaaacacaagcaacctgagcACCaccctgtacaaggagttaatcgcagtattgggtctgctgatcttactgacggtaaagagtttcgattacaagaagatcttaattcccaaaaacttttattggtttctgtttgttatcttcattattttcatccagttaatcgtaggggagatctatttttttcaagattttttcttctccatcagtttcttggttattttgttcttatcattcctgctggggttcaacgaacgcttgaa
B5	S34V	ctcgggcgtattttttcttgggtctgcgttcattatcccaaacacaagcaacctgagcGTGaccctgtacaaggagttaatcgcagtattgggtctgctgatcttactgacggtaaagagtttcgattacaagaagatcttaattcccaaaaacttttattggtttctgtttgttatcttcattattttcatccagttaatcgtaggggagatctatttttttcaagattttttcttctccatcagtttcttggttattttgttcttatcattcctgctggggttcaacgaacgcttgaa
B6	S34W	ctcgggcgtattttttcttgggtctgcgttcattatcccaaacacaagcaacctgagcTGGaccctgtacaaggagttaatcgcagtattgggtctgctgatcttactgacggtaaagagtttcgattacaagaagatcttaattcccaaaaacttttattggtttctgtttgttatcttcattattttcatccagttaatcgtaggggagatctatttttttcaagattttttcttctccatcagtttcttggttattttgttcttatcattcctgctggggttcaacgaacgcttgaa
B7	S34Y	ctcgggcgtattttttcttgggtctgcgttcattatcccaaacacaagcaacctgagcTATaccctgtacaaggagttaatcgcagtattgggtctgctgatcttactgacggtaaagagtttcgattacaagaagatcttaattcccaaaaacttttattggtttctgtttgttatcttcattattttcatccagttaatcgtaggggagatctatttttttcaagattttttcttctccatcagtttcttggttattttgttcttatcattcctgctggggttcaacgaacgcttgaa
B8	T35A	ctcgggcgtattttttcttgggtctgcgttcattatcccaaacacaagcaacctgagctcgGCGctgtacaaggagttaatcgcagtattgggtctgctgatcttactgacggtaaagagtttcgattacaagaagatcttaattcccaaaaacttttattggtttctgtttgttatcttcattattttcatccagttaatcgtaggggagatctatttttttcaagattttttcttctccatcagtttcttggttattttgttcttatcattcctgctggggttcaacgaacgcttgaa
B9	T35C	ctcgggcgtattttttcttgggtctgcgttcattatcccaaacacaagcaacctgagctcgTGCctgtacaaggagttaatcgcagtattgggtctgctgatcttactgacggtaaagagtttcgattacaagaagatcttaattcccaaaaacttttattggtttctgtttgttatcttcattattttcatccagttaatcgtaggggagatctatttttttcaagattttttcttctccatcagtttcttggttattttgttcttatcattcctgctggggttcaacgaacgcttgaa
B10	T35D	ctcgggcgtattttttcttgggtctgcgttcattatcccaaacacaagcaacctgagctcgGATctgtacaaggagttaatcgcagtattgggtctgctgatcttactgacggtaaagagtttcgattacaagaagatcttaattcccaaaaacttttattggtttctgtttgttatcttcattattttcatccagttaatcgtaggggagatctatttttttcaagattttttcttctccatcagtttcttggttattttgttcttatcattcctgctggggttcaacgaacgcttgaa
B11	T35E	ctcgggcgtattttttcttgggtctgcgttcattatcccaaacacaagcaacctgagctcgGAActgtacaaggagttaatcgcagtattgggtctgctgatcttactgacggtaaagagtttcgattacaagaagatcttaattcccaaaaacttttattggtttctgtttgttatcttcattattttcatccagttaatcgtaggggagatctatttttttcaagattttttcttctccatcagtttcttggttattttgttcttatcattcctgctggggttcaacgaacgcttgaa
B12	T35F	ctcgggcgtattttttcttgggtctgcgttcattatcccaaacacaagcaacctgagctcgTTTctgtacaaggagttaatcgcagtattgggtctgctgatcttactgacggtaaagagtttcgattacaagaagatcttaattcccaaaaacttttattggtttctgtttgttatcttcattattttcatccagttaatcgtaggggagatctatttttttcaagattttttcttctccatcagtttcttggttattttgttcttatcattcctgctggggttcaacgaacgcttgaa
C1	T35G	ctcgggcgtattttttcttgggtctgcgttcattatcccaaacacaagcaacctgagctcgGGCctgtacaaggagttaatcgcagtattgggtctgctgatcttactgacggtaaagagtttcgattacaagaagatcttaattcccaaaaacttttattggtttctgtttgttatcttcattattttcatccagttaatcgtaggggagatctatttttttcaagattttttcttctccatcagtttcttggttattttgttcttatcattcctgctggggttcaacgaacgcttgaa
C2	T35H	ctcgggcgtattttttcttgggtctgcgttcattatcccaaacacaagcaacctgagctcgCATctgtacaaggagttaatcgcagtattgggtctgctgatcttactgacggtaaagagtttcgattacaagaagatcttaattcccaaaaacttttattggtttctgtttgttatcttcattattttcatccagttaatcgtaggggagatctatttttttcaagattttttcttctccatcagtttcttggttattttgttcttatcattcctgctggggttcaacgaacgcttgaa
C3	T35I	ctcgggcgtattttttcttgggtctgcgttcattatcccaaacacaagcaacctgagctcgATTctgtacaaggagttaatcgcagtattgggtctgctgatcttactgacggtaaagagtttcgattacaagaagatcttaattcccaaaaacttttattggtttctgtttgttatcttcattattttcatccagttaatcgtaggggagatctatttttttcaagattttttcttctccatcagtttcttggttattttgttcttatcattcctgctggggttcaacgaacgcttgaa
C4	T35K	ctcgggcgtattttttcttgggtctgcgttcattatcccaaacacaagcaacctgagctcgAAActgtacaaggagttaatcgcagtattgggtctgctgatcttactgacggtaaagagtttcgattacaagaagatcttaattcccaaaaacttttattggtttctgtttgttatcttcattattttcatccagttaatcgtaggggagatctatttttttcaagattttttcttctccatcagtttcttggttattttgttcttatcattcctgctggggttcaacgaacgcttgaa
C5	T35L	ctcgggcgtattttttcttgggtctgcgttcattatcccaaacacaagcaacctgagctcgCTGctgtacaaggagttaatcgcagtattgggtctgctgatcttactgacggtaaagagtttcgattacaagaagatcttaattcccaaaaacttttattggtttctgtttgttatcttcattattttcatccagttaatcgtaggggagatctatttttttcaagattttttcttctccatcagtttcttggttattttgttcttatcattcctgctggggttcaacgaacgcttgaa
C6	T35M	ctcgggcgtattttttcttgggtctgcgttcattatcccaaacacaagcaacctgagctcgATGctgtacaaggagttaatcgcagtattgggtctgctgatcttactgacggtaaagagtttcgattacaagaagatcttaattcccaaaaacttttattggtttctgtttgttatcttcattattttcatccagttaatcgtaggggagatctatttttttcaagattttttcttctccatcagtttcttggttattttgttcttatcattcctgctggggttcaacgaacgcttgaa
C7	T35N	ctcgggcgtattttttcttgggtctgcgttcattatcccaaacacaagcaacctgagctcgAACctgtacaaggagttaatcgcagtattgggtctgctgatcttactgacggtaaagagtttcgattacaagaagatcttaattcccaaaaacttttattggtttctgtttgttatcttcattattttcatccagttaatcgtaggggagatctatttttttcaagattttttcttctccatcagtttcttggttattttgttcttatcattcctgctggggttcaacgaacgcttgaa
C8	T35P	ctcgggcgtattttttcttgggtctgcgttcattatcccaaacacaagcaacctgagctcgCCGctgtacaaggagttaatcgcagtattgggtctgctgatcttactgacggtaaagagtttcgattacaagaagatcttaattcccaaaaacttttattggtttctgtttgttatcttcattattttcatccagttaatcgtaggggagatctatttttttcaagattttttcttctccatcagtttcttggttattttgttcttatcattcctgctggggttcaacgaacgcttgaa
C9	T35Q	ctcgggcgtattttttcttgggtctgcgttcattatcccaaacacaagcaacctgagctcgCAGctgtacaaggagttaatcgcagtattgggtctgctgatcttactgacggtaaagagtttcgattacaagaagatcttaattcccaaaaacttttattggtttctgtttgttatcttcattattttcatccagttaatcgtaggggagatctatttttttcaagattttttcttctccatcagtttcttggttattttgttcttatcattcctgctggggttcaacgaacgcttgaa
C10	T35R	ctcgggcgtattttttcttgggtctgcgttcattatcccaaacacaagcaacctgagctcgCGTctgtacaaggagttaatcgcagtattgggtctgctgatcttactgacggtaaagagtttcgattacaagaagatcttaattcccaaaaacttttattggtttctgtttgttatcttcattattttcatccagttaatcgtaggggagatctatttttttcaagattttttcttctccatcagtttcttggttattttgttcttatcattcctgctggggttcaacgaacgcttgaa
C11	T35S	ctcgggcgtattttttcttgggtctgcgttcattatcccaaacacaagcaacctgagctcgAGCctgtacaaggagttaatcgcagtattgggtctgctgatcttactgacggtaaagagtttcgattacaagaagatcttaattcccaaaaacttttattggtttctgtttgttatcttcattattttcatccagttaatcgtaggggagatctatttttttcaagattttttcttctccatcagtttcttggttattttgttcttatcattcctgctggggttcaacgaacgcttgaa
C12	T35V	ctcgggcgtattttttcttgggtctgcgttcattatcccaaacacaagcaacctgagctcgGTGctgtacaaggagttaatcgcagtattgggtctgctgatcttactgacggtaaagagtttcgattacaagaagatcttaattcccaaaaacttttattggtttctgtttgttatcttcattattttcatccagttaatcgtaggggagatctatttttttcaagattttttcttctccatcagtttcttggttattttgttcttatcattcctgctggggttcaacgaacgcttgaa
D1	T35W	ctcgggcgtattttttcttgggtctgcgttcattatcccaaacacaagcaacctgagctcgTGGctgtacaaggagttaatcgcagtattgggtctgctgatcttactgacggtaaagagtttcgattacaagaagatcttaattcccaaaaacttttattggtttctgtttgttatcttcattattttcatccagttaatcgtaggggagatctatttttttcaagattttttcttctccatcagtttcttggttattttgttcttatcattcctgctggggttcaacgaacgcttgaa
D2	T35Y	ctcgggcgtattttttcttgggtctgcgttcattatcccaaacacaagcaacctgagctcgTATctgtacaaggagttaatcgcagtattgggtctgctgatcttactgacggtaaagagtttcgattacaagaagatcttaattcccaaaaacttttattggtttctgtttgttatcttcattattttcatccagttaatcgtaggggagatctatttttttcaagattttttcttctccatcagtttcttggttattttgttcttatcattcctgctggggttcaacgaacgcttgaa
D3	Q301A	aacatcgtcttttggactcttgtgtattgtgtgcctcttctgttcaatttgatcttcttccagaaaaacagttatagtaccttcgatcgtctgactatgggatcgtcccgtttcgagatttggccacagcttcttaaagcagtattccacaaaccgtttatcggttacgggtgggggGCGacgggcgtcgctcaattagaaaccatcaataagtctagcaccaagggagaatggttcacatactcgcataacctgttcctggatttaatgctgtggaatggattttttatcggcctgatc
D4	Q301C	aacatcgtcttttggactcttgtgtattgtgtgcctcttctgttcaatttgatcttcttccagaaaaacagttatagtaccttcgatcgtctgactatgggatcgtcccgtttcgagatttggccacagcttcttaaagcagtattccacaaaccgtttatcggttacgggtgggggTGCacgggcgtcgctcaattagaaaccatcaataagtctagcaccaagggagaatggttcacatactcgcataacctgttcctggatttaatgctgtggaatggattttttatcggcctgatc
D5	Q301D	aacatcgtcttttggactcttgtgtattgtgtgcctcttctgttcaatttgatcttcttccagaaaaacagttatagtaccttcgatcgtctgactatgggatcgtcccgtttcgagatttggccacagcttcttaaagcagtattccacaaaccgtttatcggttacgggtgggggGATacgggcgtcgctcaattagaaaccatcaataagtctagcaccaagggagaatggttcacatactcgcataacctgttcctggatttaatgctgtggaatggattttttatcggcctgatc
D6	Q301E	aacatcgtcttttggactcttgtgtattgtgtgcctcttctgttcaatttgatcttcttccagaaaaacagttatagtaccttcgatcgtctgactatgggatcgtcccgtttcgagatttggccacagcttcttaaagcagtattccacaaaccgtttatcggttacgggtgggggGAAacgggcgtcgctcaattagaaaccatcaataagtctagcaccaagggagaatggttcacatactcgcataacctgttcctggatttaatgctgtggaatggattttttatcggcctgatc
D7	Q301F	aacatcgtcttttggactcttgtgtattgtgtgcctcttctgttcaatttgatcttcttccagaaaaacagttatagtaccttcgatcgtctgactatgggatcgtcccgtttcgagatttggccacagcttcttaaagcagtattccacaaaccgtttatcggttacgggtgggggTTTacgggcgtcgctcaattagaaaccatcaataagtctagcaccaagggagaatggttcacatactcgcataacctgttcctggatttaatgctgtggaatggattttttatcggcctgatc
D8	Q301G	aacatcgtcttttggactcttgtgtattgtgtgcctcttctgttcaatttgatcttcttccagaaaaacagttatagtaccttcgatcgtctgactatgggatcgtcccgtttcgagatttggccacagcttcttaaagcagtattccacaaaccgtttatcggttacgggtgggggGGCacgggcgtcgctcaattagaaaccatcaataagtctagcaccaagggagaatggttcacatactcgcataacctgttcctggatttaatgctgtggaatggattttttatcggcctgatc
D9	Q301H	aacatcgtcttttggactcttgtgtattgtgtgcctcttctgttcaatttgatcttcttccagaaaaacagttatagtaccttcgatcgtctgactatgggatcgtcccgtttcgagatttggccacagcttcttaaagcagtattccacaaaccgtttatcggttacgggtgggggCATacgggcgtcgctcaattagaaaccatcaataagtctagcaccaagggagaatggttcacatactcgcataacctgttcctggatttaatgctgtggaatggattttttatcggcctgatc
D10	Q301I	aacatcgtcttttggactcttgtgtattgtgtgcctcttctgttcaatttgatcttcttccagaaaaacagttatagtaccttcgatcgtctgactatgggatcgtcccgtttcgagatttggccacagcttcttaaagcagtattccacaaaccgtttatcggttacgggtgggggATTacgggcgtcgctcaattagaaaccatcaataagtctagcaccaagggagaatggttcacatactcgcataacctgttcctggatttaatgctgtggaatggattttttatcggcctgatc
D11	Q301K	aacatcgtcttttggactcttgtgtattgtgtgcctcttctgttcaatttgatcttcttccagaaaaacagttatagtaccttcgatcgtctgactatgggatcgtcccgtttcgagatttggccacagcttcttaaagcagtattccacaaaccgtttatcggttacgggtgggggAAAacgggcgtcgctcaattagaaaccatcaataagtctagcaccaagggagaatggttcacatactcgcataacctgttcctggatttaatgctgtggaatggattttttatcggcctgatc
D12	Q301L	aacatcgtcttttggactcttgtgtattgtgtgcctcttctgttcaatttgatcttcttccagaaaaacagttatagtaccttcgatcgtctgactatgggatcgtcccgtttcgagatttggccacagcttcttaaagcagtattccacaaaccgtttatcggttacgggtgggggCTGacgggcgtcgctcaattagaaaccatcaataagtctagcaccaagggagaatggttcacatactcgcataacctgttcctggatttaatgctgtggaatggattttttatcggcctgatc
E1	Q301M	aacatcgtcttttggactcttgtgtattgtgtgcctcttctgttcaatttgatcttcttccagaaaaacagttatagtaccttcgatcgtctgactatgggatcgtcccgtttcgagatttggccacagcttcttaaagcagtattccacaaaccgtttatcggttacgggtgggggATGacgggcgtcgctcaattagaaaccatcaataagtctagcaccaagggagaatggttcacatactcgcataacctgttcctggatttaatgctgtggaatggattttttatcggcctgatc
E2	Q301N	aacatcgtcttttggactcttgtgtattgtgtgcctcttctgttcaatttgatcttcttccagaaaaacagttatagtaccttcgatcgtctgactatgggatcgtcccgtttcgagatttggccacagcttcttaaagcagtattccacaaaccgtttatcggttacgggtgggggAACacgggcgtcgctcaattagaaaccatcaataagtctagcaccaagggagaatggttcacatactcgcataacctgttcctggatttaatgctgtggaatggattttttatcggcctgatc
E3	Q301P	aacatcgtcttttggactcttgtgtattgtgtgcctcttctgttcaatttgatcttcttccagaaaaacagttatagtaccttcgatcgtctgactatgggatcgtcccgtttcgagatttggccacagcttcttaaagcagtattccacaaaccgtttatcggttacgggtgggggCCGacgggcgtcgctcaattagaaaccatcaataagtctagcaccaagggagaatggttcacatactcgcataacctgttcctggatttaatgctgtggaatggattttttatcggcctgatc
E4	Q301R	aacatcgtcttttggactcttgtgtattgtgtgcctcttctgttcaatttgatcttcttccagaaaaacagttatagtaccttcgatcgtctgactatgggatcgtcccgtttcgagatttggccacagcttcttaaagcagtattccacaaaccgtttatcggttacgggtgggggCGTacgggcgtcgctcaattagaaaccatcaataagtctagcaccaagggagaatggttcacatactcgcataacctgttcctggatttaatgctgtggaatggattttttatcggcctgatc
E5	Q301S	aacatcgtcttttggactcttgtgtattgtgtgcctcttctgttcaatttgatcttcttccagaaaaacagttatagtaccttcgatcgtctgactatgggatcgtcccgtttcgagatttggccacagcttcttaaagcagtattccacaaaccgtttatcggttacgggtgggggAGCacgggcgtcgctcaattagaaaccatcaataagtctagcaccaagggagaatggttcacatactcgcataacctgttcctggatttaatgctgtggaatggattttttatcggcctgatc
E6	Q301T	aacatcgtcttttggactcttgtgtattgtgtgcctcttctgttcaatttgatcttcttccagaaaaacagttatagtaccttcgatcgtctgactatgggatcgtcccgtttcgagatttggccacagcttcttaaagcagtattccacaaaccgtttatcggttacgggtgggggACCacgggcgtcgctcaattagaaaccatcaataagtctagcaccaagggagaatggttcacatactcgcataacctgttcctggatttaatgctgtggaatggattttttatcggcctgatc
E7	Q301V	aacatcgtcttttggactcttgtgtattgtgtgcctcttctgttcaatttgatcttcttccagaaaaacagttatagtaccttcgatcgtctgactatgggatcgtcccgtttcgagatttggccacagcttcttaaagcagtattccacaaaccgtttatcggttacgggtgggggGTGacgggcgtcgctcaattagaaaccatcaataagtctagcaccaagggagaatggttcacatactcgcataacctgttcctggatttaatgctgtggaatggattttttatcggcctgatc
E8	Q301W	aacatcgtcttttggactcttgtgtattgtgtgcctcttctgttcaatttgatcttcttccagaaaaacagttatagtaccttcgatcgtctgactatgggatcgtcccgtttcgagatttggccacagcttcttaaagcagtattccacaaaccgtttatcggttacgggtgggggTGGacgggcgtcgctcaattagaaaccatcaataagtctagcaccaagggagaatggttcacatactcgcataacctgttcctggatttaatgctgtggaatggattttttatcggcctgatc
E9	Q301Y	aacatcgtcttttggactcttgtgtattgtgtgcctcttctgttcaatttgatcttcttccagaaaaacagttatagtaccttcgatcgtctgactatgggatcgtcccgtttcgagatttggccacagcttcttaaagcagtattccacaaaccgtttatcggttacgggtgggggTATacgggcgtcgctcaattagaaaccatcaataagtctagcaccaagggagaatggttcacatactcgcataacctgttcctggatttaatgctgtggaatggattttttatcggcctgatc
E10	T302A	aacatcgtcttttggactcttgtgtattgtgtgcctcttctgttcaatttgatcttcttccagaaaaacagttatagtaccttcgatcgtctgactatgggatcgtcccgtttcgagatttggccacagcttcttaaagcagtattccacaaaccgtttatcggttacgggtgggggcagGCGggcgtcgctcaattagaaaccatcaataagtctagcaccaagggagaatggttcacatactcgcataacctgttcctggatttaatgctgtggaatggattttttatcggcctgatc
E11	T302C	aacatcgtcttttggactcttgtgtattgtgtgcctcttctgttcaatttgatcttcttccagaaaaacagttatagtaccttcgatcgtctgactatgggatcgtcccgtttcgagatttggccacagcttcttaaagcagtattccacaaaccgtttatcggttacgggtgggggcagTGCggcgtcgctcaattagaaaccatcaataagtctagcaccaagggagaatggttcacatactcgcataacctgttcctggatttaatgctgtggaatggattttttatcggcctgatc
E12	T302D	aacatcgtcttttggactcttgtgtattgtgtgcctcttctgttcaatttgatcttcttccagaaaaacagttatagtaccttcgatcgtctgactatgggatcgtcccgtttcgagatttggccacagcttcttaaagcagtattccacaaaccgtttatcggttacgggtgggggcagGATggcgtcgctcaattagaaaccatcaataagtctagcaccaagggagaatggttcacatactcgcataacctgttcctggatttaatgctgtggaatggattttttatcggcctgatc
F1	T302E	aacatcgtcttttggactcttgtgtattgtgtgcctcttctgttcaatttgatcttcttccagaaaaacagttatagtaccttcgatcgtctgactatgggatcgtcccgtttcgagatttggccacagcttcttaaagcagtattccacaaaccgtttatcggttacgggtgggggcagGAAggcgtcgctcaattagaaaccatcaataagtctagcaccaagggagaatggttcacatactcgcataacctgttcctggatttaatgctgtggaatggattttttatcggcctgatc
F2	T302F	aacatcgtcttttggactcttgtgtattgtgtgcctcttctgttcaatttgatcttcttccagaaaaacagttatagtaccttcgatcgtctgactatgggatcgtcccgtttcgagatttggccacagcttcttaaagcagtattccacaaaccgtttatcggttacgggtgggggcagTTTggcgtcgctcaattagaaaccatcaataagtctagcaccaagggagaatggttcacatactcgcataacctgttcctggatttaatgctgtggaatggattttttatcggcctgatc
F3	T302G	aacatcgtcttttggactcttgtgtattgtgtgcctcttctgttcaatttgatcttcttccagaaaaacagttatagtaccttcgatcgtctgactatgggatcgtcccgtttcgagatttggccacagcttcttaaagcagtattccacaaaccgtttatcggttacgggtgggggcagGGCggcgtcgctcaattagaaaccatcaataagtctagcaccaagggagaatggttcacatactcgcataacctgttcctggatttaatgctgtggaatggattttttatcggcctgatc
F4	T302H	aacatcgtcttttggactcttgtgtattgtgtgcctcttctgttcaatttgatcttcttccagaaaaacagttatagtaccttcgatcgtctgactatgggatcgtcccgtttcgagatttggccacagcttcttaaagcagtattccacaaaccgtttatcggttacgggtgggggcagCATggcgtcgctcaattagaaaccatcaataagtctagcaccaagggagaatggttcacatactcgcataacctgttcctggatttaatgctgtggaatggattttttatcggcctgatc
F5	T302I	aacatcgtcttttggactcttgtgtattgtgtgcctcttctgttcaatttgatcttcttccagaaaaacagttatagtaccttcgatcgtctgactatgggatcgtcccgtttcgagatttggccacagcttcttaaagcagtattccacaaaccgtttatcggttacgggtgggggcagATTggcgtcgctcaattagaaaccatcaataagtctagcaccaagggagaatggttcacatactcgcataacctgttcctggatttaatgctgtggaatggattttttatcggcctgatc
F6	T302K	aacatcgtcttttggactcttgtgtattgtgtgcctcttctgttcaatttgatcttcttccagaaaaacagttatagtaccttcgatcgtctgactatgggatcgtcccgtttcgagatttggccacagcttcttaaagcagtattccacaaaccgtttatcggttacgggtgggggcagAAAggcgtcgctcaattagaaaccatcaataagtctagcaccaagggagaatggttcacatactcgcataacctgttcctggatttaatgctgtggaatggattttttatcggcctgatc
F7	T302L	aacatcgtcttttggactcttgtgtattgtgtgcctcttctgttcaatttgatcttcttccagaaaaacagttatagtaccttcgatcgtctgactatgggatcgtcccgtttcgagatttggccacagcttcttaaagcagtattccacaaaccgtttatcggttacgggtgggggcagCTGggcgtcgctcaattagaaaccatcaataagtctagcaccaagggagaatggttcacatactcgcataacctgttcctggatttaatgctgtggaatggattttttatcggcctgatc
F8	T302M	aacatcgtcttttggactcttgtgtattgtgtgcctcttctgttcaatttgatcttcttccagaaaaacagttatagtaccttcgatcgtctgactatgggatcgtcccgtttcgagatttggccacagcttcttaaagcagtattccacaaaccgtttatcggttacgggtgggggcagATGggcgtcgctcaattagaaaccatcaataagtctagcaccaagggagaatggttcacatactcgcataacctgttcctggatttaatgctgtggaatggattttttatcggcctgatc
F9	T302N	aacatcgtcttttggactcttgtgtattgtgtgcctcttctgttcaatttgatcttcttccagaaaaacagttatagtaccttcgatcgtctgactatgggatcgtcccgtttcgagatttggccacagcttcttaaagcagtattccacaaaccgtttatcggttacgggtgggggcagAACggcgtcgctcaattagaaaccatcaataagtctagcaccaagggagaatggttcacatactcgcataacctgttcctggatttaatgctgtggaatggattttttatcggcctgatc
F10	T302P	aacatcgtcttttggactcttgtgtattgtgtgcctcttctgttcaatttgatcttcttccagaaaaacagttatagtaccttcgatcgtctgactatgggatcgtcccgtttcgagatttggccacagcttcttaaagcagtattccacaaaccgtttatcggttacgggtgggggcagCCGggcgtcgctcaattagaaaccatcaataagtctagcaccaagggagaatggttcacatactcgcataacctgttcctggatttaatgctgtggaatggattttttatcggcctgatc
F11	T302Q	aacatcgtcttttggactcttgtgtattgtgtgcctcttctgttcaatttgatcttcttccagaaaaacagttatagtaccttcgatcgtctgactatgggatcgtcccgtttcgagatttggccacagcttcttaaagcagtattccacaaaccgtttatcggttacgggtgggggcagCAGggcgtcgctcaattagaaaccatcaataagtctagcaccaagggagaatggttcacatactcgcataacctgttcctggatttaatgctgtggaatggattttttatcggcctgatc
F12	T302R	aacatcgtcttttggactcttgtgtattgtgtgcctcttctgttcaatttgatcttcttccagaaaaacagttatagtaccttcgatcgtctgactatgggatcgtcccgtttcgagatttggccacagcttcttaaagcagtattccacaaaccgtttatcggttacgggtgggggcagCGTggcgtcgctcaattagaaaccatcaataagtctagcaccaagggagaatggttcacatactcgcataacctgttcctggatttaatgctgtggaatggattttttatcggcctgatc
G1	T302S	aacatcgtcttttggactcttgtgtattgtgtgcctcttctgttcaatttgatcttcttccagaaaaacagttatagtaccttcgatcgtctgactatgggatcgtcccgtttcgagatttggccacagcttcttaaagcagtattccacaaaccgtttatcggttacgggtgggggcagAGCggcgtcgctcaattagaaaccatcaataagtctagcaccaagggagaatggttcacatactcgcataacctgttcctggatttaatgctgtggaatggattttttatcggcctgatc
G2	T302V	aacatcgtcttttggactcttgtgtattgtgtgcctcttctgttcaatttgatcttcttccagaaaaacagttatagtaccttcgatcgtctgactatgggatcgtcccgtttcgagatttggccacagcttcttaaagcagtattccacaaaccgtttatcggttacgggtgggggcagGTGggcgtcgctcaattagaaaccatcaataagtctagcaccaagggagaatggttcacatactcgcataacctgttcctggatttaatgctgtggaatggattttttatcggcctgatc
G3	T302W	aacatcgtcttttggactcttgtgtattgtgtgcctcttctgttcaatttgatcttcttccagaaaaacagttatagtaccttcgatcgtctgactatgggatcgtcccgtttcgagatttggccacagcttcttaaagcagtattccacaaaccgtttatcggttacgggtgggggcagTGGggcgtcgctcaattagaaaccatcaataagtctagcaccaagggagaatggttcacatactcgcataacctgttcctggatttaatgctgtggaatggattttttatcggcctgatc
G4	T302Y	aacatcgtcttttggactcttgtgtattgtgtgcctcttctgttcaatttgatcttcttccagaaaaacagttatagtaccttcgatcgtctgactatgggatcgtcccgtttcgagatttggccacagcttcttaaagcagtattccacaaaccgtttatcggttacgggtgggggcagTATggcgtcgctcaattagaaaccatcaataagtctagcaccaagggagaatggttcacatactcgcataacctgttcctggatttaatgctgtggaatggattttttatcggcctgatc
G5	F327A	aacatcgtcttttggactcttgtgtattgtgtgcctcttctgttcaatttgatcttcttccagaaaaacagttatagtaccttcgatcgtctgactatgggatcgtcccgtttcgagatttggccacagcttcttaaagcagtattccacaaaccgtttatcggttacgggtgggggcagacgggcgtcgctcaattagaaaccatcaataagtctagcaccaagggagaatggttcacatactcgcataacctgGCGctggatttaatgctgtggaatggattttttatcggcctgatc
G6	F327C	aacatcgtcttttggactcttgtgtattgtgtgcctcttctgttcaatttgatcttcttccagaaaaacagttatagtaccttcgatcgtctgactatgggatcgtcccgtttcgagatttggccacagcttcttaaagcagtattccacaaaccgtttatcggttacgggtgggggcagacgggcgtcgctcaattagaaaccatcaataagtctagcaccaagggagaatggttcacatactcgcataacctgTGCctggatttaatgctgtggaatggattttttatcggcctgatc
G7	F327D	aacatcgtcttttggactcttgtgtattgtgtgcctcttctgttcaatttgatcttcttccagaaaaacagttatagtaccttcgatcgtctgactatgggatcgtcccgtttcgagatttggccacagcttcttaaagcagtattccacaaaccgtttatcggttacgggtgggggcagacgggcgtcgctcaattagaaaccatcaataagtctagcaccaagggagaatggttcacatactcgcataacctgGATctggatttaatgctgtggaatggattttttatcggcctgatc
G8	F327E	aacatcgtcttttggactcttgtgtattgtgtgcctcttctgttcaatttgatcttcttccagaaaaacagttatagtaccttcgatcgtctgactatgggatcgtcccgtttcgagatttggccacagcttcttaaagcagtattccacaaaccgtttatcggttacgggtgggggcagacgggcgtcgctcaattagaaaccatcaataagtctagcaccaagggagaatggttcacatactcgcataacctgGAActggatttaatgctgtggaatggattttttatcggcctgatc
G9	F327G	aacatcgtcttttggactcttgtgtattgtgtgcctcttctgttcaatttgatcttcttccagaaaaacagttatagtaccttcgatcgtctgactatgggatcgtcccgtttcgagatttggccacagcttcttaaagcagtattccacaaaccgtttatcggttacgggtgggggcagacgggcgtcgctcaattagaaaccatcaataagtctagcaccaagggagaatggttcacatactcgcataacctgGGCctggatttaatgctgtggaatggattttttatcggcctgatc
G10	F327H	aacatcgtcttttggactcttgtgtattgtgtgcctcttctgttcaatttgatcttcttccagaaaaacagttatagtaccttcgatcgtctgactatgggatcgtcccgtttcgagatttggccacagcttcttaaagcagtattccacaaaccgtttatcggttacgggtgggggcagacgggcgtcgctcaattagaaaccatcaataagtctagcaccaagggagaatggttcacatactcgcataacctgCATctggatttaatgctgtggaatggattttttatcggcctgatc
G11	F327I	aacatcgtcttttggactcttgtgtattgtgtgcctcttctgttcaatttgatcttcttccagaaaaacagttatagtaccttcgatcgtctgactatgggatcgtcccgtttcgagatttggccacagcttcttaaagcagtattccacaaaccgtttatcggttacgggtgggggcagacgggcgtcgctcaattagaaaccatcaataagtctagcaccaagggagaatggttcacatactcgcataacctgATTctggatttaatgctgtggaatggattttttatcggcctgatc
G12	F327K	aacatcgtcttttggactcttgtgtattgtgtgcctcttctgttcaatttgatcttcttccagaaaaacagttatagtaccttcgatcgtctgactatgggatcgtcccgtttcgagatttggccacagcttcttaaagcagtattccacaaaccgtttatcggttacgggtgggggcagacgggcgtcgctcaattagaaaccatcaataagtctagcaccaagggagaatggttcacatactcgcataacctgAAActggatttaatgctgtggaatggattttttatcggcctgatc
H1	F327L	aacatcgtcttttggactcttgtgtattgtgtgcctcttctgttcaatttgatcttcttccagaaaaacagttatagtaccttcgatcgtctgactatgggatcgtcccgtttcgagatttggccacagcttcttaaagcagtattccacaaaccgtttatcggttacgggtgggggcagacgggcgtcgctcaattagaaaccatcaataagtctagcaccaagggagaatggttcacatactcgcataacctgCTGctggatttaatgctgtggaatggattttttatcggcctgatc
H2	F327M	aacatcgtcttttggactcttgtgtattgtgtgcctcttctgttcaatttgatcttcttccagaaaaacagttatagtaccttcgatcgtctgactatgggatcgtcccgtttcgagatttggccacagcttcttaaagcagtattccacaaaccgtttatcggttacgggtgggggcagacgggcgtcgctcaattagaaaccatcaataagtctagcaccaagggagaatggttcacatactcgcataacctgATGctggatttaatgctgtggaatggattttttatcggcctgatc
H3	F327N	aacatcgtcttttggactcttgtgtattgtgtgcctcttctgttcaatttgatcttcttccagaaaaacagttatagtaccttcgatcgtctgactatgggatcgtcccgtttcgagatttggccacagcttcttaaagcagtattccacaaaccgtttatcggttacgggtgggggcagacgggcgtcgctcaattagaaaccatcaataagtctagcaccaagggagaatggttcacatactcgcataacctgAACctggatttaatgctgtggaatggattttttatcggcctgatc
H4	F327P	aacatcgtcttttggactcttgtgtattgtgtgcctcttctgttcaatttgatcttcttccagaaaaacagttatagtaccttcgatcgtctgactatgggatcgtcccgtttcgagatttggccacagcttcttaaagcagtattccacaaaccgtttatcggttacgggtgggggcagacgggcgtcgctcaattagaaaccatcaataagtctagcaccaagggagaatggttcacatactcgcataacctgCCGctggatttaatgctgtggaatggattttttatcggcctgatc
H5	F327Q	aacatcgtcttttggactcttgtgtattgtgtgcctcttctgttcaatttgatcttcttccagaaaaacagttatagtaccttcgatcgtctgactatgggatcgtcccgtttcgagatttggccacagcttcttaaagcagtattccacaaaccgtttatcggttacgggtgggggcagacgggcgtcgctcaattagaaaccatcaataagtctagcaccaagggagaatggttcacatactcgcataacctgCAGctggatttaatgctgtggaatggattttttatcggcctgatc
H6	F327R	aacatcgtcttttggactcttgtgtattgtgtgcctcttctgttcaatttgatcttcttccagaaaaacagttatagtaccttcgatcgtctgactatgggatcgtcccgtttcgagatttggccacagcttcttaaagcagtattccacaaaccgtttatcggttacgggtgggggcagacgggcgtcgctcaattagaaaccatcaataagtctagcaccaagggagaatggttcacatactcgcataacctgCGTctggatttaatgctgtggaatggattttttatcggcctgatc
H7	F327S	aacatcgtcttttggactcttgtgtattgtgtgcctcttctgttcaatttgatcttcttccagaaaaacagttatagtaccttcgatcgtctgactatgggatcgtcccgtttcgagatttggccacagcttcttaaagcagtattccacaaaccgtttatcggttacgggtgggggcagacgggcgtcgctcaattagaaaccatcaataagtctagcaccaagggagaatggttcacatactcgcataacctgAGCctggatttaatgctgtggaatggattttttatcggcctgatc
H8	F327T	aacatcgtcttttggactcttgtgtattgtgtgcctcttctgttcaatttgatcttcttccagaaaaacagttatagtaccttcgatcgtctgactatgggatcgtcccgtttcgagatttggccacagcttcttaaagcagtattccacaaaccgtttatcggttacgggtgggggcagacgggcgtcgctcaattagaaaccatcaataagtctagcaccaagggagaatggttcacatactcgcataacctgACCctggatttaatgctgtggaatggattttttatcggcctgatc
H9	F327V	aacatcgtcttttggactcttgtgtattgtgtgcctcttctgttcaatttgatcttcttccagaaaaacagttatagtaccttcgatcgtctgactatgggatcgtcccgtttcgagatttggccacagcttcttaaagcagtattccacaaaccgtttatcggttacgggtgggggcagacgggcgtcgctcaattagaaaccatcaataagtctagcaccaagggagaatggttcacatactcgcataacctgGTGctggatttaatgctgtggaatggattttttatcggcctgatc
H10	F327W	aacatcgtcttttggactcttgtgtattgtgtgcctcttctgttcaatttgatcttcttccagaaaaacagttatagtaccttcgatcgtctgactatgggatcgtcccgtttcgagatttggccacagcttcttaaagcagtattccacaaaccgtttatcggttacgggtgggggcagacgggcgtcgctcaattagaaaccatcaataagtctagcaccaagggagaatggttcacatactcgcataacctgTGGctggatttaatgctgtggaatggattttttatcggcctgatc
H11	F327Y	aacatcgtcttttggactcttgtgtattgtgtgcctcttctgttcaatttgatcttcttccagaaaaacagttatagtaccttcgatcgtctgactatgggatcgtcccgtttcgagatttggccacagcttcttaaagcagtattccacaaaccgtttatcggttacgggtgggggcagacgggcgtcgctcaattagaaaccatcaataagtctagcaccaagggagaatggttcacatactcgcataacctgTATctggatttaatgctgtggaatggattttttatcggcctgatc
H12

## Sheet: Combo Residues and Codons
	Substitutions	Original codon	New Codon
Plates 1A/B	T268F	ACG	TTT
	I259V	ATT	GTG
	Q262H	CAA	CAT
	E280L	GAA	CTG
	K312E	AAA	GAG
	L378V	TTG	GTG
	P381L	CCT	CTG
Plate 2	L255G	CTA	GGC
	T268F	ACG	TTT
	F269W	TTT	TGG
	H291R	CAT	CGC
	Y297W	TAT	TGG
	G300L	GGT	CTG
	K312E	AAA	GAA
	T315A	ACA	GCG
Plates 3A/B	I216G	ATA	GGT
	L255G	CTA	GGC
	F269W	TTT	TGG
	L286V	TTA	GTT
	H291R	CAT	CGC
	T315A	ACA	GCG
	N325A	AAT	GCG
Plates 4A/B	F256W	TTT	TGG
	K287M	AAA	ATG
	Y297W	TAT	TGG
	G300L	GGT	CTG
	N325A	AAT	GCG
	M331C	ATG	TGC
	L378V	TTG	GTG

## Sheet: Combinatorial Plate Maps
	Plate 1A														Plate 2															Plate 3A														Plate 4A
	1	2	3	4	5	6	7	8	9	10	11	12			1	2	3	4	5	6	7	8	9	10	11	12				1	2	3	4	5	6	7	8	9	10	11	12			1	2	3	4	5	6
A	I259V Q262H	I259V T268F	I259V E280L	I259V K312E	I259V L378V	I259V P381L	Q262H T268F	Q262H E280L	Q262H K312E	Q262H L378V	Q262H P381L	T268F E280L		A	L255G T268F F269W H291R Y297W	L255G T268F F269W H291R G300L	L255G T268F F269W H291R K312E	L255G T268F F269W H291R T315A	L255G T268F F269W Y297W G300L	L255G T268F F269W Y297W K312E	L255G T268F F269W Y297W T315A	L255G T268F F269W G300L K312E	L255G T268F F269W G300L T315A	L255G T268F F269W K312E T315A		L255G T268F H291R Y297W K312E			A	S30F I216G L255G	S30F I216G F269W	S30F I216G L286V	S30F I216G H291R	S30F I216G T315A	S30F I216G N325A	S30F L255G F269W	S30F L255G L286V	S30F L255G H291R	S30F L255G T315A	S30F L255G N325A	S30F F269W L286V		A	N28W F256W K287M	N28W F256W Y297W	N28W F256W G300L	N28W F256W N325A	N28W F256W M331C
B	T268F K312E	T268F L378V	T268F P381L	E280L K312E	E280L L378V	E280L P381L	K312E L378V	K312E P381L	L378V P381L	I259V Q262H T268F	I259V Q262H E280L	I259V Q262H K312E		B	L255G T268F H291R Y297W T315A	L255G T268F H291R G300L K312E	L255G T268F H291R G300L T315A		L255G T268F Y297W G300L K312E	L255G T268F Y297W G300L T315A	L255G T268F Y297W K312E T315A	L255G T268F G300L K312E T315A	L255G F269W H291R Y297W G300L	L255G F269W H291R Y297W K312E	L255G F269W H291R Y297W T315A	L255G F269W H291R G300L K312E			B	S30F F269W H291R	S30F F269W T315A	S30F F269W N325A	S30F L286V H291R	S30F L286V T315A	S30F L286V N325A	S30F H291R T315A	S30F H291R N325A	S30F T315A N325A	S30F I216G L255G F269W	S30F I216G L255G L286V	S30F I216G L255G H291R		B	N28W Y297W N325A	N28W Y297W M331C	N28W Y297W L378V	N28W G300L N325A	N28W G300L M331C	N28W G300L L378V
C	I259V Q262H L378V	I259V Q262H P381L		I259V T268F K312E	I259V T268F L378V	I259V T268F P381L	I259V E280L K312E	I259V E280L L378V	I259V E280L P381L	I259V K312E L378V	I259V K312E P381L	I259V L378V P381L		C	L255G F269W H291R G300L T315A	L255G F269W H291R K312E T315A	L255G F269W Y297W G300L K312E	L255G F269W Y297W G300L T315A	L255G F269W Y297W K312E T315A	L255G F269W G300L K312E T315A	L255G H291R Y297W G300L K312E	L255G H291R Y297W G300L T315A	L255G H291R Y297W K312E T315A	L255G H291R G300L K312E T315A	L255G Y297W G300L K312E T315A	T268F F269W H291R Y297W G300L			C	S30F I216G L255G T315A	S30F I216G L255G N325A	S30F I216G F269W L286V	S30F I216G F269W H291R	S30F I216G F269W T315A	S30F I216G F269W N325A	S30F I216G L286V H291R	S30F I216G L286V T315A	S30F I216G L286V N325A	S30F I216G H291R T315A	S30F I216G H291R N325A	S30F I216G T315A N325A		C	N28W F256W K287M M331C	N28W F256W K287M L378V	N28W F256W Y297W G300L	N28W F256W Y297W N325A	N28W F256W Y297W M331C	N28W F256W Y297W L378V
D	Q262H T268F E280L	Q262H T268F K312E	Q262H T268F L378V	Q262H T268F P381L	Q262H E280L K312E	Q262H E280L L378V	Q262H E280L P381L	Q262H K312E L378V	Q262H K312E P381L	Q262H L378V P381L		T268F E280L L378V		D	T268F F269W H291R Y297W K312E	T268F F269W H291R Y297W T315A	T268F F269W H291R G300L K312E	T268F F269W H291R G300L T315A	T268F F269W H291R K312E T315A	T268F F269W Y297W G300L K312E	T268F F269W Y297W G300L T315A	T268F F269W Y297W K312E T315A	T268F F269W G300L K312E T315A	T268F H291R Y297W G300L K312E	T268F H291R Y297W G300L T315A	T268F H291R Y297W K312E T315A			D	S30F L255G F269W L286V	S30F L255G F269W H291R	S30F L255G F269W T315A	S30F L255G F269W N325A	S30F L255G L286V H291R	S30F L255G L286V T315A	S30F L255G L286V N325A	S30F L255G H291R T315A	S30F L255G H291R N325A	S30F L255G T315A N325A	S30F F269W L286V H291R	S30F F269W L286V T315A		D	N28W K287M Y297W G300L	N28W K287M Y297W N352A	N28W K287M Y297W M331C	N28W K287M Y297W L378V	N28W K287M G300L N325A	N28W K287M G300L M331C
E	T268F E280L P381L	T268F K312E L378V	T268F K312E P381L	T268F L378V P381L	E280L K312E L378V	E280L K312E P381L	E280L L378V P381L	K312E L378V P381L	I259V Q262H T268F E280L	I259V Q262H T268F K312E	I259V Q262H T268F L378V	I259V Q262H T268F P381L		E	T268F H291R G300L K312E T315A	T268F Y297W G300L K312E T315A	F269W H291R Y297W G300L K312E	F269W H291R Y297W G300L T315A	F269W H291R Y297W K312E T315A	F269W H291R G300L K312E T315A	F269W Y297W G300L K312E T315A	H291R Y297W G300L K312E T315A	L255G T268F F269W H291R Y297W G300L	L255G T268F F269W H291R Y297W K312E	L255G T268F F269W H291R Y297W T315A	L255G T268F F269W H291R G300L K312E			E	S30F F269W L286V N325A	S30F F269W H291R T315A	S30F F269W H291R N325A	S30F F269W T315A N325A	S30F L286V H291R T315A	S30F L286V H291R N325A	S30F L286V T315A N325A	S30F H291R T315A N325A	S30F I216G L255G F269W L286V	S30F I216G L255G F269W H291R	S30F I216G L255G F269W T315A	S30F I216G L255G F269W N325A		E	N28W Y297W G300L L378V	N28W Y297W N325A M331C	N28W Y297W N325A L378V	N28W Y297W M331C L378V	N28W G300L N325A M331C	N28W G300L N325A L378V
F	I259V Q262H E280L K312E	I259V Q262H E280L L378V	I259V Q262H E280L P381L	I259V Q262H K312E L378V	I259V Q262H K312E P381L	I259V Q262H L378V P381L	I259V T268F E280L K312E	I259V T268F E280L L378V	I259V T268F E280L P381L	I259V T268F K312E L378V	I259V T268F K312E P381L	I259V T268F L378V P381L		F	L255G T268F F269W H291R G300L T315A	L255G T268F F269W H291R K312E T315A	L255G T268F F269W Y297W G300L K312E	L255G T268F F269W Y297W G300L T315A	L255G T268F F269W Y297W K312E T315A	L255G T268F F269W G300L K312E T315A	L255G T268F H291R Y297W G300L K312E	L255G T268F H291R Y297W G300L T315A	L255G T268F H291R Y297W K312E T315A	L255G T268F H291R G300L K312E T315A	L255G T268F Y297W G300L K312E T315A	L255G F269W H291R Y297W G300L K312E			F	S30F I216G L255G L286V H291R	S30F I216G L255G L286V T315A	S30F I216G L255G L286V N325A	S30F I216G L255G H291R T315A	S30F I216G L255G H291R N325A	S30F I216G L255G T315A N325A	S30F I216G F269W L286V H291R	S30F I216G F269W L286V T315A	S30F I216G F269W L286V N325A	S30F I216G F269W H291R T315A	S30F I216G F269W H291R N325A	S30F I216G F269W T315A N325A		F	N28W F256W K287M G300L N325A	N28W F256W K287M G300L M331C	N28W F256W K287M G300L L378V	N28W F256W K287M N325A M331C	N28W F256W K287M N325A L378V	N28W F256W K287M M331C L378V
G	I259V E280L K312E L378V	I259V E280L K312E P381L	I259V E280L L378V P381L	I259V K312E L378V P381L	Q262H T268F E280L K312E	Q262H T268F E280L L378V	Q262H T268F E280L P381L		Q262H T268F K312E P381L	Q262H T268F L378V P381L	Q262H E280L K312E L378V	Q262H E280L K312E P381L		G	L255G F269W H291R Y297W G300L T315A	L255G F269W H291R Y297W K312E T315A	L255G F269W H291R G300L K312E T315A	L255G F269W Y297W G300L K312E T315A	L255G H291R Y297W G300L K312E T315A	T268F F269W H291R Y297W G300L K312E	T268F F269W H291R Y297W G300L T315A	T268F F269W H291R Y297W K312E T315A	T268F F269W H291R G300L K312E T315A	T268F F269W Y297W G300L K312E T315A	T268F H291R Y297W G300L K312E T315A	F269W H291R Y297W G300L K312E T315A			G	S30F I216G L286V H291R T315A	S30F I216G L286V H291R N325A	S30F I216G L286V T315A N325A	S30F I216G H281R T315A N325A	S30F L255G F269W L286V H291R	S30F L255G F269W L286V T315A	S30F L255G F269W L286V N325A	S30F L255G F269W H291R T315A	S30F L255G F269W H291R N325A	S30F L255G F269W T315A N325A	S30F L255G L286V H291R T315A	S30F L255G L286V H291R N325A		G	N28W F256W G300L N325A M331C	N28W F256W G300L N325A L378V	N28W F256W G300L M331C L378V	N28W F256W N325A M331C L378V	N28W K287M Y297W G300L N325A	N28W K287M Y297W G300L M331C
H	Q262H E280L L378V P381L	Q262H K312E L378V P381L	T268F E280L K312E L378V	T268F E280L K312E P381L	T268F E280L L378V P381L	T268F K312E L378V P381L	E280L K312E L378V P381L	I259V Q262H T268F E280L K312E	I259V Q262H T268F E280L L378V	I259V Q262H T268F E280L P381L	I259V Q262H T268F K312E L378V	I259V Q262H T268F K312E P381L		H	L255G T268F F269W H291R Y297W G300L K312E	L255G T268F F269W H291R Y297W G300L T315A	L255G T268F F269W H291R Y297W K312E T315A	L255G T268F F269W H291R G300L K312E T315A	L255G T268F F269W Y297W G300L K312E T315A	L255G T268F H291R Y297W G300L K312E T315A	L255G F269W H291R Y297W G300L K312E T315A	T268F F269W H291R Y297W G300L K312E T315A	L255G T268F F269W H291R Y297W G300L K312E T315A						H	S30F L255G L286V T315A N325A	S30F L255G H291R T315A N325A	S30F F269W L286V H291R T315A	S30F F269W L286V H291R N325A	S30F F269W L286V T315A N325A	S30F F269W H291R T315A N325A	S30F L286V H291R T315A N325A	S30F I216G L255G F269W L286V H291R	S30F I216G L255G F269W L286V T315A	S30F I216G L255G F269W L286V N325A	S30F I216G L255G F269W H291R T315A	S30F I216G L255G F269W H291R N325A		H	N28W K287M G300L M331C L378V	N28W K287M N325A M331C L378V	N28W Y297W G300L N325A M331C	N28W Y297W G300L N325A L378V	N28W Y297W G300L M331C L378V	N28W Y297W N325A M331C L378V
	Plate 1B																													Plate 3B														Plate 4B
	1	2	3	4	5	6	7	8	9	10	11	12																		1	2	3	4	5	6	7	8	9	10	11	12			1	2	3	4	5	6
A2	I259V Q262H T268F L378V P381L	I259V Q262H E280L K312E L378V		I259V Q262H E280L L378V P381L	I259V Q262H K312E L378V P381L	I259V T268F E280L K312E L378V		I259V T268F E280L L378V P381L	I259V T268F K312E L378V P381L	I259V E280L K312E L378V P381L	Q262H T268F E280L K312E L378V	Q262H T268F E280L K312E P381L																	A2	S30F I216G L255G F269W T314A N325A	S30F I216G L255G L286V H291R T315A	S30F I216G L255G L286V H291R N325A	S30F I216G L255G L286V T315A N325A	S30F I216G L255G H291R T315A N325A	S30F I216G F269W L286V H291R T315A	S30F I216G F269W L286V H291R N325A	S30F I216G F269W L286V T315A N325A	S30F I216G F269W H291A T315A N325A	S30F I216G L286V H291R T315A N325A	S30F L255G F269W L286V H291R T315A	S30F L255G F269W L286V H291R N325A		A2	N28W F256W K287M Y297W M331C L378V	N28W F256W K287M G300L N325A M331C	N28W F256W K287M G300L N325A L378V	N28W F256W K287M G300L M331C L378V		N28W F256W Y297W G300L N325A M331C
B2	Q262H T268F E280L L378V P381L	Q262H T268F K312E L378V P381L	Q262H E280L K312E L378V P381L	T268F E280L K312E L378V P381L	I259V Q262H T268F E280L K312E L378V	I259V Q262H T268F E280L K312E P381L	I259V Q262H T268F E280L L378V P381L	I259V Q262H T268F K312E L378V P381L	I259V Q262H E280L K312E L378V P381L	I259V T268F E280L K312E L378V P381L	Q262H T268F E280L K312E L378V P381L	I259V Q262H T268F E280L K312E L378V P381L																	B2	S30F L255G F269W L286V T315A N325A	S30F L255G F269W H291A T315A N325A	S30F L255G L286V H291A T315A N325A	S30F F269W L286V H291A T315A N325A	S30F I216G L255G F269W L286V H291R T315A	S30F I216G L255G F269W L286V H291R N325A	S30F I216G L255G F269W L286V T315A N325A	S30F I216G L255G F269W H291R T315A N325A	S30F I216G L255G L286V H291R T315A N325A	S30F I216G F269W L286V H291R T315A N325A	S30F L255G F269W L286V H291R T315A N325A	S30F I216G L255G F269W L286V H291R T315A N325A		B2	N28W K287M Y297W G300L M331C L378V	N28W K287M Y297W N352A M331C L378V	N28W K287M G300L N325A M331C L378V	N28W Y297W G300L N325A M331C L378V	N28W F256W K287M Y297W G300L N325A M331C	N28W F256W K287M Y297W G300L N325A L378V
[truncated: 6 more columns]

## Sheet: Plates 1A and 1B Sequences
		Plate 1A
Well	Substitutions	Sequence
A1	I259V Q262H	actcttgtgtattgtgtgcctcttctgttcaatttgGTGttcttcCATaaaaacagttatagtaccttcgatcgtctgactatgggatcgtcccgtttcgagatttggccacagcttcttaaagcagtattccacaaaccgtttatcggttacgggtgggggcagacgggcgtcgctcaattagaaaccatcaataagtctagcaccaagggagaatggttcacatactcgcataacctgttcctggatttaatgctgtggaatggattttttatcggcctgatcatcagtattcttattttgtgctttctgatcgagttgtattcctcgattaagaacaagtccgatttattcttattcttttgtgttgtggcattcttcgtgcattgcttattagaa…									Yes
A2	I259V T268F	actcttgtgtattgtgtgcctcttctgttcaatttgGTGttcttccagaaaaacagttatagtTTTttcgatcgtctgactatgggatcgtcccgtttcgagatttggccacagcttcttaaagcagtattccacaaaccgtttatcggttacgggtgggggcagacgggcgtcgctcaattagaaaccatcaataagtctagcaccaagggagaatggttcacatactcgcataacctgttcctggatttaatgctgtggaatggattttttatcggcctgatcatcagtattcttattttgtgctttctgatcgagttgtattcctcgattaagaacaagtccgatttattcttattcttttgtgttgtggcattcttcgtgcattgcttattagaa…
A3	I259V E280L	actcttgtgtattgtgtgcctcttctgttcaatttgGTGttcttccagaaaaacagttatagtaccttcgatcgtctgactatgggatcgtcccgtttcCTGatttggccacagcttcttaaagcagtattccacaaaccgtttatcggttacgggtgggggcagacgggcgtcgctcaattagaaaccatcaataagtctagcaccaagggagaatggttcacatactcgcataacctgttcctggatttaatgctgtggaatggattttttatcggcctgatcatcagtattcttattttgtgctttctgatcgagttgtattcctcgattaagaacaagtccgatttattcttattcttttgtgttgtggcattcttcgtgcattgcttattagaa…
A4	I259V K312E	actcttgtgtattgtgtgcctcttctgttcaatttgGTGttcttccagaaaaacagttatagtaccttcgatcgtctgactatgggatcgtcccgtttcgagatttggccacagcttcttaaagcagtattccacaaaccgtttatcggttacgggtgggggcagacgggcgtcgctcaattagaaaccatcaatGAGtctagcaccaagggagaatggttcacatactcgcataacctgttcctggatttaatgctgtggaatggattttttatcggcctgatcatcagtattcttattttgtgctttctgatcgagttgtattcctcgattaagaacaagtccgatttattcttattcttttgtgttgtggcattcttcgtgcattgcttattagaa…
A5	I259V L378V	actcttgtgtattgtgtgcctcttctgttcaatttgGTGttcttccagaaaaacagttatagtaccttcgatcgtctgactatgggatcgtcccgtttcgagatttggccacagcttcttaaagcagtattccacaaaccgtttatcggttacgggtgggggcagacgggcgtcgctcaattagaaaccatcaataagtctagcaccaagggagaatggttcacatactcgcataacctgttcctggatttaatgctgtggaatggattttttatcggcctgatcatcagtattcttattttgtgctttctgatcgagttgtattcctcgattaagaacaagtccgatttattcttattcttttgtgttgtggcattcttcgtgcattgcttaGTGgaa…
A6	I259V P381L	actcttgtgtattgtgtgcctcttctgttcaatttgGTGttcttccagaaaaacagttatagtaccttcgatcgtctgactatgggatcgtcccgtttcgagatttggccacagcttcttaaagcagtattccacaaaccgtttatcggttacgggtgggggcagacgggcgtcgctcaattagaaaccatcaataagtctagcaccaagggagaatggttcacatactcgcataacctgttcctggatttaatgctgtggaatggattttttatcggcctgatcatcagtattcttattttgtgctttctgatcgagttgtattcctcgattaagaacaagtccgatttattcttattcttttgtgttgtggcattcttcgtgcattgcttattagaa…
A7	Q262H T268F	actcttgtgtattgtgtgcctcttctgttcaatttgatcttcttcCATaaaaacagttatagtTTTttcgatcgtctgactatgggatcgtcccgtttcgagatttggccacagcttcttaaagcagtattccacaaaccgtttatcggttacgggtgggggcagacgggcgtcgctcaattagaaaccatcaataagtctagcaccaagggagaatggttcacatactcgcataacctgttcctggatttaatgctgtggaatggattttttatcggcctgatcatcagtattcttattttgtgctttctgatcgagttgtattcctcgattaagaacaagtccgatttattcttattcttttgtgttgtggcattcttcgtgcattgcttattagaa…
A8	Q262H E280L	actcttgtgtattgtgtgcctcttctgttcaatttgatcttcttcCATaaaaacagttatagtaccttcgatcgtctgactatgggatcgtcccgtttcCTGatttggccacagcttcttaaagcagtattccacaaaccgtttatcggttacgggtgggggcagacgggcgtcgctcaattagaaaccatcaataagtctagcaccaagggagaatggttcacatactcgcataacctgttcctggatttaatgctgtggaatggattttttatcggcctgatcatcagtattcttattttgtgctttctgatcgagttgtattcctcgattaagaacaagtccgatttattcttattcttttgtgttgtggcattcttcgtgcattgcttattagaa…
A9	Q262H K312E	actcttgtgtattgtgtgcctcttctgttcaatttgatcttcttcCATaaaaacagttatagtaccttcgatcgtctgactatgggatcgtcccgtttcgagatttggccacagcttcttaaagcagtattccacaaaccgtttatcggttacgggtgggggcagacgggcgtcgctcaattagaaaccatcaatGAGtctagcaccaagggagaatggttcacatactcgcataacctgttcctggatttaatgctgtggaatggattttttatcggcctgatcatcagtattcttattttgtgctttctgatcgagttgtattcctcgattaagaacaagtccgatttattcttattcttttgtgttgtggcattcttcgtgcattgcttattagaa…
A10	Q262H L378V	actcttgtgtattgtgtgcctcttctgttcaatttgatcttcttcCATaaaaacagttatagtaccttcgatcgtctgactatgggatcgtcccgtttcgagatttggccacagcttcttaaagcagtattccacaaaccgtttatcggttacgggtgggggcagacgggcgtcgctcaattagaaaccatcaataagtctagcaccaagggagaatggttcacatactcgcataacctgttcctggatttaatgctgtggaatggattttttatcggcctgatcatcagtattcttattttgtgctttctgatcgagttgtattcctcgattaagaacaagtccgatttattcttattcttttgtgttgtggcattcttcgtgcattgcttaGTGgaa…
A11	Q262H P381L	actcttgtgtattgtgtgcctcttctgttcaatttgatcttcttcCATaaaaacagttatagtaccttcgatcgtctgactatgggatcgtcccgtttcgagatttggccacagcttcttaaagcagtattccacaaaccgtttatcggttacgggtgggggcagacgggcgtcgctcaattagaaaccatcaataagtctagcaccaagggagaatggttcacatactcgcataacctgttcctggatttaatgctgtggaatggattttttatcggcctgatcatcagtattcttattttgtgctttctgatcgagttgtattcctcgattaagaacaagtccgatttattcttattcttttgtgttgtggcattcttcgtgcattgcttattagaa…
A12	T268F E280L	actcttgtgtattgtgtgcctcttctgttcaatttgatcttcttccagaaaaacagttatagtTTTttcgatcgtctgactatgggatcgtcccgtttcCTGatttggccacagcttcttaaagcagtattccacaaaccgtttatcggttacgggtgggggcagacgggcgtcgctcaattagaaaccatcaataagtctagcaccaagggagaatggttcacatactcgcataacctgttcctggatttaatgctgtggaatggattttttatcggcctgatcatcagtattcttattttgtgctttctgatcgagttgtattcctcgattaagaacaagtccgatttattcttattcttttgtgttgtggcattcttcgtgcattgcttattagaa…
B1	T268F K312E	actcttgtgtattgtgtgcctcttctgttcaatttgatcttcttccagaaaaacagttatagtTTTttcgatcgtctgactatgggatcgtcccgtttcgagatttggccacagcttcttaaagcagtattccacaaaccgtttatcggttacgggtgggggcagacgggcgtcgctcaattagaaaccatcaatGAGtctagcaccaagggagaatggttcacatactcgcataacctgttcctggatttaatgctgtggaatggattttttatcggcctgatcatcagtattcttattttgtgctttctgatcgagttgtattcctcgattaagaacaagtccgatttattcttattcttttgtgttgtggcattcttcgtgcattgcttattagaa…
B2	T268F L378V	actcttgtgtattgtgtgcctcttctgttcaatttgatcttcttccagaaaaacagttatagtTTTttcgatcgtctgactatgggatcgtcccgtttcgagatttggccacagcttcttaaagcagtattccacaaaccgtttatcggttacgggtgggggcagacgggcgtcgctcaattagaaaccatcaataagtctagcaccaagggagaatggttcacatactcgcataacctgttcctggatttaatgctgtggaatggattttttatcggcctgatcatcagtattcttattttgtgctttctgatcgagttgtattcctcgattaagaacaagtccgatttattcttattcttttgtgttgtggcattcttcgtgcattgcttaGTGgaa…
B3	T268F P381L	actcttgtgtattgtgtgcctcttctgttcaatttgatcttcttccagaaaaacagttatagtTTTttcgatcgtctgactatgggatcgtcccgtttcgagatttggccacagcttcttaaagcagtattccacaaaccgtttatcggttacgggtgggggcagacgggcgtcgctcaattagaaaccatcaataagtctagcaccaagggagaatggttcacatactcgcataacctgttcctggatttaatgctgtggaatggattttttatcggcctgatcatcagtattcttattttgtgctttctgatcgagttgtattcctcgattaagaacaagtccgatttattcttattcttttgtgttgtggcattcttcgtgcattgcttattagaa…
B4	E280L K312E	actcttgtgtattgtgtgcctcttctgttcaatttgatcttcttccagaaaaacagttatagtaccttcgatcgtctgactatgggatcgtcccgtttcCTGatttggccacagcttcttaaagcagtattccacaaaccgtttatcggttacgggtgggggcagacgggcgtcgctcaattagaaaccatcaatGAGtctagcaccaagggagaatggttcacatactcgcataacctgttcctggatttaatgctgtggaatggattttttatcggcctgatcatcagtattcttattttgtgctttctgatcgagttgtattcctcgattaagaacaagtccgatttattcttattcttttgtgttgtggcattcttcgtgcattgcttattagaa…
B5	E280L L378V	actcttgtgtattgtgtgcctcttctgttcaatttgatcttcttccagaaaaacagttatagtaccttcgatcgtctgactatgggatcgtcccgtttcCTGatttggccacagcttcttaaagcagtattccacaaaccgtttatcggttacgggtgggggcagacgggcgtcgctcaattagaaaccatcaataagtctagcaccaagggagaatggttcacatactcgcataacctgttcctggatttaatgctgtggaatggattttttatcggcctgatcatcagtattcttattttgtgctttctgatcgagttgtattcctcgattaagaacaagtccgatttattcttattcttttgtgttgtggcattcttcgtgcattgcttaGTGgaa…
B6	E280L P381L	actcttgtgtattgtgtgcctcttctgttcaatttgatcttcttccagaaaaacagttatagtaccttcgatcgtctgactatgggatcgtcccgtttcCTGatttggccacagcttcttaaagcagtattccacaaaccgtttatcggttacgggtgggggcagacgggcgtcgctcaattagaaaccatcaataagtctagcaccaagggagaatggttcacatactcgcataacctgttcctggatttaatgctgtggaatggattttttatcggcctgatcatcagtattcttattttgtgctttctgatcgagttgtattcctcgattaagaacaagtccgatttattcttattcttttgtgttgtggcattcttcgtgcattgcttattagaa…
B7	K312E L378V	actcttgtgtattgtgtgcctcttctgttcaatttgatcttcttccagaaaaacagttatagtaccttcgatcgtctgactatgggatcgtcccgtttcgagatttggccacagcttcttaaagcagtattccacaaaccgtttatcggttacgggtgggggcagacgggcgtcgctcaattagaaaccatcaatGAGtctagcaccaagggagaatggttcacatactcgcataacctgttcctggatttaatgctgtggaatggattttttatcggcctgatcatcagtattcttattttgtgctttctgatcgagttgtattcctcgattaagaacaagtccgatttattcttattcttttgtgttgtggcattcttcgtgcattgcttaGTGgaa…
B8	K312E P381L	actcttgtgtattgtgtgcctcttctgttcaatttgatcttcttccagaaaaacagttatagtaccttcgatcgtctgactatgggatcgtcccgtttcgagatttggccacagcttcttaaagcagtattccacaaaccgtttatcggttacgggtgggggcagacgggcgtcgctcaattagaaaccatcaatGAGtctagcaccaagggagaatggttcacatactcgcataacctgttcctggatttaatgctgtggaatggattttttatcggcctgatcatcagtattcttattttgtgctttctgatcgagttgtattcctcgattaagaacaagtccgatttattcttattcttttgtgttgtggcattcttcgtgcattgcttattagaa…
B9	L378V P381L	actcttgtgtattgtgtgcctcttctgttcaatttgatcttcttccagaaaaacagttatagtaccttcgatcgtctgactatgggatcgtcccgtttcgagatttggccacagcttcttaaagcagtattccacaaaccgtttatcggttacgggtgggggcagacgggcgtcgctcaattagaaaccatcaataagtctagcaccaagggagaatggttcacatactcgcataacctgttcctggatttaatgctgtggaatggattttttatcggcctgatcatcagtattcttattttgtgctttctgatcgagttgtattcctcgattaagaacaagtccgatttattcttattcttttgtgttgtggcattcttcgtgcattgcttaGTGgaa…
B10	I259V Q262H T268F	actcttgtgtattgtgtgcctcttctgttcaatttgGTGttcttcCATaaaaacagttatagtTTTttcgatcgtctgactatgggatcgtcccgtttcgagatttggccacagcttcttaaagcagtattccacaaaccgtttatcggttacgggtgggggcagacgggcgtcgctcaattagaaaccatcaataagtctagcaccaagggagaatggttcacatactcgcataacctgttcctggatttaatgctgtggaatggattttttatcggcctgatcatcagtattcttattttgtgctttctgatcgagttgtattcctcgattaagaacaagtccgatttattcttattcttttgtgttgtggcattcttcgtgcattgcttattagaa…
B11	I259V Q262H E280L	actcttgtgtattgtgtgcctcttctgttcaatttgGTGttcttcCATaaaaacagttatagtaccttcgatcgtctgactatgggatcgtcccgtttcCTGatttggccacagcttcttaaagcagtattccacaaaccgtttatcggttacgggtgggggcagacgggcgtcgctcaattagaaaccatcaataagtctagcaccaagggagaatggttcacatactcgcataacctgttcctggatttaatgctgtggaatggattttttatcggcctgatcatcagtattcttattttgtgctttctgatcgagttgtattcctcgattaagaacaagtccgatttattcttattcttttgtgttgtggcattcttcgtgcattgcttattagaa…
B12	I259V Q262H K312E	actcttgtgtattgtgtgcctcttctgttcaatttgGTGttcttcCATaaaaacagttatagtaccttcgatcgtctgactatgggatcgtcccgtttcgagatttggccacagcttcttaaagcagtattccacaaaccgtttatcggttacgggtgggggcagacgggcgtcgctcaattagaaaccatcaatGAGtctagcaccaagggagaatggttcacatactcgcataacctgttcctggatttaatgctgtggaatggattttttatcggcctgatcatcagtattcttattttgtgctttctgatcgagttgtattcctcgattaagaacaagtccgatttattcttattcttttgtgttgtggcattcttcgtgcattgcttattagaa…
C1	I259V Q262H L378V	actcttgtgtattgtgtgcctcttctgttcaatttgGTGttcttcCATaaaaacagttatagtaccttcgatcgtctgactatgggatcgtcccgtttcgagatttggccacagcttcttaaagcagtattccacaaaccgtttatcggttacgggtgggggcagacgggcgtcgctcaattagaaaccatcaataagtctagcaccaagggagaatggttcacatactcgcataacctgttcctggatttaatgctgtggaatggattttttatcggcctgatcatcagtattcttattttgtgctttctgatcgagttgtattcctcgattaagaacaagtccgatttattcttattcttttgtgttgtggcattcttcgtgcattgcttaGTGgaa…
C2	I259V Q262H P381L	actcttgtgtattgtgtgcctcttctgttcaatttgGTGttcttcCATaaaaacagttatagtaccttcgatcgtctgactatgggatcgtcccgtttcgagatttggccacagcttcttaaagcagtattccacaaaccgtttatcggttacgggtgggggcagacgggcgtcgctcaattagaaaccatcaataagtctagcaccaagggagaatggttcacatactcgcataacctgttcctggatttaatgctgtggaatggattttttatcggcctgatcatcagtattcttattttgtgctttctgatcgagttgtattcctcgattaagaacaagtccgatttattcttattcttttgtgttgtggcattcttcgtgcattgcttattagaa…
C3	I259V T268F E280L	actcttgtgtattgtgtgcctcttctgttcaatttgGTGttcttccagaaaaacagttatagtTTTttcgatcgtctgactatgggatcgtcccgtttcCTGatttggccacagcttcttaaagcagtattccacaaaccgtttatcggttacgggtgggggcagacgggcgtcgctcaattagaaaccatcaataagtctagcaccaagggagaatggttcacatactcgcataacctgttcctggatttaatgctgtggaatggattttttatcggcctgatcatcagtattcttattttgtgctttctgatcgagttgtattcctcgattaagaacaagtccgatttattcttattcttttgtgttgtggcattcttcgtgcattgcttattagaa…
C4	I259V T268F K312E	actcttgtgtattgtgtgcctcttctgttcaatttgGTGttcttccagaaaaacagttatagtTTTttcgatcgtctgactatgggatcgtcccgtttcgagatttggccacagcttcttaaagcagtattccacaaaccgtttatcggttacgggtgggggcagacgggcgtcgctcaattagaaaccatcaatGAGtctagcaccaagggagaatggttcacatactcgcataacctgttcctggatttaatgctgtggaatggattttttatcggcctgatcatcagtattcttattttgtgctttctgatcgagttgtattcctcgattaagaacaagtccgatttattcttattcttttgtgttgtggcattcttcgtgcattgcttattagaa…
C5	I259V T268F L378V	actcttgtgtattgtgtgcctcttctgttcaatttgGTGttcttccagaaaaacagttatagtTTTttcgatcgtctgactatgggatcgtcccgtttcgagatttggccacagcttcttaaagcagtattccacaaaccgtttatcggttacgggtgggggcagacgggcgtcgctcaattagaaaccatcaataagtctagcaccaagggagaatggttcacatactcgcataacctgttcctggatttaatgctgtggaatggattttttatcggcctgatcatcagtattcttattttgtgctttctgatcgagttgtattcctcgattaagaacaagtccgatttattcttattcttttgtgttgtggcattcttcgtgcattgcttaGTGgaa…
C6	I259V T268F P381L	actcttgtgtattgtgtgcctcttctgttcaatttgGTGttcttccagaaaaacagttatagtTTTttcgatcgtctgactatgggatcgtcccgtttcgagatttggccacagcttcttaaagcagtattccacaaaccgtttatcggttacgggtgggggcagacgggcgtcgctcaattagaaaccatcaataagtctagcaccaagggagaatggttcacatactcgcataacctgttcctggatttaatgctgtggaatggattttttatcggcctgatcatcagtattcttattttgtgctttctgatcgagttgtattcctcgattaagaacaagtccgatttattcttattcttttgtgttgtggcattcttcgtgcattgcttattagaa…
C7	I259V E280L K312E	actcttgtgtattgtgtgcctcttctgttcaatttgGTGttcttccagaaaaacagttatagtaccttcgatcgtctgactatgggatcgtcccgtttcCTGatttggccacagcttcttaaagcagtattccacaaaccgtttatcggttacgggtgggggcagacgggcgtcgctcaattagaaaccatcaatGAGtctagcaccaagggagaatggttcacatactcgcataacctgttcctggatttaatgctgtggaatggattttttatcggcctgatcatcagtattcttattttgtgctttctgatcgagttgtattcctcgattaagaacaagtccgatttattcttattcttttgtgttgtggcattcttcgtgcattgcttattagaa…
C8	I259V E280L L378V	actcttgtgtattgtgtgcctcttctgttcaatttgGTGttcttccagaaaaacagttatagtaccttcgatcgtctgactatgggatcgtcccgtttcCTGatttggccacagcttcttaaagcagtattccacaaaccgtttatcggttacgggtgggggcagacgggcgtcgctcaattagaaaccatcaataagtctagcaccaagggagaatggttcacatactcgcataacctgttcctggatttaatgctgtggaatggattttttatcggcctgatcatcagtattcttattttgtgctttctgatcgagttgtattcctcgattaagaacaagtccgatttattcttattcttttgtgttgtggcattcttcgtgcattgcttaGTGgaa…
C9	I259V E280L P381L	actcttgtgtattgtgtgcctcttctgttcaatttgGTGttcttccagaaaaacagttatagtaccttcgatcgtctgactatgggatcgtcccgtttcCTGatttggccacagcttcttaaagcagtattccacaaaccgtttatcggttacgggtgggggcagacgggcgtcgctcaattagaaaccatcaataagtctagcaccaagggagaatggttcacatactcgcataacctgttcctggatttaatgctgtggaatggattttttatcggcctgatcatcagtattcttattttgtgctttctgatcgagttgtattcctcgattaagaacaagtccgatttattcttattcttttgtgttgtggcattcttcgtgcattgcttattagaa…
C10	I259V K312E L378V	actcttgtgtattgtgtgcctcttctgttcaatttgGTGttcttccagaaaaacagttatagtaccttcgatcgtctgactatgggatcgtcccgtttcgagatttggccacagcttcttaaagcagtattccacaaaccgtttatcggttacgggtgggggcagacgggcgtcgctcaattagaaaccatcaatGAGtctagcaccaagggagaatggttcacatactcgcataacctgttcctggatttaatgctgtggaatggattttttatcggcctgatcatcagtattcttattttgtgctttctgatcgagttgtattcctcgattaagaacaagtccgatttattcttattcttttgtgttgtggcattcttcgtgcattgcttaGTGgaa…
C11	I259V K312E P381L	actcttgtgtattgtgtgcctcttctgttcaatttgGTGttcttccagaaaaacagttatagtaccttcgatcgtctgactatgggatcgtcccgtttcgagatttggccacagcttcttaaagcagtattccacaaaccgtttatcggttacgggtgggggcagacgggcgtcgctcaattagaaaccatcaatGAGtctagcaccaagggagaatggttcacatactcgcataacctgttcctggatttaatgctgtggaatggattttttatcggcctgatcatcagtattcttattttgtgctttctgatcgagttgtattcctcgattaagaacaagtccgatttattcttattcttttgtgttgtggcattcttcgtgcattgcttattagaa…
C12	I259V L378V P381L	actcttgtgtattgtgtgcctcttctgttcaatttgGTGttcttccagaaaaacagttatagtaccttcgatcgtctgactatgggatcgtcccgtttcgagatttggccacagcttcttaaagcagtattccacaaaccgtttatcggttacgggtgggggcagacgggcgtcgctcaattagaaaccatcaataagtctagcaccaagggagaatggttcacatactcgcataacctgttcctggatttaatgctgtggaatggattttttatcggcctgatcatcagtattcttattttgtgctttctgatcgagttgtattcctcgattaagaacaagtccgatttattcttattcttttgtgttgtggcattcttcgtgcattgcttaGTGgaa…
D1	Q262H T268F E280L	actcttgtgtattgtgtgcctcttctgttcaatttgatcttcttcCATaaaaacagttatagtTTTttcgatcgtctgactatgggatcgtcccgtttcCTGatttggccacagcttcttaaagcagtattccacaaaccgtttatcggttacgggtgggggcagacgggcgtcgctcaattagaaaccatcaataagtctagcaccaagggagaatggttcacatactcgcataacctgttcctggatttaatgctgtggaatggattttttatcggcctgatcatcagtattcttattttgtgctttctgatcgagttgtattcctcgattaagaacaagtccgatttattcttattcttttgtgttgtggcattcttcgtgcattgcttattagaa…
D2	Q262H T268F K312E	actcttgtgtattgtgtgcctcttctgttcaatttgatcttcttcCATaaaaacagttatagtTTTttcgatcgtctgactatgggatcgtcccgtttcgagatttggccacagcttcttaaagcagtattccacaaaccgtttatcggttacgggtgggggcagacgggcgtcgctcaattagaaaccatcaatGAGtctagcaccaagggagaatggttcacatactcgcataacctgttcctggatttaatgctgtggaatggattttttatcggcctgatcatcagtattcttattttgtgctttctgatcgagttgtattcctcgattaagaacaagtccgatttattcttattcttttgtgttgtggcattcttcgtgcattgcttattagaa…
D3	Q262H T268F L378V	actcttgtgtattgtgtgcctcttctgttcaatttgatcttcttcCATaaaaacagttatagtTTTttcgatcgtctgactatgggatcgtcccgtttcgagatttggccacagcttcttaaagcagtattccacaaaccgtttatcggttacgggtgggggcagacgggcgtcgctcaattagaaaccatcaataagtctagcaccaagggagaatggttcacatactcgcataacctgttcctggatttaatgctgtggaatggattttttatcggcctgatcatcagtattcttattttgtgctttctgatcgagttgtattcctcgattaagaacaagtccgatttattcttattcttttgtgttgtggcattcttcgtgcattgcttaGTGgaa…
D4	Q262H T268F P381L	actcttgtgtattgtgtgcctcttctgttcaatttgatcttcttcCATaaaaacagttatagtTTTttcgatcgtctgactatgggatcgtcccgtttcgagatttggccacagcttcttaaagcagtattccacaaaccgtttatcggttacgggtgggggcagacgggcgtcgctcaattagaaaccatcaataagtctagcaccaagggagaatggttcacatactcgcataacctgttcctggatttaatgctgtggaatggattttttatcggcctgatcatcagtattcttattttgtgctttctgatcgagttgtattcctcgattaagaacaagtccgatttattcttattcttttgtgttgtggcattcttcgtgcattgcttattagaa…
D5	Q262H E280L K312E	actcttgtgtattgtgtgcctcttctgttcaatttgatcttcttcCATaaaaacagttatagtaccttcgatcgtctgactatgggatcgtcccgtttcCTGatttggccacagcttcttaaagcagtattccacaaaccgtttatcggttacgggtgggggcagacgggcgtcgctcaattagaaaccatcaatGAGtctagcaccaagggagaatggttcacatactcgcataacctgttcctggatttaatgctgtggaatggattttttatcggcctgatcatcagtattcttattttgtgctttctgatcgagttgtattcctcgattaagaacaagtccgatttattcttattcttttgtgttgtggcattcttcgtgcattgcttattagaa…
D6	Q262H E280L L378V	actcttgtgtattgtgtgcctcttctgttcaatttgatcttcttcCATaaaaacagttatagtaccttcgatcgtctgactatgggatcgtcccgtttcCTGatttggccacagcttcttaaagcagtattccacaaaccgtttatcggttacgggtgggggcagacgggcgtcgctcaattagaaaccatcaataagtctagcaccaagggagaatggttcacatactcgcataacctgttcctggatttaatgctgtggaatggattttttatcggcctgatcatcagtattcttattttgtgctttctgatcgagttgtattcctcgattaagaacaagtccgatttattcttattcttttgtgttgtggcattcttcgtgcattgcttaGTGgaa…
D7	Q262H E280L P381L	actcttgtgtattgtgtgcctcttctgttcaatttgatcttcttcCATaaaaacagttatagtaccttcgatcgtctgactatgggatcgtcccgtttcCTGatttggccacagcttcttaaagcagtattccacaaaccgtttatcggttacgggtgggggcagacgggcgtcgctcaattagaaaccatcaataagtctagcaccaagggagaatggttcacatactcgcataacctgttcctggatttaatgctgtggaatggattttttatcggcctgatcatcagtattcttattttgtgctttctgatcgagttgtattcctcgattaagaacaagtccgatttattcttattcttttgtgttgtggcattcttcgtgcattgcttattagaa…
D8	Q262H K312E L378V	actcttgtgtattgtgtgcctcttctgttcaatttgatcttcttcCATaaaaacagttatagtaccttcgatcgtctgactatgggatcgtcccgtttcgagatttggccacagcttcttaaagcagtattccacaaaccgtttatcggttacgggtgggggcagacgggcgtcgctcaattagaaaccatcaatGAGtctagcaccaagggagaatggttcacatactcgcataacctgttcctggatttaatgctgtggaatggattttttatcggcctgatcatcagtattcttattttgtgctttctgatcgagttgtattcctcgattaagaacaagtccgatttattcttattcttttgtgttgtggcattcttcgtgcattgcttaGTGgaa…
D9	Q262H K312E P381L	actcttgtgtattgtgtgcctcttctgttcaatttgatcttcttcCATaaaaacagttatagtaccttcgatcgtctgactatgggatcgtcccgtttcgagatttggccacagcttcttaaagcagtattccacaaaccgtttatcggttacgggtgggggcagacgggcgtcgctcaattagaaaccatcaatGAGtctagcaccaagggagaatggttcacatactcgcataacctgttcctggatttaatgctgtggaatggattttttatcggcctgatcatcagtattcttattttgtgctttctgatcgagttgtattcctcgattaagaacaagtccgatttattcttattcttttgtgttgtggcattcttcgtgcattgcttattagaa…
D10	Q262H L378V P381L	actcttgtgtattgtgtgcctcttctgttcaatttgatcttcttcCATaaaaacagttatagtaccttcgatcgtctgactatgggatcgtcccgtttcgagatttggccacagcttcttaaagcagtattccacaaaccgtttatcggttacgggtgggggcagacgggcgtcgctcaattagaaaccatcaataagtctagcaccaagggagaatggttcacatactcgcataacctgttcctggatttaatgctgtggaatggattttttatcggcctgatcatcagtattcttattttgtgctttctgatcgagttgtattcctcgattaagaacaagtccgatttattcttattcttttgtgttgtggcattcttcgtgcattgcttaGTGgaa…
D11	T268F E280L K312E	actcttgtgtattgtgtgcctcttctgttcaatttgatcttcttccagaaaaacagttatagtTTTttcgatcgtctgactatgggatcgtcccgtttcCTGatttggccacagcttcttaaagcagtattccacaaaccgtttatcggttacgggtgggggcagacgggcgtcgctcaattagaaaccatcaatGAGtctagcaccaagggagaatggttcacatactcgcataacctgttcctggatttaatgctgtggaatggattttttatcggcctgatcatcagtattcttattttgtgctttctgatcgagttgtattcctcgattaagaacaagtccgatttattcttattcttttgtgttgtggcattcttcgtgcattgcttattagaa…
D12	T268F E280L L378V	actcttgtgtattgtgtgcctcttctgttcaatttgatcttcttccagaaaaacagttatagtTTTttcgatcgtctgactatgggatcgtcccgtttcCTGatttggccacagcttcttaaagcagtattccacaaaccgtttatcggttacgggtgggggcagacgggcgtcgctcaattagaaaccatcaataagtctagcaccaagggagaatggttcacatactcgcataacctgttcctggatttaatgctgtggaatggattttttatcggcctgatcatcagtattcttattttgtgctttctgatcgagttgtattcctcgattaagaacaagtccgatttattcttattcttttgtgttgtggcattcttcgtgcattgcttaGTGgaa…
E1	T268F E280L P381L	actcttgtgtattgtgtgcctcttctgttcaatttgatcttcttccagaaaaacagttatagtTTTttcgatcgtctgactatgggatcgtcccgtttcCTGatttggccacagcttcttaaagcagtattccacaaaccgtttatcggttacgggtgggggcagacgggcgtcgctcaattagaaaccatcaataagtctagcaccaagggagaatggttcacatactcgcataacctgttcctggatttaatgctgtggaatggattttttatcggcctgatcatcagtattcttattttgtgctttctgatcgagttgtattcctcgattaagaacaagtccgatttattcttattcttttgtgttgtggcattcttcgtgcattgcttattagaa…
E2	T268F K312E L378V	actcttgtgtattgtgtgcctcttctgttcaatttgatcttcttccagaaaaacagttatagtTTTttcgatcgtctgactatgggatcgtcccgtttcgagatttggccacagcttcttaaagcagtattccacaaaccgtttatcggttacgggtgggggcagacgggcgtcgctcaattagaaaccatcaatGAGtctagcaccaagggagaatggttcacatactcgcataacctgttcctggatttaatgctgtggaatggattttttatcggcctgatcatcagtattcttattttgtgctttctgatcgagttgtattcctcgattaagaacaagtccgatttattcttattcttttgtgttgtggcattcttcgtgcattgcttaGTGgaa…
E3	T268F K312E P381L	actcttgtgtattgtgtgcctcttctgttcaatttgatcttcttccagaaaaacagttatagtTTTttcgatcgtctgactatgggatcgtcccgtttcgagatttggccacagcttcttaaagcagtattccacaaaccgtttatcggttacgggtgggggcagacgggcgtcgctcaattagaaaccatcaatGAGtctagcaccaagggagaatggttcacatactcgcataacctgttcctggatttaatgctgtggaatggattttttatcggcctgatcatcagtattcttattttgtgctttctgatcgagttgtattcctcgattaagaacaagtccgatttattcttattcttttgtgttgtggcattcttcgtgcattgcttattagaa…
E4	T268F L378V P381L	actcttgtgtattgtgtgcctcttctgttcaatttgatcttcttccagaaaaacagttatagtTTTttcgatcgtctgactatgggatcgtcccgtttcgagatttggccacagcttcttaaagcagtattccacaaaccgtttatcggttacgggtgggggcagacgggcgtcgctcaattagaaaccatcaataagtctagcaccaagggagaatggttcacatactcgcataacctgttcctggatttaatgctgtggaatggattttttatcggcctgatcatcagtattcttattttgtgctttctgatcgagttgtattcctcgattaagaacaagtccgatttattcttattcttttgtgttgtggcattcttcgtgcattgcttaGTGgaa…
E5	E380L K312E L378V	actcttgtgtattgtgtgcctcttctgttcaatttgatcttcttccagaaaaacagttatagtaccttcgatcgtctgactatgggatcgtcccgtttcCTGatttggccacagcttcttaaagcagtattccacaaaccgtttatcggttacgggtgggggcagacgggcgtcgctcaattagaaaccatcaatGAGtctagcaccaagggagaatggttcacatactcgcataacctgttcctggatttaatgctgtggaatggattttttatcggcctgatcatcagtattcttattttgtgctttctgatcgagttgtattcctcgattaagaacaagtccgatttattcttattcttttgtgttgtggcattcttcgtgcattgcttaGTGgaa…
E6	E380L K312E P381L	actcttgtgtattgtgtgcctcttctgttcaatttgatcttcttccagaaaaacagttatagtaccttcgatcgtctgactatgggatcgtcccgtttcCTGatttggccacagcttcttaaagcagtattccacaaaccgtttatcggttacgggtgggggcagacgggcgtcgctcaattagaaaccatcaatGAGtctagcaccaagggagaatggttcacatactcgcataacctgttcctggatttaatgctgtggaatggattttttatcggcctgatcatcagtattcttattttgtgctttctgatcgagttgtattcctcgattaagaacaagtccgatttattcttattcttttgtgttgtggcattcttcgtgcattgcttattagaa…
E7	E380L L378V P381L	actcttgtgtattgtgtgcctcttctgttcaatttgatcttcttccagaaaaacagttatagtaccttcgatcgtctgactatgggatcgtcccgtttcCTGatttggccacagcttcttaaagcagtattccacaaaccgtttatcggttacgggtgggggcagacgggcgtcgctcaattagaaaccatcaataagtctagcaccaagggagaatggttcacatactcgcataacctgttcctggatttaatgctgtggaatggattttttatcggcctgatcatcagtattcttattttgtgctttctgatcgagttgtattcctcgattaagaacaagtccgatttattcttattcttttgtgttgtggcattcttcgtgcattgcttaGTGgaa…
E8	K312E L378V P381L	actcttgtgtattgtgtgcctcttctgttcaatttgatcttcttccagaaaaacagttatagtaccttcgatcgtctgactatgggatcgtcccgtttcgagatttggccacagcttcttaaagcagtattccacaaaccgtttatcggttacgggtgggggcagacgggcgtcgctcaattagaaaccatcaatGAGtctagcaccaagggagaatggttcacatactcgcataacctgttcctggatttaatgctgtggaatggattttttatcggcctgatcatcagtattcttattttgtgctttctgatcgagttgtattcctcgattaagaacaagtccgatttattcttattcttttgtgttgtggcattcttcgtgcattgcttaGTGgaa…
E9	I259V Q262H T268F E280L	actcttgtgtattgtgtgcctcttctgttcaatttgGTGttcttcCATaaaaacagttatagtTTTttcgatcgtctgactatgggatcgtcccgtttcCTGatttggccacagcttcttaaagcagtattccacaaaccgtttatcggttacgggtgggggcagacgggcgtcgctcaattagaaaccatcaataagtctagcaccaagggagaatggttcacatactcgcataacctgttcctggatttaatgctgtggaatggattttttatcggcctgatcatcagtattcttattttgtgctttctgatcgagttgtattcctcgattaagaacaagtccgatttattcttattcttttgtgttgtggcattcttcgtgcattgcttattagaa…
E10	I259V Q262H T268F K312E	actcttgtgtattgtgtgcctcttctgttcaatttgGTGttcttcCATaaaaacagttatagtTTTttcgatcgtctgactatgggatcgtcccgtttcgagatttggccacagcttcttaaagcagtattccacaaaccgtttatcggttacgggtgggggcagacgggcgtcgctcaattagaaaccatcaatGAGtctagcaccaagggagaatggttcacatactcgcataacctgttcctggatttaatgctgtggaatggattttttatcggcctgatcatcagtattcttattttgtgctttctgatcgagttgtattcctcgattaagaacaagtccgatttattcttattcttttgtgttgtggcattcttcgtgcattgcttattagaa…
E11	I259V Q262H T268F L378V	actcttgtgtattgtgtgcctcttctgttcaatttgGTGttcttcCATaaaaacagttatagtTTTttcgatcgtctgactatgggatcgtcccgtttcgagatttggccacagcttcttaaagcagtattccacaaaccgtttatcggttacgggtgggggcagacgggcgtcgctcaattagaaaccatcaataagtctagcaccaagggagaatggttcacatactcgcataacctgttcctggatttaatgctgtggaatggattttttatcggcctgatcatcagtattcttattttgtgctttctgatcgagttgtattcctcgattaagaacaagtccgatttattcttattcttttgtgttgtggcattcttcgtgcattgcttaGTGgaa…
E12	I259V Q262H T268F P381L	actcttgtgtattgtgtgcctcttctgttcaatttgGTGttcttcCATaaaaacagttatagtTTTttcgatcgtctgactatgggatcgtcccgtttcgagatttggccacagcttcttaaagcagtattccacaaaccgtttatcggttacgggtgggggcagacgggcgtcgctcaattagaaaccatcaataagtctagcaccaagggagaatggttcacatactcgcataacctgttcctggatttaatgctgtggaatggattttttatcggcctgatcatcagtattcttattttgtgctttctgatcgagttgtattcctcgattaagaacaagtccgatttattcttattcttttgtgttgtggcattcttcgtgcattgcttattagaa…
F1	I259V Q262H E280L K312E	actcttgtgtattgtgtgcctcttctgttcaatttgGTGttcttcCATaaaaacagttatagtaccttcgatcgtctgactatgggatcgtcccgtttcCTGatttggccacagcttcttaaagcagtattccacaaaccgtttatcggttacgggtgggggcagacgggcgtcgctcaattagaaaccatcaatGAGtctagcaccaagggagaatggttcacatactcgcataacctgttcctggatttaatgctgtggaatggattttttatcggcctgatcatcagtattcttattttgtgctttctgatcgagttgtattcctcgattaagaacaagtccgatttattcttattcttttgtgttgtggcattcttcgtgcattgcttattagaa…
F2	I259V Q262H E280L L378V	actcttgtgtattgtgtgcctcttctgttcaatttgGTGttcttcCATaaaaacagttatagtaccttcgatcgtctgactatgggatcgtcccgtttcCTGatttggccacagcttcttaaagcagtattccacaaaccgtttatcggttacgggtgggggcagacgggcgtcgctcaattagaaaccatcaataagtctagcaccaagggagaatggttcacatactcgcataacctgttcctggatttaatgctgtggaatggattttttatcggcctgatcatcagtattcttattttgtgctttctgatcgagttgtattcctcgattaagaacaagtccgatttattcttattcttttgtgttgtggcattcttcgtgcattgcttaGTGgaa…
F3	I259V Q262H E280L P381L	actcttgtgtattgtgtgcctcttctgttcaatttgGTGttcttcCATaaaaacagttatagtaccttcgatcgtctgactatgggatcgtcccgtttcCTGatttggccacagcttcttaaagcagtattccacaaaccgtttatcggttacgggtgggggcagacgggcgtcgctcaattagaaaccatcaataagtctagcaccaagggagaatggttcacatactcgcataacctgttcctggatttaatgctgtggaatggattttttatcggcctgatcatcagtattcttattttgtgctttctgatcgagttgtattcctcgattaagaacaagtccgatttattcttattcttttgtgttgtggcattcttcgtgcattgcttattagaa…
F4	I259V Q262H K312E L378V	actcttgtgtattgtgtgcctcttctgttcaatttgGTGttcttcCATaaaaacagttatagtaccttcgatcgtctgactatgggatcgtcccgtttcgagatttggccacagcttcttaaagcagtattccacaaaccgtttatcggttacgggtgggggcagacgggcgtcgctcaattagaaaccatcaatGAGtctagcaccaagggagaatggttcacatactcgcataacctgttcctggatttaatgctgtggaatggattttttatcggcctgatcatcagtattcttattttgtgctttctgatcgagttgtattcctcgattaagaacaagtccgatttattcttattcttttgtgttgtggcattcttcgtgcattgcttaGTGgaa…
F5	I259V Q262H K312E P381L	actcttgtgtattgtgtgcctcttctgttcaatttgGTGttcttcCATaaaaacagttatagtaccttcgatcgtctgactatgggatcgtcccgtttcgagatttggccacagcttcttaaagcagtattccacaaaccgtttatcggttacgggtgggggcagacgggcgtcgctcaattagaaaccatcaatGAGtctagcaccaagggagaatggttcacatactcgcataacctgttcctggatttaatgctgtggaatggattttttatcggcctgatcatcagtattcttattttgtgctttctgatcgagttgtattcctcgattaagaacaagtccgatttattcttattcttttgtgttgtggcattcttcgtgcattgcttattagaa…
F6	I259V Q262H L378V P381L	actcttgtgtattgtgtgcctcttctgttcaatttgGTGttcttcCATaaaaacagttatagtaccttcgatcgtctgactatgggatcgtcccgtttcgagatttggccacagcttcttaaagcagtattccacaaaccgtttatcggttacgggtgggggcagacgggcgtcgctcaattagaaaccatcaataagtctagcaccaagggagaatggttcacatactcgcataacctgttcctggatttaatgctgtggaatggattttttatcggcctgatcatcagtattcttattttgtgctttctgatcgagttgtattcctcgattaagaacaagtccgatttattcttattcttttgtgttgtggcattcttcgtgcattgcttaGTGgaa…
F7	I259V T268F E280L K312E	actcttgtgtattgtgtgcctcttctgttcaatttgGTGttcttccagaaaaacagttatagtTTTttcgatcgtctgactatgggatcgtcccgtttcCTGatttggccacagcttcttaaagcagtattccacaaaccgtttatcggttacgggtgggggcagacgggcgtcgctcaattagaaaccatcaatGAGtctagcaccaagggagaatggttcacatactcgcataacctgttcctggatttaatgctgtggaatggattttttatcggcctgatcatcagtattcttattttgtgctttctgatcgagttgtattcctcgattaagaacaagtccgatttattcttattcttttgtgttgtggcattcttcgtgcattgcttattagaa…
F8	I259V T268F E280L L378V	actcttgtgtattgtgtgcctcttctgttcaatttgGTGttcttccagaaaaacagttatagtTTTttcgatcgtctgactatgggatcgtcccgtttcCTGatttggccacagcttcttaaagcagtattccacaaaccgtttatcggttacgggtgggggcagacgggcgtcgctcaattagaaaccatcaataagtctagcaccaagggagaatggttcacatactcgcataacctgttcctggatttaatgctgtggaatggattttttatcggcctgatcatcagtattcttattttgtgctttctgatcgagttgtattcctcgattaagaacaagtccgatttattcttattcttttgtgttgtggcattcttcgtgcattgcttaGTGgaa…
F9	I259V T268F E280L P381L	actcttgtgtattgtgtgcctcttctgttcaatttgGTGttcttccagaaaaacagttatagtTTTttcgatcgtctgactatgggatcgtcccgtttcCTGatttggccacagcttcttaaagcagtattccacaaaccgtttatcggttacgggtgggggcagacgggcgtcgctcaattagaaaccatcaataagtctagcaccaagggagaatggttcacatactcgcataacctgttcctggatttaatgctgtggaatggattttttatcggcctgatcatcagtattcttattttgtgctttctgatcgagttgtattcctcgattaagaacaagtccgatttattcttattcttttgtgttgtggcattcttcgtgcattgcttattagaa…
F10	I259V T268F K312E L378V	actcttgtgtattgtgtgcctcttctgttcaatttgGTGttcttccagaaaaacagttatagtTTTttcgatcgtctgactatgggatcgtcccgtttcgagatttggccacagcttcttaaagcagtattccacaaaccgtttatcggttacgggtgggggcagacgggcgtcgctcaattagaaaccatcaatGAGtctagcaccaagggagaatggttcacatactcgcataacctgttcctggatttaatgctgtggaatggattttttatcggcctgatcatcagtattcttattttgtgctttctgatcgagttgtattcctcgattaagaacaagtccgatttattcttattcttttgtgttgtggcattcttcgtgcattgcttaGTGgaa…
F11	I259V T268F K312E P381L	actcttgtgtattgtgtgcctcttctgttcaatttgGTGttcttccagaaaaacagttatagtTTTttcgatcgtctgactatgggatcgtcccgtttcgagatttggccacagcttcttaaagcagtattccacaaaccgtttatcggttacgggtgggggcagacgggcgtcgctcaattagaaaccatcaatGAGtctagcaccaagggagaatggttcacatactcgcataacctgttcctggatttaatgctgtggaatggattttttatcggcctgatcatcagtattcttattttgtgctttctgatcgagttgtattcctcgattaagaacaagtccgatttattcttattcttttgtgttgtggcattcttcgtgcattgcttattagaa…
F12	I259V T268F L378V P381L	actcttgtgtattgtgtgcctcttctgttcaatttgGTGttcttccagaaaaacagttatagtTTTttcgatcgtctgactatgggatcgtcccgtttcgagatttggccacagcttcttaaagcagtattccacaaaccgtttatcggttacgggtgggggcagacgggcgtcgctcaattagaaaccatcaataagtctagcaccaagggagaatggttcacatactcgcataacctgttcctggatttaatgctgtggaatggattttttatcggcctgatcatcagtattcttattttgtgctttctgatcgagttgtattcctcgattaagaacaagtccgatttattcttattcttttgtgttgtggcattcttcgtgcattgcttaGTGgaa…
G1	I259V E280L K312E L378V	actcttgtgtattgtgtgcctcttctgttcaatttgGTGttcttccagaaaaacagttatagtaccttcgatcgtctgactatgggatcgtcccgtttcCTGatttggccacagcttcttaaagcagtattccacaaaccgtttatcggttacgggtgggggcagacgggcgtcgctcaattagaaaccatcaatGAGtctagcaccaagggagaatggttcacatactcgcataacctgttcctggatttaatgctgtggaatggattttttatcggcctgatcatcagtattcttattttgtgctttctgatcgagttgtattcctcgattaagaacaagtccgatttattcttattcttttgtgttgtggcattcttcgtgcattgcttaGTGgaa…
G2	I259V E280L K312E P381L	actcttgtgtattgtgtgcctcttctgttcaatttgGTGttcttccagaaaaacagttatagtaccttcgatcgtctgactatgggatcgtcccgtttcCTGatttggccacagcttcttaaagcagtattccacaaaccgtttatcggttacgggtgggggcagacgggcgtcgctcaattagaaaccatcaatGAGtctagcaccaagggagaatggttcacatactcgcataacctgttcctggatttaatgctgtggaatggattttttatcggcctgatcatcagtattcttattttgtgctttctgatcgagttgtattcctcgattaagaacaagtccgatttattcttattcttttgtgttgtggcattcttcgtgcattgcttattagaa…
G3	I259V E280L L378V P381L	actcttgtgtattgtgtgcctcttctgttcaatttgGTGttcttccagaaaaacagttatagtaccttcgatcgtctgactatgggatcgtcccgtttcCTGatttggccacagcttcttaaagcagtattccacaaaccgtttatcggttacgggtgggggcagacgggcgtcgctcaattagaaaccatcaataagtctagcaccaagggagaatggttcacatactcgcataacctgttcctggatttaatgctgtggaatggattttttatcggcctgatcatcagtattcttattttgtgctttctgatcgagttgtattcctcgattaagaacaagtccgatttattcttattcttttgtgttgtggcattcttcgtgcattgcttaGTGgaa…
G4	I259V K312E L378V P381L	actcttgtgtattgtgtgcctcttctgttcaatttgGTGttcttccagaaaaacagttatagtaccttcgatcgtctgactatgggatcgtcccgtttcgagatttggccacagcttcttaaagcagtattccacaaaccgtttatcggttacgggtgggggcagacgggcgtcgctcaattagaaaccatcaatGAGtctagcaccaagggagaatggttcacatactcgcataacctgttcctggatttaatgctgtggaatggattttttatcggcctgatcatcagtattcttattttgtgctttctgatcgagttgtattcctcgattaagaacaagtccgatttattcttattcttttgtgttgtggcattcttcgtgcattgcttaGTGgaa…
G5	Q262H T268F E380L K312E	actcttgtgtattgtgtgcctcttctgttcaatttgatcttcttcCATaaaaacagttatagtTTTttcgatcgtctgactatgggatcgtcccgtttcCTGatttggccacagcttcttaaagcagtattccacaaaccgtttatcggttacgggtgggggcagacgggcgtcgctcaattagaaaccatcaatGAGtctagcaccaagggagaatggttcacatactcgcataacctgttcctggatttaatgctgtggaatggattttttatcggcctgatcatcagtattcttattttgtgctttctgatcgagttgtattcctcgattaagaacaagtccgatttattcttattcttttgtgttgtggcattcttcgtgcattgcttattagaa…
G6	Q262H T268F E380L L378V	actcttgtgtattgtgtgcctcttctgttcaatttgatcttcttcCATaaaaacagttatagtTTTttcgatcgtctgactatgggatcgtcccgtttcCTGatttggccacagcttcttaaagcagtattccacaaaccgtttatcggttacgggtgggggcagacgggcgtcgctcaattagaaaccatcaataagtctagcaccaagggagaatggttcacatactcgcataacctgttcctggatttaatgctgtggaatggattttttatcggcctgatcatcagtattcttattttgtgctttctgatcgagttgtattcctcgattaagaacaagtccgatttattcttattcttttgtgttgtggcattcttcgtgcattgcttaGTGgaa…
G7	Q262H T268F E380L P381L	actcttgtgtattgtgtgcctcttctgttcaatttgatcttcttcCATaaaaacagttatagtTTTttcgatcgtctgactatgggatcgtcccgtttcCTGatttggccacagcttcttaaagcagtattccacaaaccgtttatcggttacgggtgggggcagacgggcgtcgctcaattagaaaccatcaataagtctagcaccaagggagaatggttcacatactcgcataacctgttcctggatttaatgctgtggaatggattttttatcggcctgatcatcagtattcttattttgtgctttctgatcgagttgtattcctcgattaagaacaagtccgatttattcttattcttttgtgttgtggcattcttcgtgcattgcttattagaa…
G8	Q262H T268F K312E L378V	actcttgtgtattgtgtgcctcttctgttcaatttgatcttcttcCATaaaaacagttatagtTTTttcgatcgtctgactatgggatcgtcccgtttcgagatttggccacagcttcttaaagcagtattccacaaaccgtttatcggttacgggtgggggcagacgggcgtcgctcaattagaaaccatcaatGAGtctagcaccaagggagaatggttcacatactcgcataacctgttcctggatttaatgctgtggaatggattttttatcggcctgatcatcagtattcttattttgtgctttctgatcgagttgtattcctcgattaagaacaagtccgatttattcttattcttttgtgttgtggcattcttcgtgcattgcttaGTGgaa…
G9	Q262H T268F K312E P381L	actcttgtgtattgtgtgcctcttctgttcaatttgatcttcttcCATaaaaacagttatagtTTTttcgatcgtctgactatgggatcgtcccgtttcgagatttggccacagcttcttaaagcagtattccacaaaccgtttatcggttacgggtgggggcagacgggcgtcgctcaattagaaaccatcaatGAGtctagcaccaagggagaatggttcacatactcgcataacctgttcctggatttaatgctgtggaatggattttttatcggcctgatcatcagtattcttattttgtgctttctgatcgagttgtattcctcgattaagaacaagtccgatttattcttattcttttgtgttgtggcattcttcgtgcattgcttattagaa…
G10	Q262H T268F L378V P381L	actcttgtgtattgtgtgcctcttctgttcaatttgatcttcttcCATaaaaacagttatagtTTTttcgatcgtctgactatgggatcgtcccgtttcgagatttggccacagcttcttaaagcagtattccacaaaccgtttatcggttacgggtgggggcagacgggcgtcgctcaattagaaaccatcaataagtctagcaccaagggagaatggttcacatactcgcataacctgttcctggatttaatgctgtggaatggattttttatcggcctgatcatcagtattcttattttgtgctttctgatcgagttgtattcctcgattaagaacaagtccgatttattcttattcttttgtgttgtggcattcttcgtgcattgcttaGTGgaa…
G11	Q262H E280L K312E L378V	actcttgtgtattgtgtgcctcttctgttcaatttgatcttcttcCATaaaaacagttatagtaccttcgatcgtctgactatgggatcgtcccgtttcCTGatttggccacagcttcttaaagcagtattccacaaaccgtttatcggttacgggtgggggcagacgggcgtcgctcaattagaaaccatcaatGAGtctagcaccaagggagaatggttcacatactcgcataacctgttcctggatttaatgctgtggaatggattttttatcggcctgatcatcagtattcttattttgtgctttctgatcgagttgtattcctcgattaagaacaagtccgatttattcttattcttttgtgttgtggcattcttcgtgcattgcttaGTGgaa…
G12	Q262H E280L K312E P381L	actcttgtgtattgtgtgcctcttctgttcaatttgatcttcttcCATaaaaacagttatagtaccttcgatcgtctgactatgggatcgtcccgtttcCTGatttggccacagcttcttaaagcagtattccacaaaccgtttatcggttacgggtgggggcagacgggcgtcgctcaattagaaaccatcaatGAGtctagcaccaagggagaatggttcacatactcgcataacctgttcctggatttaatgctgtggaatggattttttatcggcctgatcatcagtattcttattttgtgctttctgatcgagttgtattcctcgattaagaacaagtccgatttattcttattcttttgtgttgtggcattcttcgtgcattgcttattagaa…
H1	Q262H E280L L378V P381L	actcttgtgtattgtgtgcctcttctgttcaatttgatcttcttcCATaaaaacagttatagtaccttcgatcgtctgactatgggatcgtcccgtttcCTGatttggccacagcttcttaaagcagtattccacaaaccgtttatcggttacgggtgggggcagacgggcgtcgctcaattagaaaccatcaataagtctagcaccaagggagaatggttcacatactcgcataacctgttcctggatttaatgctgtggaatggattttttatcggcctgatcatcagtattcttattttgtgctttctgatcgagttgtattcctcgattaagaacaagtccgatttattcttattcttttgtgttgtggcattcttcgtgcattgcttaGTGgaa…
H2	Q262H K312E L378V P381L	actcttgtgtattgtgtgcctcttctgttcaatttgatcttcttcCATaaaaacagttatagtaccttcgatcgtctgactatgggatcgtcccgtttcgagatttggccacagcttcttaaagcagtattccacaaaccgtttatcggttacgggtgggggcagacgggcgtcgctcaattagaaaccatcaatGAGtctagcaccaagggagaatggttcacatactcgcataacctgttcctggatttaatgctgtggaatggattttttatcggcctgatcatcagtattcttattttgtgctttctgatcgagttgtattcctcgattaagaacaagtccgatttattcttattcttttgtgttgtggcattcttcgtgcattgcttaGTGgaa…
H3	T268F E280L K312E L378V	actcttgtgtattgtgtgcctcttctgttcaatttgatcttcttccagaaaaacagttatagtTTTttcgatcgtctgactatgggatcgtcccgtttcCTGatttggccacagcttcttaaagcagtattccacaaaccgtttatcggttacgggtgggggcagacgggcgtcgctcaattagaaaccatcaatGAGtctagcaccaagggagaatggttcacatactcgcataacctgttcctggatttaatgctgtggaatggattttttatcggcctgatcatcagtattcttattttgtgctttctgatcgagttgtattcctcgattaagaacaagtccgatttattcttattcttttgtgttgtggcattcttcgtgcattgcttaGTGgaa…
H4	T268F E280L K312E P381L	actcttgtgtattgtgtgcctcttctgttcaatttgatcttcttccagaaaaacagttatagtTTTttcgatcgtctgactatgggatcgtcccgtttcCTGatttggccacagcttcttaaagcagtattccacaaaccgtttatcggttacgggtgggggcagacgggcgtcgctcaattagaaaccatcaatGAGtctagcaccaagggagaatggttcacatactcgcataacctgttcctggatttaatgctgtggaatggattttttatcggcctgatcatcagtattcttattttgtgctttctgatcgagttgtattcctcgattaagaacaagtccgatttattcttattcttttgtgttgtggcattcttcgtgcattgcttattagaa…
H5	T268F E280L L378V P381L	actcttgtgtattgtgtgcctcttctgttcaatttgatcttcttccagaaaaacagttatagtTTTttcgatcgtctgactatgggatcgtcccgtttcCTGatttggccacagcttcttaaagcagtattccacaaaccgtttatcggttacgggtgggggcagacgggcgtcgctcaattagaaaccatcaataagtctagcaccaagggagaatggttcacatactcgcataacctgttcctggatttaatgctgtggaatggattttttatcggcctgatcatcagtattcttattttgtgctttctgatcgagttgtattcctcgattaagaacaagtccgatttattcttattcttttgtgttgtggcattcttcgtgcattgcttaGTGgaa…
H6	T268F K312E L378V P381L	actcttgtgtattgtgtgcctcttctgttcaatttgatcttcttccagaaaaacagttatagtTTTttcgatcgtctgactatgggatcgtcccgtttcgagatttggccacagcttcttaaagcagtattccacaaaccgtttatcggttacgggtgggggcagacgggcgtcgctcaattagaaaccatcaatGAGtctagcaccaagggagaatggttcacatactcgcataacctgttcctggatttaatgctgtggaatggattttttatcggcctgatcatcagtattcttattttgtgctttctgatcgagttgtattcctcgattaagaacaagtccgatttattcttattcttttgtgttgtggcattcttcgtgcattgcttaGTGgaa…
H7	E280L K312E L378V P381L	actcttgtgtattgtgtgcctcttctgttcaatttgatcttcttccagaaaaacagttatagtaccttcgatcgtctgactatgggatcgtcccgtttcCTGatttggccacagcttcttaaagcagtattccacaaaccgtttatcggttacgggtgggggcagacgggcgtcgctcaattagaaaccatcaatGAGtctagcaccaagggagaatggttcacatactcgcataacctgttcctggatttaatgctgtggaatggattttttatcggcctgatcatcagtattcttattttgtgctttctgatcgagttgtattcctcgattaagaacaagtccgatttattcttattcttttgtgttgtggcattcttcgtgcattgcttaGTGgaa…
H8	I259V Q262H T268F E280L K312E	actcttgtgtattgtgtgcctcttctgttcaatttgGTGttcttcCATaaaaacagttatagtTTTttcgatcgtctgactatgggatcgtcccgtttcCTGatttggccacagcttcttaaagcagtattccacaaaccgtttatcggttacgggtgggggcagacgggcgtcgctcaattagaaaccatcaatGAGtctagcaccaagggagaatggttcacatactcgcataacctgttcctggatttaatgctgtggaatggattttttatcggcctgatcatcagtattcttattttgtgctttctgatcgagttgtattcctcgattaagaacaagtccgatttattcttattcttttgtgttgtggcattcttcgtgcattgcttattagaa…
H9	I259V Q262H T268F E280L L378V	actcttgtgtattgtgtgcctcttctgttcaatttgGTGttcttcCATaaaaacagttatagtTTTttcgatcgtctgactatgggatcgtcccgtttcCTGatttggccacagcttcttaaagcagtattccacaaaccgtttatcggttacgggtgggggcagacgggcgtcgctcaattagaaaccatcaataagtctagcaccaagggagaatggttcacatactcgcataacctgttcctggatttaatgctgtggaatggattttttatcggcctgatcatcagtattcttattttgtgctttctgatcgagttgtattcctcgattaagaacaagtccgatttattcttattcttttgtgttgtggcattcttcgtgcattgcttaGTGgaa…
H10	I259V Q262H T268F E280L P381L	actcttgtgtattgtgtgcctcttctgttcaatttgGTGttcttcCATaaaaacagttatagtTTTttcgatcgtctgactatgggatcgtcccgtttcCTGatttggccacagcttcttaaagcagtattccacaaaccgtttatcggttacgggtgggggcagacgggcgtcgctcaattagaaaccatcaataagtctagcaccaagggagaatggttcacatactcgcataacctgttcctggatttaatgctgtggaatggattttttatcggcctgatcatcagtattcttattttgtgctttctgatcgagttgtattcctcgattaagaacaagtccgatttattcttattcttttgtgttgtggcattcttcgtgcattgcttattagaa…
H11	I259V Q262H T268F K312E L378V	actcttgtgtattgtgtgcctcttctgttcaatttgGTGttcttcCATaaaaacagttatagtTTTttcgatcgtctgactatgggatcgtcccgtttcgagatttggccacagcttcttaaagcagtattccacaaaccgtttatcggttacgggtgggggcagacgggcgtcgctcaattagaaaccatcaatGAGtctagcaccaagggagaatggttcacatactcgcataacctgttcctggatttaatgctgtggaatggattttttatcggcctgatcatcagtattcttattttgtgctttctgatcgagttgtattcctcgattaagaacaagtccgatttattcttattcttttgtgttgtggcattcttcgtgcattgcttaGTGgaa…
H12	I259V Q262H T268F K312E P381L	actcttgtgtattgtgtgcctcttctgttcaatttgGTGttcttcCATaaaaacagttatagtTTTttcgatcgtctgactatgggatcgtcccgtttcgagatttggccacagcttcttaaagcagtattccacaaaccgtttatcggttacgggtgggggcagacgggcgtcgctcaattagaaaccatcaatGAGtctagcaccaagggagaatggttcacatactcgcataacctgttcctggatttaatgctgtggaatggattttttatcggcctgatcatcagtattcttattttgtgctttctgatcgagttgtattcctcgattaagaacaagtccgatttattcttattcttttgtgttgtggcattcttcgtgcattgcttattagaa…
		Plate 1B
Well	Substitutions	Sequence
A1	I259V Q262H T268F L378V P381L	actcttgtgtattgtgtgcctcttctgttcaatttgGTGttcttcCATaaaaacagttatagtTTTttcgatcgtctgactatgggatcgtcccgtttcgagatttggccacagcttcttaaagcagtattccacaaaccgtttatcggttacgggtgggggcagacgggcgtcgctcaattagaaaccatcaataagtctagcaccaagggagaatggttcacatactcgcataacctgttcctggatttaatgctgtggaatggattttttatcggcctgatcatcagtattcttattttgtgctttctgatcgagttgtattcctcgattaagaacaagtccgatttattcttattcttttgtgttgtggcattcttcgtgcattgcttaGTGgaa…
A2	I259V Q262H E280L K312E L378V	actcttgtgtattgtgtgcctcttctgttcaatttgGTGttcttcCATaaaaacagttatagtaccttcgatcgtctgactatgggatcgtcccgtttcCTGatttggccacagcttcttaaagcagtattccacaaaccgtttatcggttacgggtgggggcagacgggcgtcgctcaattagaaaccatcaatGAGtctagcaccaagggagaatggttcacatactcgcataacctgttcctggatttaatgctgtggaatggattttttatcggcctgatcatcagtattcttattttgtgctttctgatcgagttgtattcctcgattaagaacaagtccgatttattcttattcttttgtgttgtggcattcttcgtgcattgcttaGTGgaa…
A3	I259V Q262H E280L K312E P381L	actcttgtgtattgtgtgcctcttctgttcaatttgGTGttcttcCATaaaaacagttatagtaccttcgatcgtctgactatgggatcgtcccgtttcCTGatttggccacagcttcttaaagcagtattccacaaaccgtttatcggttacgggtgggggcagacgggcgtcgctcaattagaaaccatcaatGAGtctagcaccaagggagaatggttcacatactcgcataacctgttcctggatttaatgctgtggaatggattttttatcggcctgatcatcagtattcttattttgtgctttctgatcgagttgtattcctcgattaagaacaagtccgatttattcttattcttttgtgttgtggcattcttcgtgcattgcttattagaa…
A4	I259V Q262H E280L L378V P381L	actcttgtgtattgtgtgcctcttctgttcaatttgGTGttcttcCATaaaaacagttatagtaccttcgatcgtctgactatgggatcgtcccgtttcCTGatttggccacagcttcttaaagcagtattccacaaaccgtttatcggttacgggtgggggcagacgggcgtcgctcaattagaaaccatcaataagtctagcaccaagggagaatggttcacatactcgcataacctgttcctggatttaatgctgtggaatggattttttatcggcctgatcatcagtattcttattttgtgctttctgatcgagttgtattcctcgattaagaacaagtccgatttattcttattcttttgtgttgtggcattcttcgtgcattgcttaGTGgaa…
A5	I259V Q262H K312E L378V P381L	actcttgtgtattgtgtgcctcttctgttcaatttgGTGttcttcCATaaaaacagttatagtaccttcgatcgtctgactatgggatcgtcccgtttcgagatttggccacagcttcttaaagcagtattccacaaaccgtttatcggttacgggtgggggcagacgggcgtcgctcaattagaaaccatcaatGAGtctagcaccaagggagaatggttcacatactcgcataacctgttcctggatttaatgctgtggaatggattttttatcggcctgatcatcagtattcttattttgtgctttctgatcgagttgtattcctcgattaagaacaagtccgatttattcttattcttttgtgttgtggcattcttcgtgcattgcttaGTGgaa…
A6	I259V T268F E280L K312E L378V	actcttgtgtattgtgtgcctcttctgttcaatttgGTGttcttccagaaaaacagttatagtTTTttcgatcgtctgactatgggatcgtcccgtttcCTGatttggccacagcttcttaaagcagtattccacaaaccgtttatcggttacgggtgggggcagacgggcgtcgctcaattagaaaccatcaatGAGtctagcaccaagggagaatggttcacatactcgcataacctgttcctggatttaatgctgtggaatggattttttatcggcctgatcatcagtattcttattttgtgctttctgatcgagttgtattcctcgattaagaacaagtccgatttattcttattcttttgtgttgtggcattcttcgtgcattgcttaGTGgaa…
A7	I259V T268F E280L K312E P381L	actcttgtgtattgtgtgcctcttctgttcaatttgGTGttcttccagaaaaacagttatagtTTTttcgatcgtctgactatgggatcgtcccgtttcCTGatttggccacagcttcttaaagcagtattccacaaaccgtttatcggttacgggtgggggcagacgggcgtcgctcaattagaaaccatcaatGAGtctagcaccaagggagaatggttcacatactcgcataacctgttcctggatttaatgctgtggaatggattttttatcggcctgatcatcagtattcttattttgtgctttctgatcgagttgtattcctcgattaagaacaagtccgatttattcttattcttttgtgttgtggcattcttcgtgcattgcttattagaa…
A8	I259V T268F E280L L378V P381L	actcttgtgtattgtgtgcctcttctgttcaatttgGTGttcttccagaaaaacagttatagtTTTttcgatcgtctgactatgggatcgtcccgtttcCTGatttggccacagcttcttaaagcagtattccacaaaccgtttatcggttacgggtgggggcagacgggcgtcgctcaattagaaaccatcaataagtctagcaccaagggagaatggttcacatactcgcataacctgttcctggatttaatgctgtggaatggattttttatcggcctgatcatcagtattcttattttgtgctttctgatcgagttgtattcctcgattaagaacaagtccgatttattcttattcttttgtgttgtggcattcttcgtgcattgcttaGTGgaa…
A9	I259V T268F K312E L378V P381L	actcttgtgtattgtgtgcctcttctgttcaatttgGTGttcttccagaaaaacagttatagtTTTttcgatcgtctgactatgggatcgtcccgtttcgagatttggccacagcttcttaaagcagtattccacaaaccgtttatcggttacgggtgggggcagacgggcgtcgctcaattagaaaccatcaatGAGtctagcaccaagggagaatggttcacatactcgcataacctgttcctggatttaatgctgtggaatggattttttatcggcctgatcatcagtattcttattttgtgctttctgatcgagttgtattcctcgattaagaacaagtccgatttattcttattcttttgtgttgtggcattcttcgtgcattgcttaGTGgaa…
A10	I259V E280L K312E L378V P381L	actcttgtgtattgtgtgcctcttctgttcaatttgGTGttcttccagaaaaacagttatagtaccttcgatcgtctgactatgggatcgtcccgtttcCTGatttggccacagcttcttaaagcagtattccacaaaccgtttatcggttacgggtgggggcagacgggcgtcgctcaattagaaaccatcaatGAGtctagcaccaagggagaatggttcacatactcgcataacctgttcctggatttaatgctgtggaatggattttttatcggcctgatcatcagtattcttattttgtgctttctgatcgagttgtattcctcgattaagaacaagtccgatttattcttattcttttgtgttgtggcattcttcgtgcattgcttaGTGgaa…
A11	Q262H T268F E280L K312E L378V	actcttgtgtattgtgtgcctcttctgttcaatttgatcttcttcCATaaaaacagttatagtTTTttcgatcgtctgactatgggatcgtcccgtttcCTGatttggccacagcttcttaaagcagtattccacaaaccgtttatcggttacgggtgggggcagacgggcgtcgctcaattagaaaccatcaatGAGtctagcaccaagggagaatggttcacatactcgcataacctgttcctggatttaatgctgtggaatggattttttatcggcctgatcatcagtattcttattttgtgctttctgatcgagttgtattcctcgattaagaacaagtccgatttattcttattcttttgtgttgtggcattcttcgtgcattgcttaGTGgaa…
A12	Q262H T268F E280L K312E P381L	actcttgtgtattgtgtgcctcttctgttcaatttgatcttcttcCATaaaaacagttatagtTTTttcgatcgtctgactatgggatcgtcccgtttcCTGatttggccacagcttcttaaagcagtattccacaaaccgtttatcggttacgggtgggggcagacgggcgtcgctcaattagaaaccatcaatGAGtctagcaccaagggagaatggttcacatactcgcataacctgttcctggatttaatgctgtggaatggattttttatcggcctgatcatcagtattcttattttgtgctttctgatcgagttgtattcctcgattaagaacaagtccgatttattcttattcttttgtgttgtggcattcttcgtgcattgcttattagaa…
B1	Q262H T268F E280L L378V P381L	actcttgtgtattgtgtgcctcttctgttcaatttgatcttcttcCATaaaaacagttatagtTTTttcgatcgtctgactatgggatcgtcccgtttcCTGatttggccacagcttcttaaagcagtattccacaaaccgtttatcggttacgggtgggggcagacgggcgtcgctcaattagaaaccatcaataagtctagcaccaagggagaatggttcacatactcgcataacctgttcctggatttaatgctgtggaatggattttttatcggcctgatcatcagtattcttattttgtgctttctgatcgagttgtattcctcgattaagaacaagtccgatttattcttattcttttgtgttgtggcattcttcgtgcattgcttaGTGgaa…
B2	Q262H T268F K312E L378V P381L	actcttgtgtattgtgtgcctcttctgttcaatttgatcttcttcCATaaaaacagttatagtTTTttcgatcgtctgactatgggatcgtcccgtttcgagatttggccacagcttcttaaagcagtattccacaaaccgtttatcggttacgggtgggggcagacgggcgtcgctcaattagaaaccatcaatGAGtctagcaccaagggagaatggttcacatactcgcataacctgttcctggatttaatgctgtggaatggattttttatcggcctgatcatcagtattcttattttgtgctttctgatcgagttgtattcctcgattaagaacaagtccgatttattcttattcttttgtgttgtggcattcttcgtgcattgcttaGTGgaa…
B3	Q262H E280L K312E L378V P381L	actcttgtgtattgtgtgcctcttctgttcaatttgatcttcttcCATaaaaacagttatagtaccttcgatcgtctgactatgggatcgtcccgtttcCTGatttggccacagcttcttaaagcagtattccacaaaccgtttatcggttacgggtgggggcagacgggcgtcgctcaattagaaaccatcaatGAGtctagcaccaagggagaatggttcacatactcgcataacctgttcctggatttaatgctgtggaatggattttttatcggcctgatcatcagtattcttattttgtgctttctgatcgagttgtattcctcgattaagaacaagtccgatttattcttattcttttgtgttgtggcattcttcgtgcattgcttaGTGgaa…
B4	T268F E280L K312E L378V P381L	actcttgtgtattgtgtgcctcttctgttcaatttgatcttcttccagaaaaacagttatagtTTTttcgatcgtctgactatgggatcgtcccgtttcCTGatttggccacagcttcttaaagcagtattccacaaaccgtttatcggttacgggtgggggcagacgggcgtcgctcaattagaaaccatcaatGAGtctagcaccaagggagaatggttcacatactcgcataacctgttcctggatttaatgctgtggaatggattttttatcggcctgatcatcagtattcttattttgtgctttctgatcgagttgtattcctcgattaagaacaagtccgatttattcttattcttttgtgttgtggcattcttcgtgcattgcttaGTGgaa…
B5	I259V Q262H T268F E280L K312E L378V	actcttgtgtattgtgtgcctcttctgttcaatttgGTGttcttcCATaaaaacagttatagtTTTttcgatcgtctgactatgggatcgtcccgtttcCTGatttggccacagcttcttaaagcagtattccacaaaccgtttatcggttacgggtgggggcagacgggcgtcgctcaattagaaaccatcaatGAGtctagcaccaagggagaatggttcacatactcgcataacctgttcctggatttaatgctgtggaatggattttttatcggcctgatcatcagtattcttattttgtgctttctgatcgagttgtattcctcgattaagaacaagtccgatttattcttattcttttgtgttgtggcattcttcgtgcattgcttaGTGgaa…
B6	I259V Q262H T268F E280L K312E P381L	actcttgtgtattgtgtgcctcttctgttcaatttgGTGttcttcCATaaaaacagttatagtTTTttcgatcgtctgactatgggatcgtcccgtttcCTGatttggccacagcttcttaaagcagtattccacaaaccgtttatcggttacgggtgggggcagacgggcgtcgctcaattagaaaccatcaatGAGtctagcaccaagggagaatggttcacatactcgcataacctgttcctggatttaatgctgtggaatggattttttatcggcctgatcatcagtattcttattttgtgctttctgatcgagttgtattcctcgattaagaacaagtccgatttattcttattcttttgtgttgtggcattcttcgtgcattgcttattagaa…
B7	I259V Q262H T268F E280L L378V P381L	actcttgtgtattgtgtgcctcttctgttcaatttgGTGttcttcCATaaaaacagttatagtTTTttcgatcgtctgactatgggatcgtcccgtttcCTGatttggccacagcttcttaaagcagtattccacaaaccgtttatcggttacgggtgggggcagacgggcgtcgctcaattagaaaccatcaataagtctagcaccaagggagaatggttcacatactcgcataacctgttcctggatttaatgctgtggaatggattttttatcggcctgatcatcagtattcttattttgtgctttctgatcgagttgtattcctcgattaagaacaagtccgatttattcttattcttttgtgttgtggcattcttcgtgcattgcttaGTGgaa…
B8	I259V Q262H T268F K312E L378V P381L	actcttgtgtattgtgtgcctcttctgttcaatttgGTGttcttcCATaaaaacagttatagtTTTttcgatcgtctgactatgggatcgtcccgtttcgagatttggccacagcttcttaaagcagtattccacaaaccgtttatcggttacgggtgggggcagacgggcgtcgctcaattagaaaccatcaatGAGtctagcaccaagggagaatggttcacatactcgcataacctgttcctggatttaatgctgtggaatggattttttatcggcctgatcatcagtattcttattttgtgctttctgatcgagttgtattcctcgattaagaacaagtccgatttattcttattcttttgtgttgtggcattcttcgtgcattgcttaGTGgaa…
B9	I259V Q262H E280L K312E L378V P381L	actcttgtgtattgtgtgcctcttctgttcaatttgGTGttcttcCATaaaaacagttatagtaccttcgatcgtctgactatgggatcgtcccgtttcCTGatttggccacagcttcttaaagcagtattccacaaaccgtttatcggttacgggtgggggcagacgggcgtcgctcaattagaaaccatcaatGAGtctagcaccaagggagaatggttcacatactcgcataacctgttcctggatttaatgctgtggaatggattttttatcggcctgatcatcagtattcttattttgtgctttctgatcgagttgtattcctcgattaagaacaagtccgatttattcttattcttttgtgttgtggcattcttcgtgcattgcttaGTGgaa…
B10	I259V T268F E280L K312E L378V P381L	actcttgtgtattgtgtgcctcttctgttcaatttgGTGttcttccagaaaaacagttatagtTTTttcgatcgtctgactatgggatcgtcccgtttcCTGatttggccacagcttcttaaagcagtattccacaaaccgtttatcggttacgggtgggggcagacgggcgtcgctcaattagaaaccatcaatGAGtctagcaccaagggagaatggttcacatactcgcataacctgttcctggatttaatgctgtggaatggattttttatcggcctgatcatcagtattcttattttgtgctttctgatcgagttgtattcctcgattaagaacaagtccgatttattcttattcttttgtgttgtggcattcttcgtgcattgcttaGTGgaa…
B11	Q262H T268F E280L K312E L378V P381L	actcttgtgtattgtgtgcctcttctgttcaatttgatcttcttcCATaaaaacagttatagtTTTttcgatcgtctgactatgggatcgtcccgtttcCTGatttggccacagcttcttaaagcagtattccacaaaccgtttatcggttacgggtgggggcagacgggcgtcgctcaattagaaaccatcaatGAGtctagcaccaagggagaatggttcacatactcgcataacctgttcctggatttaatgctgtggaatggattttttatcggcctgatcatcagtattcttattttgtgctttctgatcgagttgtattcctcgattaagaacaagtccgatttattcttattcttttgtgttgtggcattcttcgtgcattgcttaGTGgaa…
B12	I259V Q262H T268F E280L K312E L378V P381L	actcttgtgtattgtgtgcctcttctgttcaatttgGTGttcttcCATaaaaacagttatagtTTTttcgatcgtctgactatgggatcgtcccgtttcCTGatttggccacagcttcttaaagcagtattccacaaaccgtttatcggttacgggtgggggcagacgggcgtcgctcaattagaaaccatcaatGAGtctagcaccaagggagaatggttcacatactcgcataacctgttcctggatttaatgctgtggaatggattttttatcggcctgatcatcagtattcttattttgtgctttctgatcgagttgtattcctcgattaagaacaagtccgatttattcttattcttttgtgttgtggcattcttcgtgcattgcttaGTGgaa…

## Sheet: Plate 2 Sequences
		Plate 2
Well	Substitutions	Sequence
A1	L255G T268F F269W H291R Y297W	tcttttggactcttgtgtattgtgtgcctcttGGCttcaatttgatcttcttccagaaaaacagttatagtTTTTGGgatcgtctgactatgggatcgtcccgtttcgagatttggccacagcttcttaaagcagtattcCGCaaaccgtttatcggtTGGgggtgggggcagacgggcgtcgctcaattagaaaccatcaataagtctagcaccaagggagaatggttcacatactcgcataacctgttcctggatttaatgctgtggaatggattttttatcggcctgatcatcagtatt									Yes
A2	L255G T268F F269W H291R G300L	tcttttggactcttgtgtattgtgtgcctcttGGCttcaatttgatcttcttccagaaaaacagttatagtTTTTGGgatcgtctgactatgggatcgtcccgtttcgagatttggccacagcttcttaaagcagtattcCGCaaaccgtttatcggttacgggtggCTGcagacgggcgtcgctcaattagaaaccatcaataagtctagcaccaagggagaatggttcacatactcgcataacctgttcctggatttaatgctgtggaatggattttttatcggcctgatcatcagtatt
A3	L255G T268F F269W H291R K312E	tcttttggactcttgtgtattgtgtgcctcttGGCttcaatttgatcttcttccagaaaaacagttatagtTTTTGGgatcgtctgactatgggatcgtcccgtttcgagatttggccacagcttcttaaagcagtattcCGCaaaccgtttatcggttacgggtgggggcagacgggcgtcgctcaattagaaaccatcaatGAAtctagcaccaagggagaatggttcacatactcgcataacctgttcctggatttaatgctgtggaatggattttttatcggcctgatcatcagtatt
A4	L255G T268F F269W H291R T315A	tcttttggactcttgtgtattgtgtgcctcttGGCttcaatttgatcttcttccagaaaaacagttatagtTTTTGGgatcgtctgactatgggatcgtcccgtttcgagatttggccacagcttcttaaagcagtattcCGCaaaccgtttatcggttacgggtgggggcagacgggcgtcgctcaattagaaaccatcaataagtctagcGCGaagggagaatggttcacatactcgcataacctgttcctggatttaatgctgtggaatggattttttatcggcctgatcatcagtatt
A5	L255G T268F F269W Y297W G300L	tcttttggactcttgtgtattgtgtgcctcttGGCttcaatttgatcttcttccagaaaaacagttatagtTTTTGGgatcgtctgactatgggatcgtcccgtttcgagatttggccacagcttcttaaagcagtattccacaaaccgtttatcggtTGGgggtggCTGcagacgggcgtcgctcaattagaaaccatcaataagtctagcaccaagggagaatggttcacatactcgcataacctgttcctggatttaatgctgtggaatggattttttatcggcctgatcatcagtatt
A6	L255G T268F F269W Y297W K312E	tcttttggactcttgtgtattgtgtgcctcttGGCttcaatttgatcttcttccagaaaaacagttatagtTTTTGGgatcgtctgactatgggatcgtcccgtttcgagatttggccacagcttcttaaagcagtattccacaaaccgtttatcggtTGGgggtgggggcagacgggcgtcgctcaattagaaaccatcaatGAAtctagcaccaagggagaatggttcacatactcgcataacctgttcctggatttaatgctgtggaatggattttttatcggcctgatcatcagtatt
A7	L255G T268F F269W Y297W T315A	tcttttggactcttgtgtattgtgtgcctcttGGCttcaatttgatcttcttccagaaaaacagttatagtTTTTGGgatcgtctgactatgggatcgtcccgtttcgagatttggccacagcttcttaaagcagtattccacaaaccgtttatcggtTGGgggtgggggcagacgggcgtcgctcaattagaaaccatcaataagtctagcGCGaagggagaatggttcacatactcgcataacctgttcctggatttaatgctgtggaatggattttttatcggcctgatcatcagtatt
A8	L255G T268F F269W G300L K312E	tcttttggactcttgtgtattgtgtgcctcttGGCttcaatttgatcttcttccagaaaaacagttatagtTTTTGGgatcgtctgactatgggatcgtcccgtttcgagatttggccacagcttcttaaagcagtattccacaaaccgtttatcggttacgggtggCTGcagacgggcgtcgctcaattagaaaccatcaatGAAtctagcaccaagggagaatggttcacatactcgcataacctgttcctggatttaatgctgtggaatggattttttatcggcctgatcatcagtatt
A9	L255G T268F F269W G300L T315A	tcttttggactcttgtgtattgtgtgcctcttGGCttcaatttgatcttcttccagaaaaacagttatagtTTTTGGgatcgtctgactatgggatcgtcccgtttcgagatttggccacagcttcttaaagcagtattccacaaaccgtttatcggttacgggtggCTGcagacgggcgtcgctcaattagaaaccatcaataagtctagcGCGaagggagaatggttcacatactcgcataacctgttcctggatttaatgctgtggaatggattttttatcggcctgatcatcagtatt
A10	L255G T268F F269W K312E T315A	tcttttggactcttgtgtattgtgtgcctcttGGCttcaatttgatcttcttccagaaaaacagttatagtTTTTGGgatcgtctgactatgggatcgtcccgtttcgagatttggccacagcttcttaaagcagtattccacaaaccgtttatcggttacgggtgggggcagacgggcgtcgctcaattagaaaccatcaatGAAtctagcGCGaagggagaatggttcacatactcgcataacctgttcctggatttaatgctgtggaatggattttttatcggcctgatcatcagtatt
A11	L255G T268F H291R Y297W G300L	tcttttggactcttgtgtattgtgtgcctcttGGCttcaatttgatcttcttccagaaaaacagttatagtTTTttcgatcgtctgactatgggatcgtcccgtttcgagatttggccacagcttcttaaagcagtattcCGCaaaccgtttatcggtTGGgggtggCTGcagacgggcgtcgctcaattagaaaccatcaataagtctagcaccaagggagaatggttcacatactcgcataacctgttcctggatttaatgctgtggaatggattttttatcggcctgatcatcagtatt
A12	L255G T268F H291R Y297W K312E	tcttttggactcttgtgtattgtgtgcctcttGGCttcaatttgatcttcttccagaaaaacagttatagtTTTttcgatcgtctgactatgggatcgtcccgtttcgagatttggccacagcttcttaaagcagtattcCGCaaaccgtttatcggtTGGgggtgggggcagacgggcgtcgctcaattagaaaccatcaatGAAtctagcaccaagggagaatggttcacatactcgcataacctgttcctggatttaatgctgtggaatggattttttatcggcctgatcatcagtatt
B1	L255G T268F H291R Y297W T315A	tcttttggactcttgtgtattgtgtgcctcttGGCttcaatttgatcttcttccagaaaaacagttatagtTTTttcgatcgtctgactatgggatcgtcccgtttcgagatttggccacagcttcttaaagcagtattcCGCaaaccgtttatcggtTGGgggtgggggcagacgggcgtcgctcaattagaaaccatcaataagtctagcGCGaagggagaatggttcacatactcgcataacctgttcctggatttaatgctgtggaatggattttttatcggcctgatcatcagtatt
B2	L255G T268F H291R G300L K312E	tcttttggactcttgtgtattgtgtgcctcttGGCttcaatttgatcttcttccagaaaaacagttatagtTTTttcgatcgtctgactatgggatcgtcccgtttcgagatttggccacagcttcttaaagcagtattcCGCaaaccgtttatcggttacgggtggCTGcagacgggcgtcgctcaattagaaaccatcaatGAAtctagcaccaagggagaatggttcacatactcgcataacctgttcctggatttaatgctgtggaatggattttttatcggcctgatcatcagtatt
B3	L255G T268F H291R G300L T315A	tcttttggactcttgtgtattgtgtgcctcttGGCttcaatttgatcttcttccagaaaaacagttatagtTTTttcgatcgtctgactatgggatcgtcccgtttcgagatttggccacagcttcttaaagcagtattcCGCaaaccgtttatcggttacgggtggCTGcagacgggcgtcgctcaattagaaaccatcaataagtctagcGCGaagggagaatggttcacatactcgcataacctgttcctggatttaatgctgtggaatggattttttatcggcctgatcatcagtatt
B4	L255G T268F H291R K312E T315A	tcttttggactcttgtgtattgtgtgcctcttGGCttcaatttgatcttcttccagaaaaacagttatagtTTTttcgatcgtctgactatgggatcgtcccgtttcgagatttggccacagcttcttaaagcagtattcCGCaaaccgtttatcggttacgggtgggggcagacgggcgtcgctcaattagaaaccatcaatGAAtctagcGCGaagggagaatggttcacatactcgcataacctgttcctggatttaatgctgtggaatggattttttatcggcctgatcatcagtatt
B5	L255G T268F Y297W G300L K312E	tcttttggactcttgtgtattgtgtgcctcttGGCttcaatttgatcttcttccagaaaaacagttatagtTTTttcgatcgtctgactatgggatcgtcccgtttcgagatttggccacagcttcttaaagcagtattccacaaaccgtttatcggtTGGgggtggCTGcagacgggcgtcgctcaattagaaaccatcaatGAAtctagcaccaagggagaatggttcacatactcgcataacctgttcctggatttaatgctgtggaatggattttttatcggcctgatcatcagtatt
B6	L255G T268F Y297W G300L T315A	tcttttggactcttgtgtattgtgtgcctcttGGCttcaatttgatcttcttccagaaaaacagttatagtTTTttcgatcgtctgactatgggatcgtcccgtttcgagatttggccacagcttcttaaagcagtattccacaaaccgtttatcggtTGGgggtggCTGcagacgggcgtcgctcaattagaaaccatcaataagtctagcGCGaagggagaatggttcacatactcgcataacctgttcctggatttaatgctgtggaatggattttttatcggcctgatcatcagtatt
B7	L255G T268F Y297W K312E T315A	tcttttggactcttgtgtattgtgtgcctcttGGCttcaatttgatcttcttccagaaaaacagttatagtTTTttcgatcgtctgactatgggatcgtcccgtttcgagatttggccacagcttcttaaagcagtattccacaaaccgtttatcggtTGGgggtgggggcagacgggcgtcgctcaattagaaaccatcaatGAAtctagcGCGaagggagaatggttcacatactcgcataacctgttcctggatttaatgctgtggaatggattttttatcggcctgatcatcagtatt
B8	L255G T268F G300L K312E T315A	tcttttggactcttgtgtattgtgtgcctcttGGCttcaatttgatcttcttccagaaaaacagttatagtTTTttcgatcgtctgactatgggatcgtcccgtttcgagatttggccacagcttcttaaagcagtattccacaaaccgtttatcggttacgggtggCTGcagacgggcgtcgctcaattagaaaccatcaatGAAtctagcGCGaagggagaatggttcacatactcgcataacctgttcctggatttaatgctgtggaatggattttttatcggcctgatcatcagtatt
B9	L255G F269W H291R Y297W G300L	tcttttggactcttgtgtattgtgtgcctcttGGCttcaatttgatcttcttccagaaaaacagttatagtaccTGGgatcgtctgactatgggatcgtcccgtttcgagatttggccacagcttcttaaagcagtattcCGCaaaccgtttatcggtTGGgggtggCTGcagacgggcgtcgctcaattagaaaccatcaataagtctagcaccaagggagaatggttcacatactcgcataacctgttcctggatttaatgctgtggaatggattttttatcggcctgatcatcagtatt
B10	L255G F269W H291R Y297W K312E	tcttttggactcttgtgtattgtgtgcctcttGGCttcaatttgatcttcttccagaaaaacagttatagtaccTGGgatcgtctgactatgggatcgtcccgtttcgagatttggccacagcttcttaaagcagtattcCGCaaaccgtttatcggtTGGgggtgggggcagacgggcgtcgctcaattagaaaccatcaatGAAtctagcaccaagggagaatggttcacatactcgcataacctgttcctggatttaatgctgtggaatggattttttatcggcctgatcatcagtatt
B11	L255G F269W H291R Y297W T315A	tcttttggactcttgtgtattgtgtgcctcttGGCttcaatttgatcttcttccagaaaaacagttatagtaccTGGgatcgtctgactatgggatcgtcccgtttcgagatttggccacagcttcttaaagcagtattcCGCaaaccgtttatcggtTGGgggtgggggcagacgggcgtcgctcaattagaaaccatcaataagtctagcGCGaagggagaatggttcacatactcgcataacctgttcctggatttaatgctgtggaatggattttttatcggcctgatcatcagtatt
B12	L255G F269W H291R G300L K312E	tcttttggactcttgtgtattgtgtgcctcttGGCttcaatttgatcttcttccagaaaaacagttatagtaccTGGgatcgtctgactatgggatcgtcccgtttcgagatttggccacagcttcttaaagcagtattcCGCaaaccgtttatcggttacgggtggCTGcagacgggcgtcgctcaattagaaaccatcaatGAAtctagcaccaagggagaatggttcacatactcgcataacctgttcctggatttaatgctgtggaatggattttttatcggcctgatcatcagtatt
C1	L255G F269W H291R G300L T315A	tcttttggactcttgtgtattgtgtgcctcttGGCttcaatttgatcttcttccagaaaaacagttatagtaccTGGgatcgtctgactatgggatcgtcccgtttcgagatttggccacagcttcttaaagcagtattcCGCaaaccgtttatcggttacgggtggCTGcagacgggcgtcgctcaattagaaaccatcaataagtctagcGCGaagggagaatggttcacatactcgcataacctgttcctggatttaatgctgtggaatggattttttatcggcctgatcatcagtatt
C2	L255G F269W H291R K312E T315A	tcttttggactcttgtgtattgtgtgcctcttGGCttcaatttgatcttcttccagaaaaacagttatagtaccTGGgatcgtctgactatgggatcgtcccgtttcgagatttggccacagcttcttaaagcagtattcCGCaaaccgtttatcggttacgggtgggggcagacgggcgtcgctcaattagaaaccatcaatGAAtctagcGCGaagggagaatggttcacatactcgcataacctgttcctggatttaatgctgtggaatggattttttatcggcctgatcatcagtatt
C3	L255G F269W Y297W G300L K312E	tcttttggactcttgtgtattgtgtgcctcttGGCttcaatttgatcttcttccagaaaaacagttatagtaccTGGgatcgtctgactatgggatcgtcccgtttcgagatttggccacagcttcttaaagcagtattccacaaaccgtttatcggtTGGgggtggCTGcagacgggcgtcgctcaattagaaaccatcaatGAAtctagcaccaagggagaatggttcacatactcgcataacctgttcctggatttaatgctgtggaatggattttttatcggcctgatcatcagtatt
C4	L255G F269W Y297W G300L T315A	tcttttggactcttgtgtattgtgtgcctcttGGCttcaatttgatcttcttccagaaaaacagttatagtaccTGGgatcgtctgactatgggatcgtcccgtttcgagatttggccacagcttcttaaagcagtattccacaaaccgtttatcggtTGGgggtggCTGcagacgggcgtcgctcaattagaaaccatcaataagtctagcGCGaagggagaatggttcacatactcgcataacctgttcctggatttaatgctgtggaatggattttttatcggcctgatcatcagtatt
C5	L255G F269W Y297W K312E T315A	tcttttggactcttgtgtattgtgtgcctcttGGCttcaatttgatcttcttccagaaaaacagttatagtaccTGGgatcgtctgactatgggatcgtcccgtttcgagatttggccacagcttcttaaagcagtattccacaaaccgtttatcggtTGGgggtgggggcagacgggcgtcgctcaattagaaaccatcaatGAAtctagcGCGaagggagaatggttcacatactcgcataacctgttcctggatttaatgctgtggaatggattttttatcggcctgatcatcagtatt
C6	L255G F269W G300L K312E T315A	tcttttggactcttgtgtattgtgtgcctcttGGCttcaatttgatcttcttccagaaaaacagttatagtaccTGGgatcgtctgactatgggatcgtcccgtttcgagatttggccacagcttcttaaagcagtattccacaaaccgtttatcggttacgggtggCTGcagacgggcgtcgctcaattagaaaccatcaatGAAtctagcGCGaagggagaatggttcacatactcgcataacctgttcctggatttaatgctgtggaatggattttttatcggcctgatcatcagtatt
C7	L255G H291R Y297W G300L K312E	tcttttggactcttgtgtattgtgtgcctcttGGCttcaatttgatcttcttccagaaaaacagttatagtaccttcgatcgtctgactatgggatcgtcccgtttcgagatttggccacagcttcttaaagcagtattcCGCaaaccgtttatcggtTGGgggtggCTGcagacgggcgtcgctcaattagaaaccatcaatGAAtctagcaccaagggagaatggttcacatactcgcataacctgttcctggatttaatgctgtggaatggattttttatcggcctgatcatcagtatt
C8	L255G H291R Y297W G300L T315A	tcttttggactcttgtgtattgtgtgcctcttGGCttcaatttgatcttcttccagaaaaacagttatagtaccttcgatcgtctgactatgggatcgtcccgtttcgagatttggccacagcttcttaaagcagtattcCGCaaaccgtttatcggtTGGgggtggCTGcagacgggcgtcgctcaattagaaaccatcaataagtctagcGCGaagggagaatggttcacatactcgcataacctgttcctggatttaatgctgtggaatggattttttatcggcctgatcatcagtatt
C9	L255G H291R Y297W K312E T315A	tcttttggactcttgtgtattgtgtgcctcttGGCttcaatttgatcttcttccagaaaaacagttatagtaccttcgatcgtctgactatgggatcgtcccgtttcgagatttggccacagcttcttaaagcagtattcCGCaaaccgtttatcggtTGGgggtgggggcagacgggcgtcgctcaattagaaaccatcaatGAAtctagcGCGaagggagaatggttcacatactcgcataacctgttcctggatttaatgctgtggaatggattttttatcggcctgatcatcagtatt
C10	L255G H291R G300L K312E T315A	tcttttggactcttgtgtattgtgtgcctcttGGCttcaatttgatcttcttccagaaaaacagttatagtaccttcgatcgtctgactatgggatcgtcccgtttcgagatttggccacagcttcttaaagcagtattcCGCaaaccgtttatcggttacgggtggCTGcagacgggcgtcgctcaattagaaaccatcaatGAAtctagcGCGaagggagaatggttcacatactcgcataacctgttcctggatttaatgctgtggaatggattttttatcggcctgatcatcagtatt
C11	L255G Y297W G300L K312E T315A	tcttttggactcttgtgtattgtgtgcctcttGGCttcaatttgatcttcttccagaaaaacagttatagtaccttcgatcgtctgactatgggatcgtcccgtttcgagatttggccacagcttcttaaagcagtattccacaaaccgtttatcggtTGGgggtggCTGcagacgggcgtcgctcaattagaaaccatcaatGAAtctagcGCGaagggagaatggttcacatactcgcataacctgttcctggatttaatgctgtggaatggattttttatcggcctgatcatcagtatt
C12	T268F F269W H291R Y297W G300L	tcttttggactcttgtgtattgtgtgcctcttctgttcaatttgatcttcttccagaaaaacagttatagtTTTTGGgatcgtctgactatgggatcgtcccgtttcgagatttggccacagcttcttaaagcagtattcCGCaaaccgtttatcggtTGGgggtggCTGcagacgggcgtcgctcaattagaaaccatcaataagtctagcaccaagggagaatggttcacatactcgcataacctgttcctggatttaatgctgtggaatggattttttatcggcctgatcatcagtatt
D1	T268F F269W H291R Y297W K312E	tcttttggactcttgtgtattgtgtgcctcttctgttcaatttgatcttcttccagaaaaacagttatagtTTTTGGgatcgtctgactatgggatcgtcccgtttcgagatttggccacagcttcttaaagcagtattcCGCaaaccgtttatcggtTGGgggtgggggcagacgggcgtcgctcaattagaaaccatcaatGAAtctagcaccaagggagaatggttcacatactcgcataacctgttcctggatttaatgctgtggaatggattttttatcggcctgatcatcagtatt
D2	T268F F269W H291R Y297W T315A	tcttttggactcttgtgtattgtgtgcctcttctgttcaatttgatcttcttccagaaaaacagttatagtTTTTGGgatcgtctgactatgggatcgtcccgtttcgagatttggccacagcttcttaaagcagtattcCGCaaaccgtttatcggtTGGgggtgggggcagacgggcgtcgctcaattagaaaccatcaataagtctagcGCGaagggagaatggttcacatactcgcataacctgttcctggatttaatgctgtggaatggattttttatcggcctgatcatcagtatt
D3	T268F F269W H291R G300L K312E	tcttttggactcttgtgtattgtgtgcctcttctgttcaatttgatcttcttccagaaaaacagttatagtTTTTGGgatcgtctgactatgggatcgtcccgtttcgagatttggccacagcttcttaaagcagtattcCGCaaaccgtttatcggttacgggtggCTGcagacgggcgtcgctcaattagaaaccatcaatGAAtctagcaccaagggagaatggttcacatactcgcataacctgttcctggatttaatgctgtggaatggattttttatcggcctgatcatcagtatt
D4	T268F F269W H291R G300L T315A	tcttttggactcttgtgtattgtgtgcctcttctgttcaatttgatcttcttccagaaaaacagttatagtTTTTGGgatcgtctgactatgggatcgtcccgtttcgagatttggccacagcttcttaaagcagtattcCGCaaaccgtttatcggttacgggtggCTGcagacgggcgtcgctcaattagaaaccatcaataagtctagcGCGaagggagaatggttcacatactcgcataacctgttcctggatttaatgctgtggaatggattttttatcggcctgatcatcagtatt
D5	T268F F269W H291R K312E T315A	tcttttggactcttgtgtattgtgtgcctcttctgttcaatttgatcttcttccagaaaaacagttatagtTTTTGGgatcgtctgactatgggatcgtcccgtttcgagatttggccacagcttcttaaagcagtattcCGCaaaccgtttatcggttacgggtgggggcagacgggcgtcgctcaattagaaaccatcaatGAAtctagcGCGaagggagaatggttcacatactcgcataacctgttcctggatttaatgctgtggaatggattttttatcggcctgatcatcagtatt
D6	T268F F269W Y297W G300L K312E	tcttttggactcttgtgtattgtgtgcctcttctgttcaatttgatcttcttccagaaaaacagttatagtTTTTGGgatcgtctgactatgggatcgtcccgtttcgagatttggccacagcttcttaaagcagtattccacaaaccgtttatcggtTGGgggtggCTGcagacgggcgtcgctcaattagaaaccatcaatGAAtctagcaccaagggagaatggttcacatactcgcataacctgttcctggatttaatgctgtggaatggattttttatcggcctgatcatcagtatt
D7	T268F F269W Y297W G300L T315A	tcttttggactcttgtgtattgtgtgcctcttctgttcaatttgatcttcttccagaaaaacagttatagtTTTTGGgatcgtctgactatgggatcgtcccgtttcgagatttggccacagcttcttaaagcagtattccacaaaccgtttatcggtTGGgggtggCTGcagacgggcgtcgctcaattagaaaccatcaataagtctagcGCGaagggagaatggttcacatactcgcataacctgttcctggatttaatgctgtggaatggattttttatcggcctgatcatcagtatt
D8	T268F F269W Y297W K312E T315A	tcttttggactcttgtgtattgtgtgcctcttctgttcaatttgatcttcttccagaaaaacagttatagtTTTTGGgatcgtctgactatgggatcgtcccgtttcgagatttggccacagcttcttaaagcagtattccacaaaccgtttatcggtTGGgggtgggggcagacgggcgtcgctcaattagaaaccatcaatGAAtctagcGCGaagggagaatggttcacatactcgcataacctgttcctggatttaatgctgtggaatggattttttatcggcctgatcatcagtatt
D9	T268F F269W G300L K312E T315A	tcttttggactcttgtgtattgtgtgcctcttctgttcaatttgatcttcttccagaaaaacagttatagtTTTTGGgatcgtctgactatgggatcgtcccgtttcgagatttggccacagcttcttaaagcagtattccacaaaccgtttatcggttacgggtggCTGcagacgggcgtcgctcaattagaaaccatcaatGAAtctagcGCGaagggagaatggttcacatactcgcataacctgttcctggatttaatgctgtggaatggattttttatcggcctgatcatcagtatt
D10	T268F H291R Y297W G300L K312E	tcttttggactcttgtgtattgtgtgcctcttctgttcaatttgatcttcttccagaaaaacagttatagtTTTttcgatcgtctgactatgggatcgtcccgtttcgagatttggccacagcttcttaaagcagtattcCGCaaaccgtttatcggtTGGgggtggCTGcagacgggcgtcgctcaattagaaaccatcaatGAAtctagcaccaagggagaatggttcacatactcgcataacctgttcctggatttaatgctgtggaatggattttttatcggcctgatcatcagtatt
D11	T268F H291R Y297W G300L T315A	tcttttggactcttgtgtattgtgtgcctcttctgttcaatttgatcttcttccagaaaaacagttatagtTTTttcgatcgtctgactatgggatcgtcccgtttcgagatttggccacagcttcttaaagcagtattcCGCaaaccgtttatcggtTGGgggtggCTGcagacgggcgtcgctcaattagaaaccatcaataagtctagcGCGaagggagaatggttcacatactcgcataacctgttcctggatttaatgctgtggaatggattttttatcggcctgatcatcagtatt
D12	T268F H291R Y297W K312E T315A	tcttttggactcttgtgtattgtgtgcctcttctgttcaatttgatcttcttccagaaaaacagttatagtTTTttcgatcgtctgactatgggatcgtcccgtttcgagatttggccacagcttcttaaagcagtattcCGCaaaccgtttatcggtTGGgggtgggggcagacgggcgtcgctcaattagaaaccatcaatGAAtctagcGCGaagggagaatggttcacatactcgcataacctgttcctggatttaatgctgtggaatggattttttatcggcctgatcatcagtatt
E1	T268F H291R G300L K312E T315A	tcttttggactcttgtgtattgtgtgcctcttctgttcaatttgatcttcttccagaaaaacagttatagtTTTttcgatcgtctgactatgggatcgtcccgtttcgagatttggccacagcttcttaaagcagtattcCGCaaaccgtttatcggttacgggtggCTGcagacgggcgtcgctcaattagaaaccatcaatGAAtctagcGCGaagggagaatggttcacatactcgcataacctgttcctggatttaatgctgtggaatggattttttatcggcctgatcatcagtatt
E2	T268F Y297W G300L K312E T315A	tcttttggactcttgtgtattgtgtgcctcttctgttcaatttgatcttcttccagaaaaacagttatagtTTTttcgatcgtctgactatgggatcgtcccgtttcgagatttggccacagcttcttaaagcagtattccacaaaccgtttatcggtTGGgggtggCTGcagacgggcgtcgctcaattagaaaccatcaatGAAtctagcGCGaagggagaatggttcacatactcgcataacctgttcctggatttaatgctgtggaatggattttttatcggcctgatcatcagtatt
E3	F269W H291R Y297W G300L K312E	tcttttggactcttgtgtattgtgtgcctcttctgttcaatttgatcttcttccagaaaaacagttatagtaccTGGgatcgtctgactatgggatcgtcccgtttcgagatttggccacagcttcttaaagcagtattcCGCaaaccgtttatcggtTGGgggtggCTGcagacgggcgtcgctcaattagaaaccatcaatGAAtctagcaccaagggagaatggttcacatactcgcataacctgttcctggatttaatgctgtggaatggattttttatcggcctgatcatcagtatt
E4	F269W H291R Y297W G300L T315A	tcttttggactcttgtgtattgtgtgcctcttctgttcaatttgatcttcttccagaaaaacagttatagtaccTGGgatcgtctgactatgggatcgtcccgtttcgagatttggccacagcttcttaaagcagtattcCGCaaaccgtttatcggtTGGgggtggCTGcagacgggcgtcgctcaattagaaaccatcaataagtctagcGCGaagggagaatggttcacatactcgcataacctgttcctggatttaatgctgtggaatggattttttatcggcctgatcatcagtatt
E5	F269W H291R Y297W K312E T315A	tcttttggactcttgtgtattgtgtgcctcttctgttcaatttgatcttcttccagaaaaacagttatagtaccTGGgatcgtctgactatgggatcgtcccgtttcgagatttggccacagcttcttaaagcagtattcCGCaaaccgtttatcggtTGGgggtgggggcagacgggcgtcgctcaattagaaaccatcaatGAAtctagcGCGaagggagaatggttcacatactcgcataacctgttcctggatttaatgctgtggaatggattttttatcggcctgatcatcagtatt
E6	F269W H291R G300L K312E T315A	tcttttggactcttgtgtattgtgtgcctcttctgttcaatttgatcttcttccagaaaaacagttatagtaccTGGgatcgtctgactatgggatcgtcccgtttcgagatttggccacagcttcttaaagcagtattcCGCaaaccgtttatcggttacgggtggCTGcagacgggcgtcgctcaattagaaaccatcaatGAAtctagcGCGaagggagaatggttcacatactcgcataacctgttcctggatttaatgctgtggaatggattttttatcggcctgatcatcagtatt
E7	F269W Y297W G300L K312E T315A	tcttttggactcttgtgtattgtgtgcctcttctgttcaatttgatcttcttccagaaaaacagttatagtaccTGGgatcgtctgactatgggatcgtcccgtttcgagatttggccacagcttcttaaagcagtattccacaaaccgtttatcggtTGGgggtggCTGcagacgggcgtcgctcaattagaaaccatcaatGAAtctagcGCGaagggagaatggttcacatactcgcataacctgttcctggatttaatgctgtggaatggattttttatcggcctgatcatcagtatt
E8	H291R Y297W G300L K312E T315A	tcttttggactcttgtgtattgtgtgcctcttctgttcaatttgatcttcttccagaaaaacagttatagtaccttcgatcgtctgactatgggatcgtcccgtttcgagatttggccacagcttcttaaagcagtattcCGCaaaccgtttatcggtTGGgggtggCTGcagacgggcgtcgctcaattagaaaccatcaatGAAtctagcGCGaagggagaatggttcacatactcgcataacctgttcctggatttaatgctgtggaatggattttttatcggcctgatcatcagtatt
E9	L255G T268F F269W H291R Y297W G300L	tcttttggactcttgtgtattgtgtgcctcttGGCttcaatttgatcttcttccagaaaaacagttatagtTTTTGGgatcgtctgactatgggatcgtcccgtttcgagatttggccacagcttcttaaagcagtattcCGCaaaccgtttatcggtTGGgggtggCTGcagacgggcgtcgctcaattagaaaccatcaataagtctagcaccaagggagaatggttcacatactcgcataacctgttcctggatttaatgctgtggaatggattttttatcggcctgatcatcagtatt
E10	L255G T268F F269W H291R Y297W K312E	tcttttggactcttgtgtattgtgtgcctcttGGCttcaatttgatcttcttccagaaaaacagttatagtTTTTGGgatcgtctgactatgggatcgtcccgtttcgagatttggccacagcttcttaaagcagtattcCGCaaaccgtttatcggtTGGgggtgggggcagacgggcgtcgctcaattagaaaccatcaatGAAtctagcaccaagggagaatggttcacatactcgcataacctgttcctggatttaatgctgtggaatggattttttatcggcctgatcatcagtatt
E11	L255G T268F F269W H291R Y297W T315A	tcttttggactcttgtgtattgtgtgcctcttGGCttcaatttgatcttcttccagaaaaacagttatagtTTTTGGgatcgtctgactatgggatcgtcccgtttcgagatttggccacagcttcttaaagcagtattcCGCaaaccgtttatcggtTGGgggtgggggcagacgggcgtcgctcaattagaaaccatcaataagtctagcGCGaagggagaatggttcacatactcgcataacctgttcctggatttaatgctgtggaatggattttttatcggcctgatcatcagtatt
E12	L255G T268F F269W H291R G300L K312E	tcttttggactcttgtgtattgtgtgcctcttGGCttcaatttgatcttcttccagaaaaacagttatagtTTTTGGgatcgtctgactatgggatcgtcccgtttcgagatttggccacagcttcttaaagcagtattcCGCaaaccgtttatcggttacgggtggCTGcagacgggcgtcgctcaattagaaaccatcaatGAAtctagcGCGaagggagaatggttcacatactcgcataacctgttcctggatttaatgctgtggaatggattttttatcggcctgatcatcagtatt
F1	L255G T268F F269W H291R G300L T315A	tcttttggactcttgtgtattgtgtgcctcttGGCttcaatttgatcttcttccagaaaaacagttatagtTTTTGGgatcgtctgactatgggatcgtcccgtttcgagatttggccacagcttcttaaagcagtattcCGCaaaccgtttatcggttacgggtggCTGcagacgggcgtcgctcaattagaaaccatcaataagtctagcGCGaagggagaatggttcacatactcgcataacctgttcctggatttaatgctgtggaatggattttttatcggcctgatcatcagtatt
F2	L255G T268F F269W H291R K312E T315A	tcttttggactcttgtgtattgtgtgcctcttGGCttcaatttgatcttcttccagaaaaacagttatagtTTTTGGgatcgtctgactatgggatcgtcccgtttcgagatttggccacagcttcttaaagcagtattcCGCaaaccgtttatcggttacgggtgggggcagacgggcgtcgctcaattagaaaccatcaatGAAtctagcGCGaagggagaatggttcacatactcgcataacctgttcctggatttaatgctgtggaatggattttttatcggcctgatcatcagtatt
F3	L255G T268F F269W Y297W G300L K312E	tcttttggactcttgtgtattgtgtgcctcttGGCttcaatttgatcttcttccagaaaaacagttatagtTTTTGGgatcgtctgactatgggatcgtcccgtttcgagatttggccacagcttcttaaagcagtattccacaaaccgtttatcggtTGGgggtggCTGcagacgggcgtcgctcaattagaaaccatcaatGAAtctagcaccaagggagaatggttcacatactcgcataacctgttcctggatttaatgctgtggaatggattttttatcggcctgatcatcagtatt
F4	L255G T268F F269W Y297W G300L T315A	tcttttggactcttgtgtattgtgtgcctcttGGCttcaatttgatcttcttccagaaaaacagttatagtTTTTGGgatcgtctgactatgggatcgtcccgtttcgagatttggccacagcttcttaaagcagtattccacaaaccgtttatcggtTGGgggtggCTGcagacgggcgtcgctcaattagaaaccatcaataagtctagcGCGaagggagaatggttcacatactcgcataacctgttcctggatttaatgctgtggaatggattttttatcggcctgatcatcagtatt
F5	L255G T268F F269W Y297W K312E T315A	tcttttggactcttgtgtattgtgtgcctcttGGCttcaatttgatcttcttccagaaaaacagttatagtTTTTGGgatcgtctgactatgggatcgtcccgtttcgagatttggccacagcttcttaaagcagtattccacaaaccgtttatcggtTGGgggtgggggcagacgggcgtcgctcaattagaaaccatcaatGAAtctagcGCGaagggagaatggttcacatactcgcataacctgttcctggatttaatgctgtggaatggattttttatcggcctgatcatcagtatt
F6	L255G T268F F269W G300L K312E T315A	tcttttggactcttgtgtattgtgtgcctcttGGCttcaatttgatcttcttccagaaaaacagttatagtTTTTGGgatcgtctgactatgggatcgtcccgtttcgagatttggccacagcttcttaaagcagtattccacaaaccgtttatcggttacgggtggCTGcagacgggcgtcgctcaattagaaaccatcaatGAAtctagcGCGaagggagaatggttcacatactcgcataacctgttcctggatttaatgctgtggaatggattttttatcggcctgatcatcagtatt
F7	L255G T268F H291R Y297W G300L K312E	tcttttggactcttgtgtattgtgtgcctcttGGCttcaatttgatcttcttccagaaaaacagttatagtTTTttcgatcgtctgactatgggatcgtcccgtttcgagatttggccacagcttcttaaagcagtattcCGCaaaccgtttatcggtTGGgggtggCTGcagacgggcgtcgctcaattagaaaccatcaatGAAtctagcaccaagggagaatggttcacatactcgcataacctgttcctggatttaatgctgtggaatggattttttatcggcctgatcatcagtatt
F8	L255G T268F H291R Y297W G300L T315A	tcttttggactcttgtgtattgtgtgcctcttGGCttcaatttgatcttcttccagaaaaacagttatagtTTTttcgatcgtctgactatgggatcgtcccgtttcgagatttggccacagcttcttaaagcagtattcCGCaaaccgtttatcggtTGGgggtggCTGcagacgggcgtcgctcaattagaaaccatcaataagtctagcGCGaagggagaatggttcacatactcgcataacctgttcctggatttaatgctgtggaatggattttttatcggcctgatcatcagtatt
F9	L255G T268F H291R Y297W K312E T315A	tcttttggactcttgtgtattgtgtgcctcttGGCttcaatttgatcttcttccagaaaaacagttatagtTTTttcgatcgtctgactatgggatcgtcccgtttcgagatttggccacagcttcttaaagcagtattcCGCaaaccgtttatcggtTGGgggtgggggcagacgggcgtcgctcaattagaaaccatcaatGAAtctagcGCGaagggagaatggttcacatactcgcataacctgttcctggatttaatgctgtggaatggattttttatcggcctgatcatcagtatt
F10	L255G T268F H291R G300L K312E T315A	tcttttggactcttgtgtattgtgtgcctcttGGCttcaatttgatcttcttccagaaaaacagttatagtTTTttcgatcgtctgactatgggatcgtcccgtttcgagatttggccacagcttcttaaagcagtattcCGCaaaccgtttatcggttacgggtggCTGcagacgggcgtcgctcaattagaaaccatcaatGAAtctagcGCGaagggagaatggttcacatactcgcataacctgttcctggatttaatgctgtggaatggattttttatcggcctgatcatcagtatt
F11	L255G T268F Y297W G300L K312E T315A	tcttttggactcttgtgtattgtgtgcctcttGGCttcaatttgatcttcttccagaaaaacagttatagtTTTttcgatcgtctgactatgggatcgtcccgtttcgagatttggccacagcttcttaaagcagtattccacaaaccgtttatcggtTGGgggtggCTGcagacgggcgtcgctcaattagaaaccatcaatGAAtctagcGCGaagggagaatggttcacatactcgcataacctgttcctggatttaatgctgtggaatggattttttatcggcctgatcatcagtatt
F12	L255G F269W H291R Y297W G300L K312E	tcttttggactcttgtgtattgtgtgcctcttGGCttcaatttgatcttcttccagaaaaacagttatagtaccTGGgatcgtctgactatgggatcgtcccgtttcgagatttggccacagcttcttaaagcagtattcCGCaaaccgtttatcggtTGGgggtggCTGcagacgggcgtcgctcaattagaaaccatcaatGAAtctagcaccaagggagaatggttcacatactcgcataacctgttcctggatttaatgctgtggaatggattttttatcggcctgatcatcagtatt
G1	L255G F269W H291R Y297W G300L T315A	tcttttggactcttgtgtattgtgtgcctcttGGCttcaatttgatcttcttccagaaaaacagttatagtaccTGGgatcgtctgactatgggatcgtcccgtttcgagatttggccacagcttcttaaagcagtattcCGCaaaccgtttatcggtTGGgggtggCTGcagacgggcgtcgctcaattagaaaccatcaataagtctagcGCGaagggagaatggttcacatactcgcataacctgttcctggatttaatgctgtggaatggattttttatcggcctgatcatcagtatt
G2	L255G F269W H291R Y297W K312E T315A	tcttttggactcttgtgtattgtgtgcctcttGGCttcaatttgatcttcttccagaaaaacagttatagtaccTGGgatcgtctgactatgggatcgtcccgtttcgagatttggccacagcttcttaaagcagtattcCGCaaaccgtttatcggtTGGgggtgggggcagacgggcgtcgctcaattagaaaccatcaatGAAtctagcGCGaagggagaatggttcacatactcgcataacctgttcctggatttaatgctgtggaatggattttttatcggcctgatcatcagtatt
G3	L255G F269W H291R G300L K312E T315A	tcttttggactcttgtgtattgtgtgcctcttGGCttcaatttgatcttcttccagaaaaacagttatagtaccTGGgatcgtctgactatgggatcgtcccgtttcgagatttggccacagcttcttaaagcagtattcCGCaaaccgtttatcggttacgggtggCTGcagacgggcgtcgctcaattagaaaccatcaatGAAtctagcGCGaagggagaatggttcacatactcgcataacctgttcctggatttaatgctgtggaatggattttttatcggcctgatcatcagtatt
G4	L255G F269W Y297W G300L K312E T315A	tcttttggactcttgtgtattgtgtgcctcttGGCttcaatttgatcttcttccagaaaaacagttatagtaccTGGgatcgtctgactatgggatcgtcccgtttcgagatttggccacagcttcttaaagcagtattccacaaaccgtttatcggtTGGgggtggCTGcagacgggcgtcgctcaattagaaaccatcaatGAAtctagcGCGaagggagaatggttcacatactcgcataacctgttcctggatttaatgctgtggaatggattttttatcggcctgatcatcagtatt
G5	L255G H291R Y297W G300L K312E T315A	tcttttggactcttgtgtattgtgtgcctcttGGCttcaatttgatcttcttccagaaaaacagttatagtaccttcgatcgtctgactatgggatcgtcccgtttcgagatttggccacagcttcttaaagcagtattcCGCaaaccgtttatcggtTGGgggtggCTGcagacgggcgtcgctcaattagaaaccatcaatGAAtctagcGCGaagggagaatggttcacatactcgcataacctgttcctggatttaatgctgtggaatggattttttatcggcctgatcatcagtatt
G6	T268F F269W H291R Y297W G300L K312E	tcttttggactcttgtgtattgtgtgcctcttctgttcaatttgatcttcttccagaaaaacagttatagtTTTTGGgatcgtctgactatgggatcgtcccgtttcgagatttggccacagcttcttaaagcagtattcCGCaaaccgtttatcggtTGGgggtggCTGcagacgggcgtcgctcaattagaaaccatcaatGAAtctagcaccaagggagaatggttcacatactcgcataacctgttcctggatttaatgctgtggaatggattttttatcggcctgatcatcagtatt
G7	T268F F269W H291R Y297W G300L T315A	tcttttggactcttgtgtattgtgtgcctcttctgttcaatttgatcttcttccagaaaaacagttatagtTTTTGGgatcgtctgactatgggatcgtcccgtttcgagatttggccacagcttcttaaagcagtattcCGCaaaccgtttatcggtTGGgggtggCTGcagacgggcgtcgctcaattagaaaccatcaataagtctagcGCGaagggagaatggttcacatactcgcataacctgttcctggatttaatgctgtggaatggattttttatcggcctgatcatcagtatt
G8	T268F F269W H291R Y297W K312E T315A	tcttttggactcttgtgtattgtgtgcctcttctgttcaatttgatcttcttccagaaaaacagttatagtTTTTGGgatcgtctgactatgggatcgtcccgtttcgagatttggccacagcttcttaaagcagtattcCGCaaaccgtttatcggtTGGgggtgggggcagacgggcgtcgctcaattagaaaccatcaatGAAtctagcGCGaagggagaatggttcacatactcgcataacctgttcctggatttaatgctgtggaatggattttttatcggcctgatcatcagtatt
G9	T268F F269W H291R G300L K312E T315A	tcttttggactcttgtgtattgtgtgcctcttctgttcaatttgatcttcttccagaaaaacagttatagtTTTTGGgatcgtctgactatgggatcgtcccgtttcgagatttggccacagcttcttaaagcagtattcCGCaaaccgtttatcggttacgggtggCTGcagacgggcgtcgctcaattagaaaccatcaatGAAtctagcGCGaagggagaatggttcacatactcgcataacctgttcctggatttaatgctgtggaatggattttttatcggcctgatcatcagtatt
G10	T268F F269W Y297W G300L K312E T315A	tcttttggactcttgtgtattgtgtgcctcttctgttcaatttgatcttcttccagaaaaacagttatagtTTTTGGgatcgtctgactatgggatcgtcccgtttcgagatttggccacagcttcttaaagcagtattccacaaaccgtttatcggtTGGgggtggCTGcagacgggcgtcgctcaattagaaaccatcaatGAAtctagcGCGaagggagaatggttcacatactcgcataacctgttcctggatttaatgctgtggaatggattttttatcggcctgatcatcagtatt
G11	T268F H291R Y297W G300L K312E T315A	tcttttggactcttgtgtattgtgtgcctcttctgttcaatttgatcttcttccagaaaaacagttatagtTTTttcgatcgtctgactatgggatcgtcccgtttcgagatttggccacagcttcttaaagcagtattcCGCaaaccgtttatcggtTGGgggtggCTGcagacgggcgtcgctcaattagaaaccatcaatGAAtctagcGCGaagggagaatggttcacatactcgcataacctgttcctggatttaatgctgtggaatggattttttatcggcctgatcatcagtatt
G12	F269W H291R Y297W G300L K312E T315A	tcttttggactcttgtgtattgtgtgcctcttctgttcaatttgatcttcttccagaaaaacagttatagtaccTGGgatcgtctgactatgggatcgtcccgtttcgagatttggccacagcttcttaaagcagtattcCGCaaaccgtttatcggtTGGgggtggCTGcagacgggcgtcgctcaattagaaaccatcaatGAAtctagcGCGaagggagaatggttcacatactcgcataacctgttcctggatttaatgctgtggaatggattttttatcggcctgatcatcagtatt
H1	L255G T268F F269W H291R Y297W G300L K312E	tcttttggactcttgtgtattgtgtgcctcttGGCttcaatttgatcttcttccagaaaaacagttatagtTTTTGGgatcgtctgactatgggatcgtcccgtttcgagatttggccacagcttcttaaagcagtattcCGCaaaccgtttatcggtTGGgggtggCTGcagacgggcgtcgctcaattagaaaccatcaatGAAtctagcaccaagggagaatggttcacatactcgcataacctgttcctggatttaatgctgtggaatggattttttatcggcctgatcatcagtatt
H2	L255G T268F F269W H291R Y297W G300L T315A	tcttttggactcttgtgtattgtgtgcctcttGGCttcaatttgatcttcttccagaaaaacagttatagtTTTTGGgatcgtctgactatgggatcgtcccgtttcgagatttggccacagcttcttaaagcagtattcCGCaaaccgtttatcggtTGGgggtggCTGcagacgggcgtcgctcaattagaaaccatcaataagtctagcGCGaagggagaatggttcacatactcgcataacctgttcctggatttaatgctgtggaatggattttttatcggcctgatcatcagtatt
H3	L255G T268F F269W H291R Y297W K312E T315A	tcttttggactcttgtgtattgtgtgcctcttGGCttcaatttgatcttcttccagaaaaacagttatagtTTTTGGgatcgtctgactatgggatcgtcccgtttcgagatttggccacagcttcttaaagcagtattcCGCaaaccgtttatcggtTGGgggtgggggcagacgggcgtcgctcaattagaaaccatcaatGAAtctagcGCGaagggagaatggttcacatactcgcataacctgttcctggatttaatgctgtggaatggattttttatcggcctgatcatcagtatt
H4	L255G T268F F269W H291R G300L K312E T315A	tcttttggactcttgtgtattgtgtgcctcttGGCttcaatttgatcttcttccagaaaaacagttatagtTTTTGGgatcgtctgactatgggatcgtcccgtttcgagatttggccacagcttcttaaagcagtattcCGCaaaccgtttatcggttacgggtggCTGcagacgggcgtcgctcaattagaaaccatcaatGAAtctagcGCGaagggagaatggttcacatactcgcataacctgttcctggatttaatgctgtggaatggattttttatcggcctgatcatcagtatt
H5	L255G T268F F269W Y297W G300L K312E T315A	tcttttggactcttgtgtattgtgtgcctcttGGCttcaatttgatcttcttccagaaaaacagttatagtTTTTGGgatcgtctgactatgggatcgtcccgtttcgagatttggccacagcttcttaaagcagtattccacaaaccgtttatcggtTGGgggtggCTGcagacgggcgtcgctcaattagaaaccatcaatGAAtctagcGCGaagggagaatggttcacatactcgcataacctgttcctggatttaatgctgtggaatggattttttatcggcctgatcatcagtatt
H6	L255G T268F H291R Y297W G300L K312E T315A	tcttttggactcttgtgtattgtgtgcctcttGGCttcaatttgatcttcttccagaaaaacagttatagtTTTttcgatcgtctgactatgggatcgtcccgtttcgagatttggccacagcttcttaaagcagtattcCGCaaaccgtttatcggtTGGgggtggCTGcagacgggcgtcgctcaattagaaaccatcaatGAAtctagcGCGaagggagaatggttcacatactcgcataacctgttcctggatttaatgctgtggaatggattttttatcggcctgatcatcagtatt
H7	L255G F269W H291R Y297W G300L K312E T315A	tcttttggactcttgtgtattgtgtgcctcttGGCttcaatttgatcttcttccagaaaaacagttatagtaccTGGgatcgtctgactatgggatcgtcccgtttcgagatttggccacagcttcttaaagcagtattcCGCaaaccgtttatcggtTGGgggtggCTGcagacgggcgtcgctcaattagaaaccatcaatGAAtctagcGCGaagggagaatggttcacatactcgcataacctgttcctggatttaatgctgtggaatggattttttatcggcctgatcatcagtatt
H8	T268F F269W H291R Y297W G300L K312E T315A	tcttttggactcttgtgtattgtgtgcctcttctgttcaatttgatcttcttccagaaaaacagttatagtTTTTGGgatcgtctgactatgggatcgtcccgtttcgagatttggccacagcttcttaaagcagtattcCGCaaaccgtttatcggtTGGgggtggCTGcagacgggcgtcgctcaattagaaaccatcaatGAAtctagcGCGaagggagaatggttcacatactcgcataacctgttcctggatttaatgctgtggaatggattttttatcggcctgatcatcagtatt
H9	L255G T268F F269W H291R Y297W G300L K312E T315A	tcttttggactcttgtgtattgtgtgcctcttGGCttcaatttgatcttcttccagaaaaacagttatagtTTTTGGgatcgtctgactatgggatcgtcccgtttcgagatttggccacagcttcttaaagcagtattcCGCaaaccgtttatcggtTGGgggtggCTGcagacgggcgtcgctcaattagaaaccatcaatGAAtctagcGCGaagggagaatggttcacatactcgcataacctgttcctggatttaatgctgtggaatggattttttatcggcctgatcatcagtatt
H10
H11
H12

## Sheet: Plates 3A and 3B Sequences
		Plate 3A
Well	Substitutions	Sequence
A1	I216G L255G	gtgatgacacaatctcgctcggcttggGGCtccgttattttaatttctctgctgtatcttcttaagtttcaaaagaagatcgaactgcgtcgcgtaatctttttcaacatcgtcttttggactcttgtgtattgtgtgcctcttGGCttcaatttgatcttcttccagaaaaacagttatagtaccttcgatcgtctgactatgggatcgtcccgtttcgagatttggccacagcttcttaaagcagtattccacaaaccgtttatcggttacgggtgggggcagacgggcgtcgctcaattagaaaccatcaataagtctagcaccaagggagaatggttcacatactcgcataacctgttcctggatttaatgctgtggaatggattttttatcggc…
A2	I216G F269W	gtgatgacacaatctcgctcggcttggGGCtccgttattttaatttctctgctgtatcttcttaagtttcaaaagaagatcgaactgcgtcgcgtaatctttttcaacatcgtcttttggactcttgtgtattgtgtgcctcttctgttcaatttgatcttcttccagaaaaacagttatagtaccTGGgatcgtctgactatgggatcgtcccgtttcgagatttggccacagcttcttaaagcagtattccacaaaccgtttatcggttacgggtgggggcagacgggcgtcgctcaattagaaaccatcaataagtctagcaccaagggagaatggttcacatactcgcataacctgttcctggatttaatgctgtggaatggattttttatcggc…
A3	I216G L286V	gtgatgacacaatctcgctcggcttggGGCtccgttattttaatttctctgctgtatcttcttaagtttcaaaagaagatcgaactgcgtcgcgtaatctttttcaacatcgtcttttggactcttgtgtattgtgtgcctcttctgttcaatttgatcttcttccagaaaaacagttatagtaccttcgatcgtctgactatgggatcgtcccgtttcgagatttggccacagcttGTGaaagcagtattccacaaaccgtttatcggttacgggtgggggcagacgggcgtcgctcaattagaaaccatcaataagtctagcaccaagggagaatggttcacatactcgcataacctgttcctggatttaatgctgtggaatggattttttatcggc…
A4	I216G H291R	gtgatgacacaatctcgctcggcttggGGCtccgttattttaatttctctgctgtatcttcttaagtttcaaaagaagatcgaactgcgtcgcgtaatctttttcaacatcgtcttttggactcttgtgtattgtgtgcctcttctgttcaatttgatcttcttccagaaaaacagttatagtaccttcgatcgtctgactatgggatcgtcccgtttcgagatttggccacagcttcttaaagcagtattcCGCaaaccgtttatcggttacgggtgggggcagacgggcgtcgctcaattagaaaccatcaataagtctagcaccaagggagaatggttcacatactcgcataacctgttcctggatttaatgctgtggaatggattttttatcggc…
A5	I216G T315A	gtgatgacacaatctcgctcggcttggGGCtccgttattttaatttctctgctgtatcttcttaagtttcaaaagaagatcgaactgcgtcgcgtaatctttttcaacatcgtcttttggactcttgtgtattgtgtgcctcttctgttcaatttgatcttcttccagaaaaacagttatagtaccttcgatcgtctgactatgggatcgtcccgtttcgagatttggccacagcttcttaaagcagtattccacaaaccgtttatcggttacgggtgggggcagacgggcgtcgctcaattagaaaccatcaataagtctagcGCGaagggagaatggttcacatactcgcataacctgttcctggatttaatgctgtggaatggattttttatcggc…
A6	I216G N325A	gtgatgacacaatctcgctcggcttggGGCtccgttattttaatttctctgctgtatcttcttaagtttcaaaagaagatcgaactgcgtcgcgtaatctttttcaacatcgtcttttggactcttgtgtattgtgtgcctcttctgttcaatttgatcttcttccagaaaaacagttatagtaccttcgatcgtctgactatgggatcgtcccgtttcgagatttggccacagcttcttaaagcagtattccacaaaccgtttatcggttacgggtgggggcagacgggcgtcgctcaattagaaaccatcaataagtctagcaccaagggagaatggttcacatactcgcatGCGctgttcctggatttaatgctgtggaatggattttttatcggc…
A7	L255G F269W	gtgatgacacaatctcgctcggcttggatctccgttattttaatttctctgctgtatcttcttaagtttcaaaagaagatcgaactgcgtcgcgtaatctttttcaacatcgtcttttggactcttgtgtattgtgtgcctcttGGCttcaatttgatcttcttccagaaaaacagttatagtaccTGGgatcgtctgactatgggatcgtcccgtttcgagatttggccacagcttcttaaagcagtattccacaaaccgtttatcggttacgggtgggggcagacgggcgtcgctcaattagaaaccatcaataagtctagcaccaagggagaatggttcacatactcgcataacctgttcctggatttaatgctgtggaatggattttttatcggc…
A8	L255G L286V	gtgatgacacaatctcgctcggcttggatctccgttattttaatttctctgctgtatcttcttaagtttcaaaagaagatcgaactgcgtcgcgtaatctttttcaacatcgtcttttggactcttgtgtattgtgtgcctcttGGCttcaatttgatcttcttccagaaaaacagttatagtaccttcgatcgtctgactatgggatcgtcccgtttcgagatttggccacagcttGTGaaagcagtattccacaaaccgtttatcggttacgggtgggggcagacgggcgtcgctcaattagaaaccatcaataagtctagcaccaagggagaatggttcacatactcgcataacctgttcctggatttaatgctgtggaatggattttttatcggc…
A9	L255G H291R	gtgatgacacaatctcgctcggcttggatctccgttattttaatttctctgctgtatcttcttaagtttcaaaagaagatcgaactgcgtcgcgtaatctttttcaacatcgtcttttggactcttgtgtattgtgtgcctcttGGCttcaatttgatcttcttccagaaaaacagttatagtaccttcgatcgtctgactatgggatcgtcccgtttcgagatttggccacagcttcttaaagcagtattcCGCaaaccgtttatcggttacgggtgggggcagacgggcgtcgctcaattagaaaccatcaataagtctagcaccaagggagaatggttcacatactcgcataacctgttcctggatttaatgctgtggaatggattttttatcggc…
A10	L255G T315A	gtgatgacacaatctcgctcggcttggatctccgttattttaatttctctgctgtatcttcttaagtttcaaaagaagatcgaactgcgtcgcgtaatctttttcaacatcgtcttttggactcttgtgtattgtgtgcctcttGGCttcaatttgatcttcttccagaaaaacagttatagtaccttcgatcgtctgactatgggatcgtcccgtttcgagatttggccacagcttcttaaagcagtattccacaaaccgtttatcggttacgggtgggggcagacgggcgtcgctcaattagaaaccatcaataagtctagcGCGaagggagaatggttcacatactcgcataacctgttcctggatttaatgctgtggaatggattttttatcggc…
A11	L255G N325A	gtgatgacacaatctcgctcggcttggatctccgttattttaatttctctgctgtatcttcttaagtttcaaaagaagatcgaactgcgtcgcgtaatctttttcaacatcgtcttttggactcttgtgtattgtgtgcctcttGGCttcaatttgatcttcttccagaaaaacagttatagtaccttcgatcgtctgactatgggatcgtcccgtttcgagatttggccacagcttcttaaagcagtattccacaaaccgtttatcggttacgggtgggggcagacgggcgtcgctcaattagaaaccatcaataagtctagcaccaagggagaatggttcacatactcgcatGCGctgttcctggatttaatgctgtggaatggattttttatcggc…
A12	F269W L286V	gtgatgacacaatctcgctcggcttggatctccgttattttaatttctctgctgtatcttcttaagtttcaaaagaagatcgaactgcgtcgcgtaatctttttcaacatcgtcttttggactcttgtgtattgtgtgcctcttctgttcaatttgatcttcttccagaaaaacagttatagtaccTGGgatcgtctgactatgggatcgtcccgtttcgagatttggccacagcttGTGaaagcagtattccacaaaccgtttatcggttacgggtgggggcagacgggcgtcgctcaattagaaaccatcaataagtctagcaccaagggagaatggttcacatactcgcataacctgttcctggatttaatgctgtggaatggattttttatcggc…
B1	F269W H291R	gtgatgacacaatctcgctcggcttggatctccgttattttaatttctctgctgtatcttcttaagtttcaaaagaagatcgaactgcgtcgcgtaatctttttcaacatcgtcttttggactcttgtgtattgtgtgcctcttctgttcaatttgatcttcttccagaaaaacagttatagtaccTGGgatcgtctgactatgggatcgtcccgtttcgagatttggccacagcttcttaaagcagtattcCGCaaaccgtttatcggttacgggtgggggcagacgggcgtcgctcaattagaaaccatcaataagtctagcaccaagggagaatggttcacatactcgcataacctgttcctggatttaatgctgtggaatggattttttatcggc…
B2	F269W T315A	gtgatgacacaatctcgctcggcttggatctccgttattttaatttctctgctgtatcttcttaagtttcaaaagaagatcgaactgcgtcgcgtaatctttttcaacatcgtcttttggactcttgtgtattgtgtgcctcttctgttcaatttgatcttcttccagaaaaacagttatagtaccTGGgatcgtctgactatgggatcgtcccgtttcgagatttggccacagcttcttaaagcagtattccacaaaccgtttatcggttacgggtgggggcagacgggcgtcgctcaattagaaaccatcaataagtctagcGCGaagggagaatggttcacatactcgcataacctgttcctggatttaatgctgtggaatggattttttatcggc…
B3	F269W N325A	gtgatgacacaatctcgctcggcttggatctccgttattttaatttctctgctgtatcttcttaagtttcaaaagaagatcgaactgcgtcgcgtaatctttttcaacatcgtcttttggactcttgtgtattgtgtgcctcttctgttcaatttgatcttcttccagaaaaacagttatagtaccTGGgatcgtctgactatgggatcgtcccgtttcgagatttggccacagcttcttaaagcagtattccacaaaccgtttatcggttacgggtgggggcagacgggcgtcgctcaattagaaaccatcaataagtctagcaccaagggagaatggttcacatactcgcatGCGctgttcctggatttaatgctgtggaatggattttttatcggc…
B4	L286V H291R	gtgatgacacaatctcgctcggcttggatctccgttattttaatttctctgctgtatcttcttaagtttcaaaagaagatcgaactgcgtcgcgtaatctttttcaacatcgtcttttggactcttgtgtattgtgtgcctcttctgttcaatttgatcttcttccagaaaaacagttatagtaccttcgatcgtctgactatgggatcgtcccgtttcgagatttggccacagcttGTGaaagcagtattcCGCaaaccgtttatcggttacgggtgggggcagacgggcgtcgctcaattagaaaccatcaataagtctagcaccaagggagaatggttcacatactcgcataacctgttcctggatttaatgctgtggaatggattttttatcggc…
B5	L286V T315A	gtgatgacacaatctcgctcggcttggatctccgttattttaatttctctgctgtatcttcttaagtttcaaaagaagatcgaactgcgtcgcgtaatctttttcaacatcgtcttttggactcttgtgtattgtgtgcctcttctgttcaatttgatcttcttccagaaaaacagttatagtaccttcgatcgtctgactatgggatcgtcccgtttcgagatttggccacagcttGTGaaagcagtattccacaaaccgtttatcggttacgggtgggggcagacgggcgtcgctcaattagaaaccatcaataagtctagcGCGaagggagaatggttcacatactcgcataacctgttcctggatttaatgctgtggaatggattttttatcggc…
B6	L286V N325A	gtgatgacacaatctcgctcggcttggatctccgttattttaatttctctgctgtatcttcttaagtttcaaaagaagatcgaactgcgtcgcgtaatctttttcaacatcgtcttttggactcttgtgtattgtgtgcctcttctgttcaatttgatcttcttccagaaaaacagttatagtaccttcgatcgtctgactatgggatcgtcccgtttcgagatttggccacagcttGTGaaagcagtattccacaaaccgtttatcggttacgggtgggggcagacgggcgtcgctcaattagaaaccatcaataagtctagcaccaagggagaatggttcacatactcgcatGCGctgttcctggatttaatgctgtggaatggattttttatcggc…
B7	H291R T315A	gtgatgacacaatctcgctcggcttggatctccgttattttaatttctctgctgtatcttcttaagtttcaaaagaagatcgaactgcgtcgcgtaatctttttcaacatcgtcttttggactcttgtgtattgtgtgcctcttctgttcaatttgatcttcttccagaaaaacagttatagtaccttcgatcgtctgactatgggatcgtcccgtttcgagatttggccacagcttcttaaagcagtattcCGCaaaccgtttatcggttacgggtgggggcagacgggcgtcgctcaattagaaaccatcaataagtctagcGCGaagggagaatggttcacatactcgcataacctgttcctggatttaatgctgtggaatggattttttatcggc…
B8	H291R N325A	gtgatgacacaatctcgctcggcttggatctccgttattttaatttctctgctgtatcttcttaagtttcaaaagaagatcgaactgcgtcgcgtaatctttttcaacatcgtcttttggactcttgtgtattgtgtgcctcttctgttcaatttgatcttcttccagaaaaacagttatagtaccttcgatcgtctgactatgggatcgtcccgtttcgagatttggccacagcttcttaaagcagtattcCGCaaaccgtttatcggttacgggtgggggcagacgggcgtcgctcaattagaaaccatcaataagtctagcaccaagggagaatggttcacatactcgcatGCGctgttcctggatttaatgctgtggaatggattttttatcggc…
B9	T315A N325A	gtgatgacacaatctcgctcggcttggatctccgttattttaatttctctgctgtatcttcttaagtttcaaaagaagatcgaactgcgtcgcgtaatctttttcaacatcgtcttttggactcttgtgtattgtgtgcctcttctgttcaatttgatcttcttccagaaaaacagttatagtaccttcgatcgtctgactatgggatcgtcccgtttcgagatttggccacagcttcttaaagcagtattccacaaaccgtttatcggttacgggtgggggcagacgggcgtcgctcaattagaaaccatcaataagtctagcGCGaagggagaatggttcacatactcgcatGCGctgttcctggatttaatgctgtggaatggattttttatcggc…
B10	I216G L255G F269W	gtgatgacacaatctcgctcggcttggGGCtccgttattttaatttctctgctgtatcttcttaagtttcaaaagaagatcgaactgcgtcgcgtaatctttttcaacatcgtcttttggactcttgtgtattgtgtgcctcttGGCttcaatttgatcttcttccagaaaaacagttatagtaccTGGgatcgtctgactatgggatcgtcccgtttcgagatttggccacagcttcttaaagcagtattccacaaaccgtttatcggttacgggtgggggcagacgggcgtcgctcaattagaaaccatcaataagtctagcaccaagggagaatggttcacatactcgcataacctgttcctggatttaatgctgtggaatggattttttatcggc…
B11	I216G L255G L286V	gtgatgacacaatctcgctcggcttggGGCtccgttattttaatttctctgctgtatcttcttaagtttcaaaagaagatcgaactgcgtcgcgtaatctttttcaacatcgtcttttggactcttgtgtattgtgtgcctcttGGCttcaatttgatcttcttccagaaaaacagttatagtaccttcgatcgtctgactatgggatcgtcccgtttcgagatttggccacagcttGTGaaagcagtattccacaaaccgtttatcggttacgggtgggggcagacgggcgtcgctcaattagaaaccatcaataagtctagcaccaagggagaatggttcacatactcgcataacctgttcctggatttaatgctgtggaatggattttttatcggc…
B12	I216G L255G H291R	gtgatgacacaatctcgctcggcttggGGCtccgttattttaatttctctgctgtatcttcttaagtttcaaaagaagatcgaactgcgtcgcgtaatctttttcaacatcgtcttttggactcttgtgtattgtgtgcctcttGGCttcaatttgatcttcttccagaaaaacagttatagtaccttcgatcgtctgactatgggatcgtcccgtttcgagatttggccacagcttcttaaagcagtattcCGCaaaccgtttatcggttacgggtgggggcagacgggcgtcgctcaattagaaaccatcaataagtctagcaccaagggagaatggttcacatactcgcataacctgttcctggatttaatgctgtggaatggattttttatcggc…
C1	I216G L255G T315A	gtgatgacacaatctcgctcggcttggGGCtccgttattttaatttctctgctgtatcttcttaagtttcaaaagaagatcgaactgcgtcgcgtaatctttttcaacatcgtcttttggactcttgtgtattgtgtgcctcttGGCttcaatttgatcttcttccagaaaaacagttatagtaccttcgatcgtctgactatgggatcgtcccgtttcgagatttggccacagcttcttaaagcagtattccacaaaccgtttatcggttacgggtgggggcagacgggcgtcgctcaattagaaaccatcaataagtctagcGCGaagggagaatggttcacatactcgcataacctgttcctggatttaatgctgtggaatggattttttatcggc…
C2	I216G L255G N325A	gtgatgacacaatctcgctcggcttggGGCtccgttattttaatttctctgctgtatcttcttaagtttcaaaagaagatcgaactgcgtcgcgtaatctttttcaacatcgtcttttggactcttgtgtattgtgtgcctcttGGCttcaatttgatcttcttccagaaaaacagttatagtaccttcgatcgtctgactatgggatcgtcccgtttcgagatttggccacagcttcttaaagcagtattccacaaaccgtttatcggttacgggtgggggcagacgggcgtcgctcaattagaaaccatcaataagtctagcaccaagggagaatggttcacatactcgcatGCGctgttcctggatttaatgctgtggaatggattttttatcggc…
C3	I216G F269W L286V	gtgatgacacaatctcgctcggcttggGGCtccgttattttaatttctctgctgtatcttcttaagtttcaaaagaagatcgaactgcgtcgcgtaatctttttcaacatcgtcttttggactcttgtgtattgtgtgcctcttctgttcaatttgatcttcttccagaaaaacagttatagtaccTGGgatcgtctgactatgggatcgtcccgtttcgagatttggccacagcttGTGaaagcagtattccacaaaccgtttatcggttacgggtgggggcagacgggcgtcgctcaattagaaaccatcaataagtctagcaccaagggagaatggttcacatactcgcataacctgttcctggatttaatgctgtggaatggattttttatcggc…
C4	I216G F269W H291R	gtgatgacacaatctcgctcggcttggGGCtccgttattttaatttctctgctgtatcttcttaagtttcaaaagaagatcgaactgcgtcgcgtaatctttttcaacatcgtcttttggactcttgtgtattgtgtgcctcttctgttcaatttgatcttcttccagaaaaacagttatagtaccTGGgatcgtctgactatgggatcgtcccgtttcgagatttggccacagcttcttaaagcagtattcCGCaaaccgtttatcggttacgggtgggggcagacgggcgtcgctcaattagaaaccatcaataagtctagcaccaagggagaatggttcacatactcgcataacctgttcctggatttaatgctgtggaatggattttttatcggc…
C5	I216G F269W T315A	gtgatgacacaatctcgctcggcttggGGCtccgttattttaatttctctgctgtatcttcttaagtttcaaaagaagatcgaactgcgtcgcgtaatctttttcaacatcgtcttttggactcttgtgtattgtgtgcctcttctgttcaatttgatcttcttccagaaaaacagttatagtaccTGGgatcgtctgactatgggatcgtcccgtttcgagatttggccacagcttcttaaagcagtattccacaaaccgtttatcggttacgggtgggggcagacgggcgtcgctcaattagaaaccatcaataagtctagcGCGaagggagaatggttcacatactcgcataacctgttcctggatttaatgctgtggaatggattttttatcggc…
C6	I216G F269W N325A	gtgatgacacaatctcgctcggcttggGGCtccgttattttaatttctctgctgtatcttcttaagtttcaaaagaagatcgaactgcgtcgcgtaatctttttcaacatcgtcttttggactcttgtgtattgtgtgcctcttctgttcaatttgatcttcttccagaaaaacagttatagtaccTGGgatcgtctgactatgggatcgtcccgtttcgagatttggccacagcttcttaaagcagtattccacaaaccgtttatcggttacgggtgggggcagacgggcgtcgctcaattagaaaccatcaataagtctagcaccaagggagaatggttcacatactcgcatGCGctgttcctggatttaatgctgtggaatggattttttatcggc…
C7	I216G L286V H291R	gtgatgacacaatctcgctcggcttggGGCtccgttattttaatttctctgctgtatcttcttaagtttcaaaagaagatcgaactgcgtcgcgtaatctttttcaacatcgtcttttggactcttgtgtattgtgtgcctcttctgttcaatttgatcttcttccagaaaaacagttatagtaccttcgatcgtctgactatgggatcgtcccgtttcgagatttggccacagcttGTGaaagcagtattcCGCaaaccgtttatcggttacgggtgggggcagacgggcgtcgctcaattagaaaccatcaataagtctagcaccaagggagaatggttcacatactcgcataacctgttcctggatttaatgctgtggaatggattttttatcggc…
C8	I216G L286V T315A	gtgatgacacaatctcgctcggcttggGGCtccgttattttaatttctctgctgtatcttcttaagtttcaaaagaagatcgaactgcgtcgcgtaatctttttcaacatcgtcttttggactcttgtgtattgtgtgcctcttctgttcaatttgatcttcttccagaaaaacagttatagtaccttcgatcgtctgactatgggatcgtcccgtttcgagatttggccacagcttGTGaaagcagtattccacaaaccgtttatcggttacgggtgggggcagacgggcgtcgctcaattagaaaccatcaataagtctagcGCGaagggagaatggttcacatactcgcataacctgttcctggatttaatgctgtggaatggattttttatcggc…
C9	I216G L286V N325A	gtgatgacacaatctcgctcggcttggGGCtccgttattttaatttctctgctgtatcttcttaagtttcaaaagaagatcgaactgcgtcgcgtaatctttttcaacatcgtcttttggactcttgtgtattgtgtgcctcttctgttcaatttgatcttcttccagaaaaacagttatagtaccttcgatcgtctgactatgggatcgtcccgtttcgagatttggccacagcttGTGaaagcagtattccacaaaccgtttatcggttacgggtgggggcagacgggcgtcgctcaattagaaaccatcaataagtctagcaccaagggagaatggttcacatactcgcatGCGctgttcctggatttaatgctgtggaatggattttttatcggc…
C10	I216G H291R T315A	gtgatgacacaatctcgctcggcttggGGCtccgttattttaatttctctgctgtatcttcttaagtttcaaaagaagatcgaactgcgtcgcgtaatctttttcaacatcgtcttttggactcttgtgtattgtgtgcctcttctgttcaatttgatcttcttccagaaaaacagttatagtaccttcgatcgtctgactatgggatcgtcccgtttcgagatttggccacagcttcttaaagcagtattcCGCaaaccgtttatcggttacgggtgggggcagacgggcgtcgctcaattagaaaccatcaataagtctagcGCGaagggagaatggttcacatactcgcataacctgttcctggatttaatgctgtggaatggattttttatcggc…
C11	I216G H291R N325A	gtgatgacacaatctcgctcggcttggGGCtccgttattttaatttctctgctgtatcttcttaagtttcaaaagaagatcgaactgcgtcgcgtaatctttttcaacatcgtcttttggactcttgtgtattgtgtgcctcttctgttcaatttgatcttcttccagaaaaacagttatagtaccttcgatcgtctgactatgggatcgtcccgtttcgagatttggccacagcttcttaaagcagtattcCGCaaaccgtttatcggttacgggtgggggcagacgggcgtcgctcaattagaaaccatcaataagtctagcaccaagggagaatggttcacatactcgcatGCGctgttcctggatttaatgctgtggaatggattttttatcggc…
C12	I216G T315A N325A	gtgatgacacaatctcgctcggcttggGGCtccgttattttaatttctctgctgtatcttcttaagtttcaaaagaagatcgaactgcgtcgcgtaatctttttcaacatcgtcttttggactcttgtgtattgtgtgcctcttctgttcaatttgatcttcttccagaaaaacagttatagtaccttcgatcgtctgactatgggatcgtcccgtttcgagatttggccacagcttcttaaagcagtattccacaaaccgtttatcggttacgggtgggggcagacgggcgtcgctcaattagaaaccatcaataagtctagcGCGaagggagaatggttcacatactcgcatGCGctgttcctggatttaatgctgtggaatggattttttatcggc…
D1	L255G F269W L286V	gtgatgacacaatctcgctcggcttggatctccgttattttaatttctctgctgtatcttcttaagtttcaaaagaagatcgaactgcgtcgcgtaatctttttcaacatcgtcttttggactcttgtgtattgtgtgcctcttGGCttcaatttgatcttcttccagaaaaacagttatagtaccTGGgatcgtctgactatgggatcgtcccgtttcgagatttggccacagcttGTGaaagcagtattccacaaaccgtttatcggttacgggtgggggcagacgggcgtcgctcaattagaaaccatcaataagtctagcaccaagggagaatggttcacatactcgcataacctgttcctggatttaatgctgtggaatggattttttatcggc…
D2	L255G F269W H291R	gtgatgacacaatctcgctcggcttggatctccgttattttaatttctctgctgtatcttcttaagtttcaaaagaagatcgaactgcgtcgcgtaatctttttcaacatcgtcttttggactcttgtgtattgtgtgcctcttGGCttcaatttgatcttcttccagaaaaacagttatagtaccTGGgatcgtctgactatgggatcgtcccgtttcgagatttggccacagcttcttaaagcagtattcCGCaaaccgtttatcggttacgggtgggggcagacgggcgtcgctcaattagaaaccatcaataagtctagcaccaagggagaatggttcacatactcgcataacctgttcctggatttaatgctgtggaatggattttttatcggc…
D3	L255G F269W T315A	gtgatgacacaatctcgctcggcttggatctccgttattttaatttctctgctgtatcttcttaagtttcaaaagaagatcgaactgcgtcgcgtaatctttttcaacatcgtcttttggactcttgtgtattgtgtgcctcttGGCttcaatttgatcttcttccagaaaaacagttatagtaccTGGgatcgtctgactatgggatcgtcccgtttcgagatttggccacagcttcttaaagcagtattccacaaaccgtttatcggttacgggtgggggcagacgggcgtcgctcaattagaaaccatcaataagtctagcGCGaagggagaatggttcacatactcgcataacctgttcctggatttaatgctgtggaatggattttttatcggc…
D4	L255G F269W N325A	gtgatgacacaatctcgctcggcttggatctccgttattttaatttctctgctgtatcttcttaagtttcaaaagaagatcgaactgcgtcgcgtaatctttttcaacatcgtcttttggactcttgtgtattgtgtgcctcttGGCttcaatttgatcttcttccagaaaaacagttatagtaccTGGgatcgtctgactatgggatcgtcccgtttcgagatttggccacagcttcttaaagcagtattccacaaaccgtttatcggttacgggtgggggcagacgggcgtcgctcaattagaaaccatcaataagtctagcaccaagggagaatggttcacatactcgcatGCGctgttcctggatttaatgctgtggaatggattttttatcggc…
D5	L255G L286V H291R	gtgatgacacaatctcgctcggcttggatctccgttattttaatttctctgctgtatcttcttaagtttcaaaagaagatcgaactgcgtcgcgtaatctttttcaacatcgtcttttggactcttgtgtattgtgtgcctcttGGCttcaatttgatcttcttccagaaaaacagttatagtaccttcgatcgtctgactatgggatcgtcccgtttcgagatttggccacagcttGTGaaagcagtattcCGCaaaccgtttatcggttacgggtgggggcagacgggcgtcgctcaattagaaaccatcaataagtctagcaccaagggagaatggttcacatactcgcataacctgttcctggatttaatgctgtggaatggattttttatcggc…
D6	L255G L286V T315A	gtgatgacacaatctcgctcggcttggatctccgttattttaatttctctgctgtatcttcttaagtttcaaaagaagatcgaactgcgtcgcgtaatctttttcaacatcgtcttttggactcttgtgtattgtgtgcctcttGGCttcaatttgatcttcttccagaaaaacagttatagtaccttcgatcgtctgactatgggatcgtcccgtttcgagatttggccacagcttGTGaaagcagtattccacaaaccgtttatcggttacgggtgggggcagacgggcgtcgctcaattagaaaccatcaataagtctagcGCGaagggagaatggttcacatactcgcataacctgttcctggatttaatgctgtggaatggattttttatcggc…
D7	L255G L286V N325A	gtgatgacacaatctcgctcggcttggatctccgttattttaatttctctgctgtatcttcttaagtttcaaaagaagatcgaactgcgtcgcgtaatctttttcaacatcgtcttttggactcttgtgtattgtgtgcctcttGGCttcaatttgatcttcttccagaaaaacagttatagtaccttcgatcgtctgactatgggatcgtcccgtttcgagatttggccacagcttGTGaaagcagtattccacaaaccgtttatcggttacgggtgggggcagacgggcgtcgctcaattagaaaccatcaataagtctagcaccaagggagaatggttcacatactcgcatGCGctgttcctggatttaatgctgtggaatggattttttatcggc…
D8	L255G H291R T315A	gtgatgacacaatctcgctcggcttggatctccgttattttaatttctctgctgtatcttcttaagtttcaaaagaagatcgaactgcgtcgcgtaatctttttcaacatcgtcttttggactcttgtgtattgtgtgcctcttGCGttcaatttgatcttcttccagaaaaacagttatagtaccttcgatcgtctgactatgggatcgtcccgtttcgagatttggccacagcttcttaaagcagtattcCGCaaaccgtttatcggttacgggtgggggcagacgggcgtcgctcaattagaaaccatcaataagtctagcGCGaagggagaatggttcacatactcgcataacctgttcctggatttaatgctgtggaatggattttttatcggc…
D9	L255G H291R N325A	gtgatgacacaatctcgctcggcttggatctccgttattttaatttctctgctgtatcttcttaagtttcaaaagaagatcgaactgcgtcgcgtaatctttttcaacatcgtcttttggactcttgtgtattgtgtgcctcttGGCttcaatttgatcttcttccagaaaaacagttatagtaccttcgatcgtctgactatgggatcgtcccgtttcgagatttggccacagcttcttaaagcagtattcCGCaaaccgtttatcggttacgggtgggggcagacgggcgtcgctcaattagaaaccatcaataagtctagcaccaagggagaatggttcacatactcgcatGCGctgttcctggatttaatgctgtggaatggattttttatcggc…
D10	L255G T315A N325A	gtgatgacacaatctcgctcggcttggatctccgttattttaatttctctgctgtatcttcttaagtttcaaaagaagatcgaactgcgtcgcgtaatctttttcaacatcgtcttttggactcttgtgtattgtgtgcctcttGGCttcaatttgatcttcttccagaaaaacagttatagtaccttcgatcgtctgactatgggatcgtcccgtttcgagatttggccacagcttcttaaagcagtattccacaaaccgtttatcggttacgggtgggggcagacgggcgtcgctcaattagaaaccatcaataagtctagcGCGaagggagaatggttcacatactcgcatGCGctgttcctggatttaatgctgtggaatggattttttatcggc…
D11	F269W L286V H291R	gtgatgacacaatctcgctcggcttggatctccgttattttaatttctctgctgtatcttcttaagtttcaaaagaagatcgaactgcgtcgcgtaatctttttcaacatcgtcttttggactcttgtgtattgtgtgcctcttctgttcaatttgatcttcttccagaaaaacagttatagtaccTGGgatcgtctgactatgggatcgtcccgtttcgagatttggccacagcttGTGaaagcagtattcCGCaaaccgtttatcggttacgggtgggggcagacgggcgtcgctcaattagaaaccatcaataagtctagcaccaagggagaatggttcacatactcgcataacctgttcctggatttaatgctgtggaatggattttttatcggc…
D12	F269W L286V T315A	gtgatgacacaatctcgctcggcttggatctccgttattttaatttctctgctgtatcttcttaagtttcaaaagaagatcgaactgcgtcgcgtaatctttttcaacatcgtcttttggactcttgtgtattgtgtgcctcttctgttcaatttgatcttcttccagaaaaacagttatagtaccTGGgatcgtctgactatgggatcgtcccgtttcgagatttggccacagcttGTGaaagcagtattccacaaaccgtttatcggttacgggtgggggcagacgggcgtcgctcaattagaaaccatcaataagtctagcGCGaagggagaatggttcacatactcgcataacctgttcctggatttaatgctgtggaatggattttttatcggc…
E1	F269W L286V N325A	gtgatgacacaatctcgctcggcttggatctccgttattttaatttctctgctgtatcttcttaagtttcaaaagaagatcgaactgcgtcgcgtaatctttttcaacatcgtcttttggactcttgtgtattgtgtgcctcttctgttcaatttgatcttcttccagaaaaacagttatagtaccTGGgatcgtctgactatgggatcgtcccgtttcgagatttggccacagcttGTGaaagcagtattccacaaaccgtttatcggttacgggtgggggcagacgggcgtcgctcaattagaaaccatcaataagtctagcaccaagggagaatggttcacatactcgcatGCGctgttcctggatttaatgctgtggaatggattttttatcggc…
E2	F269W H291R T315A	gtgatgacacaatctcgctcggcttggatctccgttattttaatttctctgctgtatcttcttaagtttcaaaagaagatcgaactgcgtcgcgtaatctttttcaacatcgtcttttggactcttgtgtattgtgtgcctcttctgttcaatttgatcttcttccagaaaaacagttatagtaccTGGgatcgtctgactatgggatcgtcccgtttcgagatttggccacagcttcttaaagcagtattcCGCaaaccgtttatcggttacgggtgggggcagacgggcgtcgctcaattagaaaccatcaataagtctagcGCGaagggagaatggttcacatactcgcataacctgttcctggatttaatgctgtggaatggattttttatcggc…
E3	F269W H291R N325A	gtgatgacacaatctcgctcggcttggatctccgttattttaatttctctgctgtatcttcttaagtttcaaaagaagatcgaactgcgtcgcgtaatctttttcaacatcgtcttttggactcttgtgtattgtgtgcctcttctgttcaatttgatcttcttccagaaaaacagttatagtaccTGGgatcgtctgactatgggatcgtcccgtttcgagatttggccacagcttcttaaagcagtattcCGCaaaccgtttatcggttacgggtgggggcagacgggcgtcgctcaattagaaaccatcaataagtctagcaccaagggagaatggttcacatactcgcatGCGctgttcctggatttaatgctgtggaatggattttttatcggc…
E4	F269W T315A N325A	gtgatgacacaatctcgctcggcttggatctccgttattttaatttctctgctgtatcttcttaagtttcaaaagaagatcgaactgcgtcgcgtaatctttttcaacatcgtcttttggactcttgtgtattgtgtgcctcttctgttcaatttgatcttcttccagaaaaacagttatagtaccTGGgatcgtctgactatgggatcgtcccgtttcgagatttggccacagcttcttaaagcagtattccacaaaccgtttatcggttacgggtgggggcagacgggcgtcgctcaattagaaaccatcaataagtctagcGCGaagggagaatggttcacatactcgcatGCGctgttcctggatttaatgctgtggaatggattttttatcggc…
E5	L286V H291R T315A	gtgatgacacaatctcgctcggcttggatctccgttattttaatttctctgctgtatcttcttaagtttcaaaagaagatcgaactgcgtcgcgtaatctttttcaacatcgtcttttggactcttgtgtattgtgtgcctcttctgttcaatttgatcttcttccagaaaaacagttatagtaccttcgatcgtctgactatgggatcgtcccgtttcgagatttggccacagcttGTGaaagcagtattcCGCaaaccgtttatcggttacgggtgggggcagacgggcgtcgctcaattagaaaccatcaataagtctagcGCGaagggagaatggttcacatactcgcataacctgttcctggatttaatgctgtggaatggattttttatcggc…
E6	L286V H291R N325A	gtgatgacacaatctcgctcggcttggatctccgttattttaatttctctgctgtatcttcttaagtttcaaaagaagatcgaactgcgtcgcgtaatctttttcaacatcgtcttttggactcttgtgtattgtgtgcctcttctgttcaatttgatcttcttccagaaaaacagttatagtaccttcgatcgtctgactatgggatcgtcccgtttcgagatttggccacagcttGTGaaagcagtattcCGCaaaccgtttatcggttacgggtgggggcagacgggcgtcgctcaattagaaaccatcaataagtctagcaccaagggagaatggttcacatactcgcatGCGctgttcctggatttaatgctgtggaatggattttttatcggc…
E7	L286V T315A N325A	gtgatgacacaatctcgctcggcttggatctccgttattttaatttctctgctgtatcttcttaagtttcaaaagaagatcgaactgcgtcgcgtaatctttttcaacatcgtcttttggactcttgtgtattgtgtgcctcttctgttcaatttgatcttcttccagaaaaacagttatagtaccttcgatcgtctgactatgggatcgtcccgtttcgagatttggccacagcttGTGaaagcagtattccacaaaccgtttatcggttacgggtgggggcagacgggcgtcgctcaattagaaaccatcaataagtctagcGCGaagggagaatggttcacatactcgcatGCGctgttcctggatttaatgctgtggaatggattttttatcggc…
E8	H291R T315A N325A	gtgatgacacaatctcgctcggcttggatctccgttattttaatttctctgctgtatcttcttaagtttcaaaagaagatcgaactgcgtcgcgtaatctttttcaacatcgtcttttggactcttgtgtattgtgtgcctcttctgttcaatttgatcttcttccagaaaaacagttatagtaccttcgatcgtctgactatgggatcgtcccgtttcgagatttggccacagcttcttaaagcagtattcCGCaaaccgtttatcggttacgggtgggggcagacgggcgtcgctcaattagaaaccatcaataagtctagcGCGaagggagaatggttcacatactcgcatGCGctgttcctggatttaatgctgtggaatggattttttatcggc…
E9	I216G L255G F269W L286V	gtgatgacacaatctcgctcggcttggGGCtccgttattttaatttctctgctgtatcttcttaagtttcaaaagaagatcgaactgcgtcgcgtaatctttttcaacatcgtcttttggactcttgtgtattgtgtgcctcttGGCttcaatttgatcttcttccagaaaaacagttatagtaccTGGgatcgtctgactatgggatcgtcccgtttcgagatttggccacagcttGTGaaagcagtattccacaaaccgtttatcggttacgggtgggggcagacgggcgtcgctcaattagaaaccatcaataagtctagcaccaagggagaatggttcacatactcgcataacctgttcctggatttaatgctgtggaatggattttttatcggc…
E10	I216G L255G F269W H291R	gtgatgacacaatctcgctcggcttggGGCtccgttattttaatttctctgctgtatcttcttaagtttcaaaagaagatcgaactgcgtcgcgtaatctttttcaacatcgtcttttggactcttgtgtattgtgtgcctcttGGCttcaatttgatcttcttccagaaaaacagttatagtaccTGGgatcgtctgactatgggatcgtcccgtttcgagatttggccacagcttcttaaagcagtattcCGCaaaccgtttatcggttacgggtgggggcagacgggcgtcgctcaattagaaaccatcaataagtctagcaccaagggagaatggttcacatactcgcataacctgttcctggatttaatgctgtggaatggattttttatcggc…
E11	I216G L255G F269W T315A	gtgatgacacaatctcgctcggcttggGCCtccgttattttaatttctctgctgtatcttcttaagtttcaaaagaagatcgaactgcgtcgcgtaatctttttcaacatcgtcttttggactcttgtgtattgtgtgcctcttGCCttcaatttgatcttcttccagaaaaacagttatagtaccTGGgatcgtctgactatgggatcgtcccgtttcgagatttggccacagcttcttaaagcagtattccacaaaccgtttatcggttacgggtgggggcagacgggcgtcgctcaattagaaaccatcaataagtctagcGCGaagggagaatggttcacatactcgcataacctgttcctggatttaatgctgtggaatggattttttatcggc…
E12	I216G L255G F269W N325A	gtgatgacacaatctcgctcggcttggGGCtccgttattttaatttctctgctgtatcttcttaagtttcaaaagaagatcgaactgcgtcgcgtaatctttttcaacatcgtcttttggactcttgtgtattgtgtgcctcttGGCttcaatttgatcttcttccagaaaaacagttatagtaccTGGgatcgtctgactatgggatcgtcccgtttcgagatttggccacagcttcttaaagcagtattccacaaaccgtttatcggttacgggtgggggcagacgggcgtcgctcaattagaaaccatcaataagtctagcaccaagggagaatggttcacatactcgcatGCGctgttcctggatttaatgctgtggaatggattttttatcggc…
F1	I216G L255G L286V H291R	gtgatgacacaatctcgctcggcttggGGCtccgttattttaatttctctgctgtatcttcttaagtttcaaaagaagatcgaactgcgtcgcgtaatctttttcaacatcgtcttttggactcttgtgtattgtgtgcctcttGGCttcaatttgatcttcttccagaaaaacagttatagtaccttcgatcgtctgactatgggatcgtcccgtttcgagatttggccacagcttGTGaaagcagtattcCGCaaaccgtttatcggttacgggtgggggcagacgggcgtcgctcaattagaaaccatcaataagtctagcaccaagggagaatggttcacatactcgcataacctgttcctggatttaatgctgtggaatggattttttatcggc…
F2	I216G L255G L286V T315A	gtgatgacacaatctcgctcggcttggGGCtccgttattttaatttctctgctgtatcttcttaagtttcaaaagaagatcgaactgcgtcgcgtaatctttttcaacatcgtcttttggactcttgtgtattgtgtgcctcttGGCttcaatttgatcttcttccagaaaaacagttatagtaccttcgatcgtctgactatgggatcgtcccgtttcgagatttggccacagcttGTGaaagcagtattccacaaaccgtttatcggttacgggtgggggcagacgggcgtcgctcaattagaaaccatcaataagtctagcGCGaagggagaatggttcacatactcgcataacctgttcctggatttaatgctgtggaatggattttttatcggc…
F3	I216G L255G L286V N325A	gtgatgacacaatctcgctcggcttggGGCtccgttattttaatttctctgctgtatcttcttaagtttcaaaagaagatcgaactgcgtcgcgtaatctttttcaacatcgtcttttggactcttgtgtattgtgtgcctcttGGCttcaatttgatcttcttccagaaaaacagttatagtaccttcgatcgtctgactatgggatcgtcccgtttcgagatttggccacagcttGTGaaagcagtattccacaaaccgtttatcggttacgggtgggggcagacgggcgtcgctcaattagaaaccatcaataagtctagcaccaagggagaatggttcacatactcgcatGCGctgttcctggatttaatgctgtggaatggattttttatcggc…
F4	I216G L255G H291R T315A	gtgatgacacaatctcgctcggcttggGGCtccgttattttaatttctctgctgtatcttcttaagtttcaaaagaagatcgaactgcgtcgcgtaatctttttcaacatcgtcttttggactcttgtgtattgtgtgcctcttGGCttcaatttgatcttcttccagaaaaacagttatagtaccttcgatcgtctgactatgggatcgtcccgtttcgagatttggccacagcttcttaaagcagtattcCGCaaaccgtttatcggttacgggtgggggcagacgggcgtcgctcaattagaaaccatcaataagtctagcGCGaagggagaatggttcacatactcgcataacctgttcctggatttaatgctgtggaatggattttttatcggc…
F5	I216G L255G H291R N325A	gtgatgacacaatctcgctcggcttggGGCtccgttattttaatttctctgctgtatcttcttaagtttcaaaagaagatcgaactgcgtcgcgtaatctttttcaacatcgtcttttggactcttgtgtattgtgtgcctcttGGCttcaatttgatcttcttccagaaaaacagttatagtaccttcgatcgtctgactatgggatcgtcccgtttcgagatttggccacagcttcttaaagcagtattcCGCaaaccgtttatcggttacgggtgggggcagacgggcgtcgctcaattagaaaccatcaataagtctagcaccaagggagaatggttcacatactcgcatGCGctgttcctggatttaatgctgtggaatggattttttatcggc…
F6	I216G L255G T315A N325A	gtgatgacacaatctcgctcggcttggGGCtccgttattttaatttctctgctgtatcttcttaagtttcaaaagaagatcgaactgcgtcgcgtaatctttttcaacatcgtcttttggactcttgtgtattgtgtgcctcttGGCttcaatttgatcttcttccagaaaaacagttatagtaccttcgatcgtctgactatgggatcgtcccgtttcgagatttggccacagcttcttaaagcagtattccacaaaccgtttatcggttacgggtgggggcagacgggcgtcgctcaattagaaaccatcaataagtctagcGCGaagggagaatggttcacatactcgcatGCGctgttcctggatttaatgctgtggaatggattttttatcggc…
F7	I216G F269W L286V H291R	gtgatgacacaatctcgctcggcttggGGCtccgttattttaatttctctgctgtatcttcttaagtttcaaaagaagatcgaactgcgtcgcgtaatctttttcaacatcgtcttttggactcttgtgtattgtgtgcctcttctgttcaatttgatcttcttccagaaaaacagttatagtaccTGGgatcgtctgactatgggatcgtcccgtttcgagatttggccacagcttGTGaaagcagtattcCGCaaaccgtttatcggttacgggtgggggcagacgggcgtcgctcaattagaaaccatcaataagtctagcaccaagggagaatggttcacatactcgcataacctgttcctggatttaatgctgtggaatggattttttatcggc…
F8	I216G F269W L286V T315A	gtgatgacacaatctcgctcggcttggGGCtccgttattttaatttctctgctgtatcttcttaagtttcaaaagaagatcgaactgcgtcgcgtaatctttttcaacatcgtcttttggactcttgtgtattgtgtgcctcttctgttcaatttgatcttcttccagaaaaacagttatagtaccTGGgatcgtctgactatgggatcgtcccgtttcgagatttggccacagcttGTGaaagcagtattccacaaaccgtttatcggttacgggtgggggcagacgggcgtcgctcaattagaaaccatcaataagtctagcGCGaagggagaatggttcacatactcgcataacctgttcctggatttaatgctgtggaatggattttttatcggc…
F9	I216G F269W L286V N325A	gtgatgacacaatctcgctcggcttggGGCtccgttattttaatttctctgctgtatcttcttaagtttcaaaagaagatcgaactgcgtcgcgtaatctttttcaacatcgtcttttggactcttgtgtattgtgtgcctcttctgttcaatttgatcttcttccagaaaaacagttatagtaccTGGgatcgtctgactatgggatcgtcccgtttcgagatttggccacagcttGTGaaagcagtattccacaaaccgtttatcggttacgggtgggggcagacgggcgtcgctcaattagaaaccatcaataagtctagcaccaagggagaatggttcacatactcgcatGCGctgttcctggatttaatgctgtggaatggattttttatcggc…
F10	I216G F269W H291R T315A	gtgatgacacaatctcgctcggcttggGGCtccgttattttaatttctctgctgtatcttcttaagtttcaaaagaagatcgaactgcgtcgcgtaatctttttcaacatcgtcttttggactcttgtgtattgtgtgcctcttctgttcaatttgatcttcttccagaaaaacagttatagtaccTGGgatcgtctgactatgggatcgtcccgtttcgagatttggccacagcttcttaaagcagtattcCGCaaaccgtttatcggttacgggtgggggcagacgggcgtcgctcaattagaaaccatcaataagtctagcGCGaagggagaatggttcacatactcgcataacctgttcctggatttaatgctgtggaatggattttttatcggc…
F11	I216G F269W H291R N325A	gtgatgacacaatctcgctcggcttggGGCtccgttattttaatttctctgctgtatcttcttaagtttcaaaagaagatcgaactgcgtcgcgtaatctttttcaacatcgtcttttggactcttgtgtattgtgtgcctcttctgttcaatttgatcttcttccagaaaaacagttatagtaccTGGgatcgtctgactatgggatcgtcccgtttcgagatttggccacagcttcttaaagcagtattcCGCaaaccgtttatcggttacgggtgggggcagacgggcgtcgctcaattagaaaccatcaataagtctagcaccaagggagaatggttcacatactcgcatGCGctgttcctggatttaatgctgtggaatggattttttatcggc…
F12	I216G F269W T315A N325A	gtgatgacacaatctcgctcggcttggGGCtccgttattttaatttctctgctgtatcttcttaagtttcaaaagaagatcgaactgcgtcgcgtaatctttttcaacatcgtcttttggactcttgtgtattgtgtgcctcttctgttcaatttgatcttcttccagaaaaacagttatagtaccTGGgatcgtctgactatgggatcgtcccgtttcgagatttggccacagcttcttaaagcagtattccacaaaccgtttatcggttacgggtgggggcagacgggcgtcgctcaattagaaaccatcaataagtctagcGCGaagggagaatggttcacatactcgcatGCGctgttcctggatttaatgctgtggaatggattttttatcggc…
G1	I216G L286V H291R T315A	gtgatgacacaatctcgctcggcttggGGCtccgttattttaatttctctgctgtatcttcttaagtttcaaaagaagatcgaactgcgtcgcgtaatctttttcaacatcgtcttttggactcttgtgtattgtgtgcctcttctgttcaatttgatcttcttccagaaaaacagttatagtaccttcgatcgtctgactatgggatcgtcccgtttcgagatttggccacagcttGTGaaagcagtattcCGCaaaccgtttatcggttacgggtgggggcagacgggcgtcgctcaattagaaaccatcaataagtctagcGCGaagggagaatggttcacatactcgcataacctgttcctggatttaatgctgtggaatggattttttatcggc…
G2	I216G L286V H291R N325A	gtgatgacacaatctcgctcggcttggGGCtccgttattttaatttctctgctgtatcttcttaagtttcaaaagaagatcgaactgcgtcgcgtaatctttttcaacatcgtcttttggactcttgtgtattgtgtgcctcttctgttcaatttgatcttcttccagaaaaacagttatagtaccttcgatcgtctgactatgggatcgtcccgtttcgagatttggccacagcttGTGaaagcagtattcCGCaaaccgtttatcggttacgggtgggggcagacgggcgtcgctcaattagaaaccatcaataagtctagcaccaagggagaatggttcacatactcgcatGCGctgttcctggatttaatgctgtggaatggattttttatcggc…
G3	I216G L286V T315A N325A	gtgatgacacaatctcgctcggcttggGGCtccgttattttaatttctctgctgtatcttcttaagtttcaaaagaagatcgaactgcgtcgcgtaatctttttcaacatcgtcttttggactcttgtgtattgtgtgcctcttctgttcaatttgatcttcttccagaaaaacagttatagtaccttcgatcgtctgactatgggatcgtcccgtttcgagatttggccacagcttGTGaaagcagtattccacaaaccgtttatcggttacgggtgggggcagacgggcgtcgctcaattagaaaccatcaataagtctagcGCGaagggagaatggttcacatactcgcatGCGctgttcctggatttaatgctgtggaatggattttttatcggc…
G4	I216G H281R T315A N325A	gtgatgacacaatctcgctcggcttggGGCtccgttattttaatttctctgctgtatcttcttaagtttcaaaagaagatcgaactgcgtcgcgtaatctttttcaacatcgtcttttggactcttgtgtattgtgtgcctcttctgttcaatttgatcttcttccagaaaaacagttatagtaccttcgatcgtctgactatgggatcgtcccgtttcgagatttggccacagcttcttaaagcagtattcCGCaaaccgtttatcggttacgggtgggggcagacgggcgtcgctcaattagaaaccatcaataagtctagcGCGaagggagaatggttcacatactcgcatGCGctgttcctggatttaatgctgtggaatggattttttatcggc…
G5	L255G F269W L286V H291R	gtgatgacacaatctcgctcggcttggatctccgttattttaatttctctgctgtatcttcttaagtttcaaaagaagatcgaactgcgtcgcgtaatctttttcaacatcgtcttttggactcttgtgtattgtgtgcctcttGGCttcaatttgatcttcttccagaaaaacagttatagtaccTGGgatcgtctgactatgggatcgtcccgtttcgagatttggccacagcttGTGaaagcagtattcCGCaaaccgtttatcggttacgggtgggggcagacgggcgtcgctcaattagaaaccatcaataagtctagcaccaagggagaatggttcacatactcgcataacctgttcctggatttaatgctgtggaatggattttttatcggc…
G6	L255G F269W L286V T315A	gtgatgacacaatctcgctcggcttggatctccgttattttaatttctctgctgtatcttcttaagtttcaaaagaagatcgaactgcgtcgcgtaatctttttcaacatcgtcttttggactcttgtgtattgtgtgcctcttGGCttcaatttgatcttcttccagaaaaacagttatagtaccTGGgatcgtctgactatgggatcgtcccgtttcgagatttggccacagcttGTGaaagcagtattccacaaaccgtttatcggttacgggtgggggcagacgggcgtcgctcaattagaaaccatcaataagtctagcGCGaagggagaatggttcacatactcgcataacctgttcctggatttaatgctgtggaatggattttttatcggc…
G7	L255G F269W L286V N325A	gtgatgacacaatctcgctcggcttggatctccgttattttaatttctctgctgtatcttcttaagtttcaaaagaagatcgaactgcgtcgcgtaatctttttcaacatcgtcttttggactcttgtgtattgtgtgcctcttGGCttcaatttgatcttcttccagaaaaacagttatagtaccTGGgatcgtctgactatgggatcgtcccgtttcgagatttggccacagcttGTGaaagcagtattccacaaaccgtttatcggttacgggtgggggcagacgggcgtcgctcaattagaaaccatcaataagtctagcaccaagggagaatggttcacatactcgcatGCGctgttcctggatttaatgctgtggaatggattttttatcggc…
G8	L255G F269W H291R T315A	gtgatgacacaatctcgctcggcttggatctccgttattttaatttctctgctgtatcttcttaagtttcaaaagaagatcgaactgcgtcgcgtaatctttttcaacatcgtcttttggactcttgtgtattgtgtgcctcttGGCttcaatttgatcttcttccagaaaaacagttatagtaccTGGgatcgtctgactatgggatcgtcccgtttcgagatttggccacagcttcttaaagcagtattcCGCaaaccgtttatcggttacgggtgggggcagacgggcgtcgctcaattagaaaccatcaataagtctagcGCGaagggagaatggttcacatactcgcataacctgttcctggatttaatgctgtggaatggattttttatcggc…
G9	L255G F269W H291R N325A	gtgatgacacaatctcgctcggcttggatctccgttattttaatttctctgctgtatcttcttaagtttcaaaagaagatcgaactgcgtcgcgtaatctttttcaacatcgtcttttggactcttgtgtattgtgtgcctcttGGCttcaatttgatcttcttccagaaaaacagttatagtaccTGGgatcgtctgactatgggatcgtcccgtttcgagatttggccacagcttcttaaagcagtattcCGCaaaccgtttatcggttacgggtgggggcagacgggcgtcgctcaattagaaaccatcaataagtctagcaccaagggagaatggttcacatactcgcatGCGctgttcctggatttaatgctgtggaatggattttttatcggc…
G10	L255G F269W T315A N325A	gtgatgacacaatctcgctcggcttggatctccgttattttaatttctctgctgtatcttcttaagtttcaaaagaagatcgaactgcgtcgcgtaatctttttcaacatcgtcttttggactcttgtgtattgtgtgcctcttGGCttcaatttgatcttcttccagaaaaacagttatagtaccTGGgatcgtctgactatgggatcgtcccgtttcgagatttggccacagcttcttaaagcagtattccacaaaccgtttatcggttacgggtgggggcagacgggcgtcgctcaattagaaaccatcaataagtctagcGCGaagggagaatggttcacatactcgcatGCGctgttcctggatttaatgctgtggaatggattttttatcggc…
G11	L255G L286V H291R T315A	gtgatgacacaatctcgctcggcttggatctccgttattttaatttctctgctgtatcttcttaagtttcaaaagaagatcgaactgcgtcgcgtaatctttttcaacatcgtcttttggactcttgtgtattgtgtgcctcttGGCttcaatttgatcttcttccagaaaaacagttatagtaccttcgatcgtctgactatgggatcgtcccgtttcgagatttggccacagcttGTGaaagcagtattcCGCaaaccgtttatcggttacgggtgggggcagacgggcgtcgctcaattagaaaccatcaataagtctagcGCGaagggagaatggttcacatactcgcataacctgttcctggatttaatgctgtggaatggattttttatcggc…
G12	L255G L286V H291R N325A	gtgatgacacaatctcgctcggcttggatctccgttattttaatttctctgctgtatcttcttaagtttcaaaagaagatcgaactgcgtcgcgtaatctttttcaacatcgtcttttggactcttgtgtattgtgtgcctcttGGCttcaatttgatcttcttccagaaaaacagttatagtaccttcgatcgtctgactatgggatcgtcccgtttcgagatttggccacagcttGTGaaagcagtattcCGCaaaccgtttatcggttacgggtgggggcagacgggcgtcgctcaattagaaaccatcaataagtctagcaccaagggagaatggttcacatactcgcatGCGctgttcctggatttaatgctgtggaatggattttttatcggc…
H1	L255G L286V T315A N325A	gtgatgacacaatctcgctcggcttggatctccgttattttaatttctctgctgtatcttcttaagtttcaaaagaagatcgaactgcgtcgcgtaatctttttcaacatcgtcttttggactcttgtgtattgtgtgcctcttGGCttcaatttgatcttcttccagaaaaacagttatagtaccttcgatcgtctgactatgggatcgtcccgtttcgagatttggccacagcttGTGaaagcagtattccacaaaccgtttatcggttacgggtgggggcagacgggcgtcgctcaattagaaaccatcaataagtctagcGCGaagggagaatggttcacatactcgcatGCGctgttcctggatttaatgctgtggaatggattttttatcggc…
H2	L255G H291R T315A N325A	gtgatgacacaatctcgctcggcttggatctccgttattttaatttctctgctgtatcttcttaagtttcaaaagaagatcgaactgcgtcgcgtaatctttttcaacatcgtcttttggactcttgtgtattgtgtgcctcttGGCttcaatttgatcttcttccagaaaaacagttatagtaccttcgatcgtctgactatgggatcgtcccgtttcgagatttggccacagcttcttaaagcagtattcCGCaaaccgtttatcggttacgggtgggggcagacgggcgtcgctcaattagaaaccatcaataagtctagcGCGaagggagaatggttcacatactcgcatGCGctgttcctggatttaatgctgtggaatggattttttatcggc…
H3	F269W L286V H291R T315A	gtgatgacacaatctcgctcggcttggatctccgttattttaatttctctgctgtatcttcttaagtttcaaaagaagatcgaactgcgtcgcgtaatctttttcaacatcgtcttttggactcttgtgtattgtgtgcctcttctgttcaatttgatcttcttccagaaaaacagttatagtaccTGGgatcgtctgactatgggatcgtcccgtttcgagatttggccacagcttGTGaaagcagtattcCGCaaaccgtttatcggttacgggtgggggcagacgggcgtcgctcaattagaaaccatcaataagtctagcGCGaagggagaatggttcacatactcgcataacctgttcctggatttaatgctgtggaatggattttttatcggc…
H4	F269W L286V H291R N325A	gtgatgacacaatctcgctcggcttggatctccgttattttaatttctctgctgtatcttcttaagtttcaaaagaagatcgaactgcgtcgcgtaatctttttcaacatcgtcttttggactcttgtgtattgtgtgcctcttctgttcaatttgatcttcttccagaaaaacagttatagtaccTGGgatcgtctgactatgggatcgtcccgtttcgagatttggccacagcttGTGaaagcagtattcCGCaaaccgtttatcggttacgggtgggggcagacgggcgtcgctcaattagaaaccatcaataagtctagcaccaagggagaatggttcacatactcgcatGCGctgttcctggatttaatgctgtggaatggattttttatcggc…
H5	F269W L286V T315A N325A	gtgatgacacaatctcgctcggcttggatctccgttattttaatttctctgctgtatcttcttaagtttcaaaagaagatcgaactgcgtcgcgtaatctttttcaacatcgtcttttggactcttgtgtattgtgtgcctcttctgttcaatttgatcttcttccagaaaaacagttatagtaccTGGgatcgtctgactatgggatcgtcccgtttcgagatttggccacagcttGTGaaagcagtattccacaaaccgtttatcggttacgggtgggggcagacgggcgtcgctcaattagaaaccatcaataagtctagcGCGaagggagaatggttcacatactcgcatGCGctgttcctggatttaatgctgtggaatggattttttatcggc…
H6	F269W H291R T315A N325A	gtgatgacacaatctcgctcggcttggatctccgttattttaatttctctgctgtatcttcttaagtttcaaaagaagatcgaactgcgtcgcgtaatctttttcaacatcgtcttttggactcttgtgtattgtgtgcctcttctgttcaatttgatcttcttccagaaaaacagttatagtaccTGGgatcgtctgactatgggatcgtcccgtttcgagatttggccacagcttcttaaagcagtattcCGCaaaccgtttatcggttacgggtgggggcagacgggcgtcgctcaattagaaaccatcaataagtctagcGCGaagggagaatggttcacatactcgcatGCGctgttcctggatttaatgctgtggaatggattttttatcggc…
H7	L286V H291R T315A N325A	gtgatgacacaatctcgctcggcttggatctccgttattttaatttctctgctgtatcttcttaagtttcaaaagaagatcgaactgcgtcgcgtaatctttttcaacatcgtcttttggactcttgtgtattgtgtgcctcttctgttcaatttgatcttcttccagaaaaacagttatagtaccttcgatcgtctgactatgggatcgtcccgtttcgagatttggccacagcttGTGaaagcagtattcCGCaaaccgtttatcggttacgggtgggggcagacgggcgtcgctcaattagaaaccatcaataagtctagcGCGaagggagaatggttcacatactcgcatGCGctgttcctggatttaatgctgtggaatggattttttatcggc…
H8	I216G L255G F269W L286V H291R	gtgatgacacaatctcgctcggcttggGGCtccgttattttaatttctctgctgtatcttcttaagtttcaaaagaagatcgaactgcgtcgcgtaatctttttcaacatcgtcttttggactcttgtgtattgtgtgcctcttGGCttcaatttgatcttcttccagaaaaacagttatagtaccTGGgatcgtctgactatgggatcgtcccgtttcgagatttggccacagcttGTGaaagcagtattcCGCaaaccgtttatcggttacgggtgggggcagacgggcgtcgctcaattagaaaccatcaataagtctagcaccaagggagaatggttcacatactcgcataacctgttcctggatttaatgctgtggaatggattttttatcggc…
H9	I216G L255G F269W L286V T315A	gtgatgacacaatctcgctcggcttggGGCtccgttattttaatttctctgctgtatcttcttaagtttcaaaagaagatcgaactgcgtcgcgtaatctttttcaacatcgtcttttggactcttgtgtattgtgtgcctcttGGCttcaatttgatcttcttccagaaaaacagttatagtaccTGGgatcgtctgactatgggatcgtcccgtttcgagatttggccacagcttGTGaaagcagtattccacaaaccgtttatcggttacgggtgggggcagacgggcgtcgctcaattagaaaccatcaataagtctagcGCGaagggagaatggttcacatactcgcataacctgttcctggatttaatgctgtggaatggattttttatcggc…
H10	I216G L255G F269W L286V N325A	gtgatgacacaatctcgctcggcttggGGCtccgttattttaatttctctgctgtatcttcttaagtttcaaaagaagatcgaactgcgtcgcgtaatctttttcaacatcgtcttttggactcttgtgtattgtgtgcctcttGGCttcaatttgatcttcttccagaaaaacagttatagtaccTGGgatcgtctgactatgggatcgtcccgtttcgagatttggccacagcttGTGaaagcagtattccacaaaccgtttatcggttacgggtgggggcagacgggcgtcgctcaattagaaaccatcaataagtctagcaccaagggagaatggttcacatactcgcatGCGctgttcctggatttaatgctgtggaatggattttttatcggc…
H11	I216G L255G F269W H291R T315A	gtgatgacacaatctcgctcggcttggGGCtccgttattttaatttctctgctgtatcttcttaagtttcaaaagaagatcgaactgcgtcgcgtaatctttttcaacatcgtcttttggactcttgtgtattgtgtgcctcttGGCttcaatttgatcttcttccagaaaaacagttatagtaccTGGgatcgtctgactatgggatcgtcccgtttcgagatttggccacagcttcttaaagcagtattcCGCaaaccgtttatcggttacgggtgggggcagacgggcgtcgctcaattagaaaccatcaataagtctagcGCGaagggagaatggttcacatactcgcataacctgttcctggatttaatgctgtggaatggattttttatcggc…
H12	I216G L255G F269W H291R N325A	gtgatgacacaatctcgctcggcttggGGCtccgttattttaatttctctgctgtatcttcttaagtttcaaaagaagatcgaactgcgtcgcgtaatctttttcaacatcgtcttttggactcttgtgtattgtgtgcctcttGGCttcaatttgatcttcttccagaaaaacagttatagtaccTGGgatcgtctgactatgggatcgtcccgtttcgagatttggccacagcttcttaaagcagtattcCGCaaaccgtttatcggttacgggtgggggcagacgggcgtcgctcaattagaaaccatcaataagtctagcaccaagggagaatggttcacatactcgcatGCGctgttcctggatttaatgctgtggaatggattttttatcggc…
		Plate 3B
Well	Substitutions	Sequence
A1	I216G L255G F269W T315A N325A	gtgatgacacaatctcgctcggcttggGGCtccgttattttaatttctctgctgtatcttcttaagtttcaaaagaagatcgaactgcgtcgcgtaatctttttcaacatcgtcttttggactcttgtgtattgtgtgcctcttGGCttcaatttgatcttcttccagaaaaacagttatagtaccTGGgatcgtctgactatgggatcgtcccgtttcgagatttggccacagcttcttaaagcagtattccacaaaccgtttatcggttacgggtgggggcagacgggcgtcgctcaattagaaaccatcaataagtctagcGCGaagggagaatggttcacatactcgcatGCGctgttcctggatttaatgctgtggaatggattttttatcggc…
A2	I216G L255G L286V H291R T315A	gtgatgacacaatctcgctcggcttggGGCtccgttattttaatttctctgctgtatcttcttaagtttcaaaagaagatcgaactgcgtcgcgtaatctttttcaacatcgtcttttggactcttgtgtattgtgtgcctcttGGCttcaatttgatcttcttccagaaaaacagttatagtaccttcgatcgtctgactatgggatcgtcccgtttcgagatttggccacagcttGTGaaagcagtattcCGCaaaccgtttatcggttacgggtgggggcagacgggcgtcgctcaattagaaaccatcaataagtctagcGCGaagggagaatggttcacatactcgcataacctgttcctggatttaatgctgtggaatggattttttatcggc…
A3	I216G L255G L286V H291R N325A	gtgatgacacaatctcgctcggcttggGGCtccgttattttaatttctctgctgtatcttcttaagtttcaaaagaagatcgaactgcgtcgcgtaatctttttcaacatcgtcttttggactcttgtgtattgtgtgcctcttGGCttcaatttgatcttcttccagaaaaacagttatagtaccttcgatcgtctgactatgggatcgtcccgtttcgagatttggccacagcttGTGaaagcagtattcCGCaaaccgtttatcggttacgggtgggggcagacgggcgtcgctcaattagaaaccatcaataagtctagcaccaagggagaatggttcacatactcgcatGCGctgttcctggatttaatgctgtggaatggattttttatcggc…
A4	I216G L255G L286V T315A N325A	gtgatgacacaatctcgctcggcttggGGCtccgttattttaatttctctgctgtatcttcttaagtttcaaaagaagatcgaactgcgtcgcgtaatctttttcaacatcgtcttttggactcttgtgtattgtgtgcctcttGGCttcaatttgatcttcttccagaaaaacagttatagtaccttcgatcgtctgactatgggatcgtcccgtttcgagatttggccacagcttGTGaaagcagtattccacaaaccgtttatcggttacgggtgggggcagacgggcgtcgctcaattagaaaccatcaataagtctagcGCGaagggagaatggttcacatactcgcatGCGctgttcctggatttaatgctgtggaatggattttttatcggc…
A5	I216G L255G H291R T315A N325A	gtgatgacacaatctcgctcggcttggGGCtccgttattttaatttctctgctgtatcttcttaagtttcaaaagaagatcgaactgcgtcgcgtaatctttttcaacatcgtcttttggactcttgtgtattgtgtgcctcttGGCttcaatttgatcttcttccagaaaaacagttatagtaccttcgatcgtctgactatgggatcgtcccgtttcgagatttggccacagcttcttaaagcagtattcCGCaaaccgtttatcggttacgggtgggggcagacgggcgtcgctcaattagaaaccatcaataagtctagcGCGaagggagaatggttcacatactcgcatGCGctgttcctggatttaatgctgtggaatggattttttatcggc…
A6	I216G F269W L286V H291R T315A	gtgatgacacaatctcgctcggcttggGGCtccgttattttaatttctctgctgtatcttcttaagtttcaaaagaagatcgaactgcgtcgcgtaatctttttcaacatcgtcttttggactcttgtgtattgtgtgcctcttctgttcaatttgatcttcttccagaaaaacagttatagtaccTGGgatcgtctgactatgggatcgtcccgtttcgagatttggccacagcttGTGaaagcagtattcCGCaaaccgtttatcggttacgggtgggggcagacgggcgtcgctcaattagaaaccatcaataagtctagcGCGaagggagaatggttcacatactcgcataacctgttcctggatttaatgctgtggaatggattttttatcggc…
A7	I216G F269W L286V H291R N325A	gtgatgacacaatctcgctcggcttggGGCtccgttattttaatttctctgctgtatcttcttaagtttcaaaagaagatcgaactgcgtcgcgtaatctttttcaacatcgtcttttggactcttgtgtattgtgtgcctcttctgttcaatttgatcttcttccagaaaaacagttatagtaccTGGgatcgtctgactatgggatcgtcccgtttcgagatttggccacagcttGTGaaagcagtattcCGCaaaccgtttatcggttacgggtgggggcagacgggcgtcgctcaattagaaaccatcaataagtctagcaccaagggagaatggttcacatactcgcatGCGctgttcctggatttaatgctgtggaatggattttttatcggc…
A8	I216G F269W L286V T315A N325A	gtgatgacacaatctcgctcggcttggGGCtccgttattttaatttctctgctgtatcttcttaagtttcaaaagaagatcgaactgcgtcgcgtaatctttttcaacatcgtcttttggactcttgtgtattgtgtgcctcttctgttcaatttgatcttcttccagaaaaacagttatagtaccTGGgatcgtctgactatgggatcgtcccgtttcgagatttggccacagcttGTGaaagcagtattccacaaaccgtttatcggttacgggtgggggcagacgggcgtcgctcaattagaaaccatcaataagtctagcGCGaagggagaatggttcacatactcgcatGCGctgttcctggatttaatgctgtggaatggattttttatcggc…
A9	I216G F269W H291R T315A N325A	gtgatgacacaatctcgctcggcttggGGCtccgttattttaatttctctgctgtatcttcttaagtttcaaaagaagatcgaactgcgtcgcgtaatctttttcaacatcgtcttttggactcttgtgtattgtgtgcctcttctgttcaatttgatcttcttccagaaaaacagttatagtaccTGGgatcgtctgactatgggatcgtcccgtttcgagatttggccacagcttcttaaagcagtattcCGCaaaccgtttatcggttacgggtgggggcagacgggcgtcgctcaattagaaaccatcaataagtctagcGCGaagggagaatggttcacatactcgcatGCGctgttcctggatttaatgctgtggaatggattttttatcggc…
A10	I216G L286V H291R T315A N325A	gtgatgacacaatctcgctcggcttggGGCtccgttattttaatttctctgctgtatcttcttaagtttcaaaagaagatcgaactgcgtcgcgtaatctttttcaacatcgtcttttggactcttgtgtattgtgtgcctcttctgttcaatttgatcttcttccagaaaaacagttatagtaccttcgatcgtctgactatgggatcgtcccgtttcgagatttggccacagcttGTGaaagcagtattcCGCaaaccgtttatcggttacgggtgggggcagacgggcgtcgctcaattagaaaccatcaataagtctagcGCGaagggagaatggttcacatactcgcatGCGctgttcctggatttaatgctgtggaatggattttttatcggc…
A11	L255G F269W L286V H291R T315A	gtgatgacacaatctcgctcggcttggatctccgttattttaatttctctgctgtatcttcttaagtttcaaaagaagatcgaactgcgtcgcgtaatctttttcaacatcgtcttttggactcttgtgtattgtgtgcctcttGGCttcaatttgatcttcttccagaaaaacagttatagtaccTGGgatcgtctgactatgggatcgtcccgtttcgagatttggccacagcttGTGaaagcagtattcCGCaaaccgtttatcggttacgggtgggggcagacgggcgtcgctcaattagaaaccatcaataagtctagcGCGaagggagaatggttcacatactcgcataacctgttcctggatttaatgctgtggaatggattttttatcggc…
A12	L255G F269W L286V H291R N325A	gtgatgacacaatctcgctcggcttggatctccgttattttaatttctctgctgtatcttcttaagtttcaaaagaagatcgaactgcgtcgcgtaatctttttcaacatcgtcttttggactcttgtgtattgtgtgcctcttGGCttcaatttgatcttcttccagaaaaacagttatagtaccTGGgatcgtctgactatgggatcgtcccgtttcgagatttggccacagcttGTGaaagcagtattcCGCaaaccgtttatcggttacgggtgggggcagacgggcgtcgctcaattagaaaccatcaataagtctagcaccaagggagaatggttcacatactcgcatGCGctgttcctggatttaatgctgtggaatggattttttatcggc…
B1	L255G F269W L286V T315A N325A	gtgatgacacaatctcgctcggcttggatctccgttattttaatttctctgctgtatcttcttaagtttcaaaagaagatcgaactgcgtcgcgtaatctttttcaacatcgtcttttggactcttgtgtattgtgtgcctcttGGCttcaatttgatcttcttccagaaaaacagttatagtaccTGGgatcgtctgactatgggatcgtcccgtttcgagatttggccacagcttGTGaaagcagtattccacaaaccgtttatcggttacgggtgggggcagacgggcgtcgctcaattagaaaccatcaataagtctagcGCGaagggagaatggttcacatactcgcatGCGctgttcctggatttaatgctgtggaatggattttttatcggc…
B2	L255G F269W H291R T315A N325A	gtgatgacacaatctcgctcggcttggatctccgttattttaatttctctgctgtatcttcttaagtttcaaaagaagatcgaactgcgtcgcgtaatctttttcaacatcgtcttttggactcttgtgtattgtgtgcctcttGGCttcaatttgatcttcttccagaaaaacagttatagtaccTGGgatcgtctgactatgggatcgtcccgtttcgagatttggccacagcttcttaaagcagtattcCGCaaaccgtttatcggttacgggtgggggcagacgggcgtcgctcaattagaaaccatcaataagtctagcGCGaagggagaatggttcacatactcgcatGCGctgttcctggatttaatgctgtggaatggattttttatcggc…
B3	L255G L286V H291R T315A N325A	gtgatgacacaatctcgctcggcttggatctccgttattttaatttctctgctgtatcttcttaagtttcaaaagaagatcgaactgcgtcgcgtaatctttttcaacatcgtcttttggactcttgtgtattgtgtgcctcttGGCttcaatttgatcttcttccagaaaaacagttatagtaccttcgatcgtctgactatgggatcgtcccgtttcgagatttggccacagcttGTGaaagcagtattcCGCaaaccgtttatcggttacgggtgggggcagacgggcgtcgctcaattagaaaccatcaataagtctagcGCGaagggagaatggttcacatactcgcatGCGctgttcctggatttaatgctgtggaatggattttttatcggc…
B4	F269W L286V H291R T315A N325A	gtgatgacacaatctcgctcggcttggatctccgttattttaatttctctgctgtatcttcttaagtttcaaaagaagatcgaactgcgtcgcgtaatctttttcaacatcgtcttttggactcttgtgtattgtgtgcctcttctgttcaatttgatcttcttccagaaaaacagttatagtaccTGGgatcgtctgactatgggatcgtcccgtttcgagatttggccacagcttGTGaaagcagtattcCGCaaaccgtttatcggttacgggtgggggcagacgggcgtcgctcaattagaaaccatcaataagtctagcGCGaagggagaatggttcacatactcgcatGCGctgttcctggatttaatgctgtggaatggattttttatcggc…
B5	I216G L255G F269W L286V H291R T315A	gtgatgacacaatctcgctcggcttggGGCtccgttattttaatttctctgctgtatcttcttaagtttcaaaagaagatcgaactgcgtcgcgtaatctttttcaacatcgtcttttggactcttgtgtattgtgtgcctcttGGCttcaatttgatcttcttccagaaaaacagttatagtaccTGGgatcgtctgactatgggatcgtcccgtttcgagatttggccacagcttGTGaaagcagtattcCGCaaaccgtttatcggttacgggtgggggcagacgggcgtcgctcaattagaaaccatcaataagtctagcGCGaagggagaatggttcacatactcgcataacctgttcctggatttaatgctgtggaatggattttttatcggc…
B6	I216G L255G F269W L286V H291R N325A	gtgatgacacaatctcgctcggcttggGGCtccgttattttaatttctctgctgtatcttcttaagtttcaaaagaagatcgaactgcgtcgcgtaatctttttcaacatcgtcttttggactcttgtgtattgtgtgcctcttGGCttcaatttgatcttcttccagaaaaacagttatagtaccTGGgatcgtctgactatgggatcgtcccgtttcgagatttggccacagcttGTGaaagcagtattcCGCaaaccgtttatcggttacgggtgggggcagacgggcgtcgctcaattagaaaccatcaataagtctagcaccaagggagaatggttcacatactcgcatGCGctgttcctggatttaatgctgtggaatggattttttatcggc…
B7	I216G L255G F269W L286V T315A N325A	gtgatgacacaatctcgctcggcttggGGCtccgttattttaatttctctgctgtatcttcttaagtttcaaaagaagatcgaactgcgtcgcgtaatctttttcaacatcgtcttttggactcttgtgtattgtgtgcctcttGGCttcaatttgatcttcttccagaaaaacagttatagtaccTGGgatcgtctgactatgggatcgtcccgtttcgagatttggccacagcttGTGaaagcagtattccacaaaccgtttatcggttacgggtgggggcagacgggcgtcgctcaattagaaaccatcaataagtctagcGCGaagggagaatggttcacatactcgcatGCGctgttcctggatttaatgctgtggaatggattttttatcggc…
B8	I216G L255G F269W H291R T315A N325A	gtgatgacacaatctcgctcggcttggGGCtccgttattttaatttctctgctgtatcttcttaagtttcaaaagaagatcgaactgcgtcgcgtaatctttttcaacatcgtcttttggactcttgtgtattgtgtgcctcttGGCttcaatttgatcttcttccagaaaaacagttatagtaccTGGgatcgtctgactatgggatcgtcccgtttcgagatttggccacagcttcttaaagcagtattcCGCaaaccgtttatcggttacgggtgggggcagacgggcgtcgctcaattagaaaccatcaataagtctagcGCGaagggagaatggttcacatactcgcatGCGctgttcctggatttaatgctgtggaatggattttttatcggc…
B9	I216G L255G L286V H291R T315A N325A	gtgatgacacaatctcgctcggcttggGGCtccgttattttaatttctctgctgtatcttcttaagtttcaaaagaagatcgaactgcgtcgcgtaatctttttcaacatcgtcttttggactcttgtgtattgtgtgcctcttGGCttcaatttgatcttcttccagaaaaacagttatagtaccttcgatcgtctgactatgggatcgtcccgtttcgagatttggccacagcttGTGaaagcagtattcCGCaaaccgtttatcggttacgggtgggggcagacgggcgtcgctcaattagaaaccatcaataagtctagcGCGaagggagaatggttcacatactcgcatGCGctgttcctggatttaatgctgtggaatggattttttatcggc…
B10	I216G F269W L286V H291R T315A N325A	gtgatgacacaatctcgctcggcttggGGCtccgttattttaatttctctgctgtatcttcttaagtttcaaaagaagatcgaactgcgtcgcgtaatctttttcaacatcgtcttttggactcttgtgtattgtgtgcctcttctgttcaatttgatcttcttccagaaaaacagttatagtaccTGGgatcgtctgactatgggatcgtcccgtttcgagatttggccacagcttGTGaaagcagtattcCGCaaaccgtttatcggttacgggtgggggcagacgggcgtcgctcaattagaaaccatcaataagtctagcGCGaagggagaatggttcacatactcgcatGCGctgttcctggatttaatgctgtggaatggattttttatcggc…
B11	L255G F269W L286V H291R T315A N325A	gtgatgacacaatctcgctcggcttggatctccgttattttaatttctctgctgtatcttcttaagtttcaaaagaagatcgaactgcgtcgcgtaatctttttcaacatcgtcttttggactcttgtgtattgtgtgcctcttGGCttcaatttgatcttcttccagaaaaacagttatagtaccTGGgatcgtctgactatgggatcgtcccgtttcgagatttggccacagcttGTGaaagcagtattcCGCaaaccgtttatcggttacgggtgggggcagacgggcgtcgctcaattagaaaccatcaataagtctagcGCGaagggagaatggttcacatactcgcatGCGctgttcctggatttaatgctgtggaatggattttttatcggc…
B12	I216G L255G F269W L286V H291R T315A N325A	gtgatgacacaatctcgctcggcttggGGCtccgttattttaatttctctgctgtatcttcttaagtttcaaaagaagatcgaactgcgtcgcgtaatctttttcaacatcgtcttttggactcttgtgtattgtgtgcctcttGGCttcaatttgatcttcttccagaaaaacagttatagtaccTGGgatcgtctgactatgggatcgtcccgtttcgagatttggccacagcttGTGaaagcagtattcCGCaaaccgtttatcggttacgggtgggggcagacgggcgtcgctcaattagaaaccatcaataagtctagcGCGaagggagaatggttcacatactcgcatGCGctgttcctggatttaatgctgtggaatggattttttatcggc…

## Sheet: Plates 4A and 4B Sequences
		Plate 4A
Well	Substitutions	Sequence
A1	F256W K287M	actcttgtgtattgtgtgcctcttctgTGGaatttgatcttcttccagaaaaacagttatagtaccttcgatcgtctgactatgggatcgtcccgtttcgagatttggccacagcttcttATGgcagtattccacaaaccgtttatcggttacgggtgggggcagacgggcgtcgctcaattagaaaccatcaataagtctagcaccaagggagaatggttcacatactcgcataacctgttcctggatttaatgctgtggaatggattttttatcggcctgatcatcagtattcttattttgtgctttctgatcgagttgtattcctcgattaagaacaagtccgatttattcttattcttttgtgttgtggcattcttcgtgcattgcttattagaa…									Yes
A2	F256W Y297W	actcttgtgtattgtgtgcctcttctgTGGaatttgatcttcttccagaaaaacagttatagtaccttcgatcgtctgactatgggatcgtcccgtttcgagatttggccacagcttcttaaagcagtattccacaaaccgtttatcggtTGGgggtgggggcagacgggcgtcgctcaattagaaaccatcaataagtctagcaccaagggagaatggttcacatactcgcataacctgttcctggatttaatgctgtggaatggattttttatcggcctgatcatcagtattcttattttgtgctttctgatcgagttgtattcctcgattaagaacaagtccgatttattcttattcttttgtgttgtggcattcttcgtgcattgcttattagaa…
A3	F256W G300L	actcttgtgtattgtgtgcctcttctgTGGaatttgatcttcttccagaaaaacagttatagtaccttcgatcgtctgactatgggatcgtcccgtttcgagatttggccacagcttcttaaagcagtattccacaaaccgtttatcggttacgggtggCTGcagacgggcgtcgctcaattagaaaccatcaataagtctagcaccaagggagaatggttcacatactcgcataacctgttcctggatttaatgctgtggaatggattttttatcggcctgatcatcagtattcttattttgtgctttctgatcgagttgtattcctcgattaagaacaagtccgatttattcttattcttttgtgttgtggcattcttcgtgcattgcttattagaa…
A4	F256W N325A	actcttgtgtattgtgtgcctcttctgTGGaatttgatcttcttccagaaaaacagttatagtaccttcgatcgtctgactatgggatcgtcccgtttcgagatttggccacagcttcttaaagcagtattccacaaaccgtttatcggttacgggtgggggcagacgggcgtcgctcaattagaaaccatcaataagtctagcaccaagggagaatggttcacatactcgcatGCGctgttcctggatttaatgctgtggaatggattttttatcggcctgatcatcagtattcttattttgtgctttctgatcgagttgtattcctcgattaagaacaagtccgatttattcttattcttttgtgttgtggcattcttcgtgcattgcttattagaa…
A5	F256W M331C	actcttgtgtattgtgtgcctcttctgTGGaatttgatcttcttccagaaaaacagttatagtaccttcgatcgtctgactatgggatcgtcccgtttcgagatttggccacagcttcttaaagcagtattccacaaaccgtttatcggttacgggtgggggcagacgggcgtcgctcaattagaaaccatcaataagtctagcaccaagggagaatggttcacatactcgcataacctgttcctggatttaTGCctgtggaatggattttttatcggcctgatcatcagtattcttattttgtgctttctgatcgagttgtattcctcgattaagaacaagtccgatttattcttattcttttgtgttgtggcattcttcgtgcattgcttattagaa…
A6	F256W L378V	actcttgtgtattgtgtgcctcttctgTGGaatttgatcttcttccagaaaaacagttatagtaccttcgatcgtctgactatgggatcgtcccgtttcgagatttggccacagcttcttaaagcagtattccacaaaccgtttatcggttacgggtgggggcagacgggcgtcgctcaattagaaaccatcaataagtctagcaccaagggagaatggttcacatactcgcataacctgttcctggatttaatgctgtggaatggattttttatcggcctgatcatcagtattcttattttgtgctttctgatcgagttgtattcctcgattaagaacaagtccgatttattcttattcttttgtgttgtggcattcttcgtgcattgcttaGTGgaa…
A7	K287M Y297W	actcttgtgtattgtgtgcctcttctgttcaatttgatcttcttccagaaaaacagttatagtaccttcgatcgtctgactatgggatcgtcccgtttcgagatttggccacagcttcttATGgcagtattccacaaaccgtttatcggtTGGgggtgggggcagacgggcgtcgctcaattagaaaccatcaataagtctagcaccaagggagaatggttcacatactcgcataacctgttcctggatttaatgctgtggaatggattttttatcggcctgatcatcagtattcttattttgtgctttctgatcgagttgtattcctcgattaagaacaagtccgatttattcttattcttttgtgttgtggcattcttcgtgcattgcttattagaa…
A8	K287M G300L	actcttgtgtattgtgtgcctcttctgttcaatttgatcttcttccagaaaaacagttatagtaccttcgatcgtctgactatgggatcgtcccgtttcgagatttggccacagcttcttATGgcagtattccacaaaccgtttatcggttacgggtggCTGcagacgggcgtcgctcaattagaaaccatcaataagtctagcaccaagggagaatggttcacatactcgcataacctgttcctggatttaatgctgtggaatggattttttatcggcctgatcatcagtattcttattttgtgctttctgatcgagttgtattcctcgattaagaacaagtccgatttattcttattcttttgtgttgtggcattcttcgtgcattgcttattagaa…
A9	K287M N325A	actcttgtgtattgtgtgcctcttctgttcaatttgatcttcttccagaaaaacagttatagtaccttcgatcgtctgactatgggatcgtcccgtttcgagatttggccacagcttcttATGgcagtattccacaaaccgtttatcggttacgggtgggggcagacgggcgtcgctcaattagaaaccatcaataagtctagcaccaagggagaatggttcacatactcgcatGCGctgttcctggatttaatgctgtggaatggattttttatcggcctgatcatcagtattcttattttgtgctttctgatcgagttgtattcctcgattaagaacaagtccgatttattcttattcttttgtgttgtggcattcttcgtgcattgcttattagaa…
A10	K287A M331C	actcttgtgtattgtgtgcctcttctgttcaatttgatcttcttccagaaaaacagttatagtaccttcgatcgtctgactatgggatcgtcccgtttcgagatttggccacagcttcttATGgcagtattccacaaaccgtttatcggttacgggtgggggcagacgggcgtcgctcaattagaaaccatcaataagtctagcaccaagggagaatggttcacatactcgcataacctgttcctggatttaTGCctgtggaatggattttttatcggcctgatcatcagtattcttattttgtgctttctgatcgagttgtattcctcgattaagaacaagtccgatttattcttattcttttgtgttgtggcattcttcgtgcattgcttattagaa…
A11	K287M L378V	actcttgtgtattgtgtgcctcttctgttcaatttgatcttcttccagaaaaacagttatagtaccttcgatcgtctgactatgggatcgtcccgtttcgagatttggccacagcttcttATGgcagtattccacaaaccgtttatcggttacgggtgggggcagacgggcgtcgctcaattagaaaccatcaataagtctagcaccaagggagaatggttcacatactcgcataacctgttcctggatttaatgctgtggaatggattttttatcggcctgatcatcagtattcttattttgtgctttctgatcgagttgtattcctcgattaagaacaagtccgatttattcttattcttttgtgttgtggcattcttcgtgcattgcttaGTGgaa…
A12	Y297W G300L	actcttgtgtattgtgtgcctcttctgttcaatttgatcttcttccagaaaaacagttatagtaccttcgatcgtctgactatgggatcgtcccgtttcgagatttggccacagcttcttaaagcagtattccacaaaccgtttatcggtTGGgggtggCTGcagacgggcgtcgctcaattagaaaccatcaataagtctagcaccaagggagaatggttcacatactcgcataacctgttcctggatttaatgctgtggaatggattttttatcggcctgatcatcagtattcttattttgtgctttctgatcgagttgtattcctcgattaagaacaagtccgatttattcttattcttttgtgttgtggcattcttcgtgcattgcttattagaa…
B1	Y297W N325A	actcttgtgtattgtgtgcctcttctgttcaatttgatcttcttccagaaaaacagttatagtaccttcgatcgtctgactatgggatcgtcccgtttcgagatttggccacagcttcttaaagcagtattccacaaaccgtttatcggtTGGgggtgggggcagacgggcgtcgctcaattagaaaccatcaataagtctagcaccaagggagaatggttcacatactcgcatGCGctgttcctggatttaatgctgtggaatggattttttatcggcctgatcatcagtattcttattttgtgctttctgatcgagttgtattcctcgattaagaacaagtccgatttattcttattcttttgtgttgtggcattcttcgtgcattgcttattagaa…
B2	Y297W M331C	actcttgtgtattgtgtgcctcttctgttcaatttgatcttcttccagaaaaacagttatagtaccttcgatcgtctgactatgggatcgtcccgtttcgagatttggccacagcttcttaaagcagtattccacaaaccgtttatcggtTGGgggtgggggcagacgggcgtcgctcaattagaaaccatcaataagtctagcaccaagggagaatggttcacatactcgcataacctgttcctggatttaTGCctgtggaatggattttttatcggcctgatcatcagtattcttattttgtgctttctgatcgagttgtattcctcgattaagaacaagtccgatttattcttattcttttgtgttgtggcattcttcgtgcattgcttattagaa…
B3	Y297W L378V	actcttgtgtattgtgtgcctcttctgttcaatttgatcttcttccagaaaaacagttatagtaccttcgatcgtctgactatgggatcgtcccgtttcgagatttggccacagcttcttaaagcagtattccacaaaccgtttatcggtTGGgggtgggggcagacgggcgtcgctcaattagaaaccatcaataagtctagcaccaagggagaatggttcacatactcgcataacctgttcctggatttaatgctgtggaatggattttttatcggcctgatcatcagtattcttattttgtgctttctgatcgagttgtattcctcgattaagaacaagtccgatttattcttattcttttgtgttgtggcattcttcgtgcattgcttaGTGgaa…
B4	G300L N325A	actcttgtgtattgtgtgcctcttctgttcaatttgatcttcttccagaaaaacagttatagtaccttcgatcgtctgactatgggatcgtcccgtttcgagatttggccacagcttcttaaagcagtattccacaaaccgtttatcggttacgggtggCTGcagacgggcgtcgctcaattagaaaccatcaataagtctagcaccaagggagaatggttcacatactcgcatGCGctgttcctggatttaatgctgtggaatggattttttatcggcctgatcatcagtattcttattttgtgctttctgatcgagttgtattcctcgattaagaacaagtccgatttattcttattcttttgtgttgtggcattcttcgtgcattgcttattagaa…
B5	G300L M331C	actcttgtgtattgtgtgcctcttctgttcaatttgatcttcttccagaaaaacagttatagtaccttcgatcgtctgactatgggatcgtcccgtttcgagatttggccacagcttcttaaagcagtattccacaaaccgtttatcggttacgggtggCTGcagacgggcgtcgctcaattagaaaccatcaataagtctagcaccaagggagaatggttcacatactcgcataacctgttcctggatttaTGCctgtggaatggattttttatcggcctgatcatcagtattcttattttgtgctttctgatcgagttgtattcctcgattaagaacaagtccgatttattcttattcttttgtgttgtggcattcttcgtgcattgcttattagaa…
B6	G300L L378V	actcttgtgtattgtgtgcctcttctgttcaatttgatcttcttccagaaaaacagttatagtaccttcgatcgtctgactatgggatcgtcccgtttcgagatttggccacagcttcttaaagcagtattccacaaaccgtttatcggttacgggtggCTGcagacgggcgtcgctcaattagaaaccatcaataagtctagcaccaagggagaatggttcacatactcgcataacctgttcctggatttaatgctgtggaatggattttttatcggcctgatcatcagtattcttattttgtgctttctgatcgagttgtattcctcgattaagaacaagtccgatttattcttattcttttgtgttgtggcattcttcgtgcattgcttaGTGgaa…
B7	N325A M331C	actcttgtgtattgtgtgcctcttctgttcaatttgatcttcttccagaaaaacagttatagtaccttcgatcgtctgactatgggatcgtcccgtttcgagatttggccacagcttcttaaagcagtattccacaaaccgtttatcggttacgggtgggggcagacgggcgtcgctcaattagaaaccatcaataagtctagcaccaagggagaatggttcacatactcgcatGCGctgttcctggatttaTGCctgtggaatggattttttatcggcctgatcatcagtattcttattttgtgctttctgatcgagttgtattcctcgattaagaacaagtccgatttattcttattcttttgtgttgtggcattcttcgtgcattgcttattagaa…
B8	N325A L378V	actcttgtgtattgtgtgcctcttctgttcaatttgatcttcttccagaaaaacagttatagtaccttcgatcgtctgactatgggatcgtcccgtttcgagatttggccacagcttcttaaagcagtattccacaaaccgtttatcggttacgggtgggggcagacgggcgtcgctcaattagaaaccatcaataagtctagcaccaagggagaatggttcacatactcgcatGCGctgttcctggatttaatgctgtggaatggattttttatcggcctgatcatcagtattcttattttgtgctttctgatcgagttgtattcctcgattaagaacaagtccgatttattcttattcttttgtgttgtggcattcttcgtgcattgcttaGTGgaa…
B9	M331C L378V	actcttgtgtattgtgtgcctcttctgttcaatttgatcttcttccagaaaaacagttatagtaccttcgatcgtctgactatgggatcgtcccgtttcgagatttggccacagcttcttaaagcagtattccacaaaccgtttatcggttacgggtgggggcagacgggcgtcgctcaattagaaaccatcaataagtctagcaccaagggagaatggttcacatactcgcataacctgttcctggatttaTGCctgtggaatggattttttatcggcctgatcatcagtattcttattttgtgctttctgatcgagttgtattcctcgattaagaacaagtccgatttattcttattcttttgtgttgtggcattcttcgtgcattgcttaGTGgaa…
B10	F256W K287M Y297W	actcttgtgtattgtgtgcctcttctgTGGaatttgatcttcttccagaaaaacagttatagtaccttcgatcgtctgactatgggatcgtcccgtttcgagatttggccacagcttcttATGgcagtattccacaaaccgtttatcggtTGGgggtgggggcagacgggcgtcgctcaattagaaaccatcaataagtctagcaccaagggagaatggttcacatactcgcataacctgttcctggatttaatgctgtggaatggattttttatcggcctgatcatcagtattcttattttgtgctttctgatcgagttgtattcctcgattaagaacaagtccgatttattcttattcttttgtgttgtggcattcttcgtgcattgcttattagaa…
B11	F256W K287M G300L	actcttgtgtattgtgtgcctcttctgTGGaatttgatcttcttccagaaaaacagttatagtaccttcgatcgtctgactatgggatcgtcccgtttcgagatttggccacagcttcttATGgcagtattccacaaaccgtttatcggttacgggtggCTGcagacgggcgtcgctcaattagaaaccatcaataagtctagcaccaagggagaatggttcacatactcgcataacctgttcctggatttaatgctgtggaatggattttttatcggcctgatcatcagtattcttattttgtgctttctgatcgagttgtattcctcgattaagaacaagtccgatttattcttattcttttgtgttgtggcattcttcgtgcattgcttattagaa…
B12	F256W K287M N325A	actcttgtgtattgtgtgcctcttctgTGGaatttgatcttcttccagaaaaacagttatagtaccttcgatcgtctgactatgggatcgtcccgtttcgagatttggccacagcttcttATGgcagtattccacaaaccgtttatcggttacgggtgggggcagacgggcgtcgctcaattagaaaccatcaataagtctagcaccaagggagaatggttcacatactcgcatGCGctgttcctggatttaatgctgtggaatggattttttatcggcctgatcatcagtattcttattttgtgctttctgatcgagttgtattcctcgattaagaacaagtccgatttattcttattcttttgtgttgtggcattcttcgtgcattgcttattagaa…
C1	F256W K287M M331C	actcttgtgtattgtgtgcctcttctgTGGaatttgatcttcttccagaaaaacagttatagtaccttcgatcgtctgactatgggatcgtcccgtttcgagatttggccacagcttcttATGgcagtattccacaaaccgtttatcggttacgggtgggggcagacgggcgtcgctcaattagaaaccatcaataagtctagcaccaagggagaatggttcacatactcgcataacctgttcctggatttaTGCctgtggaatggattttttatcggcctgatcatcagtattcttattttgtgctttctgatcgagttgtattcctcgattaagaacaagtccgatttattcttattcttttgtgttgtggcattcttcgtgcattgcttattagaa…
C2	F256W K287M L378V	actcttgtgtattgtgtgcctcttctgTGGaatttgatcttcttccagaaaaacagttatagtaccttcgatcgtctgactatgggatcgtcccgtttcgagatttggccacagcttcttATGgcagtattccacaaaccgtttatcggttacgggtgggggcagacgggcgtcgctcaattagaaaccatcaataagtctagcaccaagggagaatggttcacatactcgcataacctgttcctggatttaatgctgtggaatggattttttatcggcctgatcatcagtattcttattttgtgctttctgatcgagttgtattcctcgattaagaacaagtccgatttattcttattcttttgtgttgtggcattcttcgtgcattgcttaGTGgaa…
C3	F256W Y297W G300L	actcttgtgtattgtgtgcctcttctgTGGaatttgatcttcttccagaaaaacagttatagtaccttcgatcgtctgactatgggatcgtcccgtttcgagatttggccacagcttcttaaagcagtattccacaaaccgtttatcggtTGGgggtggCTGcagacgggcgtcgctcaattagaaaccatcaataagtctagcaccaagggagaatggttcacatactcgcataacctgttcctggatttaatgctgtggaatggattttttatcggcctgatcatcagtattcttattttgtgctttctgatcgagttgtattcctcgattaagaacaagtccgatttattcttattcttttgtgttgtggcattcttcgtgcattgcttattagaa…
C4	F256W Y297W N325A	actcttgtgtattgtgtgcctcttctgTGGaatttgatcttcttccagaaaaacagttatagtaccttcgatcgtctgactatgggatcgtcccgtttcgagatttggccacagcttcttaaagcagtattccacaaaccgtttatcggtTGGgggtgggggcagacgggcgtcgctcaattagaaaccatcaataagtctagcaccaagggagaatggttcacatactcgcatGCGctgttcctggatttaatgctgtggaatggattttttatcggcctgatcatcagtattcttattttgtgctttctgatcgagttgtattcctcgattaagaacaagtccgatttattcttattcttttgtgttgtggcattcttcgtgcattgcttattagaa…
C5	F256W Y297W M331C	actcttgtgtattgtgtgcctcttctgTGGaatttgatcttcttccagaaaaacagttatagtaccttcgatcgtctgactatgggatcgtcccgtttcgagatttggccacagcttcttaaagcagtattccacaaaccgtttatcggtTGGgggtgggggcagacgggcgtcgctcaattagaaaccatcaataagtctagcaccaagggagaatggttcacatactcgcataacctgttcctggatttaTGCctgtggaatggattttttatcggcctgatcatcagtattcttattttgtgctttctgatcgagttgtattcctcgattaagaacaagtccgatttattcttattcttttgtgttgtggcattcttcgtgcattgcttattagaa…
C6	F256W Y297W L378V	actcttgtgtattgtgtgcctcttctgTGGaatttgatcttcttccagaaaaacagttatagtaccttcgatcgtctgactatgggatcgtcccgtttcgagatttggccacagcttcttaaagcagtattccacaaaccgtttatcggtTGGgggtgggggcagacgggcgtcgctcaattagaaaccatcaataagtctagcaccaagggagaatggttcacatactcgcataacctgttcctggatttaatgctgtggaatggattttttatcggcctgatcatcagtattcttattttgtgctttctgatcgagttgtattcctcgattaagaacaagtccgatttattcttattcttttgtgttgtggcattcttcgtgcattgcttaGTGgaa…
C7	F256W G300L N325A	actcttgtgtattgtgtgcctcttctgTGGaatttgatcttcttccagaaaaacagttatagtaccttcgatcgtctgactatgggatcgtcccgtttcgagatttggccacagcttcttaaagcagtattccacaaaccgtttatcggttacgggtggCTGcagacgggcgtcgctcaattagaaaccatcaataagtctagcaccaagggagaatggttcacatactcgcatGCGctgttcctggatttaatgctgtggaatggattttttatcggcctgatcatcagtattcttattttgtgctttctgatcgagttgtattcctcgattaagaacaagtccgatttattcttattcttttgtgttgtggcattcttcgtgcattgcttattagaa…
C8	F256W G300L M331C	actcttgtgtattgtgtgcctcttctgTGGaatttgatcttcttccagaaaaacagttatagtaccttcgatcgtctgactatgggatcgtcccgtttcgagatttggccacagcttcttaaagcagtattccacaaaccgtttatcggttacgggtggCTGcagacgggcgtcgctcaattagaaaccatcaataagtctagcaccaagggagaatggttcacatactcgcataacctgttcctggatttaTGCctgtggaatggattttttatcggcctgatcatcagtattcttattttgtgctttctgatcgagttgtattcctcgattaagaacaagtccgatttattcttattcttttgtgttgtggcattcttcgtgcattgcttattagaa…
C9	F256W G300L L378V	actcttgtgtattgtgtgcctcttctgTGGaatttgatcttcttccagaaaaacagttatagtaccttcgatcgtctgactatgggatcgtcccgtttcgagatttggccacagcttcttaaagcagtattccacaaaccgtttatcggttacgggtggCTGcagacgggcgtcgctcaattagaaaccatcaataagtctagcaccaagggagaatggttcacatactcgcataacctgttcctggatttaatgctgtggaatggattttttatcggcctgatcatcagtattcttattttgtgctttctgatcgagttgtattcctcgattaagaacaagtccgatttattcttattcttttgtgttgtggcattcttcgtgcattgcttaGTGgaa…
C10	F256W N325A M331C	actcttgtgtattgtgtgcctcttctgTGGaatttgatcttcttccagaaaaacagttatagtaccttcgatcgtctgactatgggatcgtcccgtttcgagatttggccacagcttcttaaagcagtattccacaaaccgtttatcggttacgggtgggggcagacgggcgtcgctcaattagaaaccatcaataagtctagcaccaagggagaatggttcacatactcgcatGCGctgttcctggatttaTGCctgtggaatggattttttatcggcctgatcatcagtattcttattttgtgctttctgatcgagttgtattcctcgattaagaacaagtccgatttattcttattcttttgtgttgtggcattcttcgtgcattgcttattagaa…
C11	F256W N325A L378V	actcttgtgtattgtgtgcctcttctgTGGaatttgatcttcttccagaaaaacagttatagtaccttcgatcgtctgactatgggatcgtcccgtttcgagatttggccacagcttcttaaagcagtattccacaaaccgtttatcggttacgggtgggggcagacgggcgtcgctcaattagaaaccatcaataagtctagcaccaagggagaatggttcacatactcgcatGCGctgttcctggatttaatgctgtggaatggattttttatcggcctgatcatcagtattcttattttgtgctttctgatcgagttgtattcctcgattaagaacaagtccgatttattcttattcttttgtgttgtggcattcttcgtgcattgcttaGTGgaa…
C12	F256W M331C L378V	actcttgtgtattgtgtgcctcttctgTGGaatttgatcttcttccagaaaaacagttatagtaccttcgatcgtctgactatgggatcgtcccgtttcgagatttggccacagcttcttaaagcagtattccacaaaccgtttatcggttacgggtgggggcagacgggcgtcgctcaattagaaaccatcaataagtctagcaccaagggagaatggttcacatactcgcataacctgttcctggatttaTGCctgtggaatggattttttatcggcctgatcatcagtattcttattttgtgctttctgatcgagttgtattcctcgattaagaacaagtccgatttattcttattcttttgtgttgtggcattcttcgtgcattgcttaGTGgaa…
D1	K287M Y297W G300L	actcttgtgtattgtgtgcctcttctgttcaatttgatcttcttccagaaaaacagttatagtaccttcgatcgtctgactatgggatcgtcccgtttcgagatttggccacagcttcttATGgcagtattccacaaaccgtttatcggtTGGgggtggCTGcagacgggcgtcgctcaattagaaaccatcaataagtctagcaccaagggagaatggttcacatactcgcataacctgttcctggatttaatgctgtggaatggattttttatcggcctgatcatcagtattcttattttgtgctttctgatcgagttgtattcctcgattaagaacaagtccgatttattcttattcttttgtgttgtggcattcttcgtgcattgcttattagaa…
D2	K287M Y297W N325A	actcttgtgtattgtgtgcctcttctgttcaatttgatcttcttccagaaaaacagttatagtaccttcgatcgtctgactatgggatcgtcccgtttcgagatttggccacagcttcttATGgcagtattccacaaaccgtttatcggtTGGgggtgggggcagacgggcgtcgctcaattagaaaccatcaataagtctagcaccaagggagaatggttcacatactcgcatGCGctgttcctggatttaatgctgtggaatggattttttatcggcctgatcatcagtattcttattttgtgctttctgatcgagttgtattcctcgattaagaacaagtccgatttattcttattcttttgtgttgtggcattcttcgtgcattgcttattagaa…
D3	K287M Y297W M331C	actcttgtgtattgtgtgcctcttctgttcaatttgatcttcttccagaaaaacagttatagtaccttcgatcgtctgactatgggatcgtcccgtttcgagatttggccacagcttcttATGgcagtattccacaaaccgtttatcggtTGGgggtgggggcagacgggcgtcgctcaattagaaaccatcaataagtctagcaccaagggagaatggttcacatactcgcataacctgttcctggatttaTGCctgtggaatggattttttatcggcctgatcatcagtattcttattttgtgctttctgatcgagttgtattcctcgattaagaacaagtccgatttattcttattcttttgtgttgtggcattcttcgtgcattgcttattagaa…
D4	K287M Y297W L378V	actcttgtgtattgtgtgcctcttctgttcaatttgatcttcttccagaaaaacagttatagtaccttcgatcgtctgactatgggatcgtcccgtttcgagatttggccacagcttcttATGgcagtattccacaaaccgtttatcggtTGGgggtgggggcagacgggcgtcgctcaattagaaaccatcaataagtctagcaccaagggagaatggttcacatactcgcataacctgttcctggatttaatgctgtggaatggattttttatcggcctgatcatcagtattcttattttgtgctttctgatcgagttgtattcctcgattaagaacaagtccgatttattcttattcttttgtgttgtggcattcttcgtgcattgcttaGTGgaa…
D5	K287M G300L N325A	actcttgtgtattgtgtgcctcttctgttcaatttgatcttcttccagaaaaacagttatagtaccttcgatcgtctgactatgggatcgtcccgtttcgagatttggccacagcttcttATGgcagtattccacaaaccgtttatcggttacgggtggCTGcagacgggcgtcgctcaattagaaaccatcaataagtctagcaccaagggagaatggttcacatactcgcatGCGctgttcctggatttaatgctgtggaatggattttttatcggcctgatcatcagtattcttattttgtgctttctgatcgagttgtattcctcgattaagaacaagtccgatttattcttattcttttgtgttgtggcattcttcgtgcattgcttattagaa…
D6	K287M G300L M331C	actcttgtgtattgtgtgcctcttctgttcaatttgatcttcttccagaaaaacagttatagtaccttcgatcgtctgactatgggatcgtcccgtttcgagatttggccacagcttcttATGgcagtattccacaaaccgtttatcggtTGGgggtgggggcagacgggcgtcgctcaattagaaaccatcaataagtctagcaccaagggagaatggttcacatactcgcataacctgttcctggatttaTGCctgtggaatggattttttatcggcctgatcatcagtattcttattttgtgctttctgatcgagttgtattcctcgattaagaacaagtccgatttattcttattcttttgtgttgtggcattcttcgtgcattgcttattagaa…
D7	K287M G300L L378V	actcttgtgtattgtgtgcctcttctgttcaatttgatcttcttccagaaaaacagttatagtaccttcgatcgtctgactatgggatcgtcccgtttcgagatttggccacagcttcttATGgcagtattccacaaaccgtttatcggttacgggtggCTGcagacgggcgtcgctcaattagaaaccatcaataagtctagcaccaagggagaatggttcacatactcgcataacctgttcctggatttaatgctgtggaatggattttttatcggcctgatcatcagtattcttattttgtgctttctgatcgagttgtattcctcgattaagaacaagtccgatttattcttattcttttgtgttgtggcattcttcgtgcattgcttaGTGgaa…
D8	K287M N325A M331C	actcttgtgtattgtgtgcctcttctgttcaatttgatcttcttccagaaaaacagttatagtaccttcgatcgtctgactatgggatcgtcccgtttcgagatttggccacagcttcttATGgcagtattccacaaaccgtttatcggttacgggtgggggcagacgggcgtcgctcaattagaaaccatcaataagtctagcaccaagggagaatggttcacatactcgcatGCGctgttcctggatttaTGCctgtggaatggattttttatcggcctgatcatcagtattcttattttgtgctttctgatcgagttgtattcctcgattaagaacaagtccgatttattcttattcttttgtgttgtggcattcttcgtgcattgcttattagaa…
D9	K287M N325A L378V	actcttgtgtattgtgtgcctcttctgttcaatttgatcttcttccagaaaaacagttatagtaccttcgatcgtctgactatgggatcgtcccgtttcgagatttggccacagcttcttATGgcagtattccacaaaccgtttatcggttacgggtgggggcagacgggcgtcgctcaattagaaaccatcaataagtctagcaccaagggagaatggttcacatactcgcatGCGctgttcctggatttaatgctgtggaatggattttttatcggcctgatcatcagtattcttattttgtgctttctgatcgagttgtattcctcgattaagaacaagtccgatttattcttattcttttgtgttgtggcattcttcgtgcattgcttaGTGgaa…
D10	K287A M331C L378V	actcttgtgtattgtgtgcctcttctgttcaatttgatcttcttccagaaaaacagttatagtaccttcgatcgtctgactatgggatcgtcccgtttcgagatttggccacagcttcttATGgcagtattccacaaaccgtttatcggttacgggtgggggcagacgggcgtcgctcaattagaaaccatcaataagtctagcaccaagggagaatggttcacatactcgcataacctgttcctggatttaTGCctgtggaatggattttttatcggcctgatcatcagtattcttattttgtgctttctgatcgagttgtattcctcgattaagaacaagtccgatttattcttattcttttgtgttgtggcattcttcgtgcattgcttaGTGgaa…
D11	Y297W G300L N325A	actcttgtgtattgtgtgcctcttctgttcaatttgatcttcttccagaaaaacagttatagtaccttcgatcgtctgactatgggatcgtcccgtttcgagatttggccacagcttcttaaagcagtattccacaaaccgtttatcggtTGGgggtggCTGcagacgggcgtcgctcaattagaaaccatcaataagtctagcaccaagggagaatggttcacatactcgcatGCGctgttcctggatttaatgctgtggaatggattttttatcggcctgatcatcagtattcttattttgtgctttctgatcgagttgtattcctcgattaagaacaagtccgatttattcttattcttttgtgttgtggcattcttcgtgcattgcttattagaa…
D12	Y297W G300L M331C	actcttgtgtattgtgtgcctcttctgttcaatttgatcttcttccagaaaaacagttatagtaccttcgatcgtctgactatgggatcgtcccgtttcgagatttggccacagcttcttaaagcagtattccacaaaccgtttatcggtTGGgggtggCTGcagacgggcgtcgctcaattagaaaccatcaataagtctagcaccaagggagaatggttcacatactcgcataacctgttcctggatttaTGCctgtggaatggattttttatcggcctgatcatcagtattcttattttgtgctttctgatcgagttgtattcctcgattaagaacaagtccgatttattcttattcttttgtgttgtggcattcttcgtgcattgcttattagaa…
E1	Y297W G300L L378V	actcttgtgtattgtgtgcctcttctgttcaatttgatcttcttccagaaaaacagttatagtaccttcgatcgtctgactatgggatcgtcccgtttcgagatttggccacagcttcttaaagcagtattccacaaaccgtttatcggtTGGgggtggCTGcagacgggcgtcgctcaattagaaaccatcaataagtctagcaccaagggagaatggttcacatactcgcataacctgttcctggatttaatgctgtggaatggattttttatcggcctgatcatcagtattcttattttgtgctttctgatcgagttgtattcctcgattaagaacaagtccgatttattcttattcttttgtgttgtggcattcttcgtgcattgcttaGTGgaa…
E2	Y297W N325A M331C	actcttgtgtattgtgtgcctcttctgttcaatttgatcttcttccagaaaaacagttatagtaccttcgatcgtctgactatgggatcgtcccgtttcgagatttggccacagcttcttaaagcagtattccacaaaccgtttatcggtTGGgggtgggggcagacgggcgtcgctcaattagaaaccatcaataagtctagcaccaagggagaatggttcacatactcgcatGCGctgttcctggatttaTGCctgtggaatggattttttatcggcctgatcatcagtattcttattttgtgctttctgatcgagttgtattcctcgattaagaacaagtccgatttattcttattcttttgtgttgtggcattcttcgtgcattgcttattagaa…
E3	Y297W N325A L378V	actcttgtgtattgtgtgcctcttctgttcaatttgatcttcttccagaaaaacagttatagtaccttcgatcgtctgactatgggatcgtcccgtttcgagatttggccacagcttcttaaagcagtattccacaaaccgtttatcggtTGGgggtgggggcagacgggcgtcgctcaattagaaaccatcaataagtctagcaccaagggagaatggttcacatactcgcatGCGctgttcctggatttaatgctgtggaatggattttttatcggcctgatcatcagtattcttattttgtgctttctgatcgagttgtattcctcgattaagaacaagtccgatttattcttattcttttgtgttgtggcattcttcgtgcattgcttaGTGgaa…
E4	Y297W M331C L378V	actcttgtgtattgtgtgcctcttctgttcaatttgatcttcttccagaaaaacagttatagtaccttcgatcgtctgactatgggatcgtcccgtttcgagatttggccacagcttcttaaagcagtattccacaaaccgtttatcggtTGGgggtgggggcagacgggcgtcgctcaattagaaaccatcaataagtctagcaccaagggagaatggttcacatactcgcataacctgttcctggatttaTGCctgtggaatggattttttatcggcctgatcatcagtattcttattttgtgctttctgatcgagttgtattcctcgattaagaacaagtccgatttattcttattcttttgtgttgtggcattcttcgtgcattgcttaGTGgaa…
E5	G300L N325A M331C	actcttgtgtattgtgtgcctcttctgttcaatttgatcttcttccagaaaaacagttatagtaccttcgatcgtctgactatgggatcgtcccgtttcgagatttggccacagcttcttaaagcagtattccacaaaccgtttatcggttacgggtggCTGcagacgggcgtcgctcaattagaaaccatcaataagtctagcaccaagggagaatggttcacatactcgcatGCGctgttcctggatttaTGCctgtggaatggattttttatcggcctgatcatcagtattcttattttgtgctttctgatcgagttgtattcctcgattaagaacaagtccgatttattcttattcttttgtgttgtggcattcttcgtgcattgcttattagaa…
E6	G300L N325A L378V	actcttgtgtattgtgtgcctcttctgttcaatttgatcttcttccagaaaaacagttatagtaccttcgatcgtctgactatgggatcgtcccgtttcgagatttggccacagcttcttaaagcagtattccacaaaccgtttatcggttacgggtggCTGcagacgggcgtcgctcaattagaaaccatcaataagtctagcaccaagggagaatggttcacatactcgcatGCGctgttcctggatttaatgctgtggaatggattttttatcggcctgatcatcagtattcttattttgtgctttctgatcgagttgtattcctcgattaagaacaagtccgatttattcttattcttttgtgttgtggcattcttcgtgcattgcttaGTGgaa…
E7	G300L M331C L378V	actcttgtgtattgtgtgcctcttctgttcaatttgatcttcttccagaaaaacagttatagtaccttcgatcgtctgactatgggatcgtcccgtttcgagatttggccacagcttcttaaagcagtattccacaaaccgtttatcggttacgggtggCTGcagacgggcgtcgctcaattagaaaccatcaataagtctagcaccaagggagaatggttcacatactcgcataacctgttcctggatttaTGCctgtggaatggattttttatcggcctgatcatcagtattcttattttgtgctttctgatcgagttgtattcctcgattaagaacaagtccgatttattcttattcttttgtgttgtggcattcttcgtgcattgcttaGTGgaa…
E8	N325A M331C L378V	actcttgtgtattgtgtgcctcttctgttcaatttgatcttcttccagaaaaacagttatagtaccttcgatcgtctgactatgggatcgtcccgtttcgagatttggccacagcttcttaaagcagtattccacaaaccgtttatcggttacgggtgggggcagacgggcgtcgctcaattagaaaccatcaataagtctagcaccaagggagaatggttcacatactcgcatGCGctgttcctggatttaTGCctgtggaatggattttttatcggcctgatcatcagtattcttattttgtgctttctgatcgagttgtattcctcgattaagaacaagtccgatttattcttattcttttgtgttgtggcattcttcgtgcattgcttaGTGgaa…
E9	F256W K287M Y297W G300L	actcttgtgtattgtgtgcctcttctgTGGaatttgatcttcttccagaaaaacagttatagtaccttcgatcgtctgactatgggatcgtcccgtttcgagatttggccacagcttcttATGgcagtattccacaaaccgtttatcggtTGGgggtggCTGcagacgggcgtcgctcaattagaaaccatcaataagtctagcaccaagggagaatggttcacatactcgcataacctgttcctggatttaatgctgtggaatggattttttatcggcctgatcatcagtattcttattttgtgctttctgatcgagttgtattcctcgattaagaacaagtccgatttattcttattcttttgtgttgtggcattcttcgtgcattgcttattagaa…
E10	F256W K287M Y297W N325A	actcttgtgtattgtgtgcctcttctgTGGaatttgatcttcttccagaaaaacagttatagtaccttcgatcgtctgactatgggatcgtcccgtttcgagatttggccacagcttcttATGgcagtattccacaaaccgtttatcggtTGGgggtgggggcagacgggcgtcgctcaattagaaaccatcaataagtctagcaccaagggagaatggttcacatactcgcatGCGctgttcctggatttaatgctgtggaatggattttttatcggcctgatcatcagtattcttattttgtgctttctgatcgagttgtattcctcgattaagaacaagtccgatttattcttattcttttgtgttgtggcattcttcgtgcattgcttattagaa…
E11	F256W K287M Y297W M331C	actcttgtgtattgtgtgcctcttctgTGGaatttgatcttcttccagaaaaacagttatagtaccttcgatcgtctgactatgggatcgtcccgtttcgagatttggccacagcttcttATGgcagtattccacaaaccgtttatcggtTGGgggtgggggcagacgggcgtcgctcaattagaaaccatcaataagtctagcaccaagggagaatggttcacatactcgcataacctgttcctggatttaTGCctgtggaatggattttttatcggcctgatcatcagtattcttattttgtgctttctgatcgagttgtattcctcgattaagaacaagtccgatttattcttattcttttgtgttgtggcattcttcgtgcattgcttattagaa…
E12	F256W K287M Y297W L378V	actcttgtgtattgtgtgcctcttctgTGGaatttgatcttcttccagaaaaacagttatagtaccttcgatcgtctgactatgggatcgtcccgtttcgagatttggccacagcttcttATGgcagtattccacaaaccgtttatcggtTGGgggtgggggcagacgggcgtcgctcaattagaaaccatcaataagtctagcaccaagggagaatggttcacatactcgcataacctgttcctggatttaatgctgtggaatggattttttatcggcctgatcatcagtattcttattttgtgctttctgatcgagttgtattcctcgattaagaacaagtccgatttattcttattcttttgtgttgtggcattcttcgtgcattgcttaGTGgaa…
F1	F256W K287M G300L N325A	actcttgtgtattgtgtgcctcttctgTGGaatttgatcttcttccagaaaaacagttatagtaccttcgatcgtctgactatgggatcgtcccgtttcgagatttggccacagcttcttATGgcagtattccacaaaccgtttatcggttacgggtggCTGcagacgggcgtcgctcaattagaaaccatcaataagtctagcaccaagggagaatggttcacatactcgcatGCGctgttcctggatttaatgctgtggaatggattttttatcggcctgatcatcagtattcttattttgtgctttctgatcgagttgtattcctcgattaagaacaagtccgatttattcttattcttttgtgttgtggcattcttcgtgcattgcttattagaa…
F2	F256W K287M G300L M331C	actcttgtgtattgtgtgcctcttctgTGGaatttgatcttcttccagaaaaacagttatagtaccttcgatcgtctgactatgggatcgtcccgtttcgagatttggccacagcttcttATGgcagtattccacaaaccgtttatcggttacgggtggCTGcagacgggcgtcgctcaattagaaaccatcaataagtctagcaccaagggagaatggttcacatactcgcataacctgttcctggatttaTGCctgtggaatggattttttatcggcctgatcatcagtattcttattttgtgctttctgatcgagttgtattcctcgattaagaacaagtccgatttattcttattcttttgtgttgtggcattcttcgtgcattgcttattagaa…
F3	F256W K287M G300L L378V	actcttgtgtattgtgtgcctcttctgTGGaatttgatcttcttccagaaaaacagttatagtaccttcgatcgtctgactatgggatcgtcccgtttcgagatttggccacagcttcttATGgcagtattccacaaaccgtttatcggttacgggtggCTGcagacgggcgtcgctcaattagaaaccatcaataagtctagcaccaagggagaatggttcacatactcgcataacctgttcctggatttaatgctgtggaatggattttttatcggcctgatcatcagtattcttattttgtgctttctgatcgagttgtattcctcgattaagaacaagtccgatttattcttattcttttgtgttgtggcattcttcgtgcattgcttaGTGgaa…
F4	F256W K287M N325A M331C	actcttgtgtattgtgtgcctcttctgTGGaatttgatcttcttccagaaaaacagttatagtaccttcgatcgtctgactatgggatcgtcccgtttcgagatttggccacagcttcttATGgcagtattccacaaaccgtttatcggttacgggtgggggcagacgggcgtcgctcaattagaaaccatcaataagtctagcaccaagggagaatggttcacatactcgcatGCGctgttcctggatttaTGCctgtggaatggattttttatcggcctgatcatcagtattcttattttgtgctttctgatcgagttgtattcctcgattaagaacaagtccgatttattcttattcttttgtgttgtggcattcttcgtgcattgcttattagaa…
F5	F256W K287M N325A L378V	actcttgtgtattgtgtgcctcttctgTGGaatttgatcttcttccagaaaaacagttatagtaccttcgatcgtctgactatgggatcgtcccgtttcgagatttggccacagcttcttATGgcagtattccacaaaccgtttatcggttacgggtgggggcagacgggcgtcgctcaattagaaaccatcaataagtctagcaccaagggagaatggttcacatactcgcatGCGctgttcctggatttaatgctgtggaatggattttttatcggcctgatcatcagtattcttattttgtgctttctgatcgagttgtattcctcgattaagaacaagtccgatttattcttattcttttgtgttgtggcattcttcgtgcattgcttaGTGgaa…
F6	F256W K287M M331C L378V	actcttgtgtattgtgtgcctcttctgTGGaatttgatcttcttccagaaaaacagttatagtaccttcgatcgtctgactatgggatcgtcccgtttcgagatttggccacagcttcttATGgcagtattccacaaaccgtttatcggttacgggtgggggcagacgggcgtcgctcaattagaaaccatcaataagtctagcaccaagggagaatggttcacatactcgcataacctgttcctggatttaTGCctgtggaatggattttttatcggcctgatcatcagtattcttattttgtgctttctgatcgagttgtattcctcgattaagaacaagtccgatttattcttattcttttgtgttgtggcattcttcgtgcattgcttaGTGgaa…
F7	F256W Y297W G300L N325A	actcttgtgtattgtgtgcctcttctgTGGaatttgatcttcttccagaaaaacagttatagtaccttcgatcgtctgactatgggatcgtcccgtttcgagatttggccacagcttcttaaagcagtattccacaaaccgtttatcggtTGGgggtggCTGcagacgggcgtcgctcaattagaaaccatcaataagtctagcaccaagggagaatggttcacatactcgcatGCGctgttcctggatttaatgctgtggaatggattttttatcggcctgatcatcagtattcttattttgtgctttctgatcgagttgtattcctcgattaagaacaagtccgatttattcttattcttttgtgttgtggcattcttcgtgcattgcttattagaa…
F8	F256W Y297W G300L M331C	actcttgtgtattgtgtgcctcttctgTGGaatttgatcttcttccagaaaaacagttatagtaccttcgatcgtctgactatgggatcgtcccgtttcgagatttggccacagcttcttaaagcagtattccacaaaccgtttatcggtTGGgggtggCTGcagacgggcgtcgctcaattagaaaccatcaataagtctagcaccaagggagaatggttcacatactcgcataacctgttcctggatttaTGCctgtggaatggattttttatcggcctgatcatcagtattcttattttgtgctttctgatcgagttgtattcctcgattaagaacaagtccgatttattcttattcttttgtgttgtggcattcttcgtgcattgcttattagaa…
F9	F256W Y297W G300L L378V	actcttgtgtattgtgtgcctcttctgTGGaatttgatcttcttccagaaaaacagttatagtaccttcgatcgtctgactatgggatcgtcccgtttcgagatttggccacagcttcttaaagcagtattccacaaaccgtttatcggtTGGgggtggCTGcagacgggcgtcgctcaattagaaaccatcaataagtctagcaccaagggagaatggttcacatactcgcataacctgttcctggatttaatgctgtggaatggattttttatcggcctgatcatcagtattcttattttgtgctttctgatcgagttgtattcctcgattaagaacaagtccgatttattcttattcttttgtgttgtggcattcttcgtgcattgcttaGTGgaa…
F10	F256W Y297W N325A M331C	actcttgtgtattgtgtgcctcttctgTGGaatttgatcttcttccagaaaaacagttatagtaccttcgatcgtctgactatgggatcgtcccgtttcgagatttggccacagcttcttaaagcagtattccacaaaccgtttatcggtTGGgggtgggggcagacgggcgtcgctcaattagaaaccatcaataagtctagcaccaagggagaatggttcacatactcgcatGCGctgttcctggatttaTGCctgtggaatggattttttatcggcctgatcatcagtattcttattttgtgctttctgatcgagttgtattcctcgattaagaacaagtccgatttattcttattcttttgtgttgtggcattcttcgtgcattgcttattagaa…
F11	F256W Y297W N325A L378V	actcttgtgtattgtgtgcctcttctgTGGaatttgatcttcttccagaaaaacagttatagtaccttcgatcgtctgactatgggatcgtcccgtttcgagatttggccacagcttcttaaagcagtattccacaaaccgtttatcggtTGGgggtgggggcagacgggcgtcgctcaattagaaaccatcaataagtctagcaccaagggagaatggttcacatactcgcatGCGctgttcctggatttaatgctgtggaatggattttttatcggcctgatcatcagtattcttattttgtgctttctgatcgagttgtattcctcgattaagaacaagtccgatttattcttattcttttgtgttgtggcattcttcgtgcattgcttaGTGgaa…
F12	F256W Y297W M331C L378V	actcttgtgtattgtgtgcctcttctgTGGaatttgatcttcttccagaaaaacagttatagtaccttcgatcgtctgactatgggatcgtcccgtttcgagatttggccacagcttcttaaagcagtattccacaaaccgtttatcggtTGGgggtgggggcagacgggcgtcgctcaattagaaaccatcaataagtctagcaccaagggagaatggttcacatactcgcataacctgttcctggatttaTGCctgtggaatggattttttatcggcctgatcatcagtattcttattttgtgctttctgatcgagttgtattcctcgattaagaacaagtccgatttattcttattcttttgtgttgtggcattcttcgtgcattgcttaGTGgaa…
G1	F256W G300L N325A M331C	actcttgtgtattgtgtgcctcttctgTGGaatttgatcttcttccagaaaaacagttatagtaccttcgatcgtctgactatgggatcgtcccgtttcgagatttggccacagcttcttaaagcagtattccacaaaccgtttatcggttacgggtggCTGcagacgggcgtcgctcaattagaaaccatcaataagtctagcaccaagggagaatggttcacatactcgcatGCGctgttcctggatttaTGCctgtggaatggattttttatcggcctgatcatcagtattcttattttgtgctttctgatcgagttgtattcctcgattaagaacaagtccgatttattcttattcttttgtgttgtggcattcttcgtgcattgcttattagaa…
G2	F256W G300L N325A L378V	actcttgtgtattgtgtgcctcttctgTGGaatttgatcttcttccagaaaaacagttatagtaccttcgatcgtctgactatgggatcgtcccgtttcgagatttggccacagcttcttaaagcagtattccacaaaccgtttatcggttacgggtggCTGcagacgggcgtcgctcaattagaaaccatcaataagtctagcaccaagggagaatggttcacatactcgcatGCGctgttcctggatttaatgctgtggaatggattttttatcggcctgatcatcagtattcttattttgtgctttctgatcgagttgtattcctcgattaagaacaagtccgatttattcttattcttttgtgttgtggcattcttcgtgcattgcttaGTGgaa…
G3	F256W G300L M331C L378V	actcttgtgtattgtgtgcctcttctgTGGaatttgatcttcttccagaaaaacagttatagtaccttcgatcgtctgactatgggatcgtcccgtttcgagatttggccacagcttcttaaagcagtattccacaaaccgtttatcggttacgggtggCTGcagacgggcgtcgctcaattagaaaccatcaataagtctagcaccaagggagaatggttcacatactcgcataacctgttcctggatttaTGCctgtggaatggattttttatcggcctgatcatcagtattcttattttgtgctttctgatcgagttgtattcctcgattaagaacaagtccgatttattcttattcttttgtgttgtggcattcttcgtgcattgcttaGTGgaa…
G4	F256W N325A M331C L378V	actcttgtgtattgtgtgcctcttctgTGGaatttgatcttcttccagaaaaacagttatagtaccttcgatcgtctgactatgggatcgtcccgtttcgagatttggccacagcttcttaaagcagtattccacaaaccgtttatcggttacgggtgggggcagacgggcgtcgctcaattagaaaccatcaataagtctagcaccaagggagaatggttcacatactcgcatGCGctgttcctggatttaTGCctgtggaatggattttttatcggcctgatcatcagtattcttattttgtgctttctgatcgagttgtattcctcgattaagaacaagtccgatttattcttattcttttgtgttgtggcattcttcgtgcattgcttaGTGgaa…
G5	K287M Y297W G300L N325A	actcttgtgtattgtgtgcctcttctgttcaatttgatcttcttccagaaaaacagttatagtaccttcgatcgtctgactatgggatcgtcccgtttcgagatttggccacagcttcttATGgcagtattccacaaaccgtttatcggtTGGgggtggCTGcagacgggcgtcgctcaattagaaaccatcaataagtctagcaccaagggagaatggttcacatactcgcatGCGctgttcctggatttaatgctgtggaatggattttttatcggcctgatcatcagtattcttattttgtgctttctgatcgagttgtattcctcgattaagaacaagtccgatttattcttattcttttgtgttgtggcattcttcgtgcattgcttattagaa…
G6	K287M Y297W G300L M331C	actcttgtgtattgtgtgcctcttctgttcaatttgatcttcttccagaaaaacagttatagtaccttcgatcgtctgactatgggatcgtcccgtttcgagatttggccacagcttcttATGgcagtattccacaaaccgtttatcggtTGGgggtggCTGcagacgggcgtcgctcaattagaaaccatcaataagtctagcaccaagggagaatggttcacatactcgcataacctgttcctggatttaTGCctgtggaatggattttttatcggcctgatcatcagtattcttattttgtgctttctgatcgagttgtattcctcgattaagaacaagtccgatttattcttattcttttgtgttgtggcattcttcgtgcattgcttattagaa…
G7	K287M Y297W G300L L378V	actcttgtgtattgtgtgcctcttctgttcaatttgatcttcttccagaaaaacagttatagtaccttcgatcgtctgactatgggatcgtcccgtttcgagatttggccacagcttcttATGgcagtattccacaaaccgtttatcggtTGGgggtggCTGcagacgggcgtcgctcaattagaaaccatcaataagtctagcaccaagggagaatggttcacatactcgcataacctgttcctggatttaatgctgtggaatggattttttatcggcctgatcatcagtattcttattttgtgctttctgatcgagttgtattcctcgattaagaacaagtccgatttattcttattcttttgtgttgtggcattcttcgtgcattgcttaGTGgaa…
G8	K287M Y297W N325A M331C	actcttgtgtattgtgtgcctcttctgttcaatttgatcttcttccagaaaaacagttatagtaccttcgatcgtctgactatgggatcgtcccgtttcgagatttggccacagcttcttATGgcagtattccacaaaccgtttatcggtTGGgggtgggggcagacgggcgtcgctcaattagaaaccatcaataagtctagcaccaagggagaatggttcacatactcgcatGCGctgttcctggatttaTGCctgtggaatggattttttatcggcctgatcatcagtattcttattttgtgctttctgatcgagttgtattcctcgattaagaacaagtccgatttattcttattcttttgtgttgtggcattcttcgtgcattgcttattagaa…
G9	K287M Y297W N325A L378V	actcttgtgtattgtgtgcctcttctgttcaatttgatcttcttccagaaaaacagttatagtaccttcgatcgtctgactatgggatcgtcccgtttcgagatttggccacagcttcttATGgcagtattccacaaaccgtttatcggtTGGgggtgggggcagacgggcgtcgctcaattagaaaccatcaataagtctagcaccaagggagaatggttcacatactcgcatGCGctgttcctggatttaatgctgtggaatggattttttatcggcctgatcatcagtattcttattttgtgctttctgatcgagttgtattcctcgattaagaacaagtccgatttattcttattcttttgtgttgtggcattcttcgtgcattgcttaGTGgaa…
G10	K287M Y297W M331C L378V	actcttgtgtattgtgtgcctcttctgttcaatttgatcttcttccagaaaaacagttatagtaccttcgatcgtctgactatgggatcgtcccgtttcgagatttggccacagcttcttATGgcagtattccacaaaccgtttatcggtTGGgggtgggggcagacgggcgtcgctcaattagaaaccatcaataagtctagcaccaagggagaatggttcacatactcgcataacctgttcctggatttaTGCctgtggaatggattttttatcggcctgatcatcagtattcttattttgtgctttctgatcgagttgtattcctcgattaagaacaagtccgatttattcttattcttttgtgttgtggcattcttcgtgcattgcttaGTGgaa…
G11	K287M G300L N325A M331C	actcttgtgtattgtgtgcctcttctgttcaatttgatcttcttccagaaaaacagttatagtaccttcgatcgtctgactatgggatcgtcccgtttcgagatttggccacagcttcttATGgcagtattccacaaaccgtttatcggttacgggtggCTGcagacgggcgtcgctcaattagaaaccatcaataagtctagcaccaagggagaatggttcacatactcgcatGCGctgttcctggatttaTGCctgtggaatggattttttatcggcctgatcatcagtattcttattttgtgctttctgatcgagttgtattcctcgattaagaacaagtccgatttattcttattcttttgtgttgtggcattcttcgtgcattgcttattagaa…
G12	K287M G300L N325A L378V	actcttgtgtattgtgtgcctcttctgttcaatttgatcttcttccagaaaaacagttatagtaccttcgatcgtctgactatgggatcgtcccgtttcgagatttggccacagcttcttATGgcagtattccacaaaccgtttatcggttacgggtggCTGcagacgggcgtcgctcaattagaaaccatcaataagtctagcaccaagggagaatggttcacatactcgcatGCGctgttcctggatttaatgctgtggaatggattttttatcggcctgatcatcagtattcttattttgtgctttctgatcgagttgtattcctcgattaagaacaagtccgatttattcttattcttttgtgttgtggcattcttcgtgcattgcttaGTGgaa…
H1	K287M G300L M331C L378V	actcttgtgtattgtgtgcctcttctgttcaatttgatcttcttccagaaaaacagttatagtaccttcgatcgtctgactatgggatcgtcccgtttcgagatttggccacagcttcttATGgcagtattccacaaaccgtttatcggttacgggtggCTGcagacgggcgtcgctcaattagaaaccatcaataagtctagcaccaagggagaatggttcacatactcgcataacctgttcctggatttaTGCctgtggaatggattttttatcggcctgatcatcagtattcttattttgtgctttctgatcgagttgtattcctcgattaagaacaagtccgatttattcttattcttttgtgttgtggcattcttcgtgcattgcttaGTGgaa…
H2	K287M N325A M331C L378V	actcttgtgtattgtgtgcctcttctgttcaatttgatcttcttccagaaaaacagttatagtaccttcgatcgtctgactatgggatcgtcccgtttcgagatttggccacagcttcttATGgcagtattccacaaaccgtttatcggttacgggtgggggcagacgggcgtcgctcaattagaaaccatcaataagtctagcaccaagggagaatggttcacatactcgcatGCGctgttcctggatttaTGCctgtggaatggattttttatcggcctgatcatcagtattcttattttgtgctttctgatcgagttgtattcctcgattaagaacaagtccgatttattcttattcttttgtgttgtggcattcttcgtgcattgcttaGTGgaa…
H3	Y297W G300L N325A M331C	actcttgtgtattgtgtgcctcttctgttcaatttgatcttcttccagaaaaacagttatagtaccttcgatcgtctgactatgggatcgtcccgtttcgagatttggccacagcttcttaaagcagtattccacaaaccgtttatcggtTGGgggtggCTGcagacgggcgtcgctcaattagaaaccatcaataagtctagcaccaagggagaatggttcacatactcgcatGCGctgttcctggatttaTGCctgtggaatggattttttatcggcctgatcatcagtattcttattttgtgctttctgatcgagttgtattcctcgattaagaacaagtccgatttattcttattcttttgtgttgtggcattcttcgtgcattgcttattagaa…
H4	Y297W G300L N325A L378V	actcttgtgtattgtgtgcctcttctgttcaatttgatcttcttccagaaaaacagttatagtaccttcgatcgtctgactatgggatcgtcccgtttcgagatttggccacagcttcttaaagcagtattccacaaaccgtttatcggtTGGgggtggCTGcagacgggcgtcgctcaattagaaaccatcaataagtctagcaccaagggagaatggttcacatactcgcatGCGctgttcctggatttaatgctgtggaatggattttttatcggcctgatcatcagtattcttattttgtgctttctgatcgagttgtattcctcgattaagaacaagtccgatttattcttattcttttgtgttgtggcattcttcgtgcattgcttaGTGgaa…
H5	Y297W G300L M331C L378V	actcttgtgtattgtgtgcctcttctgttcaatttgatcttcttccagaaaaacagttatagtaccttcgatcgtctgactatgggatcgtcccgtttcgagatttggccacagcttcttaaagcagtattccacaaaccgtttatcggtTGGgggtggCTGcagacgggcgtcgctcaattagaaaccatcaataagtctagcaccaagggagaatggttcacatactcgcataacctgttcctggatttaTGCctgtggaatggattttttatcggcctgatcatcagtattcttattttgtgctttctgatcgagttgtattcctcgattaagaacaagtccgatttattcttattcttttgtgttgtggcattcttcgtgcattgcttaGTGgaa…
H6	Y297W N325A M331C L378V	actcttgtgtattgtgtgcctcttctgttcaatttgatcttcttccagaaaaacagttatagtaccttcgatcgtctgactatgggatcgtcccgtttcgagatttggccacagcttcttaaagcagtattccacaaaccgtttatcggtTGGgggtgggggcagacgggcgtcgctcaattagaaaccatcaataagtctagcaccaagggagaatggttcacatactcgcatGCGctgttcctggatttaTGCctgtggaatggattttttatcggcctgatcatcagtattcttattttgtgctttctgatcgagttgtattcctcgattaagaacaagtccgatttattcttattcttttgtgttgtggcattcttcgtgcattgcttaGTGgaa…
H7	G300L N325A M331C L378V	actcttgtgtattgtgtgcctcttctgttcaatttgatcttcttccagaaaaacagttatagtaccttcgatcgtctgactatgggatcgtcccgtttcgagatttggccacagcttcttaaagcagtattccacaaaccgtttatcggttacgggtggCTGcagacgggcgtcgctcaattagaaaccatcaataagtctagcaccaagggagaatggttcacatactcgcatGCGctgttcctggatttaTGCctgtggaatggattttttatcggcctgatcatcagtattcttattttgtgctttctgatcgagttgtattcctcgattaagaacaagtccgatttattcttattcttttgtgttgtggcattcttcgtgcattgcttaGTGgaa…
H8	F256W K287M Y297W G300L N325A	actcttgtgtattgtgtgcctcttctgTGGaatttgatcttcttccagaaaaacagttatagtaccttcgatcgtctgactatgggatcgtcccgtttcgagatttggccacagcttcttATGgcagtattccacaaaccgtttatcggtTGGgggtggCTGcagacgggcgtcgctcaattagaaaccatcaataagtctagcaccaagggagaatggttcacatactcgcatGCGctgttcctggatttaatgctgtggaatggattttttatcggcctgatcatcagtattcttattttgtgctttctgatcgagttgtattcctcgattaagaacaagtccgatttattcttattcttttgtgttgtggcattcttcgtgcattgcttattagaa…
H9	F256W K287M Y297W G300L M331C	actcttgtgtattgtgtgcctcttctgTGGaatttgatcttcttccagaaaaacagttatagtaccttcgatcgtctgactatgggatcgtcccgtttcgagatttggccacagcttcttATGgcagtattccacaaaccgtttatcggtTGGgggtggCTGcagacgggcgtcgctcaattagaaaccatcaataagtctagcaccaagggagaatggttcacatactcgcataacctgttcctggatttaTGCctgtggaatggattttttatcggcctgatcatcagtattcttattttgtgctttctgatcgagttgtattcctcgattaagaacaagtccgatttattcttattcttttgtgttgtggcattcttcgtgcattgcttattagaa…
H10	F256W K287M Y297W G300L L378V	actcttgtgtattgtgtgcctcttctgTGGaatttgatcttcttccagaaaaacagttatagtaccttcgatcgtctgactatgggatcgtcccgtttcgagatttggccacagcttcttATGgcagtattccacaaaccgtttatcggtTGGgggtggCTGcagacgggcgtcgctcaattagaaaccatcaataagtctagcaccaagggagaatggttcacatactcgcataacctgttcctggatttaatgctgtggaatggattttttatcggcctgatcatcagtattcttattttgtgctttctgatcgagttgtattcctcgattaagaacaagtccgatttattcttattcttttgtgttgtggcattcttcgtgcattgcttaGTGgaa…
H11	F256W K287M Y297W N325A M331C	actcttgtgtattgtgtgcctcttctgTGGaatttgatcttcttccagaaaaacagttatagtaccttcgatcgtctgactatgggatcgtcccgtttcgagatttggccacagcttcttATGgcagtattccacaaaccgtttatcggtTGGgggtgggggcagacgggcgtcgctcaattagaaaccatcaataagtctagcaccaagggagaatggttcacatactcgcatGCGctgttcctggatttaTGCctgtggaatggattttttatcggcctgatcatcagtattcttattttgtgctttctgatcgagttgtattcctcgattaagaacaagtccgatttattcttattcttttgtgttgtggcattcttcgtgcattgcttattagaa…
H12	F256W K287M Y297W N325A L378V	actcttgtgtattgtgtgcctcttctgTGGaatttgatcttcttccagaaaaacagttatagtaccttcgatcgtctgactatgggatcgtcccgtttcgagatttggccacagcttcttATGgcagtattccacaaaccgtttatcggtTGGgggtgggggcagacgggcgtcgctcaattagaaaccatcaataagtctagcaccaagggagaatggttcacatactcgcatGCGctgttcctggatttaatgctgtggaatggattttttatcggcctgatcatcagtattcttattttgtgctttctgatcgagttgtattcctcgattaagaacaagtccgatttattcttattcttttgtgttgtggcattcttcgtgcattgcttaGTGgaa…
		Plate 4B
Well	Substitutions	Sequence
A1	F256W K287M Y297W M331C L378V	actcttgtgtattgtgtgcctcttctgTGGaatttgatcttcttccagaaaaacagttatagtaccttcgatcgtctgactatgggatcgtcccgtttcgagatttggccacagcttcttATGgcagtattccacaaaccgtttatcggtTGGgggtgggggcagacgggcgtcgctcaattagaaaccatcaataagtctagcaccaagggagaatggttcacatactcgcataacctgttcctggatttaTGCctgtggaatggattttttatcggcctgatcatcagtattcttattttgtgctttctgatcgagttgtattcctcgattaagaacaagtccgatttattcttattcttttgtgttgtggcattcttcgtgcattgcttaGTGgaa…
A2	F256W K287M G300L N325A M331C	actcttgtgtattgtgtgcctcttctgTGGaatttgatcttcttccagaaaaacagttatagtaccttcgatcgtctgactatgggatcgtcccgtttcgagatttggccacagcttcttATGgcagtattccacaaaccgtttatcggttacgggtggCTGcagacgggcgtcgctcaattagaaaccatcaataagtctagcaccaagggagaatggttcacatactcgcatGCGctgttcctggatttaTGCctgtggaatggattttttatcggcctgatcatcagtattcttattttgtgctttctgatcgagttgtattcctcgattaagaacaagtccgatttattcttattcttttgtgttgtggcattcttcgtgcattgcttattagaa…
A3	F256W K287M G300L N325A L378V	actcttgtgtattgtgtgcctcttctgTGGaatttgatcttcttccagaaaaacagttatagtaccttcgatcgtctgactatgggatcgtcccgtttcgagatttggccacagcttcttATGgcagtattccacaaaccgtttatcggttacgggtggCTGcagacgggcgtcgctcaattagaaaccatcaataagtctagcaccaagggagaatggttcacatactcgcatGCGctgttcctggatttaatgctgtggaatggattttttatcggcctgatcatcagtattcttattttgtgctttctgatcgagttgtattcctcgattaagaacaagtccgatttattcttattcttttgtgttgtggcattcttcgtgcattgcttaGTGgaa…
A4	F256W K287M G300L M331C L378V	actcttgtgtattgtgtgcctcttctgTGGaatttgatcttcttccagaaaaacagttatagtaccttcgatcgtctgactatgggatcgtcccgtttcgagatttggccacagcttcttATGgcagtattccacaaaccgtttatcggttacgggtggCTGcagacgggcgtcgctcaattagaaaccatcaataagtctagcaccaagggagaatggttcacatactcgcataacctgttcctggatttaTGCctgtggaatggattttttatcggcctgatcatcagtattcttattttgtgctttctgatcgagttgtattcctcgattaagaacaagtccgatttattcttattcttttgtgttgtggcattcttcgtgcattgcttaGTGgaa…
A5	F256W K287M N325A M331C L378V	actcttgtgtattgtgtgcctcttctgTGGaatttgatcttcttccagaaaaacagttatagtaccttcgatcgtctgactatgggatcgtcccgtttcgagatttggccacagcttcttATGgcagtattccacaaaccgtttatcggttacgggtgggggcagacgggcgtcgctcaattagaaaccatcaataagtctagcaccaagggagaatggttcacatactcgcatGCGctgttcctggatttaTGCctgtggaatggattttttatcggcctgatcatcagtattcttattttgtgctttctgatcgagttgtattcctcgattaagaacaagtccgatttattcttattcttttgtgttgtggcattcttcgtgcattgcttaGTGgaa…
A6	F256W Y297W G300L N325A M331C	actcttgtgtattgtgtgcctcttctgTGGaatttgatcttcttccagaaaaacagttatagtaccttcgatcgtctgactatgggatcgtcccgtttcgagatttggccacagcttcttaaagcagtattccacaaaccgtttatcggtTGGgggtggCTGcagacgggcgtcgctcaattagaaaccatcaataagtctagcaccaagggagaatggttcacatactcgcatGCGctgttcctggatttaTGCctgtggaatggattttttatcggcctgatcatcagtattcttattttgtgctttctgatcgagttgtattcctcgattaagaacaagtccgatttattcttattcttttgtgttgtggcattcttcgtgcattgcttattagaa…
A7	F256W Y297W G300L N325A L378V	actcttgtgtattgtgtgcctcttctgTGGaatttgatcttcttccagaaaaacagttatagtaccttcgatcgtctgactatgggatcgtcccgtttcgagatttggccacagcttcttaaagcagtattccacaaaccgtttatcggtTGGgggtggCTGcagacgggcgtcgctcaattagaaaccatcaataagtctagcaccaagggagaatggttcacatactcgcatGCGctgttcctggatttaatgctgtggaatggattttttatcggcctgatcatcagtattcttattttgtgctttctgatcgagttgtattcctcgattaagaacaagtccgatttattcttattcttttgtgttgtggcattcttcgtgcattgcttaGTGgaa…
A8	F256W Y297W G300L M331C L378V	actcttgtgtattgtgtgcctcttctgTGGaatttgatcttcttccagaaaaacagttatagtaccttcgatcgtctgactatgggatcgtcccgtttcgagatttggccacagcttcttaaagcagtattccacaaaccgtttatcggtTGGgggtggCTGcagacgggcgtcgctcaattagaaaccatcaataagtctagcaccaagggagaatggttcacatactcgcataacctgttcctggatttaTGCctgtggaatggattttttatcggcctgatcatcagtattcttattttgtgctttctgatcgagttgtattcctcgattaagaacaagtccgatttattcttattcttttgtgttgtggcattcttcgtgcattgcttaGTGgaa…
A9	F256W Y297W N325A M331C L378V	actcttgtgtattgtgtgcctcttctgTGGaatttgatcttcttccagaaaaacagttatagtaccttcgatcgtctgactatgggatcgtcccgtttcgagatttggccacagcttcttaaagcagtattccacaaaccgtttatcggtTGGgggtgggggcagacgggcgtcgctcaattagaaaccatcaataagtctagcaccaagggagaatggttcacatactcgcatGCGctgttcctggatttaTGCctgtggaatggattttttatcggcctgatcatcagtattcttattttgtgctttctgatcgagttgtattcctcgattaagaacaagtccgatttattcttattcttttgtgttgtggcattcttcgtgcattgcttaGTGgaa…
A10	F256W G300L N325A M331C L378V	actcttgtgtattgtgtgcctcttctgTGGaatttgatcttcttccagaaaaacagttatagtaccttcgatcgtctgactatgggatcgtcccgtttcgagatttggccacagcttcttaaagcagtattccacaaaccgtttatcggttacgggtggCTGcagacgggcgtcgctcaattagaaaccatcaataagtctagcaccaagggagaatggttcacatactcgcatGCGctgttcctggatttaTGCctgtggaatggattttttatcggcctgatcatcagtattcttattttgtgctttctgatcgagttgtattcctcgattaagaacaagtccgatttattcttattcttttgtgttgtggcattcttcgtgcattgcttaGTGgaa…
A11	K287M Y297W G300L N325A M331C	actcttgtgtattgtgtgcctcttctgttcaatttgatcttcttccagaaaaacagttatagtaccttcgatcgtctgactatgggatcgtcccgtttcgagatttggccacagcttcttATGgcagtattccacaaaccgtttatcggtTGGgggtggCTGcagacgggcgtcgctcaattagaaaccatcaataagtctagcaccaagggagaatggttcacatactcgcatGCGctgttcctggatttaTGCctgtggaatggattttttatcggcctgatcatcagtattcttattttgtgctttctgatcgagttgtattcctcgattaagaacaagtccgatttattcttattcttttgtgttgtggcattcttcgtgcattgcttattagaa…
A12	K287M Y297W G300L N325A L378V	actcttgtgtattgtgtgcctcttctgttcaatttgatcttcttccagaaaaacagttatagtaccttcgatcgtctgactatgggatcgtcccgtttcgagatttggccacagcttcttATGgcagtattccacaaaccgtttatcggtTGGgggtggCTGcagacgggcgtcgctcaattagaaaccatcaataagtctagcaccaagggagaatggttcacatactcgcatGCGctgttcctggatttaatgctgtggaatggattttttatcggcctgatcatcagtattcttattttgtgctttctgatcgagttgtattcctcgattaagaacaagtccgatttattcttattcttttgtgttgtggcattcttcgtgcattgcttaGTGgaa…
B1	K287M Y297W G300L M331C L378V	actcttgtgtattgtgtgcctcttctgttcaatttgatcttcttccagaaaaacagttatagtaccttcgatcgtctgactatgggatcgtcccgtttcgagatttggccacagcttcttATGgcagtattccacaaaccgtttatcggtTGGgggtggCTGcagacgggcgtcgctcaattagaaaccatcaataagtctagcaccaagggagaatggttcacatactcgcataacctgttcctggatttaTGCctgtggaatggattttttatcggcctgatcatcagtattcttattttgtgctttctgatcgagttgtattcctcgattaagaacaagtccgatttattcttattcttttgtgttgtggcattcttcgtgcattgcttaGTGgaa…
B2	K287M Y297W N325A M331C L378V	actcttgtgtattgtgtgcctcttctgttcaatttgatcttcttccagaaaaacagttatagtaccttcgatcgtctgactatgggatcgtcccgtttcgagatttggccacagcttcttATGgcagtattccacaaaccgtttatcggtTGGgggtgggggcagacgggcgtcgctcaattagaaaccatcaataagtctagcaccaagggagaatggttcacatactcgcatGCGctgttcctggatttaTGCctgtggaatggattttttatcggcctgatcatcagtattcttattttgtgctttctgatcgagttgtattcctcgattaagaacaagtccgatttattcttattcttttgtgttgtggcattcttcgtgcattgcttaGTGgaa…
B3	K287M G300L N325A M331C L378V	actcttgtgtattgtgtgcctcttctgttcaatttgatcttcttccagaaaaacagttatagtaccttcgatcgtctgactatgggatcgtcccgtttcgagatttggccacagcttcttATGgcagtattccacaaaccgtttatcggttacgggtggCTGcagacgggcgtcgctcaattagaaaccatcaataagtctagcaccaagggagaatggttcacatactcgcatGCGctgttcctggatttaTGCctgtggaatggattttttatcggcctgatcatcagtattcttattttgtgctttctgatcgagttgtattcctcgattaagaacaagtccgatttattcttattcttttgtgttgtggcattcttcgtgcattgcttaGTGgaa…
B4	Y297W G300L N325A M331C L378V	actcttgtgtattgtgtgcctcttctgttcaatttgatcttcttccagaaaaacagttatagtaccttcgatcgtctgactatgggatcgtcccgtttcgagatttggccacagcttcttaaagcagtattccacaaaccgtttatcggtTGGgggtggCTGcagacgggcgtcgctcaattagaaaccatcaataagtctagcaccaagggagaatggttcacatactcgcatGCGctgttcctggatttaTGCctgtggaatggattttttatcggcctgatcatcagtattcttattttgtgctttctgatcgagttgtattcctcgattaagaacaagtccgatttattcttattcttttgtgttgtggcattcttcgtgcattgcttaGTGgaa…
B5	F256W K287M Y297W G300L N325A M331C	actcttgtgtattgtgtgcctcttctgTGGaatttgatcttcttccagaaaaacagttatagtaccttcgatcgtctgactatgggatcgtcccgtttcgagatttggccacagcttcttATGgcagtattccacaaaccgtttatcggtTGGgggtggCTGcagacgggcgtcgctcaattagaaaccatcaataagtctagcaccaagggagaatggttcacatactcgcatGCGctgttcctggatttaTGCctgtggaatggattttttatcggcctgatcatcagtattcttattttgtgctttctgatcgagttgtattcctcgattaagaacaagtccgatttattcttattcttttgtgttgtggcattcttcgtgcattgcttattagaa…
B6	F256W K287M Y297W G300L N325A L378V	actcttgtgtattgtgtgcctcttctgTGGaatttgatcttcttccagaaaaacagttatagtaccttcgatcgtctgactatgggatcgtcccgtttcgagatttggccacagcttcttATGgcagtattccacaaaccgtttatcggtTGGgggtggCTGcagacgggcgtcgctcaattagaaaccatcaataagtctagcaccaagggagaatggttcacatactcgcatGCGctgttcctggatttaatgctgtggaatggattttttatcggcctgatcatcagtattcttattttgtgctttctgatcgagttgtattcctcgattaagaacaagtccgatttattcttattcttttgtgttgtggcattcttcgtgcattgcttaGTGgaa…
B7	F256W K287M Y297W G300L M331C L378V	actcttgtgtattgtgtgcctcttctgTGGaatttgatcttcttccagaaaaacagttatagtaccttcgatcgtctgactatgggatcgtcccgtttcgagatttggccacagcttcttATGgcagtattccacaaaccgtttatcggtTGGgggtggCTGcagacgggcgtcgctcaattagaaaccatcaataagtctagcaccaagggagaatggttcacatactcgcataacctgttcctggatttaTGCctgtggaatggattttttatcggcctgatcatcagtattcttattttgtgctttctgatcgagttgtattcctcgattaagaacaagtccgatttattcttattcttttgtgttgtggcattcttcgtgcattgcttaGTGgaa…
B8	F256W K287M Y297W N325A M331C L378V	actcttgtgtattgtgtgcctcttctgTGGaatttgatcttcttccagaaaaacagttatagtaccttcgatcgtctgactatgggatcgtcccgtttcgagatttggccacagcttcttATGgcagtattccacaaaccgtttatcggtTGGgggtgggggcagacgggcgtcgctcaattagaaaccatcaataagtctagcaccaagggagaatggttcacatactcgcatGCGctgttcctggatttaTGCctgtggaatggattttttatcggcctgatcatcagtattcttattttgtgctttctgatcgagttgtattcctcgattaagaacaagtccgatttattcttattcttttgtgttgtggcattcttcgtgcattgcttaGTGgaa…
B9	F256W K287M G300L N325A M331C L378V	actcttgtgtattgtgtgcctcttctgTGGaatttgatcttcttccagaaaaacagttatagtaccttcgatcgtctgactatgggatcgtcccgtttcgagatttggccacagcttcttATGgcagtattccacaaaccgtttatcggttacgggtggCTGcagacgggcgtcgctcaattagaaaccatcaataagtctagcaccaagggagaatggttcacatactcgcatGCGctgttcctggatttaTGCctgtggaatggattttttatcggcctgatcatcagtattcttattttgtgctttctgatcgagttgtattcctcgattaagaacaagtccgatttattcttattcttttgtgttgtggcattcttcgtgcattgcttaGTGgaa…
B10	F256W Y297W G300L N325A M331C L378V	actcttgtgtattgtgtgcctcttctgTGGaatttgatcttcttccagaaaaacagttatagtaccttcgatcgtctgactatgggatcgtcccgtttcgagatttggccacagcttcttaaagcagtattccacaaaccgtttatcggtTGGgggtggCTGcagacgggcgtcgctcaattagaaaccatcaataagtctagcaccaagggagaatggttcacatactcgcatGCGctgttcctggatttaTGCctgtggaatggattttttatcggcctgatcatcagtattcttattttgtgctttctgatcgagttgtattcctcgattaagaacaagtccgatttattcttattcttttgtgttgtggcattcttcgtgcattgcttaGTGgaa…
B11	K287M Y297W G300L N325A M331C L378V	actcttgtgtattgtgtgcctcttctgttcaatttgatcttcttccagaaaaacagttatagtaccttcgatcgtctgactatgggatcgtcccgtttcgagatttggccacagcttcttATGgcagtattccacaaaccgtttatcggtTGGgggtggCTGcagacgggcgtcgctcaattagaaaccatcaataagtctagcaccaagggagaatggttcacatactcgcatGCGctgttcctggatttaTGCctgtggaatggattttttatcggcctgatcatcagtattcttattttgtgctttctgatcgagttgtattcctcgattaagaacaagtccgatttattcttattcttttgtgttgtggcattcttcgtgcattgcttaGTGgaa…
B12	F256W K287M Y297W G300L N325A M331C L378V	actcttgtgtattgtgtgcctcttctgTGGaatttgatcttcttccagaaaaacagttatagtaccttcgatcgtctgactatgggatcgtcccgtttcgagatttggccacagcttcttATGgcagtattccacaaaccgtttatcggtTGGgggtggCTGcagacgggcgtcgctcaattagaaaccatcaataagtctagcaccaagggagaatggttcacatactcgcatGCGctgttcctggatttaTGCctgtggaatggattttttatcggcctgatcatcagtattcttattttgtgctttctgatcgagttgtattcctcgattaagaacaagtccgatttattcttattcttttgtgttgtggcattcttcgtgcattgcttaGTGgaa…
