# Supplementary material for: Enhancing O-linking oligosaccharyltransferase functionality through directed evolution
Source: J Biol Chem. 2025 Nov 5;302(1):110885. doi: 10.1016/j.jbc.2025.110885 (PMC12800693; doi:10.1016/j.jbc.2025.110885)
Supplement: Table S4 [file mmc11.xlsx]

## Sheet: psm
Spectrum	Spectrum File	Peptide	Modified Peptide	Extended Peptide	Prev AA	Next AA	Peptide Length	Charge	Retention	Observed Mass	Calibrated Observed Mass	Observed M/Z	Calibrated Observed M/Z	Calculated Peptide Mass	Calculated M/Z	Delta Mass	Expectation	Hyperscore	Nextscore	Probability	Number of Enzymatic Termini	Number of Missed Cleavages	Protein Start	Protein End	Intensity	Assigned Modifications	Observed Modifications	MSFragger Localization	Position Scores	Best Positions	Number Best Positions	Shifted Only Position Scores	Shifted Only Position Ions	Score Best Position	Ions Best Position	Score Second Best Position	Ions Second Best Position	Score All Unshifted	Ions All Unshifted	Score Shifted Best Position	Ions Shifted Best Position	Score Shifted All Positions	Ions Shifted All Positions	Purity	Is Unique	Protein	Protein ID	Entry Name	Gene
20250113_NS-10098_CMH_sample62.04557.04557.2	C:\Users\nichollass\Desktop\2025_Jan_CMH_sample62\MSfragger_70aa\20250113_NS_10098_CMH_sample62\interact.pep.xml	AALEKSLEDTKNR		IQSQISKK.AALEKSLEDTKNR.YCGQIQMI	K	Y	13	2	1853.54	2063	2063	1032.51	1032.51	1473.78	737.897	589.224	0.000531927	17.39	16.32	0.9993	2	2	392	404	0			AALEKSLEDTknR	A(0.61)A(0.61)L(0.61)E(0.61)K(0.61)S(6.23)L(8.98)E(8.98)D(8.98)T(13.88)K(17.39)N(17.39)R(15.75)	K11;N12	2	A(0.61)A(0.61)L(0.61)E(0.61)K(0.61)S(4.09)L(5.42)E(5.42)D(5.42)T(7.41)K(9.13)N(9.13)R(8.52)	A(1)A(1)L(1)E(1)K(1)S(2)L(3)E(3)D(3)T(4)K(5)N(5)R(4)	17.3909	9	15.75	8	7.23348	4	9.12789	5	9.12789	5	0	TRUE	sp|P35527|K1C9_HUMAN	P35527	K1C9_HUMAN	KRT9
20250113_NS-10098_CMH_sample62.04537.04537.2	C:\Users\nichollass\Desktop\2025_Jan_CMH_sample62\MSfragger_70aa\20250113_NS_10098_CMH_sample62\interact.pep.xml	ACVLDLK	ACVLDLK	DIWNECAK.ACVLDLK.DGVRSSRM	K	D	7	2	1845.92	931.48	931.48	466.747	466.747	817.437	409.726	114.043	0.0035748	19.742	12.452	0.8599	2	0	14	20	0	2C(57.0214)	Mod1: ubiquitinylation residue/Double Carbamidomethylation/Addition of N (Theoretical: 114.0429)	ACVLDLk	A(2.93)C(4.15)V(10.46)L(13.42)D(16.48)L(18.02)K(19.74)	K7	1	A(0.00)C(0.15)V(3.82)L(5.47)D(7.03)L(8.79)K(10.78)	A(0)C(1)V(2)L(3)D(4)L(5)K(6)	19.7425	11	18.0232	10	11.9	7	10.7753	6	10.7753	6	0	FALSE	IPI:EPA6-SP|NS:P00005|EPA6-SP	IPI:EPA6-SP|NS:P00005|EPA6-SP	IPI:EPA6-SP|NS:P00005|EPA6-SP
20250113_NS-10098_CMH_sample62.04538.04538.2	C:\Users\nichollass\Desktop\2025_Jan_CMH_sample62\MSfragger_70aa\20250113_NS_10098_CMH_sample62\interact.pep.xml	ACVLDLK	ACVLDLK	DIWNECAK.ACVLDLK.DGVRSSRM	K	D	7	2	1846.23	931.48	931.48	466.747	466.747	817.437	409.726	114.043	0.100231	11.496	9.636	0.3851	2	0	14	20	0	2C(57.0214)	Mod1: ubiquitinylation residue/Double Carbamidomethylation/Addition of N (Theoretical: 114.0429)	ACVLDLk	A(0.00)C(0.00)V(5.46)L(7.60)D(10.03)L(10.03)K(11.50)	K7	1	A(0.00)C(0.00)V(3.15)L(4.20)D(5.42)L(5.42)K(6.88)	A(0)C(0)V(1)L(2)D(3)L(3)K(4)	11.4965	7	10.034	6	4.61783	3	6.87866	4	6.87866	4	0	FALSE	IPI:EPA6-SP|NS:P00005|EPA6-SP	IPI:EPA6-SP|NS:P00005|EPA6-SP	IPI:EPA6-SP|NS:P00005|EPA6-SP
20250113_NS-10098_CMH_sample62.04539.04539.2	C:\Users\nichollass\Desktop\2025_Jan_CMH_sample62\MSfragger_70aa\20250113_NS_10098_CMH_sample62\interact.pep.xml	ACVLDLK	ACVLDLK	DIWNECAK.ACVLDLK.DGVRSSRM	K	D	7	2	1846.84	931.48	931.48	466.747	466.747	817.437	409.726	114.043	0.00405976	20.066	11.52	0.8473	2	0	14	20	0	2C(57.0214)	Mod1: ubiquitinylation residue/Double Carbamidomethylation/Addition of N (Theoretical: 114.0429)	ACVLDLk	A(0.00)C(0.00)V(8.39)L(10.95)D(13.44)L(16.54)K(20.07)	K7	1	A(0.00)C(0.00)V(4.54)L(5.82)D(7.07)L(8.59)K(10.26)	A(0)C(0)V(1)L(2)D(3)L(4)K(5)	20.0669	10	16.5371	8	9.80352	5	10.2634	5	10.2634	5	0	FALSE	IPI:EPA6-SP|NS:P00005|EPA6-SP	IPI:EPA6-SP|NS:P00005|EPA6-SP	IPI:EPA6-SP|NS:P00005|EPA6-SP
20250113_NS-10098_CMH_sample62.05138.05138.2	C:\Users\nichollass\Desktop\2025_Jan_CMH_sample62\MSfragger_70aa\20250113_NS_10098_CMH_sample62\interact.pep.xml	ACVLDLK	ACVLDLK	DIWNECAK.ACVLDLK.DGVRSSRM	K	D	7	2	2046.74	932.463	932.463	467.239	467.239	817.437	409.726	115.026	0.000399568	19.442	12.682	0.9971	2	0	14	20	0	2C(57.0214)	Mod1: Cleavage product of EGS protein crosslinks by hydroylamine treatment/Addition of D (Theoretical: 115.0269)	ACVLDLk	A(5.43)C(6.90)V(12.52)L(15.99)D(15.86)L(17.54)K(19.44)	K7	1	A(1.15)C(1.26)V(4.82)L(6.45)D(6.87)L(8.71)K(10.77)	A(1)C(2)V(3)L(4)D(4)L(5)K(6)	19.4423	11	17.5442	10	12.9488	8	10.7729	6	11.92	7	0	FALSE	IPI:EPA6-SP|NS:P00005|EPA6-SP	IPI:EPA6-SP|NS:P00005|EPA6-SP	IPI:EPA6-SP|NS:P00005|EPA6-SP
20250113_NS-10098_CMH_sample62.05139.05139.2	C:\Users\nichollass\Desktop\2025_Jan_CMH_sample62\MSfragger_70aa\20250113_NS_10098_CMH_sample62\interact.pep.xml	ACVLDLK	ACVLDLK	DIWNECAK.ACVLDLK.DGVRSSRM	K	D	7	2	2047.05	932.463	932.463	467.239	467.239	817.437	409.726	115.026	0.04563	13.863	10.278	0.9704	2	0	14	20	0	2C(57.0214)	Mod1: Cleavage product of EGS protein crosslinks by hydroylamine treatment/Addition of D (Theoretical: 115.0269)	ACVLDLk	A(1.32)C(1.32)V(7.17)L(9.55)D(10.76)L(12.21)K(13.86)	K7	1	A(0.00)C(0.00)V(3.70)L(4.66)D(5.85)L(7.30)K(8.96)	A(0)C(0)V(1)L(2)D(3)L(4)K(5)	13.8634	8	12.2057	7	6.22336	4	8.95566	5	8.95566	5	0	FALSE	IPI:EPA6-SP|NS:P00005|EPA6-SP	IPI:EPA6-SP|NS:P00005|EPA6-SP	IPI:EPA6-SP|NS:P00005|EPA6-SP
20250113_NS-10098_CMH_sample62.05140.05140.2	C:\Users\nichollass\Desktop\2025_Jan_CMH_sample62\MSfragger_70aa\20250113_NS_10098_CMH_sample62\interact.pep.xml	ACVLDLK	ACVLDLK	DIWNECAK.ACVLDLK.DGVRSSRM	K	D	7	2	2047.52	932.463	932.463	467.239	467.239	817.437	409.726	115.026	0.000497164	21.714	13.781	0.9968	2	0	14	20	0	2C(57.0214)	Mod1: Cleavage product of EGS protein crosslinks by hydroylamine treatment/Addition of D (Theoretical: 115.0269)	ACVLDLk	A(7.44)C(8.17)V(12.70)L(14.85)D(14.66)L(18.07)K(21.71)	K7	1	A(3.97)C(4.20)V(9.28)L(10.16)D(8.44)L(10.21)K(12.04)	A(2)C(3)V(4)L(4)D(4)L(5)K(6)	21.7141	11	18.0706	9	13.1385	6	12.0445	6	16.0132	8	0	FALSE	IPI:EPA6-SP|NS:P00005|EPA6-SP	IPI:EPA6-SP|NS:P00005|EPA6-SP	IPI:EPA6-SP|NS:P00005|EPA6-SP
20250113_NS-10098_CMH_sample62.05141.05141.2	C:\Users\nichollass\Desktop\2025_Jan_CMH_sample62\MSfragger_70aa\20250113_NS_10098_CMH_sample62\interact.pep.xml	ACVLDLK	ACVLDLK	DIWNECAK.ACVLDLK.DGVRSSRM	K	D	7	2	2047.72	932.463	932.463	467.239	467.239	817.437	409.726	115.026	0.0255966	13.862	9.015	0.9801	2	0	14	20	0	2C(57.0214)	Mod1: Cleavage product of EGS protein crosslinks by hydroylamine treatment/Addition of D (Theoretical: 115.0269)	ACVLDLk	A(3.82)C(3.82)V(8.67)L(11.70)D(10.35)L(13.48)K(13.86)	K7	1	A(0.94)C(0.94)V(2.70)L(4.16)D(4.59)L(6.36)K(8.40)	A(1)C(1)V(2)L(3)D(3)L(4)K(5)	13.8626	8	13.4818	8	8.33904	5	8.39992	5	9.34422	6	0	FALSE	IPI:EPA6-SP|NS:P00005|EPA6-SP	IPI:EPA6-SP|NS:P00005|EPA6-SP	IPI:EPA6-SP|NS:P00005|EPA6-SP
20250113_NS-10098_CMH_sample62.05142.05142.2	C:\Users\nichollass\Desktop\2025_Jan_CMH_sample62\MSfragger_70aa\20250113_NS_10098_CMH_sample62\interact.pep.xml	ACVLDLK	ACVLDLK	DIWNECAK.ACVLDLK.DGVRSSRM	K	D	7	2	2047.88	932.463	932.463	467.239	467.239	817.437	409.726	115.026	0.00557185	16.516	9.312	0.9934	2	0	14	20	0	2C(57.0214)	Mod1: Cleavage product of EGS protein crosslinks by hydroylamine treatment/Addition of D (Theoretical: 115.0269)	ACVLDLk	A(3.34)C(3.34)V(7.09)L(10.09)D(9.93)L(13.12)K(16.52)	K7	1	A(1.24)C(1.24)V(3.72)L(5.04)D(5.09)L(6.74)K(8.43)	A(1)C(1)V(2)L(3)D(3)L(4)K(5)	16.516	10	13.1226	8	10.1902	6	8.42876	5	9.668	6	0	FALSE	IPI:EPA6-SP|NS:P00005|EPA6-SP	IPI:EPA6-SP|NS:P00005|EPA6-SP	IPI:EPA6-SP|NS:P00005|EPA6-SP
20250113_NS-10098_CMH_sample62.04945.04945.2	C:\Users\nichollass\Desktop\2025_Jan_CMH_sample62\MSfragger_70aa\20250113_NS_10098_CMH_sample62\interact.pep.xml	ACVLDLK	ACVLDLK	DIWNECAK.ACVLDLK.DGVRSSRM	K	D	7	2	1982.85	932.464	932.464	467.239	467.239	817.437	409.726	115.027	0.0168602	13.54	8.716	0.9851	2	0	14	20	0	2C(57.0214)	Mod1: Cleavage product of EGS protein crosslinks by hydroylamine treatment/Addition of D (Theoretical: 115.0269)	ACVLDLk	A(2.70)C(2.70)V(7.28)L(10.26)D(10.06)L(13.38)K(13.54)	K7	1	A(0.87)C(0.87)V(2.18)L(3.41)D(3.78)L(5.40)K(7.29)	A(1)C(1)V(2)L(3)D(3)L(4)K(5)	13.54	9	13.3801	9	8.08207	6	7.29343	5	8.16262	6	0	FALSE	IPI:EPA6-SP|NS:P00005|EPA6-SP	IPI:EPA6-SP|NS:P00005|EPA6-SP	IPI:EPA6-SP|NS:P00005|EPA6-SP
20250113_NS-10098_CMH_sample62.04946.04946.2	C:\Users\nichollass\Desktop\2025_Jan_CMH_sample62\MSfragger_70aa\20250113_NS_10098_CMH_sample62\interact.pep.xml	ACVLDLK	ACVLDLK	DIWNECAK.ACVLDLK.DGVRSSRM	K	D	7	2	1983.19	932.464	932.464	467.239	467.239	817.437	409.726	115.027	0.408554	9.055	5.73	0.9383	2	0	14	20	0	2C(57.0214)	Mod1: Cleavage product of EGS protein crosslinks by hydroylamine treatment/Addition of D (Theoretical: 115.0269)	ACVLdlk	A(0.00)C(0.00)V(5.52)L(6.79)D(9.06)L(9.06)K(9.06)	D5;L6;K7	3	A(0.00)C(0.00)V(2.87)L(2.87)D(3.74)L(3.74)K(3.74)	A(0)C(0)V(1)L(1)D(2)L(2)K(2)	9.05583	5	6.78999	3	5.32012	3	3.73572	2	3.73572	2	0	FALSE	IPI:EPA6-SP|NS:P00005|EPA6-SP	IPI:EPA6-SP|NS:P00005|EPA6-SP	IPI:EPA6-SP|NS:P00005|EPA6-SP
20250113_NS-10098_CMH_sample62.05534.05534.2	C:\Users\nichollass\Desktop\2025_Jan_CMH_sample62\MSfragger_70aa\20250113_NS_10098_CMH_sample62\interact.pep.xml	ACVLDLK	ACVLDLK	DIWNECAK.ACVLDLK.DGVRSSRM	K	D	7	2	2172.58	969.433	969.433	485.724	485.724	817.437	409.726	151.996	0.000233802	16.191	12.163	0.9913	2	0	14	20	0	2C(57.0214)	Mod1: DTT adduct of cysteine (PeakApex: 151.9948, Theoretical: 151.9966); Mod1: O-diethylphosphothione (Theoretical: 152.0061)	AcVLDLK	A(14.36)C(16.19)V(12.38)L(8.79)D(6.42)L(3.26)K(0.65)	C2	1	A(5.72)C(6.37)V(4.51)L(2.67)D(1.83)L(0.65)K(0.65)	A(4)C(5)V(4)L(3)D(2)L(1)K(1)	16.1918	10	14.3603	9	8.6401	5	6.36731	5	6.36731	5	0	FALSE	IPI:EPA6-SP|NS:P00005|EPA6-SP	IPI:EPA6-SP|NS:P00005|EPA6-SP	IPI:EPA6-SP|NS:P00005|EPA6-SP
20250113_NS-10098_CMH_sample62.05535.05535.2	C:\Users\nichollass\Desktop\2025_Jan_CMH_sample62\MSfragger_70aa\20250113_NS_10098_CMH_sample62\interact.pep.xml	ACVLDLK	ACVLDLK	DIWNECAK.ACVLDLK.DGVRSSRM	K	D	7	2	2172.89	969.433	969.433	485.724	485.724	817.437	409.726	151.996	0.106556	11.27	7.759	0.848	2	0	14	20	0	2C(57.0214)	Mod1: DTT adduct of cysteine (PeakApex: 151.9948, Theoretical: 151.9966); Mod1: O-diethylphosphothione (Theoretical: 152.0061)	acVLDLK	A(11.27)C(11.27)V(7.76)L(4.75)D(2.69)L(0.00)K(0.00)	A1;C2	2	A(4.70)C(4.70)V(3.11)L(1.66)D(0.87)L(0.00)K(0.00)	A(4)C(4)V(3)L(2)D(1)L(0)K(0)	11.2708	9	7.75942	7	6.5687	5	4.70215	4	4.70215	4	0	FALSE	IPI:EPA6-SP|NS:P00005|EPA6-SP	IPI:EPA6-SP|NS:P00005|EPA6-SP	IPI:EPA6-SP|NS:P00005|EPA6-SP
20250113_NS-10098_CMH_sample62.05536.05536.2	C:\Users\nichollass\Desktop\2025_Jan_CMH_sample62\MSfragger_70aa\20250113_NS_10098_CMH_sample62\interact.pep.xml	ACVLDLK	ACVLDLK	DIWNECAK.ACVLDLK.DGVRSSRM	K	D	7	2	2173.34	969.433	969.433	485.724	485.724	817.437	409.726	151.996	2.20375e-05	21.727	17.711	0.9999	2	0	14	20	0	2C(57.0214)	Mod1: DTT adduct of cysteine (PeakApex: 151.9948, Theoretical: 151.9966); Mod1: O-diethylphosphothione (Theoretical: 152.0061)	AcVLDLK	A(19.91)C(21.73)V(17.74)L(14.61)D(11.81)L(4.19)K(1.64)	C2	1	A(9.75)C(11.39)V(9.59)L(8.19)D(6.97)L(2.94)K(1.64)	A(5)C(6)V(5)L(4)D(3)L(2)K(1)	21.7278	11	19.9123	10	10.1621	5	11.3944	6	11.3944	6	0	FALSE	IPI:EPA6-SP|NS:P00005|EPA6-SP	IPI:EPA6-SP|NS:P00005|EPA6-SP	IPI:EPA6-SP|NS:P00005|EPA6-SP
20250113_NS-10098_CMH_sample62.04640.04640.2	C:\Users\nichollass\Desktop\2025_Jan_CMH_sample62\MSfragger_70aa\20250113_NS_10098_CMH_sample62\interact.pep.xml	ACVLDLK	ACVLDLK	DIWNECAK.ACVLDLK.DGVRSSRM	K	D	7	2	1884.2	1371.47	1371.47	686.744	686.743	817.437	409.726	554.035	2.56796e-06	16.815	13.196	1	2	0	14	20	0	2C(57.0214)	Mod1: Oxidation or Hydroxylation, Mod2: Unannotated mass-shift 538.0416 (PeakApex: 554.0348)	aCVLDLK	A(9.01)C(7.19)V(7.78)L(7.31)D(6.97)L(6.91)K(7.81)	A1	1	A(0.00)C(0.00)V(0.00)L(0.00)D(0.00)L(0.00)K(0.00)	A(0)C(0)V(0)L(0)D(0)L(0)K(0)	9.00864	6	7.8064	5	16.815	11	0	0	0	0	0	FALSE	IPI:EPA6-SP|NS:P00005|EPA6-SP	IPI:EPA6-SP|NS:P00005|EPA6-SP	IPI:EPA6-SP|NS:P00005|EPA6-SP
20250113_NS-10098_CMH_sample62.04658.04658.2	C:\Users\nichollass\Desktop\2025_Jan_CMH_sample62\MSfragger_70aa\20250113_NS_10098_CMH_sample62\interact.pep.xml	ACVLDLK	ACVLDLK	DIWNECAK.ACVLDLK.DGVRSSRM	K	D	7	2	1890.51	1904.63	1904.62	953.321	953.319	817.437	409.726	1087.19	0.941926	8.722	6.224	0.4342	2	0	14	20	0	2C(57.0214)		ACVLDlk	A(2.50)C(2.50)V(4.72)L(5.88)D(6.05)L(6.22)K(6.22)	L6;K7	2	A(0.00)C(0.00)V(0.00)L(0.00)D(0.00)L(0.00)K(0.00)	A(0)C(0)V(0)L(0)D(0)L(0)K(0)	6.22405	4	6.04504	4	8.72237	6	0	0	0	0	0	FALSE	IPI:EPA6-SP|NS:P00005|EPA6-SP	IPI:EPA6-SP|NS:P00005|EPA6-SP	IPI:EPA6-SP|NS:P00005|EPA6-SP
20250113_NS-10098_CMH_sample62.04652.04652.2	C:\Users\nichollass\Desktop\2025_Jan_CMH_sample62\MSfragger_70aa\20250113_NS_10098_CMH_sample62\interact.pep.xml	ACVLDLK	ACVLDLK	DIWNECAK.ACVLDLK.DGVRSSRM	K	D	7	2	1888.74	1925.51	1925.51	963.762	963.762	817.437	409.726	1108.07	1.0664	10.443	8.132	0.4305	2	0	14	20	0	2C(57.0214)		ACvLDLK	A(5.73)C(5.73)V(8.04)L(7.59)D(6.19)L(5.79)K(4.71)	V3	1	A(0.00)C(0.00)V(0.00)L(0.00)D(0.00)L(0.00)K(0.00)	A(0)C(0)V(0)L(0)D(0)L(0)K(0)	8.04417	5	7.59152	5	10.4434	7	0	0	0	0	0	FALSE	IPI:EPA6-SP|NS:P00005|EPA6-SP	IPI:EPA6-SP|NS:P00005|EPA6-SP	IPI:EPA6-SP|NS:P00005|EPA6-SP
20250113_NS-10098_CMH_sample62.04812.04812.2	C:\Users\nichollass\Desktop\2025_Jan_CMH_sample62\MSfragger_70aa\20250113_NS_10098_CMH_sample62\interact.pep.xml	ACVLDLKDGVR	ACVLDLKDGVR	DIWNECAK.ACVLDLKDGVR.SSRMSVDP	K	S	11	2	1941.47	1156.59	1156.59	579.302	579.303	1244.65	623.335	-88.0633	9.5409e-06	17.739	7.204	0.9994	2	1	14	24	0	2C(57.0214)		acvLDLKDGVR	A(17.74)C(17.74)V(17.74)L(15.62)D(11.88)L(8.20)K(6.34)D(4.65)G(2.48)V(1.74)R(0.00)	A1;C2;V3	3	A(3.42)C(3.42)V(3.42)L(3.42)D(1.75)L(0.00)K(0.00)D(0.00)G(0.00)V(0.00)R(0.00)	A(3)C(3)V(3)L(3)D(2)L(1)K(1)D(1)G(0)V(0)R(0)	17.7397	11	15.6211	10	14.3231	8	3.41668	3	3.41668	3	0	FALSE	IPI:EPA6-SP|NS:P00005|EPA6-SP	IPI:EPA6-SP|NS:P00005|EPA6-SP	IPI:EPA6-SP|NS:P00005|EPA6-SP
20250113_NS-10098_CMH_sample62.04814.04814.2	C:\Users\nichollass\Desktop\2025_Jan_CMH_sample62\MSfragger_70aa\20250113_NS_10098_CMH_sample62\interact.pep.xml	ACVLDLKDGVR	ACVLDLKDGVR	DIWNECAK.ACVLDLKDGVR.SSRMSVDP	K	S	11	2	1942.3	1156.59	1156.59	579.302	579.303	1244.65	623.335	-88.0633	9.20339e-06	27.716	13.686	0.9995	2	1	14	24	0	2C(57.0214)		acvLDLKDGVR	A(27.72)C(27.72)V(27.72)L(25.60)D(21.55)L(17.32)K(14.10)D(12.22)G(4.99)V(2.94)R(0.00)	A1;C2;V3	3	A(11.36)C(11.36)V(11.36)L(11.36)D(9.38)L(7.19)K(5.74)D(5.74)G(2.08)V(0.97)R(0.00)	A(6)C(6)V(6)L(6)D(5)L(4)K(3)D(3)G(2)V(1)R(0)	27.7162	14	25.6029	13	16.3604	8	11.3558	6	11.3558	6	0	FALSE	IPI:EPA6-SP|NS:P00005|EPA6-SP	IPI:EPA6-SP|NS:P00005|EPA6-SP	IPI:EPA6-SP|NS:P00005|EPA6-SP
20250113_NS-10098_CMH_sample62.04988.04988.2	C:\Users\nichollass\Desktop\2025_Jan_CMH_sample62\MSfragger_70aa\20250113_NS_10098_CMH_sample62\interact.pep.xml	ACVLDLKDGVR	ACVLDLKDGVR	DIWNECAK.ACVLDLKDGVR.SSRMSVDP	K	S	11	2	1996.57	1173.62	1173.62	587.816	587.816	1244.65	623.335	-71.0372	4.6125e-10	27.685	10.966	1	2	1	14	24	0	2C(57.0214)	Mod1: Deletion of A (PeakApex: -71.0370, Theoretical: -71.0371)	acVLDLKDGVR	A(27.69)C(27.69)V(23.43)L(18.25)D(14.17)L(9.88)K(6.71)D(5.16)G(2.13)V(1.38)R(0.00)	A1;C2	2	A(11.13)C(11.13)V(9.08)L(6.23)D(4.31)L(2.04)K(0.69)D(0.69)G(0.00)V(0.00)R(0.00)	A(7)C(7)V(6)L(5)D(4)L(3)K(2)D(2)G(1)V(1)R(0)	27.6853	16	23.4291	14	16.5549	9	11.1304	7	11.1304	7	0	FALSE	IPI:EPA6-SP|NS:P00005|EPA6-SP	IPI:EPA6-SP|NS:P00005|EPA6-SP	IPI:EPA6-SP|NS:P00005|EPA6-SP
20250113_NS-10098_CMH_sample62.04989.04989.2	C:\Users\nichollass\Desktop\2025_Jan_CMH_sample62\MSfragger_70aa\20250113_NS_10098_CMH_sample62\interact.pep.xml	ACVLDLKDGVR	ACVLDLKDGVR	DIWNECAK.ACVLDLKDGVR.SSRMSVDP	K	S	11	2	1996.89	1173.62	1173.62	587.816	587.816	1244.65	623.335	-71.0372	0.150921	8.785	0	0.2112	2	1	14	24	0	2C(57.0214)	Mod1: Deletion of A (PeakApex: -71.0370, Theoretical: -71.0371)	aCVLDLKDGVR	A(8.79)C(5.42)V(5.42)L(3.19)D(1.17)L(0.00)K(0.00)D(0.00)G(0.00)V(0.00)R(0.00)	A1	1	A(0.00)C(0.00)V(0.00)L(0.00)D(0.00)L(0.00)K(0.00)D(0.00)G(0.00)V(0.00)R(0.00)	A(0)C(0)V(0)L(0)D(0)L(0)K(0)D(0)G(0)V(0)R(0)	8.78595	5	5.4229	4	8.78595	5	0	0	0	0	0	FALSE	IPI:EPA6-SP|NS:P00005|EPA6-SP	IPI:EPA6-SP|NS:P00005|EPA6-SP	IPI:EPA6-SP|NS:P00005|EPA6-SP
20250113_NS-10098_CMH_sample62.04990.04990.2	C:\Users\nichollass\Desktop\2025_Jan_CMH_sample62\MSfragger_70aa\20250113_NS_10098_CMH_sample62\interact.pep.xml	ACVLDLKDGVR	ACVLDLKDGVR	DIWNECAK.ACVLDLKDGVR.SSRMSVDP	K	S	11	2	1997.35	1173.62	1173.62	587.816	587.816	1244.65	623.335	-71.0372	1.50997e-08	34.108	13.038	1	2	1	14	24	0	2C(57.0214)	Mod1: Deletion of A (PeakApex: -71.0370, Theoretical: -71.0371)	acVLDLKDGVR	A(34.11)C(34.11)V(31.91)L(27.15)D(22.81)L(18.40)K(14.61)D(12.77)G(5.93)V(3.79)R(0.00)	A1;C2	2	A(15.43)C(15.43)V(15.43)L(13.08)D(11.00)L(8.76)K(6.97)D(5.54)G(2.73)V(1.92)R(0.00)	A(8)C(8)V(8)L(7)D(6)L(5)K(4)D(3)G(2)V(1)R(0)	34.1086	17	31.9096	16	18.6791	10	15.4295	8	15.4295	8	0	FALSE	IPI:EPA6-SP|NS:P00005|EPA6-SP	IPI:EPA6-SP|NS:P00005|EPA6-SP	IPI:EPA6-SP|NS:P00005|EPA6-SP
20250113_NS-10098_CMH_sample62.04992.04992.2	C:\Users\nichollass\Desktop\2025_Jan_CMH_sample62\MSfragger_70aa\20250113_NS_10098_CMH_sample62\interact.pep.xml	ACVLDLKDGVR	ACVLDLKDGVR	DIWNECAK.ACVLDLKDGVR.SSRMSVDP	K	S	11	2	1998.11	1173.62	1173.62	587.816	587.816	1244.65	623.335	-71.0372	2.46186e-07	24.199	10.481	1	2	1	14	24	0	2C(57.0214)	Mod1: Deletion of A (PeakApex: -71.0370, Theoretical: -71.0371)	acvLDLKDGVR	A(24.20)C(24.20)V(24.20)L(19.84)D(15.99)L(11.91)K(8.86)D(7.39)G(0.83)V(0.83)R(0.00)	A1;C2;V3	3	A(10.65)C(10.65)V(10.65)L(8.42)D(6.60)L(4.43)K(3.08)D(3.08)G(0.00)V(0.00)R(0.00)	A(6)C(6)V(6)L(5)D(4)L(3)K(2)D(2)G(1)V(1)R(0)	24.1999	13	19.8445	11	13.5547	7	10.6452	6	10.6452	6	0	FALSE	IPI:EPA6-SP|NS:P00005|EPA6-SP	IPI:EPA6-SP|NS:P00005|EPA6-SP	IPI:EPA6-SP|NS:P00005|EPA6-SP
20250113_NS-10098_CMH_sample62.04993.04993.2	C:\Users\nichollass\Desktop\2025_Jan_CMH_sample62\MSfragger_70aa\20250113_NS_10098_CMH_sample62\interact.pep.xml	ACVLDLKDGVR	ACVLDLKDGVR	DIWNECAK.ACVLDLKDGVR.SSRMSVDP	K	S	11	2	1998.33	1173.62	1173.62	587.816	587.816	1244.65	623.335	-71.0372	4.00893e-06	20.741	8.497	1	2	1	14	24	0	2C(57.0214)	Mod1: Deletion of A (PeakApex: -71.0370, Theoretical: -71.0371)	acVLDLKDGVR	A(20.74)C(20.74)V(20.65)L(15.52)D(11.68)L(8.24)K(6.50)D(4.96)G(2.04)V(1.30)R(0.00)	A1;C2	2	A(6.93)C(6.93)V(5.18)L(2.39)D(0.84)L(0.00)K(0.00)D(0.00)G(0.00)V(0.00)R(0.00)	A(5)C(5)V(4)L(3)D(2)L(1)K(1)D(1)G(0)V(0)R(0)	20.7417	13	20.6476	13	13.8137	9	6.92803	5	6.92803	5	0	FALSE	IPI:EPA6-SP|NS:P00005|EPA6-SP	IPI:EPA6-SP|NS:P00005|EPA6-SP	IPI:EPA6-SP|NS:P00005|EPA6-SP
20250113_NS-10098_CMH_sample62.04770.04770.2	C:\Users\nichollass\Desktop\2025_Jan_CMH_sample62\MSfragger_70aa\20250113_NS_10098_CMH_sample62\interact.pep.xml	ACVLDLKDGVR	ACVLDLKDGVR	DIWNECAK.ACVLDLKDGVR.SSRMSVDP	K	S	11	2	1928.28	1173.62	1173.62	587.816	587.816	1244.65	623.335	-71.0371	7.2652e-10	29.836	11.316	1	2	1	14	24	0	2C(57.0214)	Mod1: Deletion of A (PeakApex: -71.0370, Theoretical: -71.0371)	acVLDLKDGVR	A(29.84)C(29.84)V(25.44)L(19.98)D(15.70)L(11.17)K(8.00)D(5.35)G(2.28)V(1.54)R(0.00)	A1;C2	2	A(13.35)C(13.35)V(11.16)L(7.96)D(5.75)L(3.18)K(1.79)D(0.69)G(0.00)V(0.00)R(0.00)	A(8)C(8)V(7)L(6)D(5)L(4)K(3)D(2)G(1)V(1)R(0)	29.8367	17	25.4419	15	16.491	9	13.3457	8	13.3457	8	0	FALSE	IPI:EPA6-SP|NS:P00005|EPA6-SP	IPI:EPA6-SP|NS:P00005|EPA6-SP	IPI:EPA6-SP|NS:P00005|EPA6-SP
20250113_NS-10098_CMH_sample62.04771.04771.2	C:\Users\nichollass\Desktop\2025_Jan_CMH_sample62\MSfragger_70aa\20250113_NS_10098_CMH_sample62\interact.pep.xml	ACVLDLKDGVR	ACVLDLKDGVR	DIWNECAK.ACVLDLKDGVR.SSRMSVDP	K	S	11	2	1928.53	1173.62	1173.62	587.816	587.816	1244.65	623.335	-71.0371	0.000464697	21.542	6.909	0.8116	2	1	14	24	0	2C(57.0214)	Mod1: Deletion of A (PeakApex: -71.0370, Theoretical: -71.0371)	aCVLDLKDGVR	A(21.54)C(17.81)V(15.69)L(11.24)D(7.38)L(4.07)K(1.79)D(0.69)G(0.00)V(0.00)R(0.00)	A1	1	A(4.95)C(4.95)V(4.95)L(3.18)D(1.79)L(0.69)K(0.00)D(0.00)G(0.00)V(0.00)R(0.00)	A(5)C(5)V(5)L(4)D(3)L(2)K(1)D(1)G(0)V(0)R(0)	21.5428	14	17.8073	13	16.5949	9	4.94791	5	4.94791	5	0	FALSE	IPI:EPA6-SP|NS:P00005|EPA6-SP	IPI:EPA6-SP|NS:P00005|EPA6-SP	IPI:EPA6-SP|NS:P00005|EPA6-SP
20250113_NS-10098_CMH_sample62.04772.04772.2	C:\Users\nichollass\Desktop\2025_Jan_CMH_sample62\MSfragger_70aa\20250113_NS_10098_CMH_sample62\interact.pep.xml	ACVLDLKDGVR	ACVLDLKDGVR	DIWNECAK.ACVLDLKDGVR.SSRMSVDP	K	S	11	2	1929.01	1173.62	1173.62	587.816	587.816	1244.65	623.335	-71.0371	3.58121e-08	31.798	13.144	1	2	1	14	24	0	2C(57.0214)	Mod1: Deletion of A (PeakApex: -71.0370, Theoretical: -71.0371)	acVLDLKDGVR	A(31.80)C(31.80)V(29.60)L(24.94)D(20.71)L(16.48)K(12.89)D(9.97)G(3.53)V(2.62)R(0.00)	A1;C2	2	A(13.14)C(13.14)V(13.14)L(10.90)D(8.94)L(6.89)K(5.29)D(4.15)G(1.56)V(1.56)R(0.00)	A(7)C(7)V(7)L(6)D(5)L(4)K(3)D(2)G(1)V(1)R(0)	31.7982	16	29.5971	15	18.6611	9	13.137	7	13.137	7	0	FALSE	IPI:EPA6-SP|NS:P00005|EPA6-SP	IPI:EPA6-SP|NS:P00005|EPA6-SP	IPI:EPA6-SP|NS:P00005|EPA6-SP
20250113_NS-10098_CMH_sample62.04776.04776.2	C:\Users\nichollass\Desktop\2025_Jan_CMH_sample62\MSfragger_70aa\20250113_NS_10098_CMH_sample62\interact.pep.xml	ACVLDLKDGVR	ACVLDLKDGVR	DIWNECAK.ACVLDLKDGVR.SSRMSVDP	K	S	11	2	1929.75	1173.62	1173.62	587.816	587.816	1244.65	623.335	-71.0371	1.20721e-07	24.472	8.419	1	2	1	14	24	0	2C(57.0214)	Mod1: Deletion of A (PeakApex: -71.0370, Theoretical: -71.0371)	acVLDLKDGVR	A(24.47)C(24.47)V(20.35)L(15.13)D(11.25)L(8.14)K(5.69)D(4.16)G(1.87)V(1.13)R(0.00)	A1;C2	2	A(8.68)C(8.68)V(6.75)L(3.72)D(1.88)L(0.69)K(0.00)D(0.00)G(0.00)V(0.00)R(0.00)	A(6)C(6)V(5)L(4)D(3)L(2)K(1)D(1)G(0)V(0)R(0)	24.4721	15	20.3454	13	15.7958	9	8.67629	6	8.67629	6	0	FALSE	IPI:EPA6-SP|NS:P00005|EPA6-SP	IPI:EPA6-SP|NS:P00005|EPA6-SP	IPI:EPA6-SP|NS:P00005|EPA6-SP
20250113_NS-10098_CMH_sample62.04777.04777.2	C:\Users\nichollass\Desktop\2025_Jan_CMH_sample62\MSfragger_70aa\20250113_NS_10098_CMH_sample62\interact.pep.xml	ACVLDLKDGVR	ACVLDLKDGVR	DIWNECAK.ACVLDLKDGVR.SSRMSVDP	K	S	11	2	1930.02	1173.62	1173.62	587.816	587.816	1244.65	623.335	-71.0371	0.198381	10.31	6.913	0.2006	2	1	14	24	0	2C(57.0214)	Mod1: Deletion of A (PeakApex: -71.0370, Theoretical: -71.0371)	acVLDLKDGVR	A(10.31)C(10.31)V(8.35)L(5.95)D(3.36)L(1.79)K(0.69)D(0.00)G(0.00)V(0.00)R(0.00)	A1;C2	2	A(0.00)C(0.00)V(0.00)L(0.00)D(0.00)L(0.00)K(0.00)D(0.00)G(0.00)V(0.00)R(0.00)	A(1)C(1)V(1)L(0)D(0)L(0)K(0)D(0)G(0)V(0)R(0)	10.3107	8	8.34689	7	10.3107	7	0	0	0	1	0	FALSE	IPI:EPA6-SP|NS:P00005|EPA6-SP	IPI:EPA6-SP|NS:P00005|EPA6-SP	IPI:EPA6-SP|NS:P00005|EPA6-SP
20250113_NS-10098_CMH_sample62.07435.07435.2	C:\Users\nichollass\Desktop\2025_Jan_CMH_sample62\MSfragger_70aa\20250113_NS_10098_CMH_sample62\interact.pep.xml	ACVLDLKDGVR	ACVLDLKDGVR	DIWNECAK.ACVLDLKDGVR.SSRMSVDP	K	S	11	2	2713.78	1211.63	1211.63	606.824	606.823	1244.65	623.335	-33.0225	9.35e-12	25.319	8.934	1	2	1	14	24	0	2C(57.0214)		acVLDLKDGVR	A(25.32)C(25.32)V(20.87)L(16.48)D(12.46)L(8.46)K(5.92)D(4.30)G(2.05)V(1.30)R(0.00)	A1;C2	2	A(9.06)C(9.06)V(6.81)L(4.58)D(2.72)L(0.69)K(0.00)D(0.00)G(0.00)V(0.00)R(0.00)	A(6)C(6)V(5)L(4)D(3)L(2)K(1)D(1)G(0)V(0)R(0)	25.3197	15	20.8653	13	16.2616	9	9.05814	6	9.05814	6	0	FALSE	IPI:EPA6-SP|NS:P00005|EPA6-SP	IPI:EPA6-SP|NS:P00005|EPA6-SP	IPI:EPA6-SP|NS:P00005|EPA6-SP
20250113_NS-10098_CMH_sample62.07436.07436.2	C:\Users\nichollass\Desktop\2025_Jan_CMH_sample62\MSfragger_70aa\20250113_NS_10098_CMH_sample62\interact.pep.xml	ACVLDLKDGVR	ACVLDLKDGVR	DIWNECAK.ACVLDLKDGVR.SSRMSVDP	K	S	11	2	2714.07	1211.63	1211.63	606.824	606.823	1244.65	623.335	-33.0225	0.0154081	13.749	0	0.3317	2	1	14	24	0	2C(57.0214)		AcVLDLKDGVR	A(11.60)C(13.75)V(11.59)L(9.21)D(6.50)L(3.84)K(2.03)D(0.77)G(0.00)V(0.00)R(0.00)	C2	1	A(0.69)C(0.69)V(0.69)L(0.69)D(0.69)L(0.00)K(0.00)D(0.00)G(0.00)V(0.00)R(0.00)	A(2)C(3)V(3)L(3)D(3)L(2)K(2)D(2)G(1)V(1)R(1)	13.7494	10	11.5997	9	10.9066	7	0.693147	2	0.693147	3	0	FALSE	IPI:EPA6-SP|NS:P00005|EPA6-SP	IPI:EPA6-SP|NS:P00005|EPA6-SP	IPI:EPA6-SP|NS:P00005|EPA6-SP
20250113_NS-10098_CMH_sample62.07437.07437.2	C:\Users\nichollass\Desktop\2025_Jan_CMH_sample62\MSfragger_70aa\20250113_NS_10098_CMH_sample62\interact.pep.xml	ACVLDLKDGVR	ACVLDLKDGVR	DIWNECAK.ACVLDLKDGVR.SSRMSVDP	K	S	11	2	2714.58	1211.63	1211.63	606.824	606.823	1244.65	623.335	-33.0225	1.71388e-07	34.388	17.387	1	2	1	14	24	0	2C(57.0214)		acVLDLKDGVR	A(34.39)C(34.39)V(30.06)L(25.78)D(21.52)L(17.28)K(13.70)D(11.79)G(4.07)V(2.02)R(0.00)	A1;C2	2	A(15.65)C(15.65)V(13.52)L(11.41)D(9.44)L(7.33)K(5.83)D(5.83)G(2.16)V(1.08)R(0.00)	A(8)C(8)V(7)L(6)D(5)L(4)K(3)D(3)G(2)V(1)R(0)	34.3887	17	30.0575	15	18.7345	9	15.6541	8	15.6541	8	0	FALSE	IPI:EPA6-SP|NS:P00005|EPA6-SP	IPI:EPA6-SP|NS:P00005|EPA6-SP	IPI:EPA6-SP|NS:P00005|EPA6-SP
20250113_NS-10098_CMH_sample62.07573.07573.2	C:\Users\nichollass\Desktop\2025_Jan_CMH_sample62\MSfragger_70aa\20250113_NS_10098_CMH_sample62\interact.pep.xml	ACVLDLKDGVR	ACVLDLKDGVR	DIWNECAK.ACVLDLKDGVR.SSRMSVDP	K	S	11	2	2752.13	1213.9	1213.9	607.956	607.957	1244.65	623.335	-30.7558	0.00112309	10.671	0	0.3885	2	1	14	24	0	2C(57.0214)		acvLDLKDGVR	A(10.67)C(10.67)V(10.67)L(8.67)D(6.69)L(4.94)K(3.42)D(2.13)G(0.84)V(0.84)R(0.00)	A1;C2;V3	3	A(0.00)C(0.00)V(0.00)L(0.00)D(0.00)L(0.00)K(0.00)D(0.00)G(0.00)V(0.00)R(0.00)	A(0)C(0)V(0)L(0)D(0)L(0)K(0)D(0)G(0)V(0)R(0)	10.6713	7	8.67124	6	10.6713	7	0	0	0	0	0	FALSE	IPI:EPA6-SP|NS:P00005|EPA6-SP	IPI:EPA6-SP|NS:P00005|EPA6-SP	IPI:EPA6-SP|NS:P00005|EPA6-SP
20250113_NS-10098_CMH_sample62.04749.04749.2	C:\Users\nichollass\Desktop\2025_Jan_CMH_sample62\MSfragger_70aa\20250113_NS_10098_CMH_sample62\interact.pep.xml	ACVLDLKDGVR	ACVLDLKDGVR	DIWNECAK.ACVLDLKDGVR.SSRMSVDP	K	S	11	2	1921.17	1226.64	1226.64	614.329	614.329	1244.65	623.335	-18.0106	1.23657e-05	23.548	17.585	0.9998	2	1	14	24	0	2C(57.0214)	Mod1: Dehydration/Pyro-glu from E (PeakApex: -18.0104, Theoretical: -18.0106)	ACVLDLKdgvR	A(0.71)C(1.43)V(6.73)L(10.26)D(13.75)L(17.51)K(21.40)D(23.55)G(23.55)V(23.55)R(19.60)	D8;G9;V10	3	A(0.00)C(0.00)V(1.86)L(3.99)D(5.93)L(7.90)K(9.85)D(11.87)G(11.87)V(11.87)R(11.87)	A(1)C(2)V(3)L(4)D(5)L(6)K(7)D(8)G(8)V(8)R(7)	23.5484	14	21.4016	13	8.45015	6	11.867	8	11.867	8	0	FALSE	IPI:EPA6-SP|NS:P00005|EPA6-SP	IPI:EPA6-SP|NS:P00005|EPA6-SP	IPI:EPA6-SP|NS:P00005|EPA6-SP
20250113_NS-10098_CMH_sample62.04750.04750.2	C:\Users\nichollass\Desktop\2025_Jan_CMH_sample62\MSfragger_70aa\20250113_NS_10098_CMH_sample62\interact.pep.xml	ACVLDLKDGVR	ACVLDLKDGVR	DIWNECAK.ACVLDLKDGVR.SSRMSVDP	K	S	11	2	1921.48	1226.64	1226.64	614.329	614.329	1244.65	623.335	-18.0106	0.439795	6.927	6.927	0.1847	2	1	14	24	0	2C(57.0214)	Mod1: Dehydration/Pyro-glu from E (PeakApex: -18.0104, Theoretical: -18.0106)	ACVLDLkdgvr	A(0.00)C(0.00)V(0.00)L(1.39)D(2.63)L(5.26)K(6.93)D(6.93)G(6.93)V(6.93)R(6.93)	K7;D8;G9;V10;R11	5	A(0.00)C(0.00)V(0.00)L(0.69)D(1.94)L(3.47)K(5.14)D(5.14)G(5.14)V(5.14)R(5.14)	A(0)C(0)V(1)L(2)D(3)L(4)K(5)D(5)G(5)V(5)R(5)	6.92709	8	5.25725	7	1.79176	3	5.13533	5	5.13533	5	0	FALSE	IPI:EPA6-SP|NS:P00005|EPA6-SP	IPI:EPA6-SP|NS:P00005|EPA6-SP	IPI:EPA6-SP|NS:P00005|EPA6-SP
20250113_NS-10098_CMH_sample62.04751.04751.2	C:\Users\nichollass\Desktop\2025_Jan_CMH_sample62\MSfragger_70aa\20250113_NS_10098_CMH_sample62\interact.pep.xml	ACVLDLKDGVR	ACVLDLKDGVR	DIWNECAK.ACVLDLKDGVR.SSRMSVDP	K	S	11	2	1922.03	1226.64	1226.64	614.329	614.329	1244.65	623.335	-18.0106	4.31183e-06	29.301	21.425	1	2	1	14	24	0	2C(57.0214)	Mod1: Dehydration/Pyro-glu from E (PeakApex: -18.0104, Theoretical: -18.0106)	ACVLDLKdgvR	A(0.98)C(1.68)V(9.40)L(13.76)D(17.39)L(21.24)K(25.20)D(29.30)G(29.30)V(29.30)R(27.19)	D8;G9;V10	3	A(0.98)C(0.98)V(5.44)L(7.68)D(9.62)L(11.48)K(13.41)D(15.43)G(15.43)V(15.43)R(14.44)	A(1)C(2)V(3)L(4)D(5)L(6)K(7)D(8)G(8)V(8)R(7)	29.3012	15	27.1941	14	12.7496	8	15.4281	8	15.4281	8	0	FALSE	IPI:EPA6-SP|NS:P00005|EPA6-SP	IPI:EPA6-SP|NS:P00005|EPA6-SP	IPI:EPA6-SP|NS:P00005|EPA6-SP
20250113_NS-10098_CMH_sample62.04752.04752.2	C:\Users\nichollass\Desktop\2025_Jan_CMH_sample62\MSfragger_70aa\20250113_NS_10098_CMH_sample62\interact.pep.xml	ACVLDLKDGVR	ACVLDLKDGVR	DIWNECAK.ACVLDLKDGVR.SSRMSVDP	K	S	11	2	1922.32	1226.64	1226.64	614.329	614.329	1244.65	623.335	-18.0106	6.41048e-06	17.073	13.122	1	2	1	14	24	0	2C(57.0214)	Mod1: Dehydration/Pyro-glu from E (PeakApex: -18.0104, Theoretical: -18.0106)	ACVLDLKdgvR	A(0.54)C(0.54)V(3.96)L(6.67)D(9.69)L(13.06)K(15.04)D(17.07)G(17.07)V(17.07)R(15.01)	D8;G9;V10	3	A(0.00)C(0.00)V(0.00)L(1.93)D(3.72)L(5.52)K(7.34)D(9.24)G(9.24)V(9.24)R(9.24)	A(0)C(0)V(1)L(2)D(3)L(4)K(5)D(6)G(6)V(6)R(6)	17.0735	11	15.0391	10	6.32019	5	9.23517	6	9.23517	6	0	FALSE	IPI:EPA6-SP|NS:P00005|EPA6-SP	IPI:EPA6-SP|NS:P00005|EPA6-SP	IPI:EPA6-SP|NS:P00005|EPA6-SP
20250113_NS-10098_CMH_sample62.04754.04754.2	C:\Users\nichollass\Desktop\2025_Jan_CMH_sample62\MSfragger_70aa\20250113_NS_10098_CMH_sample62\interact.pep.xml	ACVLDLKDGVR	ACVLDLKDGVR	DIWNECAK.ACVLDLKDGVR.SSRMSVDP	K	S	11	2	1923.21	1226.64	1226.64	614.329	614.329	1244.65	623.335	-18.0106	4.09141e-05	24.72	19.07	0.9862	2	1	14	24	0	2C(57.0214)	Mod1: Dehydration/Pyro-glu from E (PeakApex: -18.0104, Theoretical: -18.0106)	ACVLDLKdgvR	A(0.00)C(0.00)V(7.18)L(11.54)D(15.08)L(18.81)K(22.67)D(24.72)G(24.72)V(24.72)R(20.97)	D8;G9;V10	3	A(0.00)C(0.00)V(2.70)L(4.75)D(6.53)L(8.24)K(10.06)D(11.96)G(11.96)V(11.96)R(11.96)	A(1)C(1)V(2)L(3)D(4)L(5)K(6)D(7)G(7)V(7)R(6)	24.7204	13	22.6655	12	9.00982	6	11.9621	7	11.9621	7	0	FALSE	IPI:EPA6-SP|NS:P00005|EPA6-SP	IPI:EPA6-SP|NS:P00005|EPA6-SP	IPI:EPA6-SP|NS:P00005|EPA6-SP
20250113_NS-10098_CMH_sample62.09033.09033.2	C:\Users\nichollass\Desktop\2025_Jan_CMH_sample62\MSfragger_70aa\20250113_NS_10098_CMH_sample62\interact.pep.xml	ACVLDLKDGVR	ACVLDLKDGVR	DIWNECAK.ACVLDLKDGVR.SSRMSVDP	K	S	11	2	3123.81	1239.63	1239.63	620.821	620.821	1244.65	623.335	-5.0273	3.99028e-07	22.066	6.842	1	2	1	14	24	0	2C(57.0214)		ACvLDLKDGVR	A(22.06)C(22.06)V(22.07)L(18.04)D(13.67)L(9.44)K(6.38)D(4.71)G(1.63)V(0.88)R(0.00)	V3	1	A(8.14)C(8.14)V(6.32)L(4.60)D(2.57)L(0.69)K(0.00)D(0.00)G(0.00)V(0.00)R(0.00)	A(6)C(6)V(5)L(4)D(3)L(2)K(1)D(1)G(0)V(0)R(0)	22.0661	14	22.0624	14	13.9183	9	8.14411	6	8.14411	6	0	FALSE	IPI:EPA6-SP|NS:P00005|EPA6-SP	IPI:EPA6-SP|NS:P00005|EPA6-SP	IPI:EPA6-SP|NS:P00005|EPA6-SP
20250113_NS-10098_CMH_sample62.09035.09035.2	C:\Users\nichollass\Desktop\2025_Jan_CMH_sample62\MSfragger_70aa\20250113_NS_10098_CMH_sample62\interact.pep.xml	ACVLDLKDGVR	ACVLDLKDGVR	DIWNECAK.ACVLDLKDGVR.SSRMSVDP	K	S	11	2	3124.63	1239.63	1239.63	620.821	620.821	1244.65	623.335	-5.0273	1.4222e-05	30.459	13.684	0.9961	2	1	14	24	0	2C(57.0214)		acvLDLKDGVR	A(30.46)C(30.46)V(30.46)L(26.38)D(22.10)L(17.89)K(15.70)D(13.68)G(4.70)V(2.18)R(0.00)	A1;C2;V3	3	A(13.74)C(13.74)V(13.74)L(11.78)D(9.69)L(7.58)K(6.12)D(6.12)G(2.36)V(1.24)R(0.00)	A(7)C(7)V(7)L(6)D(5)L(4)K(3)D(3)G(2)V(1)R(0)	30.4598	15	26.3825	13	16.7203	9	13.7395	7	13.7395	7	0	FALSE	IPI:EPA6-SP|NS:P00005|EPA6-SP	IPI:EPA6-SP|NS:P00005|EPA6-SP	IPI:EPA6-SP|NS:P00005|EPA6-SP
20250113_NS-10098_CMH_sample62.04569.04569.2	C:\Users\nichollass\Desktop\2025_Jan_CMH_sample62\MSfragger_70aa\20250113_NS_10098_CMH_sample62\interact.pep.xml	ACVLDLKDGVR	ACVLDLKDGVR	DIWNECAK.ACVLDLKDGVR.SSRMSVDP	K	S	11	2	1858.13	1241.65	1241.65	621.834	621.834	1244.65	623.335	-3.0003	5.11989e-07	20.477	6.316	1	2	1	14	24	0	2C(57.0214)		ACvLDLKDGVR	A(14.43)C(14.43)V(14.73)L(13.57)D(12.67)L(12.23)K(12.11)D(10.53)G(8.20)V(8.20)R(6.05)	V3	1	A(0.00)C(0.00)V(0.00)L(0.00)D(0.00)L(0.00)K(0.00)D(0.00)G(0.00)V(0.00)R(0.00)	A(0)C(0)V(0)L(0)D(0)L(0)K(1)D(1)G(1)V(1)R(1)	14.7291	8	14.4295	8	20.4774	12	0	0	0	1	0	FALSE	IPI:EPA6-SP|NS:P00005|EPA6-SP	IPI:EPA6-SP|NS:P00005|EPA6-SP	IPI:EPA6-SP|NS:P00005|EPA6-SP
20250113_NS-10098_CMH_sample62.04391.04391.2	C:\Users\nichollass\Desktop\2025_Jan_CMH_sample62\MSfragger_70aa\20250113_NS_10098_CMH_sample62\interact.pep.xml	ACVLDLKDGVR	ACVLDLKDGVR	DIWNECAK.ACVLDLKDGVR.SSRMSVDP	K	S	11	2	1792.3	1243.63	1243.63	622.821	622.822	1244.65	623.335	-1.025	6.71664e-07	24.198	9.513	1	2	1	14	24	0	2C(57.0214)	Mod1: Lysine oxidation to aminoadipic semialdehyde (PeakApex: -1.0304, Theoretical: -1.0316)																	0	FALSE	IPI:EPA6-SP|NS:P00005|EPA6-SP	IPI:EPA6-SP|NS:P00005|EPA6-SP	IPI:EPA6-SP|NS:P00005|EPA6-SP
20250113_NS-10098_CMH_sample62.04393.04393.2	C:\Users\nichollass\Desktop\2025_Jan_CMH_sample62\MSfragger_70aa\20250113_NS_10098_CMH_sample62\interact.pep.xml	ACVLDLKDGVR	ACVLDLKDGVR	DIWNECAK.ACVLDLKDGVR.SSRMSVDP	K	S	11	2	1792.68	1244.65	1244.65	623.334	623.334	1244.65	623.335	-0.0009	7.12798e-08	24.32	6.888	1	2	1	14	24	0	2C(57.0214)																		0	FALSE	IPI:EPA6-SP|NS:P00005|EPA6-SP	IPI:EPA6-SP|NS:P00005|EPA6-SP	IPI:EPA6-SP|NS:P00005|EPA6-SP
20250113_NS-10098_CMH_sample62.04394.04394.2	C:\Users\nichollass\Desktop\2025_Jan_CMH_sample62\MSfragger_70aa\20250113_NS_10098_CMH_sample62\interact.pep.xml	ACVLDLKDGVR	ACVLDLKDGVR	DIWNECAK.ACVLDLKDGVR.SSRMSVDP	K	S	11	2	1792.99	1244.65	1244.65	623.334	623.334	1244.65	623.335	-0.0009	0.228428	11.065	7.645	0.9187	2	1	14	24	0	2C(57.0214)																		0	FALSE	IPI:EPA6-SP|NS:P00005|EPA6-SP	IPI:EPA6-SP|NS:P00005|EPA6-SP	IPI:EPA6-SP|NS:P00005|EPA6-SP
20250113_NS-10098_CMH_sample62.04395.04395.2	C:\Users\nichollass\Desktop\2025_Jan_CMH_sample62\MSfragger_70aa\20250113_NS_10098_CMH_sample62\interact.pep.xml	ACVLDLKDGVR	ACVLDLKDGVR	DIWNECAK.ACVLDLKDGVR.SSRMSVDP	K	S	11	2	1793.7	1244.65	1244.65	623.334	623.334	1244.65	623.335	-0.0009	6.45007e-08	33.517	9.208	1	2	1	14	24	0	2C(57.0214)																		0	FALSE	IPI:EPA6-SP|NS:P00005|EPA6-SP	IPI:EPA6-SP|NS:P00005|EPA6-SP	IPI:EPA6-SP|NS:P00005|EPA6-SP
20250113_NS-10098_CMH_sample62.04396.04396.2	C:\Users\nichollass\Desktop\2025_Jan_CMH_sample62\MSfragger_70aa\20250113_NS_10098_CMH_sample62\interact.pep.xml	ACVLDLKDGVR	ACVLDLKDGVR	DIWNECAK.ACVLDLKDGVR.SSRMSVDP	K	S	11	2	1794	1244.65	1244.65	623.334	623.334	1244.65	623.335	-0.0009	6.94906e-08	21.852	5.883	1	2	1	14	24	0	2C(57.0214)																		0	FALSE	IPI:EPA6-SP|NS:P00005|EPA6-SP	IPI:EPA6-SP|NS:P00005|EPA6-SP	IPI:EPA6-SP|NS:P00005|EPA6-SP
20250113_NS-10098_CMH_sample62.04397.04397.2	C:\Users\nichollass\Desktop\2025_Jan_CMH_sample62\MSfragger_70aa\20250113_NS_10098_CMH_sample62\interact.pep.xml	ACVLDLKDGVR	ACVLDLKDGVR	DIWNECAK.ACVLDLKDGVR.SSRMSVDP	K	S	11	2	1794.28	1244.65	1244.65	623.334	623.334	1244.65	623.335	-0.0009	4.29289e-05	24.969	9.255	0.9996	2	1	14	24	0	2C(57.0214)																		0	FALSE	IPI:EPA6-SP|NS:P00005|EPA6-SP	IPI:EPA6-SP|NS:P00005|EPA6-SP	IPI:EPA6-SP|NS:P00005|EPA6-SP
20250113_NS-10098_CMH_sample62.04399.04399.2	C:\Users\nichollass\Desktop\2025_Jan_CMH_sample62\MSfragger_70aa\20250113_NS_10098_CMH_sample62\interact.pep.xml	ACVLDLKDGVR	ACVLDLKDGVR	DIWNECAK.ACVLDLKDGVR.SSRMSVDP	K	S	11	2	1794.91	1244.65	1244.65	623.334	623.334	1244.65	623.335	-0.0009	6.76083	3.18	0	0.8278	2	1	14	24	0	2C(57.0214)																		0	FALSE	IPI:EPA6-SP|NS:P00005|EPA6-SP	IPI:EPA6-SP|NS:P00005|EPA6-SP	IPI:EPA6-SP|NS:P00005|EPA6-SP
20250113_NS-10098_CMH_sample62.06549.06549.2	C:\Users\nichollass\Desktop\2025_Jan_CMH_sample62\MSfragger_70aa\20250113_NS_10098_CMH_sample62\interact.pep.xml	ACVLDLKDGVR	ACVLDLKDGVR	DIWNECAK.ACVLDLKDGVR.SSRMSVDP	K	S	11	2	2476.69	1244.65	1244.65	623.334	623.334	1244.65	623.335	-0.0008	5.76701e-09	27.779	8.785	1	2	1	14	24	0	2C(57.0214)																		0	FALSE	IPI:EPA6-SP|NS:P00005|EPA6-SP	IPI:EPA6-SP|NS:P00005|EPA6-SP	IPI:EPA6-SP|NS:P00005|EPA6-SP
20250113_NS-10098_CMH_sample62.06550.06550.2	C:\Users\nichollass\Desktop\2025_Jan_CMH_sample62\MSfragger_70aa\20250113_NS_10098_CMH_sample62\interact.pep.xml	ACVLDLKDGVR	ACVLDLKDGVR	DIWNECAK.ACVLDLKDGVR.SSRMSVDP	K	S	11	2	2477	1244.65	1244.65	623.334	623.334	1244.65	623.335	-0.0008	0.386589	7.151	0	0.9063	2	1	14	24	0	2C(57.0214)																		0	FALSE	IPI:EPA6-SP|NS:P00005|EPA6-SP	IPI:EPA6-SP|NS:P00005|EPA6-SP	IPI:EPA6-SP|NS:P00005|EPA6-SP
20250113_NS-10098_CMH_sample62.06551.06551.2	C:\Users\nichollass\Desktop\2025_Jan_CMH_sample62\MSfragger_70aa\20250113_NS_10098_CMH_sample62\interact.pep.xml	ACVLDLKDGVR	ACVLDLKDGVR	DIWNECAK.ACVLDLKDGVR.SSRMSVDP	K	S	11	2	2477.53	1244.65	1244.65	623.334	623.334	1244.65	623.335	-0.0008	7.289e-11	34.116	9.874	1	2	1	14	24	0	2C(57.0214)																		0	FALSE	IPI:EPA6-SP|NS:P00005|EPA6-SP	IPI:EPA6-SP|NS:P00005|EPA6-SP	IPI:EPA6-SP|NS:P00005|EPA6-SP
20250113_NS-10098_CMH_sample62.06555.06555.2	C:\Users\nichollass\Desktop\2025_Jan_CMH_sample62\MSfragger_70aa\20250113_NS_10098_CMH_sample62\interact.pep.xml	ACVLDLKDGVR	ACVLDLKDGVR	DIWNECAK.ACVLDLKDGVR.SSRMSVDP	K	S	11	2	2478.89	1244.65	1244.65	623.334	623.334	1244.65	623.335	-0.0008	8.47746e-09	19.396	5.656	1	2	1	14	24	0	2C(57.0214)																		0	FALSE	IPI:EPA6-SP|NS:P00005|EPA6-SP	IPI:EPA6-SP|NS:P00005|EPA6-SP	IPI:EPA6-SP|NS:P00005|EPA6-SP
20250113_NS-10098_CMH_sample62.04617.04617.2	C:\Users\nichollass\Desktop\2025_Jan_CMH_sample62\MSfragger_70aa\20250113_NS_10098_CMH_sample62\interact.pep.xml	ACVLDLKDGVR	ACVLDLKDGVR	DIWNECAK.ACVLDLKDGVR.SSRMSVDP	K	S	11	2	1876.81	1244.65	1244.65	623.334	623.334	1244.65	623.335	-0.0007	1.66313e-09	26.309	9.678	1	2	1	14	24	0	2C(57.0214)																		0	FALSE	IPI:EPA6-SP|NS:P00005|EPA6-SP	IPI:EPA6-SP|NS:P00005|EPA6-SP	IPI:EPA6-SP|NS:P00005|EPA6-SP
20250113_NS-10098_CMH_sample62.04618.04618.2	C:\Users\nichollass\Desktop\2025_Jan_CMH_sample62\MSfragger_70aa\20250113_NS_10098_CMH_sample62\interact.pep.xml	ACVLDLKDGVR	ACVLDLKDGVR	DIWNECAK.ACVLDLKDGVR.SSRMSVDP	K	S	11	2	1877.12	1244.65	1244.65	623.334	623.334	1244.65	623.335	-0.0007	0.00517011	14.646	3.178	0.9902	2	1	14	24	0	2C(57.0214)																		0	FALSE	IPI:EPA6-SP|NS:P00005|EPA6-SP	IPI:EPA6-SP|NS:P00005|EPA6-SP	IPI:EPA6-SP|NS:P00005|EPA6-SP
20250113_NS-10098_CMH_sample62.04619.04619.2	C:\Users\nichollass\Desktop\2025_Jan_CMH_sample62\MSfragger_70aa\20250113_NS_10098_CMH_sample62\interact.pep.xml	ACVLDLKDGVR	ACVLDLKDGVR	DIWNECAK.ACVLDLKDGVR.SSRMSVDP	K	S	11	2	1877.51	1244.65	1244.65	623.334	623.334	1244.65	623.335	-0.0007	1.02205e-09	36.821	10.876	1	2	1	14	24	0	2C(57.0214)																		0	FALSE	IPI:EPA6-SP|NS:P00005|EPA6-SP	IPI:EPA6-SP|NS:P00005|EPA6-SP	IPI:EPA6-SP|NS:P00005|EPA6-SP
20250113_NS-10098_CMH_sample62.04620.04620.2	C:\Users\nichollass\Desktop\2025_Jan_CMH_sample62\MSfragger_70aa\20250113_NS_10098_CMH_sample62\interact.pep.xml	ACVLDLKDGVR	ACVLDLKDGVR	DIWNECAK.ACVLDLKDGVR.SSRMSVDP	K	S	11	2	1877.63	1244.65	1244.65	623.334	623.334	1244.65	623.335	-0.0007	2.41678e-08	23.464	7.402	1	2	1	14	24	0	2C(57.0214)																		0	FALSE	IPI:EPA6-SP|NS:P00005|EPA6-SP	IPI:EPA6-SP|NS:P00005|EPA6-SP	IPI:EPA6-SP|NS:P00005|EPA6-SP
20250113_NS-10098_CMH_sample62.04621.04621.2	C:\Users\nichollass\Desktop\2025_Jan_CMH_sample62\MSfragger_70aa\20250113_NS_10098_CMH_sample62\interact.pep.xml	ACVLDLKDGVR	ACVLDLKDGVR	DIWNECAK.ACVLDLKDGVR.SSRMSVDP	K	S	11	2	1877.78	1244.65	1244.65	623.334	623.334	1244.65	623.335	-0.0007	1.23027	7.14	5.088	0.8887	2	1	14	24	0	2C(57.0214)																		0	FALSE	IPI:EPA6-SP|NS:P00005|EPA6-SP	IPI:EPA6-SP|NS:P00005|EPA6-SP	IPI:EPA6-SP|NS:P00005|EPA6-SP
20250113_NS-10098_CMH_sample62.04622.04622.2	C:\Users\nichollass\Desktop\2025_Jan_CMH_sample62\MSfragger_70aa\20250113_NS_10098_CMH_sample62\interact.pep.xml	ACVLDLKDGVR	ACVLDLKDGVR	DIWNECAK.ACVLDLKDGVR.SSRMSVDP	K	S	11	2	1878.15	1244.65	1244.65	623.334	623.334	1244.65	623.335	-0.0007	9.10924e-08	34.012	10.746	1	2	1	14	24	0	2C(57.0214)																		0	FALSE	IPI:EPA6-SP|NS:P00005|EPA6-SP	IPI:EPA6-SP|NS:P00005|EPA6-SP	IPI:EPA6-SP|NS:P00005|EPA6-SP
20250113_NS-10098_CMH_sample62.06752.06752.2	C:\Users\nichollass\Desktop\2025_Jan_CMH_sample62\MSfragger_70aa\20250113_NS_10098_CMH_sample62\interact.pep.xml	ACVLDLKDGVR	ACVLDLKDGVR	DIWNECAK.ACVLDLKDGVR.SSRMSVDP	K	S	11	2	2546.56	1244.65	1244.65	623.334	623.334	1244.65	623.335	-0.0003	5.20797e-07	25.738	7.909	1	2	1	14	24	0	2C(57.0214)																		0	FALSE	IPI:EPA6-SP|NS:P00005|EPA6-SP	IPI:EPA6-SP|NS:P00005|EPA6-SP	IPI:EPA6-SP|NS:P00005|EPA6-SP
20250113_NS-10098_CMH_sample62.06753.06753.2	C:\Users\nichollass\Desktop\2025_Jan_CMH_sample62\MSfragger_70aa\20250113_NS_10098_CMH_sample62\interact.pep.xml	ACVLDLKDGVR	ACVLDLKDGVR	DIWNECAK.ACVLDLKDGVR.SSRMSVDP	K	S	11	2	2546.87	1244.65	1244.65	623.334	623.334	1244.65	623.335	-0.0003	0.383707	7.164	0	0.9065	2	1	14	24	0	2C(57.0214)																		0	FALSE	IPI:EPA6-SP|NS:P00005|EPA6-SP	IPI:EPA6-SP|NS:P00005|EPA6-SP	IPI:EPA6-SP|NS:P00005|EPA6-SP
20250113_NS-10098_CMH_sample62.06754.06754.2	C:\Users\nichollass\Desktop\2025_Jan_CMH_sample62\MSfragger_70aa\20250113_NS_10098_CMH_sample62\interact.pep.xml	ACVLDLKDGVR	ACVLDLKDGVR	DIWNECAK.ACVLDLKDGVR.SSRMSVDP	K	S	11	2	2547.43	1244.65	1244.65	623.334	623.334	1244.65	623.335	-0.0003	6.82351e-08	34.151	11.01	1	2	1	14	24	0	2C(57.0214)																		0	FALSE	IPI:EPA6-SP|NS:P00005|EPA6-SP	IPI:EPA6-SP|NS:P00005|EPA6-SP	IPI:EPA6-SP|NS:P00005|EPA6-SP
20250113_NS-10098_CMH_sample62.05877.05877.2	C:\Users\nichollass\Desktop\2025_Jan_CMH_sample62\MSfragger_70aa\20250113_NS_10098_CMH_sample62\interact.pep.xml	ACVLDLKDGVR	ACVLDLKDGVR	DIWNECAK.ACVLDLKDGVR.SSRMSVDP	K	S	11	2	2276.31	1244.65	1244.65	623.334	623.335	1244.65	623.335	-0.0001	7.2216e-10	30.16	8.764	1	2	1	14	24	0	2C(57.0214)																		0	FALSE	IPI:EPA6-SP|NS:P00005|EPA6-SP	IPI:EPA6-SP|NS:P00005|EPA6-SP	IPI:EPA6-SP|NS:P00005|EPA6-SP
20250113_NS-10098_CMH_sample62.05878.05878.2	C:\Users\nichollass\Desktop\2025_Jan_CMH_sample62\MSfragger_70aa\20250113_NS_10098_CMH_sample62\interact.pep.xml	ACVLDLKDGVR	ACVLDLKDGVR	DIWNECAK.ACVLDLKDGVR.SSRMSVDP	K	S	11	2	2276.63	1244.65	1244.65	623.334	623.335	1244.65	623.335	-0.0001	0.0504952	10.687	0	0.9505	2	1	14	24	0	2C(57.0214)																		0	FALSE	IPI:EPA6-SP|NS:P00005|EPA6-SP	IPI:EPA6-SP|NS:P00005|EPA6-SP	IPI:EPA6-SP|NS:P00005|EPA6-SP
20250113_NS-10098_CMH_sample62.05879.05879.2	C:\Users\nichollass\Desktop\2025_Jan_CMH_sample62\MSfragger_70aa\20250113_NS_10098_CMH_sample62\interact.pep.xml	ACVLDLKDGVR	ACVLDLKDGVR	DIWNECAK.ACVLDLKDGVR.SSRMSVDP	K	S	11	2	2277.1	1244.65	1244.65	623.334	623.335	1244.65	623.335	-0.0001	4.4813e-10	33.994	9.665	1	2	1	14	24	0	2C(57.0214)																		0	FALSE	IPI:EPA6-SP|NS:P00005|EPA6-SP	IPI:EPA6-SP|NS:P00005|EPA6-SP	IPI:EPA6-SP|NS:P00005|EPA6-SP
20250113_NS-10098_CMH_sample62.05883.05883.2	C:\Users\nichollass\Desktop\2025_Jan_CMH_sample62\MSfragger_70aa\20250113_NS_10098_CMH_sample62\interact.pep.xml	ACVLDLKDGVR	ACVLDLKDGVR	DIWNECAK.ACVLDLKDGVR.SSRMSVDP	K	S	11	2	2278.3	1244.65	1244.65	623.334	623.335	1244.65	623.335	-0.0001	1.57392e-07	21.541	5.663	1	2	1	14	24	0	2C(57.0214)																		0	FALSE	IPI:EPA6-SP|NS:P00005|EPA6-SP	IPI:EPA6-SP|NS:P00005|EPA6-SP	IPI:EPA6-SP|NS:P00005|EPA6-SP
20250113_NS-10098_CMH_sample62.05884.05884.2	C:\Users\nichollass\Desktop\2025_Jan_CMH_sample62\MSfragger_70aa\20250113_NS_10098_CMH_sample62\interact.pep.xml	ACVLDLKDGVR	ACVLDLKDGVR	DIWNECAK.ACVLDLKDGVR.SSRMSVDP	K	S	11	2	2278.56	1244.65	1244.65	623.334	623.335	1244.65	623.335	-0.0001	1.76909	6.509	5.504	0.8815	2	1	14	24	0	2C(57.0214)																		0	FALSE	IPI:EPA6-SP|NS:P00005|EPA6-SP	IPI:EPA6-SP|NS:P00005|EPA6-SP	IPI:EPA6-SP|NS:P00005|EPA6-SP
20250113_NS-10098_CMH_sample62.05885.05885.2	C:\Users\nichollass\Desktop\2025_Jan_CMH_sample62\MSfragger_70aa\20250113_NS_10098_CMH_sample62\interact.pep.xml	ACVLDLKDGVR	ACVLDLKDGVR	DIWNECAK.ACVLDLKDGVR.SSRMSVDP	K	S	11	2	2279.04	1244.65	1244.65	623.334	623.335	1244.65	623.335	-0.0001	2.60738e-09	33.652	10.862	1	2	1	14	24	0	2C(57.0214)																		0	FALSE	IPI:EPA6-SP|NS:P00005|EPA6-SP	IPI:EPA6-SP|NS:P00005|EPA6-SP	IPI:EPA6-SP|NS:P00005|EPA6-SP
20250113_NS-10098_CMH_sample62.06338.06338.2	C:\Users\nichollass\Desktop\2025_Jan_CMH_sample62\MSfragger_70aa\20250113_NS_10098_CMH_sample62\interact.pep.xml	ACVLDLKDGVR	ACVLDLKDGVR	DIWNECAK.ACVLDLKDGVR.SSRMSVDP	K	S	11	2	2407.76	1244.65	1244.65	623.334	623.335	1244.65	623.335	0	9.95003e-09	23.894	12.751	1	2	1	14	24	0	2C(57.0214)																		0	FALSE	IPI:EPA6-SP|NS:P00005|EPA6-SP	IPI:EPA6-SP|NS:P00005|EPA6-SP	IPI:EPA6-SP|NS:P00005|EPA6-SP
20250113_NS-10098_CMH_sample62.06339.06339.2	C:\Users\nichollass\Desktop\2025_Jan_CMH_sample62\MSfragger_70aa\20250113_NS_10098_CMH_sample62\interact.pep.xml	ACVLDLKDGVR	ACVLDLKDGVR	DIWNECAK.ACVLDLKDGVR.SSRMSVDP	K	S	11	2	2408.07	1244.65	1244.65	623.334	623.335	1244.65	623.335	0	0.00822611	12.903	6.376	0.9857	2	1	14	24	0	2C(57.0214)																		0	FALSE	IPI:EPA6-SP|NS:P00005|EPA6-SP	IPI:EPA6-SP|NS:P00005|EPA6-SP	IPI:EPA6-SP|NS:P00005|EPA6-SP
20250113_NS-10098_CMH_sample62.06340.06340.2	C:\Users\nichollass\Desktop\2025_Jan_CMH_sample62\MSfragger_70aa\20250113_NS_10098_CMH_sample62\interact.pep.xml	ACVLDLKDGVR	ACVLDLKDGVR	DIWNECAK.ACVLDLKDGVR.SSRMSVDP	K	S	11	2	2408.6	1244.65	1244.65	623.334	623.335	1244.65	623.335	0	2.03438e-07	31.974	15.995	1	2	1	14	24	0	2C(57.0214)																		0	FALSE	IPI:EPA6-SP|NS:P00005|EPA6-SP	IPI:EPA6-SP|NS:P00005|EPA6-SP	IPI:EPA6-SP|NS:P00005|EPA6-SP
20250113_NS-10098_CMH_sample62.06341.06341.2	C:\Users\nichollass\Desktop\2025_Jan_CMH_sample62\MSfragger_70aa\20250113_NS_10098_CMH_sample62\interact.pep.xml	ACVLDLKDGVR	ACVLDLKDGVR	DIWNECAK.ACVLDLKDGVR.SSRMSVDP	K	S	11	2	2408.87	1244.65	1244.65	623.334	623.335	1244.65	623.335	0	2.18821e-09	19.561	5.767	1	2	1	14	24	0	2C(57.0214)																		0	FALSE	IPI:EPA6-SP|NS:P00005|EPA6-SP	IPI:EPA6-SP|NS:P00005|EPA6-SP	IPI:EPA6-SP|NS:P00005|EPA6-SP
20250113_NS-10098_CMH_sample62.06343.06343.2	C:\Users\nichollass\Desktop\2025_Jan_CMH_sample62\MSfragger_70aa\20250113_NS_10098_CMH_sample62\interact.pep.xml	ACVLDLKDGVR	ACVLDLKDGVR	DIWNECAK.ACVLDLKDGVR.SSRMSVDP	K	S	11	2	2409.65	1244.65	1244.65	623.334	623.335	1244.65	623.335	0	6.28058e-05	27.308	9.192	0.9991	2	1	14	24	0	2C(57.0214)																		0	FALSE	IPI:EPA6-SP|NS:P00005|EPA6-SP	IPI:EPA6-SP|NS:P00005|EPA6-SP	IPI:EPA6-SP|NS:P00005|EPA6-SP
20250113_NS-10098_CMH_sample62.05442.05442.2	C:\Users\nichollass\Desktop\2025_Jan_CMH_sample62\MSfragger_70aa\20250113_NS_10098_CMH_sample62\interact.pep.xml	ACVLDLKDGVR	ACVLDLKDGVR	DIWNECAK.ACVLDLKDGVR.SSRMSVDP	K	S	11	2	2144.48	1244.65	1244.65	623.334	623.335	1244.65	623.335	0.0002	9.00433e-09	24.298	8.907	1	2	1	14	24	0	2C(57.0214)																		0	FALSE	IPI:EPA6-SP|NS:P00005|EPA6-SP	IPI:EPA6-SP|NS:P00005|EPA6-SP	IPI:EPA6-SP|NS:P00005|EPA6-SP
20250113_NS-10098_CMH_sample62.05443.05443.2	C:\Users\nichollass\Desktop\2025_Jan_CMH_sample62\MSfragger_70aa\20250113_NS_10098_CMH_sample62\interact.pep.xml	ACVLDLKDGVR	ACVLDLKDGVR	DIWNECAK.ACVLDLKDGVR.SSRMSVDP	K	S	11	2	2144.79	1244.65	1244.65	623.334	623.335	1244.65	623.335	0.0002	0.0517905	11.643	0	0.9498	2	1	14	24	0	2C(57.0214)																		0	FALSE	IPI:EPA6-SP|NS:P00005|EPA6-SP	IPI:EPA6-SP|NS:P00005|EPA6-SP	IPI:EPA6-SP|NS:P00005|EPA6-SP
20250113_NS-10098_CMH_sample62.05444.05444.2	C:\Users\nichollass\Desktop\2025_Jan_CMH_sample62\MSfragger_70aa\20250113_NS_10098_CMH_sample62\interact.pep.xml	ACVLDLKDGVR	ACVLDLKDGVR	DIWNECAK.ACVLDLKDGVR.SSRMSVDP	K	S	11	2	2145.16	1244.65	1244.65	623.334	623.335	1244.65	623.335	0.0002	3.0039e-10	38.915	9.988	1	2	1	14	24	0	2C(57.0214)																		0	FALSE	IPI:EPA6-SP|NS:P00005|EPA6-SP	IPI:EPA6-SP|NS:P00005|EPA6-SP	IPI:EPA6-SP|NS:P00005|EPA6-SP
20250113_NS-10098_CMH_sample62.05448.05448.2	C:\Users\nichollass\Desktop\2025_Jan_CMH_sample62\MSfragger_70aa\20250113_NS_10098_CMH_sample62\interact.pep.xml	ACVLDLKDGVR	ACVLDLKDGVR	DIWNECAK.ACVLDLKDGVR.SSRMSVDP	K	S	11	2	2146.21	1244.65	1244.65	623.334	623.335	1244.65	623.335	0.0002	5.66193e-08	21.728	6.647	1	2	1	14	24	0	2C(57.0214)																		0	FALSE	IPI:EPA6-SP|NS:P00005|EPA6-SP	IPI:EPA6-SP|NS:P00005|EPA6-SP	IPI:EPA6-SP|NS:P00005|EPA6-SP
20250113_NS-10098_CMH_sample62.05450.05450.2	C:\Users\nichollass\Desktop\2025_Jan_CMH_sample62\MSfragger_70aa\20250113_NS_10098_CMH_sample62\interact.pep.xml	ACVLDLKDGVR	ACVLDLKDGVR	DIWNECAK.ACVLDLKDGVR.SSRMSVDP	K	S	11	2	2146.73	1244.65	1244.65	623.334	623.335	1244.65	623.335	0.0002	5.342e-11	33.711	9.75	1	2	1	14	24	0	2C(57.0214)																		0	FALSE	IPI:EPA6-SP|NS:P00005|EPA6-SP	IPI:EPA6-SP|NS:P00005|EPA6-SP	IPI:EPA6-SP|NS:P00005|EPA6-SP
20250113_NS-10098_CMH_sample62.05025.05025.2	C:\Users\nichollass\Desktop\2025_Jan_CMH_sample62\MSfragger_70aa\20250113_NS_10098_CMH_sample62\interact.pep.xml	ACVLDLKDGVR	ACVLDLKDGVR	DIWNECAK.ACVLDLKDGVR.SSRMSVDP	K	S	11	2	2009.15	1244.65	1244.66	623.335	623.335	1244.65	623.335	0.0004	3.4499e-06	23.975	8.793	1	2	1	14	24	0	2C(57.0214)																		0	FALSE	IPI:EPA6-SP|NS:P00005|EPA6-SP	IPI:EPA6-SP|NS:P00005|EPA6-SP	IPI:EPA6-SP|NS:P00005|EPA6-SP
20250113_NS-10098_CMH_sample62.05026.05026.2	C:\Users\nichollass\Desktop\2025_Jan_CMH_sample62\MSfragger_70aa\20250113_NS_10098_CMH_sample62\interact.pep.xml	ACVLDLKDGVR	ACVLDLKDGVR	DIWNECAK.ACVLDLKDGVR.SSRMSVDP	K	S	11	2	2009.46	1244.65	1244.66	623.335	623.335	1244.65	623.335	0.0004	0.139717	8.919	0	0.9272	2	1	14	24	0	2C(57.0214)																		0	FALSE	IPI:EPA6-SP|NS:P00005|EPA6-SP	IPI:EPA6-SP|NS:P00005|EPA6-SP	IPI:EPA6-SP|NS:P00005|EPA6-SP
20250113_NS-10098_CMH_sample62.05027.05027.2	C:\Users\nichollass\Desktop\2025_Jan_CMH_sample62\MSfragger_70aa\20250113_NS_10098_CMH_sample62\interact.pep.xml	ACVLDLKDGVR	ACVLDLKDGVR	DIWNECAK.ACVLDLKDGVR.SSRMSVDP	K	S	11	2	2009.83	1244.65	1244.66	623.335	623.335	1244.65	623.335	0.0004	2.40811e-09	34.183	9.946	1	2	1	14	24	0	2C(57.0214)																		0	FALSE	IPI:EPA6-SP|NS:P00005|EPA6-SP	IPI:EPA6-SP|NS:P00005|EPA6-SP	IPI:EPA6-SP|NS:P00005|EPA6-SP
20250113_NS-10098_CMH_sample62.05029.05029.2	C:\Users\nichollass\Desktop\2025_Jan_CMH_sample62\MSfragger_70aa\20250113_NS_10098_CMH_sample62\interact.pep.xml	ACVLDLKDGVR	ACVLDLKDGVR	DIWNECAK.ACVLDLKDGVR.SSRMSVDP	K	S	11	2	2010.28	1244.65	1244.66	623.335	623.335	1244.65	623.335	0.0004	2.56673e-09	31.654	9.882	1	2	1	14	24	0	2C(57.0214)																		0	FALSE	IPI:EPA6-SP|NS:P00005|EPA6-SP	IPI:EPA6-SP|NS:P00005|EPA6-SP	IPI:EPA6-SP|NS:P00005|EPA6-SP
20250113_NS-10098_CMH_sample62.05030.05030.2	C:\Users\nichollass\Desktop\2025_Jan_CMH_sample62\MSfragger_70aa\20250113_NS_10098_CMH_sample62\interact.pep.xml	ACVLDLKDGVR	ACVLDLKDGVR	DIWNECAK.ACVLDLKDGVR.SSRMSVDP	K	S	11	2	2010.35	1244.65	1244.66	623.335	623.335	1244.65	623.335	0.0004	2.54076e-06	21.56	6.579	1	2	1	14	24	0	2C(57.0214)																		0	FALSE	IPI:EPA6-SP|NS:P00005|EPA6-SP	IPI:EPA6-SP|NS:P00005|EPA6-SP	IPI:EPA6-SP|NS:P00005|EPA6-SP
20250113_NS-10098_CMH_sample62.05035.05035.2	C:\Users\nichollass\Desktop\2025_Jan_CMH_sample62\MSfragger_70aa\20250113_NS_10098_CMH_sample62\interact.pep.xml	ACVLDLKDGVR	ACVLDLKDGVR	DIWNECAK.ACVLDLKDGVR.SSRMSVDP	K	S	11	2	2011.84	1244.65	1244.66	623.335	623.335	1244.65	623.335	0.0004	0.00218273	20.144	0	0.9945	2	1	14	24	0	2C(57.0214)																		0	FALSE	IPI:EPA6-SP|NS:P00005|EPA6-SP	IPI:EPA6-SP|NS:P00005|EPA6-SP	IPI:EPA6-SP|NS:P00005|EPA6-SP
20250113_NS-10098_CMH_sample62.05036.05036.2	C:\Users\nichollass\Desktop\2025_Jan_CMH_sample62\MSfragger_70aa\20250113_NS_10098_CMH_sample62\interact.pep.xml	ACVLDLKDGVR	ACVLDLKDGVR	DIWNECAK.ACVLDLKDGVR.SSRMSVDP	K	S	11	2	2011.91	1244.65	1244.66	623.335	623.335	1244.65	623.335	0.0004	5.24117e-07	13.667	0	1	2	1	14	24	0	2C(57.0214)																		0	FALSE	IPI:EPA6-SP|NS:P00005|EPA6-SP	IPI:EPA6-SP|NS:P00005|EPA6-SP	IPI:EPA6-SP|NS:P00005|EPA6-SP
20250113_NS-10098_CMH_sample62.05227.05227.2	C:\Users\nichollass\Desktop\2025_Jan_CMH_sample62\MSfragger_70aa\20250113_NS_10098_CMH_sample62\interact.pep.xml	ACVLDLKDGVR	ACVLDLKDGVR	DIWNECAK.ACVLDLKDGVR.SSRMSVDP	K	S	11	2	2077.62	1244.65	1244.66	623.334	623.335	1244.65	623.335	0.0004	9.1212e-09	28.307	8.842	1	2	1	14	24	0	2C(57.0214)																		0	FALSE	IPI:EPA6-SP|NS:P00005|EPA6-SP	IPI:EPA6-SP|NS:P00005|EPA6-SP	IPI:EPA6-SP|NS:P00005|EPA6-SP
20250113_NS-10098_CMH_sample62.05228.05228.2	C:\Users\nichollass\Desktop\2025_Jan_CMH_sample62\MSfragger_70aa\20250113_NS_10098_CMH_sample62\interact.pep.xml	ACVLDLKDGVR	ACVLDLKDGVR	DIWNECAK.ACVLDLKDGVR.SSRMSVDP	K	S	11	2	2077.93	1244.65	1244.66	623.334	623.335	1244.65	623.335	0.0004	0.0959953	9.571	0	0.9339	2	1	14	24	0	2C(57.0214)																		0	FALSE	IPI:EPA6-SP|NS:P00005|EPA6-SP	IPI:EPA6-SP|NS:P00005|EPA6-SP	IPI:EPA6-SP|NS:P00005|EPA6-SP
20250113_NS-10098_CMH_sample62.05229.05229.2	C:\Users\nichollass\Desktop\2025_Jan_CMH_sample62\MSfragger_70aa\20250113_NS_10098_CMH_sample62\interact.pep.xml	ACVLDLKDGVR	ACVLDLKDGVR	DIWNECAK.ACVLDLKDGVR.SSRMSVDP	K	S	11	2	2078.29	1244.65	1244.66	623.334	623.335	1244.65	623.335	0.0004	1.87324e-09	36.485	9.873	1	2	1	14	24	0	2C(57.0214)																		0	FALSE	IPI:EPA6-SP|NS:P00005|EPA6-SP	IPI:EPA6-SP|NS:P00005|EPA6-SP	IPI:EPA6-SP|NS:P00005|EPA6-SP
20250113_NS-10098_CMH_sample62.05230.05230.2	C:\Users\nichollass\Desktop\2025_Jan_CMH_sample62\MSfragger_70aa\20250113_NS_10098_CMH_sample62\interact.pep.xml	ACVLDLKDGVR	ACVLDLKDGVR	DIWNECAK.ACVLDLKDGVR.SSRMSVDP	K	S	11	2	2078.38	1244.65	1244.66	623.334	623.335	1244.65	623.335	0.0004	5.2999e-10	21.719	5.759	1	2	1	14	24	0	2C(57.0214)																		0	FALSE	IPI:EPA6-SP|NS:P00005|EPA6-SP	IPI:EPA6-SP|NS:P00005|EPA6-SP	IPI:EPA6-SP|NS:P00005|EPA6-SP
20250113_NS-10098_CMH_sample62.05231.05231.2	C:\Users\nichollass\Desktop\2025_Jan_CMH_sample62\MSfragger_70aa\20250113_NS_10098_CMH_sample62\interact.pep.xml	ACVLDLKDGVR	ACVLDLKDGVR	DIWNECAK.ACVLDLKDGVR.SSRMSVDP	K	S	11	2	2078.52	1244.65	1244.66	623.334	623.335	1244.65	623.335	0.0004	1.79784	6.481	5.418	0.8811	2	1	14	24	0	2C(57.0214)																		0	FALSE	IPI:EPA6-SP|NS:P00005|EPA6-SP	IPI:EPA6-SP|NS:P00005|EPA6-SP	IPI:EPA6-SP|NS:P00005|EPA6-SP
20250113_NS-10098_CMH_sample62.05232.05232.2	C:\Users\nichollass\Desktop\2025_Jan_CMH_sample62\MSfragger_70aa\20250113_NS_10098_CMH_sample62\interact.pep.xml	ACVLDLKDGVR	ACVLDLKDGVR	DIWNECAK.ACVLDLKDGVR.SSRMSVDP	K	S	11	2	2078.87	1244.65	1244.66	623.334	623.335	1244.65	623.335	0.0004	1.91618e-07	31.596	9.712	1	2	1	14	24	0	2C(57.0214)																		0	FALSE	IPI:EPA6-SP|NS:P00005|EPA6-SP	IPI:EPA6-SP|NS:P00005|EPA6-SP	IPI:EPA6-SP|NS:P00005|EPA6-SP
20250113_NS-10098_CMH_sample62.04820.04820.2	C:\Users\nichollass\Desktop\2025_Jan_CMH_sample62\MSfragger_70aa\20250113_NS_10098_CMH_sample62\interact.pep.xml	ACVLDLKDGVR	ACVLDLKDGVR	DIWNECAK.ACVLDLKDGVR.SSRMSVDP	K	S	11	2	1943.55	1244.66	1244.66	623.336	623.335	1244.65	623.335	0.0006	2.49804e-08	22.662	6.196	1	2	1	14	24	0	2C(57.0214)																		0	FALSE	IPI:EPA6-SP|NS:P00005|EPA6-SP	IPI:EPA6-SP|NS:P00005|EPA6-SP	IPI:EPA6-SP|NS:P00005|EPA6-SP
20250113_NS-10098_CMH_sample62.04821.04821.2	C:\Users\nichollass\Desktop\2025_Jan_CMH_sample62\MSfragger_70aa\20250113_NS_10098_CMH_sample62\interact.pep.xml	ACVLDLKDGVR	ACVLDLKDGVR	DIWNECAK.ACVLDLKDGVR.SSRMSVDP	K	S	11	2	1943.9	1244.66	1244.66	623.336	623.335	1244.65	623.335	0.0006	0.368978	7.232	0	0.9075	2	1	14	24	0	2C(57.0214)																		0	FALSE	IPI:EPA6-SP|NS:P00005|EPA6-SP	IPI:EPA6-SP|NS:P00005|EPA6-SP	IPI:EPA6-SP|NS:P00005|EPA6-SP
20250113_NS-10098_CMH_sample62.04822.04822.2	C:\Users\nichollass\Desktop\2025_Jan_CMH_sample62\MSfragger_70aa\20250113_NS_10098_CMH_sample62\interact.pep.xml	ACVLDLKDGVR	ACVLDLKDGVR	DIWNECAK.ACVLDLKDGVR.SSRMSVDP	K	S	11	2	1944.2	1244.66	1244.66	623.336	623.335	1244.65	623.335	0.0006	9.2559e-10	36.612	10.007	1	2	1	14	24	0	2C(57.0214)																		0	FALSE	IPI:EPA6-SP|NS:P00005|EPA6-SP	IPI:EPA6-SP|NS:P00005|EPA6-SP	IPI:EPA6-SP|NS:P00005|EPA6-SP
20250113_NS-10098_CMH_sample62.04823.04823.2	C:\Users\nichollass\Desktop\2025_Jan_CMH_sample62\MSfragger_70aa\20250113_NS_10098_CMH_sample62\interact.pep.xml	ACVLDLKDGVR	ACVLDLKDGVR	DIWNECAK.ACVLDLKDGVR.SSRMSVDP	K	S	11	2	1944.25	1244.66	1244.66	623.336	623.335	1244.65	623.335	0.0006	5.1767e-10	21.553	5.653	1	2	1	14	24	0	2C(57.0214)																		0	FALSE	IPI:EPA6-SP|NS:P00005|EPA6-SP	IPI:EPA6-SP|NS:P00005|EPA6-SP	IPI:EPA6-SP|NS:P00005|EPA6-SP
20250113_NS-10098_CMH_sample62.04825.04825.2	C:\Users\nichollass\Desktop\2025_Jan_CMH_sample62\MSfragger_70aa\20250113_NS_10098_CMH_sample62\interact.pep.xml	ACVLDLKDGVR	ACVLDLKDGVR	DIWNECAK.ACVLDLKDGVR.SSRMSVDP	K	S	11	2	1944.68	1244.66	1244.66	623.336	623.335	1244.65	623.335	0.0006	6.12703e-05	27.351	9.364	0.9992	2	1	14	24	0	2C(57.0214)																		0	FALSE	IPI:EPA6-SP|NS:P00005|EPA6-SP	IPI:EPA6-SP|NS:P00005|EPA6-SP	IPI:EPA6-SP|NS:P00005|EPA6-SP
20250113_NS-10098_CMH_sample62.04829.04829.2	C:\Users\nichollass\Desktop\2025_Jan_CMH_sample62\MSfragger_70aa\20250113_NS_10098_CMH_sample62\interact.pep.xml	ACVLDLKDGVR	ACVLDLKDGVR	DIWNECAK.ACVLDLKDGVR.SSRMSVDP	K	S	11	2	1945.22	1244.66	1244.66	623.336	623.335	1244.65	623.335	0.0006	0.151705	9.776	3.98	0.9259	2	1	14	24	0	2C(57.0214)																		0	FALSE	IPI:EPA6-SP|NS:P00005|EPA6-SP	IPI:EPA6-SP|NS:P00005|EPA6-SP	IPI:EPA6-SP|NS:P00005|EPA6-SP
20250113_NS-10098_CMH_sample62.04831.04831.2	C:\Users\nichollass\Desktop\2025_Jan_CMH_sample62\MSfragger_70aa\20250113_NS_10098_CMH_sample62\interact.pep.xml	ACVLDLKDGVR	ACVLDLKDGVR	DIWNECAK.ACVLDLKDGVR.SSRMSVDP	K	S	11	2	1945.66	1244.66	1244.66	623.336	623.335	1244.65	623.335	0.0006	0.00668344	18.2	0	0.9879	2	1	14	24	0	2C(57.0214)																		0	FALSE	IPI:EPA6-SP|NS:P00005|EPA6-SP	IPI:EPA6-SP|NS:P00005|EPA6-SP	IPI:EPA6-SP|NS:P00005|EPA6-SP
20250113_NS-10098_CMH_sample62.05648.05648.2	C:\Users\nichollass\Desktop\2025_Jan_CMH_sample62\MSfragger_70aa\20250113_NS_10098_CMH_sample62\interact.pep.xml	ACVLDLKDGVR	ACVLDLKDGVR	DIWNECAK.ACVLDLKDGVR.SSRMSVDP	K	S	11	2	2211.26	1244.65	1244.66	623.334	623.335	1244.65	623.335	0.0006	1.05668e-09	30.303	8.931	1	2	1	14	24	0	2C(57.0214)																		0	FALSE	IPI:EPA6-SP|NS:P00005|EPA6-SP	IPI:EPA6-SP|NS:P00005|EPA6-SP	IPI:EPA6-SP|NS:P00005|EPA6-SP
20250113_NS-10098_CMH_sample62.05649.05649.2	C:\Users\nichollass\Desktop\2025_Jan_CMH_sample62\MSfragger_70aa\20250113_NS_10098_CMH_sample62\interact.pep.xml	ACVLDLKDGVR	ACVLDLKDGVR	DIWNECAK.ACVLDLKDGVR.SSRMSVDP	K	S	11	2	2211.58	1244.65	1244.66	623.334	623.335	1244.65	623.335	0.0006	0.0942975	9.602	0	0.9342	2	1	14	24	0	2C(57.0214)																		0	FALSE	IPI:EPA6-SP|NS:P00005|EPA6-SP	IPI:EPA6-SP|NS:P00005|EPA6-SP	IPI:EPA6-SP|NS:P00005|EPA6-SP
20250113_NS-10098_CMH_sample62.05650.05650.2	C:\Users\nichollass\Desktop\2025_Jan_CMH_sample62\MSfragger_70aa\20250113_NS_10098_CMH_sample62\interact.pep.xml	ACVLDLKDGVR	ACVLDLKDGVR	DIWNECAK.ACVLDLKDGVR.SSRMSVDP	K	S	11	2	2212.01	1244.65	1244.66	623.334	623.335	1244.65	623.335	0.0006	8.56453e-09	34.112	9.873	1	2	1	14	24	0	2C(57.0214)																		0	FALSE	IPI:EPA6-SP|NS:P00005|EPA6-SP	IPI:EPA6-SP|NS:P00005|EPA6-SP	IPI:EPA6-SP|NS:P00005|EPA6-SP
20250113_NS-10098_CMH_sample62.05651.05651.2	C:\Users\nichollass\Desktop\2025_Jan_CMH_sample62\MSfragger_70aa\20250113_NS_10098_CMH_sample62\interact.pep.xml	ACVLDLKDGVR	ACVLDLKDGVR	DIWNECAK.ACVLDLKDGVR.SSRMSVDP	K	S	11	2	2212.14	1244.65	1244.66	623.334	623.335	1244.65	623.335	0.0006	6.35988e-07	21.879	5.72	1	2	1	14	24	0	2C(57.0214)																		0	FALSE	IPI:EPA6-SP|NS:P00005|EPA6-SP	IPI:EPA6-SP|NS:P00005|EPA6-SP	IPI:EPA6-SP|NS:P00005|EPA6-SP
20250113_NS-10098_CMH_sample62.05653.05653.2	C:\Users\nichollass\Desktop\2025_Jan_CMH_sample62\MSfragger_70aa\20250113_NS_10098_CMH_sample62\interact.pep.xml	ACVLDLKDGVR	ACVLDLKDGVR	DIWNECAK.ACVLDLKDGVR.SSRMSVDP	K	S	11	2	2212.69	1244.65	1244.66	623.334	623.335	1244.65	623.335	0.0006	1.48921e-08	36.048	9.754	1	2	1	14	24	0	2C(57.0214)																		0	FALSE	IPI:EPA6-SP|NS:P00005|EPA6-SP	IPI:EPA6-SP|NS:P00005|EPA6-SP	IPI:EPA6-SP|NS:P00005|EPA6-SP
20250113_NS-10098_CMH_sample62.06124.06124.2	C:\Users\nichollass\Desktop\2025_Jan_CMH_sample62\MSfragger_70aa\20250113_NS_10098_CMH_sample62\interact.pep.xml	ACVLDLKDGVR	ACVLDLKDGVR	DIWNECAK.ACVLDLKDGVR.SSRMSVDP	K	S	11	2	2344.61	1244.65	1244.66	623.334	623.335	1244.65	623.335	0.0007	1.42527e-08	27.724	8.663	1	2	1	14	24	0	2C(57.0214)																		0	FALSE	IPI:EPA6-SP|NS:P00005|EPA6-SP	IPI:EPA6-SP|NS:P00005|EPA6-SP	IPI:EPA6-SP|NS:P00005|EPA6-SP
20250113_NS-10098_CMH_sample62.06125.06125.2	C:\Users\nichollass\Desktop\2025_Jan_CMH_sample62\MSfragger_70aa\20250113_NS_10098_CMH_sample62\interact.pep.xml	ACVLDLKDGVR	ACVLDLKDGVR	DIWNECAK.ACVLDLKDGVR.SSRMSVDP	K	S	11	2	2344.95	1244.65	1244.66	623.334	623.335	1244.65	623.335	0.0007	0.0311172	11.528	0	0.9641	2	1	14	24	0	2C(57.0214)																		0	FALSE	IPI:EPA6-SP|NS:P00005|EPA6-SP	IPI:EPA6-SP|NS:P00005|EPA6-SP	IPI:EPA6-SP|NS:P00005|EPA6-SP
20250113_NS-10098_CMH_sample62.05146.05146.2	C:\Users\nichollass\Desktop\2025_Jan_CMH_sample62\MSfragger_70aa\20250113_NS_10098_CMH_sample62\interact.pep.xml	ACVLDLKDGVR	ACVLDLKDGVR	DIWNECAK.ACVLDLKDGVR.SSRMSVDP	K	S	11	2	2049.32	1250.49	1250.49	626.251	626.252	1244.65	623.335	5.8342	0.000541994	14.024	12.906	0.9993	2	1	14	24	0	2C(57.0214)		ACvLDLKDGVR	A(11.57)C(11.57)V(13.02)L(12.03)D(10.18)L(8.43)K(6.94)D(5.77)G(4.39)V(4.39)R(2.46)	V3	1	A(0.00)C(0.00)V(0.00)L(0.00)D(0.00)L(0.00)K(0.00)D(0.00)G(0.00)V(0.00)R(0.00)	A(0)C(0)V(0)L(0)D(0)L(0)K(0)D(0)G(0)V(0)R(0)	13.0207	8	12.0269	8	14.025	9	0	0	0	0	0	FALSE	IPI:EPA6-SP|NS:P00005|EPA6-SP	IPI:EPA6-SP|NS:P00005|EPA6-SP	IPI:EPA6-SP|NS:P00005|EPA6-SP
20250113_NS-10098_CMH_sample62.05552.05552.2	C:\Users\nichollass\Desktop\2025_Jan_CMH_sample62\MSfragger_70aa\20250113_NS_10098_CMH_sample62\interact.pep.xml	ACVLDLKDGVR	ACVLDLKDGVR	DIWNECAK.ACVLDLKDGVR.SSRMSVDP	K	S	11	2	2178.64	1258.67	1258.67	630.341	630.341	1244.65	623.335	14.0135	1.1206e-09	23.939	11.765	1	2	1	14	24	0	2C(57.0214)	Mod1: Methylation (PeakApex: 14.0154, Theoretical: 14.0157)	ACvLDLKDGVR	A(18.56)C(18.56)V(23.94)L(23.67)D(23.52)L(23.35)K(21.65)D(21.60)G(21.27)V(19.06)R(15.28)	V3	1	A(4.51)C(4.51)V(5.97)L(4.24)D(5.55)L(5.95)K(6.93)D(8.77)G(10.89)V(10.89)R(10.89)	A(4)C(4)V(5)L(5)D(6)L(6)K(6)D(7)G(8)V(8)R(7)	23.9392	14	23.6667	14	18.4432	11	10.8915	8	15.3966	11	0	FALSE	IPI:EPA6-SP|NS:P00005|EPA6-SP	IPI:EPA6-SP|NS:P00005|EPA6-SP	IPI:EPA6-SP|NS:P00005|EPA6-SP
20250113_NS-10098_CMH_sample62.05554.05554.2	C:\Users\nichollass\Desktop\2025_Jan_CMH_sample62\MSfragger_70aa\20250113_NS_10098_CMH_sample62\interact.pep.xml	ACVLDLKDGVR	ACVLDLKDGVR	DIWNECAK.ACVLDLKDGVR.SSRMSVDP	K	S	11	2	2179.51	1258.67	1258.67	630.341	630.341	1244.65	623.335	14.0135	6.89446e-06	30.146	18.738	1	2	1	14	24	0	2C(57.0214)	Mod1: Methylation (PeakApex: 14.0154, Theoretical: 14.0157)	ACvLDLKDGVR	A(25.64)C(25.64)V(30.15)L(29.83)D(29.64)L(29.39)K(29.24)D(29.15)G(26.53)V(28.62)R(26.42)	V3	1	A(13.14)C(13.14)V(17.21)L(15.93)D(15.58)L(15.24)K(15.38)D(16.09)G(15.87)V(15.87)R(13.72)	A(7)C(7)V(8)L(8)D(8)L(8)K(8)D(8)G(8)V(8)R(7)	30.1464	15	29.8339	15	25.2057	13	17.2077	8	26.8607	14	0	FALSE	IPI:EPA6-SP|NS:P00005|EPA6-SP	IPI:EPA6-SP|NS:P00005|EPA6-SP	IPI:EPA6-SP|NS:P00005|EPA6-SP
20250113_NS-10098_CMH_sample62.04438.04438.2	C:\Users\nichollass\Desktop\2025_Jan_CMH_sample62\MSfragger_70aa\20250113_NS_10098_CMH_sample62\interact.pep.xml	ACVLDLKDGVR	ACVLDLKDGVR	DIWNECAK.ACVLDLKDGVR.SSRMSVDP	K	S	11	2	1807.76	1258.67	1258.67	630.342	630.342	1244.65	623.335	14.0147	1.89954e-09	28.046	11.76	1	2	1	14	24	0	2C(57.0214)	Mod1: Methylation (PeakApex: 14.0154, Theoretical: 14.0157)	ACVLdLKDGVR	A(13.24)C(13.24)V(19.28)L(23.71)D(28.05)L(23.73)K(19.75)D(17.73)G(15.57)V(12.33)R(9.38)	D5	1	A(3.47)C(3.47)V(4.94)L(6.63)D(8.16)L(6.48)K(5.39)D(5.39)G(5.39)V(4.69)R(4.69)	A(4)C(4)V(5)L(6)D(7)L(6)K(5)D(5)G(5)V(4)R(3)	28.0466	16	23.7253	14	14.4633	9	8.1587	7	8.1587	7	0	FALSE	IPI:EPA6-SP|NS:P00005|EPA6-SP	IPI:EPA6-SP|NS:P00005|EPA6-SP	IPI:EPA6-SP|NS:P00005|EPA6-SP
20250113_NS-10098_CMH_sample62.04688.04688.2	C:\Users\nichollass\Desktop\2025_Jan_CMH_sample62\MSfragger_70aa\20250113_NS_10098_CMH_sample62\interact.pep.xml	ACVLDLKDGVR	ACVLDLKDGVR	DIWNECAK.ACVLDLKDGVR.SSRMSVDP	K	S	11	2	1899.96	1260.65	1260.65	631.332	631.332	1244.65	623.335	15.9946	2.59265e-07	23.395	11.792	1	2	1	14	24	0	2C(57.0214)	Mod1: Oxidation or Hydroxylation (PeakApex: 15.9946, Theoretical: 15.9949)	ACVLDLkDGVR	A(16.79)C(16.79)V(18.17)L(19.08)D(18.90)L(19.91)K(21.21)D(18.85)G(18.06)V(15.97)R(15.17)	K7	1	A(0.00)C(0.00)V(0.25)L(1.88)D(3.43)L(5.03)K(6.76)D(6.76)G(8.57)V(8.57)R(8.57)	A(1)C(1)V(1)L(2)D(3)L(4)K(5)D(5)G(6)V(6)R(6)	21.2077	13	19.9057	12	23.3952	14	8.57191	6	8.57191	7	0	FALSE	IPI:EPA6-SP|NS:P00005|EPA6-SP	IPI:EPA6-SP|NS:P00005|EPA6-SP	IPI:EPA6-SP|NS:P00005|EPA6-SP
20250113_NS-10098_CMH_sample62.04690.04690.2	C:\Users\nichollass\Desktop\2025_Jan_CMH_sample62\MSfragger_70aa\20250113_NS_10098_CMH_sample62\interact.pep.xml	ACVLDLKDGVR	ACVLDLKDGVR	DIWNECAK.ACVLDLKDGVR.SSRMSVDP	K	S	11	2	1900.85	1260.65	1260.65	631.332	631.332	1244.65	623.335	15.9946	4.06677e-05	22.063	11.727	0.9995	2	1	14	24	0	2C(57.0214)	Mod1: Oxidation or Hydroxylation (PeakApex: 15.9946, Theoretical: 15.9949)	ACVLDLkDGVR	A(13.34)C(13.34)V(15.32)L(17.52)D(19.67)L(19.81)K(22.06)D(17.75)G(15.43)V(15.43)R(15.39)	K7	1	A(3.18)C(3.18)V(3.18)L(4.47)D(6.17)L(6.38)K(8.13)D(7.03)G(8.14)V(8.14)R(8.14)	A(4)C(4)V(5)L(6)D(7)L(7)K(8)D(7)G(7)V(7)R(6)	22.0635	15	19.8121	14	17.4013	13	8.14369	7	11.3217	10	0	FALSE	IPI:EPA6-SP|NS:P00005|EPA6-SP	IPI:EPA6-SP|NS:P00005|EPA6-SP	IPI:EPA6-SP|NS:P00005|EPA6-SP
20250113_NS-10098_CMH_sample62.04505.04505.2	C:\Users\nichollass\Desktop\2025_Jan_CMH_sample62\MSfragger_70aa\20250113_NS_10098_CMH_sample62\interact.pep.xml	ACVLDLKDGVR	ACVLDLKDGVR	DIWNECAK.ACVLDLKDGVR.SSRMSVDP	K	S	11	2	1833.84	1260.65	1260.65	631.331	631.332	1244.65	623.335	15.9947	0.00014449	17.104	11.825	0.9961	2	1	14	24	0	2C(57.0214)	Mod1: Oxidation or Hydroxylation (PeakApex: 15.9946, Theoretical: 15.9949)	acVLDLKDGVR	A(17.10)C(17.10)V(14.89)L(12.66)D(10.46)L(8.43)K(6.60)D(4.99)G(2.64)V(1.89)R(0.00)	A1;C2	2	A(0.00)C(0.00)V(0.00)L(0.00)D(0.00)L(0.00)K(0.00)D(0.00)G(0.00)V(0.00)R(0.00)	A(0)C(0)V(0)L(0)D(0)L(0)K(0)D(0)G(0)V(0)R(0)	17.1043	9	14.8918	9	17.1043	10	0	0	0	0	0	FALSE	IPI:EPA6-SP|NS:P00005|EPA6-SP	IPI:EPA6-SP|NS:P00005|EPA6-SP	IPI:EPA6-SP|NS:P00005|EPA6-SP
20250113_NS-10098_CMH_sample62.04506.04506.2	C:\Users\nichollass\Desktop\2025_Jan_CMH_sample62\MSfragger_70aa\20250113_NS_10098_CMH_sample62\interact.pep.xml	ACVLDLKDGVR	ACVLDLKDGVR	DIWNECAK.ACVLDLKDGVR.SSRMSVDP	K	S	11	2	1834.16	1260.65	1260.65	631.331	631.332	1244.65	623.335	15.9947	2.89568	4.653	0	0.8145	2	1	14	24	0	2C(57.0214)	Mod1: Oxidation or Hydroxylation (PeakApex: 15.9946, Theoretical: 15.9949)	acvLDLKDGVR	A(4.65)C(4.65)V(4.65)L(2.91)D(0.69)L(0.00)K(0.00)D(0.00)G(0.00)V(0.00)R(0.00)	A1;C2;V3	3	A(0.00)C(0.00)V(0.00)L(0.00)D(0.00)L(0.00)K(0.00)D(0.00)G(0.00)V(0.00)R(0.00)	A(0)C(0)V(0)L(0)D(0)L(0)K(0)D(0)G(0)V(0)R(0)	4.65305	4	2.90592	3	4.65305	4	0	0	0	0	0	FALSE	IPI:EPA6-SP|NS:P00005|EPA6-SP	IPI:EPA6-SP|NS:P00005|EPA6-SP	IPI:EPA6-SP|NS:P00005|EPA6-SP
20250113_NS-10098_CMH_sample62.04507.04507.2	C:\Users\nichollass\Desktop\2025_Jan_CMH_sample62\MSfragger_70aa\20250113_NS_10098_CMH_sample62\interact.pep.xml	ACVLDLKDGVR	ACVLDLKDGVR	DIWNECAK.ACVLDLKDGVR.SSRMSVDP	K	S	11	2	1834.86	1260.65	1260.65	631.331	631.332	1244.65	623.335	15.9947	0.0670271	8.195	1.386	0.9176	2	1	14	24	0	2C(57.0214)	Mod1: Oxidation or Hydroxylation (PeakApex: 15.9946, Theoretical: 15.9949)	acvLDLKDGVR	A(8.20)C(8.20)V(8.20)L(7.39)D(5.58)L(2.70)K(1.39)D(0.69)G(0.00)V(0.00)R(0.00)	A1;C2;V3	3	A(0.69)C(0.69)V(0.69)L(0.69)D(0.69)L(0.00)K(0.00)D(0.00)G(0.00)V(0.00)R(0.00)	A(2)C(2)V(2)L(2)D(2)L(1)K(1)D(1)G(0)V(0)R(0)	8.19586	8	7.38885	8	7.50272	7	0.693147	2	0.693147	2	0	FALSE	IPI:EPA6-SP|NS:P00005|EPA6-SP	IPI:EPA6-SP|NS:P00005|EPA6-SP	IPI:EPA6-SP|NS:P00005|EPA6-SP
20250113_NS-10098_CMH_sample62.03742.03742.2	C:\Users\nichollass\Desktop\2025_Jan_CMH_sample62\MSfragger_70aa\20250113_NS_10098_CMH_sample62\interact.pep.xml	ACVLDLKDGVR	ACVLDLKDGVR	DIWNECAK.ACVLDLKDGVR.SSRMSVDP	K	S	11	2	1560.55	1260.65	1260.65	631.331	631.332	1244.65	623.335	15.9948	3.28852e-05	23.432	6.344	0.9997	2	1	14	24	0	2C(57.0214)	Mod1: Oxidation or Hydroxylation (PeakApex: 15.9946, Theoretical: 15.9949)	ACVlDLKDGVR	A(15.31)C(15.31)V(19.16)L(23.43)D(19.05)L(17.03)K(13.27)D(11.48)G(7.63)V(7.63)R(6.34)	L4	1	A(7.13)C(7.13)V(7.95)L(9.74)D(8.02)L(7.71)K(6.34)D(6.34)G(4.06)V(4.06)R(3.91)	A(5)C(5)V(6)L(7)D(6)L(6)K(5)D(5)G(4)V(4)R(3)	23.4323	14	19.1602	12	10.6238	7	9.73819	7	11.0327	8	0	FALSE	IPI:EPA6-SP|NS:P00005|EPA6-SP	IPI:EPA6-SP|NS:P00005|EPA6-SP	IPI:EPA6-SP|NS:P00005|EPA6-SP
20250113_NS-10098_CMH_sample62.03743.03743.2	C:\Users\nichollass\Desktop\2025_Jan_CMH_sample62\MSfragger_70aa\20250113_NS_10098_CMH_sample62\interact.pep.xml	ACVLDLKDGVR	ACVLDLKDGVR	DIWNECAK.ACVLDLKDGVR.SSRMSVDP	K	S	11	2	1560.85	1260.65	1260.65	631.331	631.332	1244.65	623.335	15.9948	0.00136615	17.958	5.893	0.9923	2	1	14	24	0	2C(57.0214)	Mod1: Oxidation or Hydroxylation (PeakApex: 15.9946, Theoretical: 15.9949)	ACVlDLKDGVR	A(10.20)C(10.20)V(14.85)L(17.96)D(15.70)L(13.57)K(11.64)D(9.91)G(7.82)V(7.82)R(5.89)	L4	1	A(0.00)C(0.00)V(0.75)L(2.28)D(2.28)L(2.28)K(2.28)D(2.28)G(2.28)V(2.28)R(2.28)	A(0)C(0)V(1)L(2)D(2)L(2)K(2)D(2)G(2)V(2)R(2)	17.9583	10	15.7025	9	13.8095	8	2.28462	2	2.28462	2	0	FALSE	IPI:EPA6-SP|NS:P00005|EPA6-SP	IPI:EPA6-SP|NS:P00005|EPA6-SP	IPI:EPA6-SP|NS:P00005|EPA6-SP
20250113_NS-10098_CMH_sample62.06269.06269.2	C:\Users\nichollass\Desktop\2025_Jan_CMH_sample62\MSfragger_70aa\20250113_NS_10098_CMH_sample62\interact.pep.xml	ACVLDLKDGVR	ACVLDLKDGVR	DIWNECAK.ACVLDLKDGVR.SSRMSVDP	K	S	11	2	2389.24	1270.67	1270.67	636.342	636.342	1244.65	623.335	26.0151	1.11902e-06	30.048	14.255	1	2	1	14	24	0	2C(57.0214)	Mod1: Acetaldehyde +26 (PeakApex: 26.0156, Theoretical: 26.0157)	aCVLDLKDGVR	A(30.05)C(27.74)V(26.79)L(25.99)D(25.74)L(23.04)K(21.08)D(18.78)G(13.89)V(11.90)R(7.82)	A1	1	A(11.46)C(11.46)V(8.50)L(6.49)D(6.07)L(5.58)K(6.24)D(6.24)G(5.55)V(5.55)R(5.55)	A(7)C(7)V(7)L(7)D(7)L(7)K(7)D(7)G(6)V(6)R(5)	30.0488	17	27.7434	16	20.8581	13	11.4556	7	17.0067	12	0	FALSE	IPI:EPA6-SP|NS:P00005|EPA6-SP	IPI:EPA6-SP|NS:P00005|EPA6-SP	IPI:EPA6-SP|NS:P00005|EPA6-SP
20250113_NS-10098_CMH_sample62.06270.06270.2	C:\Users\nichollass\Desktop\2025_Jan_CMH_sample62\MSfragger_70aa\20250113_NS_10098_CMH_sample62\interact.pep.xml	ACVLDLKDGVR	ACVLDLKDGVR	DIWNECAK.ACVLDLKDGVR.SSRMSVDP	K	S	11	2	2389.56	1270.67	1270.67	636.342	636.342	1244.65	623.335	26.0151	0.070172	12.717	5.954	0.8468	2	1	14	24	0	2C(57.0214)	Mod1: Acetaldehyde +26 (PeakApex: 26.0156, Theoretical: 26.0157)	acVLDLKDGVR	A(12.72)C(12.72)V(11.56)L(8.04)D(7.07)L(4.79)K(4.79)D(3.18)G(1.79)V(1.79)R(0.69)	A1;C2	2	A(1.79)C(1.79)V(0.69)L(0.00)D(0.69)L(0.69)K(0.69)D(0.69)G(0.69)V(0.69)R(0.69)	A(3)C(3)V(3)L(2)D(3)L(2)K(2)D(2)G(2)V(2)R(2)	12.718	10	11.5624	9	10.9262	7	1.79176	3	2.48491	5	0	FALSE	IPI:EPA6-SP|NS:P00005|EPA6-SP	IPI:EPA6-SP|NS:P00005|EPA6-SP	IPI:EPA6-SP|NS:P00005|EPA6-SP
20250113_NS-10098_CMH_sample62.06271.06271.2	C:\Users\nichollass\Desktop\2025_Jan_CMH_sample62\MSfragger_70aa\20250113_NS_10098_CMH_sample62\interact.pep.xml	ACVLDLKDGVR	ACVLDLKDGVR	DIWNECAK.ACVLDLKDGVR.SSRMSVDP	K	S	11	2	2389.95	1270.67	1270.67	636.342	636.342	1244.65	623.335	26.0151	2.35302e-07	35.004	20.901	1	2	1	14	24	0	2C(57.0214)	Mod1: Acetaldehyde +26 (PeakApex: 26.0156, Theoretical: 26.0157)	aCVLDLKDGVR	A(35.00)C(35.00)V(34.90)L(34.67)D(34.61)L(34.30)K(34.25)D(29.83)G(26.94)V(24.86)R(22.88)	A1	1	A(16.07)C(16.07)V(18.23)L(17.89)D(18.05)L(17.84)K(18.26)D(17.14)G(16.52)V(16.52)R(14.06)	A(8)C(9)V(9)L(9)D(9)L(9)K(9)D(8)G(8)V(8)R(7)	35.0046	17	35.0042	17	27.7458	14	18.2644	9	30.1366	15	0	FALSE	IPI:EPA6-SP|NS:P00005|EPA6-SP	IPI:EPA6-SP|NS:P00005|EPA6-SP	IPI:EPA6-SP|NS:P00005|EPA6-SP
20250113_NS-10098_CMH_sample62.06272.06272.2	C:\Users\nichollass\Desktop\2025_Jan_CMH_sample62\MSfragger_70aa\20250113_NS_10098_CMH_sample62\interact.pep.xml	ACVLDLKDGVR	ACVLDLKDGVR	DIWNECAK.ACVLDLKDGVR.SSRMSVDP	K	S	11	2	2390.09	1270.67	1270.67	636.342	636.342	1244.65	623.335	26.0151	0.97949	6.536	5.443	0.7399	2	1	14	24	0	2C(57.0214)	Mod1: Acetaldehyde +26 (PeakApex: 26.0156, Theoretical: 26.0157)	acVLDLKDGVR	A(6.54)C(6.54)V(4.87)L(2.53)D(0.69)L(0.00)K(0.00)D(0.00)G(0.00)V(0.00)R(0.00)	A1;C2	2	A(0.00)C(0.00)V(0.00)L(0.00)D(0.00)L(0.00)K(0.00)D(0.00)G(0.00)V(0.00)R(0.00)	A(1)C(1)V(1)L(0)D(0)L(0)K(0)D(0)G(0)V(0)R(0)	6.53669	6	4.8676	5	6.53669	5	0	0	0	1	0	FALSE	IPI:EPA6-SP|NS:P00005|EPA6-SP	IPI:EPA6-SP|NS:P00005|EPA6-SP	IPI:EPA6-SP|NS:P00005|EPA6-SP
20250113_NS-10098_CMH_sample62.06273.06273.2	C:\Users\nichollass\Desktop\2025_Jan_CMH_sample62\MSfragger_70aa\20250113_NS_10098_CMH_sample62\interact.pep.xml	ACVLDLKDGVR	ACVLDLKDGVR	DIWNECAK.ACVLDLKDGVR.SSRMSVDP	K	S	11	2	2390.45	1270.67	1270.67	636.342	636.342	1244.65	623.335	26.0151	2.24517e-06	32.095	18.746	1	2	1	14	24	0	2C(57.0214)	Mod1: Acetaldehyde +26 (PeakApex: 26.0156, Theoretical: 26.0157)	acVLDLKDGVR	A(32.10)C(32.10)V(32.01)L(31.83)D(31.80)L(31.44)K(31.40)D(27.06)G(24.35)V(22.39)R(20.57)	A1;C2	2	A(15.70)C(15.70)V(15.99)L(15.43)D(15.44)L(14.69)K(14.93)D(13.77)G(12.43)V(12.43)R(11.65)	A(8)C(8)V(8)L(8)D(8)L(8)K(8)D(7)G(7)V(7)R(6)	32.0955	16	32.009	16	25.3117	13	15.9897	8	27.3505	14	0	FALSE	IPI:EPA6-SP|NS:P00005|EPA6-SP	IPI:EPA6-SP|NS:P00005|EPA6-SP	IPI:EPA6-SP|NS:P00005|EPA6-SP
20250113_NS-10098_CMH_sample62.06274.06274.2	C:\Users\nichollass\Desktop\2025_Jan_CMH_sample62\MSfragger_70aa\20250113_NS_10098_CMH_sample62\interact.pep.xml	ACVLDLKDGVR	ACVLDLKDGVR	DIWNECAK.ACVLDLKDGVR.SSRMSVDP	K	S	11	2	2390.54	1270.67	1270.67	636.342	636.342	1244.65	623.335	26.0151	3.09473e-07	23.232	7.255	1	2	1	14	24	0	2C(57.0214)	Mod1: Acetaldehyde +26 (PeakApex: 26.0156, Theoretical: 26.0157)	acVLDLKDGVR	A(23.23)C(23.23)V(22.22)L(21.37)D(19.50)L(17.38)K(16.15)D(13.85)G(10.76)V(8.77)R(5.60)	A1;C2	2	A(7.37)C(7.37)V(4.62)L(2.73)D(2.48)L(3.18)K(4.79)D(4.79)G(4.79)V(4.79)R(4.79)	A(5)C(5)V(5)L(5)D(5)L(5)K(5)D(5)G(5)V(5)R(5)	23.2323	14	22.2181	14	16.6785	11	7.37089	5	12.1584	10	0	FALSE	IPI:EPA6-SP|NS:P00005|EPA6-SP	IPI:EPA6-SP|NS:P00005|EPA6-SP	IPI:EPA6-SP|NS:P00005|EPA6-SP
20250113_NS-10098_CMH_sample62.06035.06035.2	C:\Users\nichollass\Desktop\2025_Jan_CMH_sample62\MSfragger_70aa\20250113_NS_10098_CMH_sample62\interact.pep.xml	ACVLDLKDGVR	ACVLDLKDGVR	DIWNECAK.ACVLDLKDGVR.SSRMSVDP	K	S	11	2	2323.86	1270.67	1270.67	636.342	636.342	1244.65	623.335	26.0152	1.8202e-10	30.236	14.269	1	2	1	14	24	0	2C(57.0214)	Mod1: Acetaldehyde +26 (PeakApex: 26.0156, Theoretical: 26.0157)	aCVLDLKDGVR	A(30.24)C(27.93)V(26.95)L(26.16)D(25.90)L(25.23)K(23.14)D(20.84)G(15.85)V(13.87)R(9.32)	A1	1	A(11.59)C(11.59)V(8.61)L(6.54)D(6.07)L(5.54)K(6.21)D(6.21)G(5.52)V(5.52)R(5.52)	A(7)C(7)V(7)L(7)D(7)L(7)K(7)D(7)G(6)V(6)R(5)	30.2365	17	27.9317	16	22.4406	14	11.5907	7	17.1116	12	0	FALSE	IPI:EPA6-SP|NS:P00005|EPA6-SP	IPI:EPA6-SP|NS:P00005|EPA6-SP	IPI:EPA6-SP|NS:P00005|EPA6-SP
20250113_NS-10098_CMH_sample62.06036.06036.2	C:\Users\nichollass\Desktop\2025_Jan_CMH_sample62\MSfragger_70aa\20250113_NS_10098_CMH_sample62\interact.pep.xml	ACVLDLKDGVR	ACVLDLKDGVR	DIWNECAK.ACVLDLKDGVR.SSRMSVDP	K	S	11	2	2324.18	1270.67	1270.67	636.342	636.342	1244.65	623.335	26.0152	0.0133818	17.379	6.767	0.9437	2	1	14	24	0	2C(57.0214)	Mod1: Acetaldehyde +26 (PeakApex: 26.0156, Theoretical: 26.0157)	aCVLDLKDGVR	A(17.38)C(15.13)V(13.96)L(12.38)D(11.63)L(9.15)K(7.02)D(5.12)G(3.18)V(3.18)R(1.79)	A1	1	A(1.79)C(1.79)V(0.69)L(0.69)D(1.79)L(1.79)K(1.79)D(1.79)G(1.79)V(1.79)R(1.79)	A(3)C(3)V(3)L(3)D(4)L(3)K(3)D(3)G(3)V(3)R(3)	17.3794	12	15.1253	11	15.5876	9	1.79176	3	3.58352	6	0	FALSE	IPI:EPA6-SP|NS:P00005|EPA6-SP	IPI:EPA6-SP|NS:P00005|EPA6-SP	IPI:EPA6-SP|NS:P00005|EPA6-SP
20250113_NS-10098_CMH_sample62.06037.06037.2	C:\Users\nichollass\Desktop\2025_Jan_CMH_sample62\MSfragger_70aa\20250113_NS_10098_CMH_sample62\interact.pep.xml	ACVLDLKDGVR	ACVLDLKDGVR	DIWNECAK.ACVLDLKDGVR.SSRMSVDP	K	S	11	2	2324.54	1270.67	1270.67	636.342	636.342	1244.65	623.335	26.0152	1.63796e-07	34.852	18.794	1	2	1	14	24	0	2C(57.0214)	Mod1: Acetaldehyde +26 (PeakApex: 26.0156, Theoretical: 26.0157)	aCVLDLKDGVR	A(34.85)C(32.65)V(32.50)L(32.23)D(32.15)L(31.78)K(31.72)D(27.42)G(24.53)V(22.58)R(20.62)	A1	1	A(15.94)C(15.94)V(17.25)L(16.53)D(16.40)L(15.89)K(16.13)D(15.00)G(14.17)V(14.17)R(12.04)	A(8)C(8)V(8)L(8)D(8)L(8)K(8)D(7)G(7)V(7)R(6)	34.852	17	32.6537	16	27.4877	14	17.2535	8	27.9828	14	0	FALSE	IPI:EPA6-SP|NS:P00005|EPA6-SP	IPI:EPA6-SP|NS:P00005|EPA6-SP	IPI:EPA6-SP|NS:P00005|EPA6-SP
20250113_NS-10098_CMH_sample62.10972.10972.2	C:\Users\nichollass\Desktop\2025_Jan_CMH_sample62\MSfragger_70aa\20250113_NS_10098_CMH_sample62\interact.pep.xml	ACVLDLKDGVR	ACVLDLKDGVR	DIWNECAK.ACVLDLKDGVR.SSRMSVDP	K	S	11	2	3673.59	1270.67	1270.67	636.343	636.343	1244.65	623.335	26.0177	0.00765156	14.965	14.424	0.9618	2	1	14	24	0	2C(57.0214)	Mod1: Acetaldehyde +26 (PeakApex: 26.0156, Theoretical: 26.0157)	acVLDLKDGVR	A(14.97)C(14.97)V(12.92)L(9.48)D(7.74)L(6.57)K(5.03)D(3.60)G(1.03)V(1.03)R(1.03)	A1;C2	2	A(3.59)C(3.59)V(3.59)L(2.25)D(2.25)L(2.06)K(2.06)D(2.06)G(1.03)V(1.03)R(1.03)	A(3)C(3)V(3)L(2)D(2)L(2)K(2)D(2)G(1)V(1)R(1)	14.9651	10	12.9152	9	11.3721	7	3.59297	3	4.62295	4	0	FALSE	IPI:EPA6-SP|NS:P00005|EPA6-SP	IPI:EPA6-SP|NS:P00005|EPA6-SP	IPI:EPA6-SP|NS:P00005|EPA6-SP
20250113_NS-10098_CMH_sample62.07438.07438.2	C:\Users\nichollass\Desktop\2025_Jan_CMH_sample62\MSfragger_70aa\20250113_NS_10098_CMH_sample62\interact.pep.xml	ACVLDLKDGVR	ACVLDLKDGVR	DIWNECAK.ACVLDLKDGVR.SSRMSVDP	K	S	11	2	2714.88	1272.65	1272.65	637.332	637.332	1244.65	623.335	27.9948	0.00334941	13.482	11.623	0.7756	2	1	14	24	0	2C(57.0214)	Mod1: Formylation (Theoretical: 27.9949)	ACVLDLkDGVR	A(0.26)C(0.26)V(3.59)L(6.72)D(9.87)L(11.57)K(13.48)D(11.62)G(11.62)V(11.62)R(11.62)	K7	1	A(0.00)C(0.00)V(1.33)L(2.87)D(4.48)L(5.97)K(7.71)D(7.71)G(7.71)V(7.71)R(7.71)	A(0)C(0)V(1)L(2)D(3)L(4)K(5)D(5)G(5)V(5)R(5)	13.4829	9	11.6236	8	4.17505	4	7.70553	5	7.70553	5	0	FALSE	IPI:EPA6-SP|NS:P00005|EPA6-SP	IPI:EPA6-SP|NS:P00005|EPA6-SP	IPI:EPA6-SP|NS:P00005|EPA6-SP
20250113_NS-10098_CMH_sample62.05100.05100.2	C:\Users\nichollass\Desktop\2025_Jan_CMH_sample62\MSfragger_70aa\20250113_NS_10098_CMH_sample62\interact.pep.xml	ACVLDLKDGVR	ACVLDLKDGVR	DIWNECAK.ACVLDLKDGVR.SSRMSVDP	K	S	11	2	2034.21	1285.68	1285.68	643.847	643.847	1244.65	623.335	41.0257	6.4514e-10	24.084	9.607	1	2	1	14	24	0	2C(57.0214)	Mod1: amidination of lysines or N-terminal amines with methyl acetimidate (PeakApex: 41.0260, Theoretical: 41.0265)	aCVLDLKDGVR	A(24.08)C(19.36)V(20.05)L(19.91)D(21.86)L(23.94)K(21.97)D(18.00)G(13.23)V(9.99)R(5.81)	A1	1	A(6.22)C(3.83)V(3.83)L(3.83)D(3.83)L(4.52)K(4.52)D(3.07)G(1.39)V(0.69)R(0.69)	A(5)C(4)V(4)L(4)D(5)L(6)K(6)D(5)G(4)V(3)R(2)	24.0846	15	23.9383	15	22.9842	14	6.21661	5	6.90975	7	0	FALSE	IPI:EPA6-SP|NS:P00005|EPA6-SP	IPI:EPA6-SP|NS:P00005|EPA6-SP	IPI:EPA6-SP|NS:P00005|EPA6-SP
20250113_NS-10098_CMH_sample62.05101.05101.2	C:\Users\nichollass\Desktop\2025_Jan_CMH_sample62\MSfragger_70aa\20250113_NS_10098_CMH_sample62\interact.pep.xml	ACVLDLKDGVR	ACVLDLKDGVR	DIWNECAK.ACVLDLKDGVR.SSRMSVDP	K	S	11	2	2034.52	1285.68	1285.68	643.847	643.847	1244.65	623.335	41.0257	1.39476	6.922	6.258	0.4771	2	1	14	24	0	2C(57.0214)	Mod1: amidination of lysines or N-terminal amines with methyl acetimidate (PeakApex: 41.0260, Theoretical: 41.0265)	ACVLDlkdGVR	A(1.79)C(1.79)V(3.61)L(3.70)D(4.54)L(6.92)K(6.92)D(6.92)G(4.54)V(4.54)R(4.54)	L6;K7;D8	3	A(0.00)C(0.00)V(0.00)L(0.85)D(3.07)L(4.54)K(4.54)D(4.54)G(4.54)V(4.54)R(4.54)	A(1)C(1)V(2)L(3)D(4)L(5)K(5)D(5)G(4)V(4)R(4)	6.92213	7	4.54185	5	1.79176	4	4.54108	5	4.54108	5	0	FALSE	IPI:EPA6-SP|NS:P00005|EPA6-SP	IPI:EPA6-SP|NS:P00005|EPA6-SP	IPI:EPA6-SP|NS:P00005|EPA6-SP
20250113_NS-10098_CMH_sample62.05102.05102.2	C:\Users\nichollass\Desktop\2025_Jan_CMH_sample62\MSfragger_70aa\20250113_NS_10098_CMH_sample62\interact.pep.xml	ACVLDLKDGVR	ACVLDLKDGVR	DIWNECAK.ACVLDLKDGVR.SSRMSVDP	K	S	11	2	2034.9	1285.68	1285.68	643.847	643.847	1244.65	623.335	41.0257	1.80262e-06	26.609	14.181	1	2	1	14	24	0	2C(57.0214)	Mod1: amidination of lysines or N-terminal amines with methyl acetimidate (PeakApex: 41.0260, Theoretical: 41.0265)	ACVLDlKDGVR	A(25.46)C(23.22)V(24.84)L(24.55)D(26.49)L(26.61)K(24.64)D(20.75)G(14.46)V(13.03)R(10.94)	L6	1	A(7.96)C(7.96)V(7.96)L(7.96)D(10.16)L(11.30)K(11.30)D(10.16)G(7.30)V(7.30)R(4.74)	A(4)C(4)V(5)L(5)D(6)L(6)K(6)D(5)G(4)V(4)R(3)	26.6096	14	26.4912	14	23.6988	13	11.3039	6	12.698	7	0	FALSE	IPI:EPA6-SP|NS:P00005|EPA6-SP	IPI:EPA6-SP|NS:P00005|EPA6-SP	IPI:EPA6-SP|NS:P00005|EPA6-SP
20250113_NS-10098_CMH_sample62.05103.05103.2	C:\Users\nichollass\Desktop\2025_Jan_CMH_sample62\MSfragger_70aa\20250113_NS_10098_CMH_sample62\interact.pep.xml	ACVLDLKDGVR	ACVLDLKDGVR	DIWNECAK.ACVLDLKDGVR.SSRMSVDP	K	S	11	2	2035.03	1285.68	1285.68	643.847	643.847	1244.65	623.335	41.0257	9.44903e-05	19.221	8.7	0.9859	2	1	14	24	0	2C(57.0214)	Mod1: amidination of lysines or N-terminal amines with methyl acetimidate (PeakApex: 41.0260, Theoretical: 41.0265)	ACVLdLKDGVR	A(16.88)C(14.83)V(17.70)L(17.42)D(19.22)L(19.20)K(17.23)D(13.56)G(9.29)V(7.87)R(4.09)	D5	1	A(3.84)C(1.79)V(1.79)L(1.79)D(1.79)L(2.48)K(2.48)D(1.39)G(0.69)V(0.69)R(0.69)	A(4)C(3)V(3)L(3)D(4)L(5)K(5)D(4)G(3)V(3)R(2)	19.2212	13	19.197	13	16.4357	11	3.84434	4	4.53749	6	0	FALSE	IPI:EPA6-SP|NS:P00005|EPA6-SP	IPI:EPA6-SP|NS:P00005|EPA6-SP	IPI:EPA6-SP|NS:P00005|EPA6-SP
20250113_NS-10098_CMH_sample62.05105.05105.2	C:\Users\nichollass\Desktop\2025_Jan_CMH_sample62\MSfragger_70aa\20250113_NS_10098_CMH_sample62\interact.pep.xml	ACVLDLKDGVR	ACVLDLKDGVR	DIWNECAK.ACVLDLKDGVR.SSRMSVDP	K	S	11	2	2035.58	1285.68	1285.68	643.847	643.847	1244.65	623.335	41.0257	2.12488e-06	24.017	11.854	1	2	1	14	24	0	2C(57.0214)	Mod1: amidination of lysines or N-terminal amines with methyl acetimidate (PeakApex: 41.0260, Theoretical: 41.0265)	aCVLDLKDGVR	A(24.02)C(21.82)V(21.46)L(21.40)D(21.55)L(21.70)K(20.08)D(16.61)G(10.62)V(9.86)R(8.13)	A1	1	A(6.79)C(6.79)V(6.79)L(6.79)D(6.79)L(7.62)K(7.62)D(6.46)G(2.97)V(2.97)R(2.22)	A(4)C(4)V(4)L(4)D(4)L(4)K(4)D(3)G(2)V(2)R(1)	24.0177	13	21.8168	12	23.1312	13	7.61695	4	9.01161	5	0	FALSE	IPI:EPA6-SP|NS:P00005|EPA6-SP	IPI:EPA6-SP|NS:P00005|EPA6-SP	IPI:EPA6-SP|NS:P00005|EPA6-SP
20250113_NS-10098_CMH_sample62.07974.07974.2	C:\Users\nichollass\Desktop\2025_Jan_CMH_sample62\MSfragger_70aa\20250113_NS_10098_CMH_sample62\interact.pep.xml	ACVLDLKDGVR	ACVLDLKDGVR	DIWNECAK.ACVLDLKDGVR.SSRMSVDP	K	S	11	2	2861.52	1286.66	1286.66	644.339	644.339	1244.65	623.335	42.0095	1.54728e-08	29.779	11.076	1	2	1	14	24	0	2C(57.0214)	Mod1: Acetylation (PeakApex: 42.0106, Theoretical: 42.0106)	aCVLDLKDGVR	A(29.78)C(25.47)V(22.30)L(17.18)D(12.91)L(9.23)K(6.35)D(4.81)G(1.71)V(0.97)R(0.00)	A1	1	A(11.18)C(9.17)V(6.44)L(3.77)D(1.87)L(0.69)K(0.00)D(0.00)G(0.00)V(0.00)R(0.00)	A(7)C(6)V(5)L(4)D(3)L(2)K(1)D(1)G(0)V(0)R(0)	29.7794	17	25.468	15	18.6018	11	11.1776	7	11.1776	7	0	FALSE	IPI:EPA6-SP|NS:P00005|EPA6-SP	IPI:EPA6-SP|NS:P00005|EPA6-SP	IPI:EPA6-SP|NS:P00005|EPA6-SP
20250113_NS-10098_CMH_sample62.07975.07975.2	C:\Users\nichollass\Desktop\2025_Jan_CMH_sample62\MSfragger_70aa\20250113_NS_10098_CMH_sample62\interact.pep.xml	ACVLDLKDGVR	ACVLDLKDGVR	DIWNECAK.ACVLDLKDGVR.SSRMSVDP	K	S	11	2	2861.83	1286.66	1286.66	644.339	644.339	1244.65	623.335	42.0095	0.270396	9.772	0	0.9711	2	1	14	24	0	2C(57.0214)	Mod1: Acetylation (PeakApex: 42.0106, Theoretical: 42.0106)	aCVLDLKDGVR	A(9.77)C(7.71)V(5.81)L(3.32)D(1.06)L(0.00)K(0.00)D(0.00)G(0.00)V(0.00)R(0.00)	A1	1	A(0.00)C(0.00)V(0.00)L(0.00)D(0.00)L(0.00)K(0.00)D(0.00)G(0.00)V(0.00)R(0.00)	A(1)C(1)V(1)L(1)D(1)L(1)K(1)D(1)G(0)V(0)R(0)	9.77228	7	7.70899	6	9.77228	6	0	0	0	1	0	FALSE	IPI:EPA6-SP|NS:P00005|EPA6-SP	IPI:EPA6-SP|NS:P00005|EPA6-SP	IPI:EPA6-SP|NS:P00005|EPA6-SP
20250113_NS-10098_CMH_sample62.07976.07976.2	C:\Users\nichollass\Desktop\2025_Jan_CMH_sample62\MSfragger_70aa\20250113_NS_10098_CMH_sample62\interact.pep.xml	ACVLDLKDGVR	ACVLDLKDGVR	DIWNECAK.ACVLDLKDGVR.SSRMSVDP	K	S	11	2	2862.39	1286.66	1286.66	644.339	644.339	1244.65	623.335	42.0095	3.1787e-07	34.491	13.933	1	2	1	14	24	0	2C(57.0214)	Mod1: Acetylation (PeakApex: 42.0106, Theoretical: 42.0106)	aCVLDLKDGVR	A(34.49)C(32.29)V(27.87)L(23.28)D(18.98)L(15.10)K(11.84)D(10.27)G(2.18)V(1.11)R(0.00)	A1	1	A(15.72)C(15.72)V(13.44)L(11.12)D(9.08)L(7.27)K(5.80)D(5.80)G(2.18)V(1.11)R(0.00)	A(8)C(8)V(7)L(6)D(5)L(4)K(3)D(3)G(2)V(1)R(0)	34.491	17	32.2905	16	18.7671	9	15.7239	8	15.7239	8	0	FALSE	IPI:EPA6-SP|NS:P00005|EPA6-SP	IPI:EPA6-SP|NS:P00005|EPA6-SP	IPI:EPA6-SP|NS:P00005|EPA6-SP
20250113_NS-10098_CMH_sample62.08969.08969.2	C:\Users\nichollass\Desktop\2025_Jan_CMH_sample62\MSfragger_70aa\20250113_NS_10098_CMH_sample62\interact.pep.xml	ACVLDLKDGVR	ACVLDLKDGVR	DIWNECAK.ACVLDLKDGVR.SSRMSVDP	K	S	11	2	3104.43	1288.62	1288.63	645.319	645.32	1244.65	623.335	43.9705	3.1351e-07	21.062	14.688	1	2	1	14	24	0	2C(57.0214)	Mod1: Unannotated mass-shift 43.9732 (PeakApex: 43.9732)	ACVLDLkDGVR	A(15.64)C(15.64)V(16.49)L(16.78)D(17.98)L(19.42)K(21.06)D(18.91)G(16.67)V(16.67)R(14.69)	K7	1	A(1.89)C(1.89)V(1.15)L(2.82)D(4.34)L(5.88)K(7.60)D(7.60)G(7.60)V(7.60)R(7.60)	A(2)C(2)V(2)L(2)D(3)L(4)K(5)D(5)G(5)V(5)R(5)	21.0628	13	19.4157	12	20.841	13	7.59599	5	9.49001	7	0	FALSE	IPI:EPA6-SP|NS:P00005|EPA6-SP	IPI:EPA6-SP|NS:P00005|EPA6-SP	IPI:EPA6-SP|NS:P00005|EPA6-SP
20250113_NS-10098_CMH_sample62.08970.08970.2	C:\Users\nichollass\Desktop\2025_Jan_CMH_sample62\MSfragger_70aa\20250113_NS_10098_CMH_sample62\interact.pep.xml	ACVLDLKDGVR	ACVLDLKDGVR	DIWNECAK.ACVLDLKDGVR.SSRMSVDP	K	S	11	2	3104.77	1288.62	1288.63	645.319	645.32	1244.65	623.335	43.9705	0.0280983	12.539	10.321	0.3011	2	1	14	24	0	2C(57.0214)	Mod1: Unannotated mass-shift 43.9732 (PeakApex: 43.9732)	ACVLDlkDGVR	A(2.54)C(2.54)V(5.50)L(9.11)D(10.65)L(12.54)K(12.54)D(10.69)G(10.69)V(10.69)R(9.04)	L6;K7	2	A(0.00)C(0.00)V(1.15)L(2.64)D(4.14)L(5.64)K(5.64)D(5.64)G(5.64)V(5.64)R(5.64)	A(0)C(0)V(1)L(2)D(3)L(4)K(4)D(4)G(4)V(4)R(4)	12.54	9	10.6877	8	5.93633	6	5.64267	4	5.64267	4	0	FALSE	IPI:EPA6-SP|NS:P00005|EPA6-SP	IPI:EPA6-SP|NS:P00005|EPA6-SP	IPI:EPA6-SP|NS:P00005|EPA6-SP
20250113_NS-10098_CMH_sample62.05283.05283.2	C:\Users\nichollass\Desktop\2025_Jan_CMH_sample62\MSfragger_70aa\20250113_NS_10098_CMH_sample62\interact.pep.xml	ACVLDLKDGVR	ACVLDLKDGVR	DIWNECAK.ACVLDLKDGVR.SSRMSVDP	K	S	11	2	2095.51	1298.66	1298.67	650.339	650.34	1244.65	623.335	54.0109	4.6024e-10	20.872	13.038	1	2	1	14	24	0	2C(57.0214)	Mod1: MDA adduct +54/Methylglyoxal-derived hydroimidazolone/Alkene fragment of DSSO crosslinker (Theoretical: 54.0106)	ACVLDLKDGVr	A(4.94)C(4.94)V(9.97)L(13.34)D(15.60)L(18.97)K(19.01)D(19.07)G(20.81)V(20.81)R(20.87)	R11	1	A(0.00)C(0.00)V(1.78)L(3.40)D(4.91)L(6.48)K(8.17)D(10.05)G(12.34)V(12.34)R(14.55)	A(1)C(0)V(1)L(2)D(3)L(4)K(5)D(6)G(7)V(7)R(8)	20.8725	12	20.8056	12	11.2595	8	14.5497	8	14.5497	9	0	FALSE	IPI:EPA6-SP|NS:P00005|EPA6-SP	IPI:EPA6-SP|NS:P00005|EPA6-SP	IPI:EPA6-SP|NS:P00005|EPA6-SP
20250113_NS-10098_CMH_sample62.05060.05060.2	C:\Users\nichollass\Desktop\2025_Jan_CMH_sample62\MSfragger_70aa\20250113_NS_10098_CMH_sample62\interact.pep.xml	ACVLDLKDGVR	ACVLDLKDGVR	DIWNECAK.ACVLDLKDGVR.SSRMSVDP	K	S	11	2	2019.99	1300.68	1300.68	651.347	651.347	1244.65	623.335	56.0258	2.86878e-06	18.831	13.166	1	2	1	14	24	0	2C(57.0214)	Mod1: Propionate labeling reagent light form (N-term & K)/Acrolein addition +56 (Theoretical: 56.0262)	ACVLDLkDGVR	A(15.85)C(15.85)V(17.15)L(17.46)D(17.56)L(18.80)K(18.83)D(16.71)G(14.43)V(14.43)R(12.43)	K7	1	A(1.88)C(1.88)V(1.69)L(3.05)D(4.59)L(6.24)K(7.94)D(7.94)G(7.94)V(7.94)R(7.94)	A(2)C(2)V(2)L(2)D(3)L(4)K(5)D(5)G(5)V(5)R(5)	18.8316	11	18.8037	11	18.4477	11	7.94441	5	9.82448	7	0	FALSE	IPI:EPA6-SP|NS:P00005|EPA6-SP	IPI:EPA6-SP|NS:P00005|EPA6-SP	IPI:EPA6-SP|NS:P00005|EPA6-SP
20250113_NS-10098_CMH_sample62.05061.05061.2	C:\Users\nichollass\Desktop\2025_Jan_CMH_sample62\MSfragger_70aa\20250113_NS_10098_CMH_sample62\interact.pep.xml	ACVLDLKDGVR	ACVLDLKDGVR	DIWNECAK.ACVLDLKDGVR.SSRMSVDP	K	S	11	2	2020.28	1300.68	1300.68	651.347	651.347	1244.65	623.335	56.0258	1.64627e-05	29.634	19.203	0.9986	2	1	14	24	0	2C(57.0214)	Mod1: Propionate labeling reagent light form (N-term & K)/Acrolein addition +56 (Theoretical: 56.0262)	ACVLDLkDGVR	A(26.83)C(26.83)V(26.92)L(27.10)D(27.29)L(27.45)K(29.63)D(27.59)G(23.12)V(21.13)R(19.20)	K7	1	A(13.01)C(13.01)V(14.32)L(13.99)D(14.07)L(14.11)K(15.86)D(15.86)G(13.49)V(12.51)R(10.14)	A(7)C(7)V(7)L(7)D(7)L(7)K(8)D(8)G(7)V(6)R(5)	29.6347	15	27.5933	14	22.8846	12	15.8592	8	23.1463	12	0	FALSE	IPI:EPA6-SP|NS:P00005|EPA6-SP	IPI:EPA6-SP|NS:P00005|EPA6-SP	IPI:EPA6-SP|NS:P00005|EPA6-SP
20250113_NS-10098_CMH_sample62.10085.10085.2	C:\Users\nichollass\Desktop\2025_Jan_CMH_sample62\MSfragger_70aa\20250113_NS_10098_CMH_sample62\interact.pep.xml	ACVLDLKDGVR	ACVLDLKDGVR	DIWNECAK.ACVLDLKDGVR.SSRMSVDP	K	S	11	2	3410.43	1314.64	1314.64	658.328	658.328	1244.65	623.335	69.9869	1.9921e-10	31.306	14.209	1	2	1	14	24	0	2C(57.0214)	Mod1: Unannotated mass-shift 69.9874 (PeakApex: 69.9874)	aCVLDLKDGVR	A(31.31)C(28.98)V(28.40)L(25.51)D(25.15)L(24.21)K(21.88)D(17.63)G(12.60)V(10.76)R(6.36)	A1	1	A(12.88)C(12.88)V(10.19)L(7.61)D(6.32)L(4.97)K(4.97)D(3.87)G(3.18)V(3.18)R(3.18)	A(8)C(8)V(8)L(7)D(7)L(7)K(7)D(6)G(5)V(5)R(4)	31.306	18	28.9805	17	21.6074	14	12.8767	8	16.0548	12	0	FALSE	IPI:EPA6-SP|NS:P00005|EPA6-SP	IPI:EPA6-SP|NS:P00005|EPA6-SP	IPI:EPA6-SP|NS:P00005|EPA6-SP
20250113_NS-10098_CMH_sample62.10086.10086.2	C:\Users\nichollass\Desktop\2025_Jan_CMH_sample62\MSfragger_70aa\20250113_NS_10098_CMH_sample62\interact.pep.xml	ACVLDLKDGVR	ACVLDLKDGVR	DIWNECAK.ACVLDLKDGVR.SSRMSVDP	K	S	11	2	3410.56	1314.64	1314.64	658.328	658.328	1244.65	623.335	69.9869	1.19468	8.191	5.63	0.8547	2	1	14	24	0	2C(57.0214)	Mod1: Unannotated mass-shift 69.9874 (PeakApex: 69.9874)	acvLDLKDGVR	A(8.19)C(8.19)V(8.19)L(5.88)D(2.93)L(0.69)K(0.00)D(0.00)G(0.00)V(0.00)R(0.00)	A1;C2;V3	3	A(0.69)C(0.69)V(0.69)L(0.69)D(0.69)L(0.00)K(0.00)D(0.00)G(0.00)V(0.00)R(0.00)	A(2)C(2)V(2)L(2)D(2)L(1)K(1)D(1)G(0)V(0)R(0)	8.19155	7	5.88183	6	7.4984	5	0.693147	2	0.693147	2	0	FALSE	IPI:EPA6-SP|NS:P00005|EPA6-SP	IPI:EPA6-SP|NS:P00005|EPA6-SP	IPI:EPA6-SP|NS:P00005|EPA6-SP
20250113_NS-10098_CMH_sample62.10087.10087.2	C:\Users\nichollass\Desktop\2025_Jan_CMH_sample62\MSfragger_70aa\20250113_NS_10098_CMH_sample62\interact.pep.xml	ACVLDLKDGVR	ACVLDLKDGVR	DIWNECAK.ACVLDLKDGVR.SSRMSVDP	K	S	11	2	3410.92	1314.64	1314.64	658.328	658.328	1244.65	623.335	69.9869	2.2751e-07	37.072	18.212	1	2	1	14	24	0	2C(57.0214)	Mod1: Unannotated mass-shift 69.9874 (PeakApex: 69.9874)	aCVLDLKDGVR	A(37.07)C(34.87)V(34.85)L(34.57)D(34.37)L(33.82)K(33.71)D(29.18)G(23.97)V(20.18)R(18.21)	A1	1	A(18.17)C(18.17)V(19.38)L(18.31)D(18.01)L(17.23)K(17.26)D(15.78)G(12.70)V(11.77)R(9.76)	A(9)C(9)V(9)L(9)D(9)L(9)K(9)D(8)G(7)V(6)R(5)	37.0721	18	34.8665	17	27.3597	14	19.3808	9	27.9252	14	0	FALSE	IPI:EPA6-SP|NS:P00005|EPA6-SP	IPI:EPA6-SP|NS:P00005|EPA6-SP	IPI:EPA6-SP|NS:P00005|EPA6-SP
20250113_NS-10098_CMH_sample62.10091.10091.2	C:\Users\nichollass\Desktop\2025_Jan_CMH_sample62\MSfragger_70aa\20250113_NS_10098_CMH_sample62\interact.pep.xml	ACVLDLKDGVR	ACVLDLKDGVR	DIWNECAK.ACVLDLKDGVR.SSRMSVDP	K	S	11	2	3411.59	1314.64	1314.64	658.328	658.328	1244.65	623.335	69.9869	6.86621e-08	21.323	5.792	1	2	1	14	24	0	2C(57.0214)	Mod1: Unannotated mass-shift 69.9874 (PeakApex: 69.9874)	acVLDLKDGVR	A(21.32)C(21.32)V(18.43)L(15.50)D(13.75)L(10.02)K(9.92)D(7.97)G(5.29)V(3.85)R(1.39)	A1;C2	2	A(5.29)C(5.29)V(3.13)L(1.04)D(0.02)L(0.00)K(0.69)D(0.69)G(0.69)V(0.69)R(0.69)	A(4)C(4)V(3)L(2)D(2)L(1)K(2)D(2)G(2)V(2)R(2)	21.3239	13	18.4294	12	16.7263	11	5.29069	4	5.98384	6	0	FALSE	IPI:EPA6-SP|NS:P00005|EPA6-SP	IPI:EPA6-SP|NS:P00005|EPA6-SP	IPI:EPA6-SP|NS:P00005|EPA6-SP
20250113_NS-10098_CMH_sample62.10093.10093.2	C:\Users\nichollass\Desktop\2025_Jan_CMH_sample62\MSfragger_70aa\20250113_NS_10098_CMH_sample62\interact.pep.xml	ACVLDLKDGVR	ACVLDLKDGVR	DIWNECAK.ACVLDLKDGVR.SSRMSVDP	K	S	11	2	3412.09	1314.64	1314.64	658.328	658.328	1244.65	623.335	69.9869	0.000125458	24.106	15.906	0.9969	2	1	14	24	0	2C(57.0214)	Mod1: Unannotated mass-shift 69.9874 (PeakApex: 69.9874)	acVLDLKDGVR	A(24.11)C(24.11)V(24.06)L(23.77)D(23.53)L(22.82)K(22.70)D(20.47)G(15.91)V(15.91)R(15.91)	A1;C2	2	A(10.52)C(10.52)V(10.05)L(9.52)D(9.88)L(9.19)K(9.98)D(9.98)G(8.35)V(8.35)R(8.35)	A(6)C(6)V(6)L(6)D(6)L(6)K(6)D(6)G(5)V(5)R(5)	24.1068	13	24.0592	13	21.1422	12	10.5207	6	18.8714	11	0	FALSE	IPI:EPA6-SP|NS:P00005|EPA6-SP	IPI:EPA6-SP|NS:P00005|EPA6-SP	IPI:EPA6-SP|NS:P00005|EPA6-SP
20250113_NS-10098_CMH_sample62.05219.05219.2	C:\Users\nichollass\Desktop\2025_Jan_CMH_sample62\MSfragger_70aa\20250113_NS_10098_CMH_sample62\interact.pep.xml	ACVLDLKDGVR	ACVLDLKDGVR	DIWNECAK.ACVLDLKDGVR.SSRMSVDP	K	S	11	2	2074.6	1314.7	1314.7	658.355	658.355	1244.65	623.335	70.0412	6.25924e-08	24.955	13.216	1	2	1	14	24	0	2C(57.0214)	Mod1: Crotonaldehyde/Butyryl (PeakApex: 70.0420, Theoretical: 70.0419)	ACVLDLkDGVR	A(16.11)C(16.11)V(19.10)L(20.38)D(21.68)L(23.22)K(24.96)D(22.61)G(17.57)V(15.58)R(12.49)	K7	1	A(0.00)C(0.00)V(0.00)L(0.69)D(1.79)L(3.30)K(5.02)D(5.02)G(5.02)V(5.02)R(5.02)	A(1)C(1)V(2)L(3)D(4)L(5)K(6)D(6)G(5)V(5)R(5)	24.9556	15	23.2239	14	23.5731	14	5.02335	6	5.02335	6	0	FALSE	IPI:EPA6-SP|NS:P00005|EPA6-SP	IPI:EPA6-SP|NS:P00005|EPA6-SP	IPI:EPA6-SP|NS:P00005|EPA6-SP
20250113_NS-10098_CMH_sample62.05221.05221.2	C:\Users\nichollass\Desktop\2025_Jan_CMH_sample62\MSfragger_70aa\20250113_NS_10098_CMH_sample62\interact.pep.xml	ACVLDLKDGVR	ACVLDLKDGVR	DIWNECAK.ACVLDLKDGVR.SSRMSVDP	K	S	11	2	2075.46	1314.7	1314.7	658.355	658.355	1244.65	623.335	70.0412	0.000112202	21.3	7.343	0.9972	2	1	14	24	0	2C(57.0214)	Mod1: Crotonaldehyde/Butyryl (PeakApex: 70.0420, Theoretical: 70.0419)	ACVLDLkDGVR	A(16.45)C(16.45)V(15.88)L(15.61)D(17.27)L(19.23)K(19.44)D(17.57)G(12.32)V(9.23)R(9.15)	K7	1	A(3.11)C(3.11)V(3.11)L(3.11)D(3.11)L(4.30)K(4.30)D(4.30)G(1.88)V(1.19)R(1.19)	A(3)C(3)V(3)L(3)D(4)L(5)K(5)D(5)G(4)V(3)R(2)	19.4411	13	19.2344	13	21.3001	14	4.29671	5	4.29671	5	0	FALSE	IPI:EPA6-SP|NS:P00005|EPA6-SP	IPI:EPA6-SP|NS:P00005|EPA6-SP	IPI:EPA6-SP|NS:P00005|EPA6-SP
20250113_NS-10098_CMH_sample62.04791.04791.2	C:\Users\nichollass\Desktop\2025_Jan_CMH_sample62\MSfragger_70aa\20250113_NS_10098_CMH_sample62\interact.pep.xml	ACVLDLKDGVR	ACVLDLKDGVR	DIWNECAK.ACVLDLKDGVR.SSRMSVDP	K	S	11	2	1935.03	1325.57	1325.57	663.793	663.794	1244.65	623.335	80.9193	0.000126812	15.822	7.253	0.8357	2	1	14	24	0	2C(57.0214)		ACVlDLKDGVR	A(12.22)C(12.22)V(14.23)L(15.78)D(15.35)L(12.01)K(10.20)D(8.60)G(6.41)V(5.56)R(3.60)	L4	1	A(0.00)C(0.00)V(0.00)L(0.00)D(0.00)L(0.00)K(0.00)D(0.00)G(0.00)V(0.00)R(0.00)	A(1)C(1)V(1)L(1)D(1)L(0)K(0)D(0)G(0)V(0)R(0)	15.7778	10	15.3543	10	15.8227	10	0	0	0	1	0	FALSE	IPI:EPA6-SP|NS:P00005|EPA6-SP	IPI:EPA6-SP|NS:P00005|EPA6-SP	IPI:EPA6-SP|NS:P00005|EPA6-SP
20250113_NS-10098_CMH_sample62.04793.04793.2	C:\Users\nichollass\Desktop\2025_Jan_CMH_sample62\MSfragger_70aa\20250113_NS_10098_CMH_sample62\interact.pep.xml	ACVLDLKDGVR	ACVLDLKDGVR	DIWNECAK.ACVLDLKDGVR.SSRMSVDP	K	S	11	2	1935.92	1325.57	1325.57	663.793	663.794	1244.65	623.335	80.9193	0.000311889	20.524	8.963	0.7406	2	1	14	24	0	2C(57.0214)		ACVlDLKDGVR	A(16.62)C(16.62)V(18.49)L(20.52)D(18.89)L(15.39)K(12.09)D(8.00)G(3.72)V(3.72)R(2.18)	L4	1	A(8.00)C(8.00)V(8.00)L(8.00)D(8.00)L(6.24)K(4.68)D(2.68)G(0.90)V(0.90)R(0.00)	A(5)C(5)V(5)L(5)D(5)L(4)K(3)D(2)G(1)V(1)R(0)	20.5242	12	18.8853	11	10.8017	7	8.00103	5	8.00103	5	0	FALSE	IPI:EPA6-SP|NS:P00005|EPA6-SP	IPI:EPA6-SP|NS:P00005|EPA6-SP	IPI:EPA6-SP|NS:P00005|EPA6-SP
20250113_NS-10098_CMH_sample62.10767.10767.2	C:\Users\nichollass\Desktop\2025_Jan_CMH_sample62\MSfragger_70aa\20250113_NS_10098_CMH_sample62\interact.pep.xml	ACVLDLKDGVR	ACVLDLKDGVR	DIWNECAK.ACVLDLKDGVR.SSRMSVDP	K	S	11	2	3608.1	1328.66	1328.66	665.336	665.336	1244.65	623.335	84.0026	2.06664e-06	25.52	11.032	1	2	1	14	24	0	2C(57.0214)	Mod1: Methylation, Mod2: Unannotated mass-shift 69.9874 (PeakApex: 84.0038)	aCVLDLKDGVR	A(25.52)C(23.20)V(20.56)L(17.87)D(14.03)L(11.53)K(9.80)D(8.28)G(4.17)V(3.41)R(2.36)	A1	1	A(7.11)C(7.11)V(4.88)L(2.72)D(1.39)L(0.00)K(0.00)D(0.00)G(0.00)V(0.00)R(0.00)	A(5)C(5)V(4)L(3)D(2)L(1)K(1)D(1)G(0)V(0)R(0)	25.5208	15	23.2025	14	20.7682	13	7.11086	5	7.11086	5	0	FALSE	IPI:EPA6-SP|NS:P00005|EPA6-SP	IPI:EPA6-SP|NS:P00005|EPA6-SP	IPI:EPA6-SP|NS:P00005|EPA6-SP
20250113_NS-10098_CMH_sample62.10768.10768.2	C:\Users\nichollass\Desktop\2025_Jan_CMH_sample62\MSfragger_70aa\20250113_NS_10098_CMH_sample62\interact.pep.xml	ACVLDLKDGVR	ACVLDLKDGVR	DIWNECAK.ACVLDLKDGVR.SSRMSVDP	K	S	11	2	3608.43	1328.66	1328.66	665.336	665.336	1244.65	623.335	84.0026	2.6497e-06	18.913	5.911	1	2	1	14	24	0	2C(57.0214)	Mod1: Methylation, Mod2: Unannotated mass-shift 69.9874 (PeakApex: 84.0038)	acVLDLKDGVR	A(18.91)C(18.91)V(16.80)L(12.50)D(7.97)L(4.97)K(2.48)D(1.39)G(0.00)V(0.00)R(0.00)	A1;C2	2	A(6.58)C(6.58)V(6.58)L(4.79)D(3.18)L(1.79)K(0.69)D(0.69)G(0.00)V(0.00)R(0.00)	A(6)C(6)V(6)L(5)D(4)L(3)K(2)D(2)G(1)V(1)R(0)	18.9136	14	16.8048	13	12.3343	8	6.57925	6	6.57925	6	0	FALSE	IPI:EPA6-SP|NS:P00005|EPA6-SP	IPI:EPA6-SP|NS:P00005|EPA6-SP	IPI:EPA6-SP|NS:P00005|EPA6-SP
20250113_NS-10098_CMH_sample62.10769.10769.2	C:\Users\nichollass\Desktop\2025_Jan_CMH_sample62\MSfragger_70aa\20250113_NS_10098_CMH_sample62\interact.pep.xml	ACVLDLKDGVR	ACVLDLKDGVR	DIWNECAK.ACVLDLKDGVR.SSRMSVDP	K	S	11	2	3609	1328.66	1328.66	665.336	665.336	1244.65	623.335	84.0026	3.81149e-08	36.881	14.005	1	2	1	14	24	0	2C(57.0214)	Mod1: Methylation, Mod2: Unannotated mass-shift 69.9874 (PeakApex: 84.0038)	aCVLDLKDGVR	A(36.88)C(34.67)V(34.54)L(32.03)D(31.63)L(30.97)K(28.74)D(24.38)G(18.11)V(14.61)R(12.49)	A1	1	A(17.99)C(17.99)V(17.61)L(15.31)D(14.99)L(14.20)K(12.51)D(11.07)G(7.83)V(6.76)R(5.07)	A(9)C(9)V(9)L(8)D(8)L(8)K(7)D(6)G(5)V(4)R(3)	36.8811	18	34.6743	17	26.3152	14	17.99	9	23.057	12	0	FALSE	IPI:EPA6-SP|NS:P00005|EPA6-SP	IPI:EPA6-SP|NS:P00005|EPA6-SP	IPI:EPA6-SP|NS:P00005|EPA6-SP
20250113_NS-10098_CMH_sample62.05082.05082.2	C:\Users\nichollass\Desktop\2025_Jan_CMH_sample62\MSfragger_70aa\20250113_NS_10098_CMH_sample62\interact.pep.xml	ACVLDLKDGVR	ACVLDLKDGVR	DIWNECAK.ACVLDLKDGVR.SSRMSVDP	K	S	11	2	2027.79	1330.69	1330.68	666.352	666.348	1244.65	623.335	86.0266	4.98645e-09	26.551	8.727	1	2	1	14	24	0	2C(57.0214)	Mod1: Michael addition of hydroxymethylvinyl ketone to cysteine/transamidation of glycine ethyl ester to glutamine/2-hydroxyisobutyrylation (PeakApex: 86.0366)	ACvLDLKDGVR	A(16.75)C(16.75)V(17.20)L(15.94)D(14.86)L(14.24)K(15.68)D(13.91)G(11.32)V(10.15)R(9.80)	V3	1	A(0.00)C(0.00)V(0.00)L(0.00)D(0.00)L(0.00)K(0.00)D(0.00)G(0.00)V(0.00)R(0.00)	A(0)C(0)V(0)L(0)D(0)L(0)K(1)D(1)G(1)V(1)R(1)	17.2036	9	16.7531	9	26.5512	15	0	0	0	1	0	FALSE	IPI:EPA6-SP|NS:P00005|EPA6-SP	IPI:EPA6-SP|NS:P00005|EPA6-SP	IPI:EPA6-SP|NS:P00005|EPA6-SP
20250113_NS-10098_CMH_sample62.05084.05084.2	C:\Users\nichollass\Desktop\2025_Jan_CMH_sample62\MSfragger_70aa\20250113_NS_10098_CMH_sample62\interact.pep.xml	ACVLDLKDGVR	ACVLDLKDGVR	DIWNECAK.ACVLDLKDGVR.SSRMSVDP	K	S	11	2	2028.65	1330.69	1330.68	666.352	666.348	1244.65	623.335	86.0266	0.000778933	18.934	4.809	0.9084	2	1	14	24	0	2C(57.0214)	Mod1: Michael addition of hydroxymethylvinyl ketone to cysteine/transamidation of glycine ethyl ester to glutamine/2-hydroxyisobutyrylation (PeakApex: 86.0366)	ACVLDLKDGVr	A(7.47)C(7.47)V(5.52)L(6.21)D(5.43)L(5.08)K(5.50)D(6.70)G(9.27)V(9.27)R(11.46)	R11	1	A(0.00)C(0.00)V(0.00)L(0.00)D(0.00)L(0.00)K(0.00)D(0.00)G(0.00)V(0.00)R(0.00)	A(0)C(0)V(0)L(0)D(0)L(0)K(0)D(0)G(0)V(0)R(0)	11.4628	8	9.2671	7	18.9341	14	0	0	0	0	0	FALSE	IPI:EPA6-SP|NS:P00005|EPA6-SP	IPI:EPA6-SP|NS:P00005|EPA6-SP	IPI:EPA6-SP|NS:P00005|EPA6-SP
20250113_NS-10098_CMH_sample62.09679.09679.2	C:\Users\nichollass\Desktop\2025_Jan_CMH_sample62\MSfragger_70aa\20250113_NS_10098_CMH_sample62\interact.pep.xml	ACVLDLKDGVR	ACVLDLKDGVR	DIWNECAK.ACVLDLKDGVR.SSRMSVDP	K	S	11	2	3309.33	1332.62	1332.62	667.315	667.315	1244.65	623.335	87.9611	4.00314e-05	19.941	9.742	0.8944	2	1	14	24	0	2C(57.0214)		aCVLDLKDGVR	A(19.11)C(16.81)V(14.57)L(13.14)D(10.96)L(8.92)K(7.11)D(5.55)G(3.15)V(2.39)R(0.83)	A1	1	A(0.00)C(0.00)V(0.00)L(0.00)D(0.00)L(0.00)K(0.00)D(0.00)G(0.00)V(0.00)R(0.00)	A(0)C(0)V(0)L(0)D(0)L(0)K(0)D(0)G(0)V(0)R(0)	19.1131	10	16.8054	9	19.9416	12	0	0	0	0	0	FALSE	IPI:EPA6-SP|NS:P00005|EPA6-SP	IPI:EPA6-SP|NS:P00005|EPA6-SP	IPI:EPA6-SP|NS:P00005|EPA6-SP
20250113_NS-10098_CMH_sample62.04809.04809.2	C:\Users\nichollass\Desktop\2025_Jan_CMH_sample62\MSfragger_70aa\20250113_NS_10098_CMH_sample62\interact.pep.xml	ACVLDLKDGVR	ACVLDLKDGVR	DIWNECAK.ACVLDLKDGVR.SSRMSVDP	K	S	11	2	1940.6	1340.64	1340.64	671.328	671.33	1244.65	623.335	95.9901	0.0016473	16.84	9.176	0.672	2	1	14	24	0	2C(57.0214)	Mod1: Unannotated mass-shift 95.9872 (PeakApex: 95.9872)	ACVLDLkDGVR	A(8.01)C(8.01)V(9.65)L(10.81)D(12.27)L(12.38)K(13.56)D(12.25)G(10.70)V(10.70)R(8.83)	K7	1	A(0.00)C(0.00)V(0.00)L(0.00)D(0.00)L(0.00)K(0.00)D(0.00)G(0.00)V(0.00)R(0.00)	A(0)C(0)V(0)L(0)D(0)L(0)K(0)D(0)G(0)V(0)R(0)	13.5558	8	12.3767	8	16.841	10	0	0	0	0	0	FALSE	IPI:EPA6-SP|NS:P00005|EPA6-SP	IPI:EPA6-SP|NS:P00005|EPA6-SP	IPI:EPA6-SP|NS:P00005|EPA6-SP
20250113_NS-10098_CMH_sample62.04815.04815.2	C:\Users\nichollass\Desktop\2025_Jan_CMH_sample62\MSfragger_70aa\20250113_NS_10098_CMH_sample62\interact.pep.xml	ACVLDLKDGVR	ACVLDLKDGVR	DIWNECAK.ACVLDLKDGVR.SSRMSVDP	K	S	11	2	1942.58	1340.64	1340.64	671.328	671.33	1244.65	623.335	95.9901	0.000180391	18.36	8.805	0.7763	2	1	14	24	0	2C(57.0214)	Mod1: Unannotated mass-shift 95.9872 (PeakApex: 95.9872)	ACVLDLkDGVR	A(10.10)C(10.10)V(11.43)L(12.57)D(13.97)L(13.93)K(14.71)D(13.19)G(11.28)V(10.45)R(8.26)	K7	1	A(0.00)C(0.00)V(0.00)L(0.00)D(0.00)L(0.00)K(0.00)D(0.00)G(0.00)V(0.00)R(0.00)	A(0)C(0)V(0)L(0)D(0)L(0)K(0)D(0)G(0)V(0)R(0)	14.7127	9	13.9681	9	18.3601	11	0	0	0	0	0	FALSE	IPI:EPA6-SP|NS:P00005|EPA6-SP	IPI:EPA6-SP|NS:P00005|EPA6-SP	IPI:EPA6-SP|NS:P00005|EPA6-SP
20250113_NS-10098_CMH_sample62.09865.09865.2	C:\Users\nichollass\Desktop\2025_Jan_CMH_sample62\MSfragger_70aa\20250113_NS_10098_CMH_sample62\interact.pep.xml	ACVLDLKDGVR	ACVLDLKDGVR	DIWNECAK.ACVLDLKDGVR.SSRMSVDP	K	S	11	2	3357.36	1358.63	1358.63	680.322	680.323	1244.65	623.335	113.976	5.93598e-07	24.067	11.744	1	2	1	14	24	0	2C(57.0214)		aCVLDLKDGVR	A(24.07)C(21.63)V(19.02)L(16.40)D(12.64)L(9.21)K(7.47)D(5.95)G(2.53)V(1.79)R(0.69)	A1	1	A(5.48)C(5.48)V(3.43)L(1.79)D(0.69)L(0.00)K(0.00)D(0.00)G(0.00)V(0.00)R(0.00)	A(5)C(5)V(4)L(3)D(2)L(1)K(1)D(1)G(0)V(0)R(0)	24.0672	15	21.6277	14	19.2842	12	5.47613	5	5.47613	5	0	FALSE	IPI:EPA6-SP|NS:P00005|EPA6-SP	IPI:EPA6-SP|NS:P00005|EPA6-SP	IPI:EPA6-SP|NS:P00005|EPA6-SP
20250113_NS-10098_CMH_sample62.09867.09867.2	C:\Users\nichollass\Desktop\2025_Jan_CMH_sample62\MSfragger_70aa\20250113_NS_10098_CMH_sample62\interact.pep.xml	ACVLDLKDGVR	ACVLDLKDGVR	DIWNECAK.ACVLDLKDGVR.SSRMSVDP	K	S	11	2	3358.24	1358.63	1358.63	680.322	680.323	1244.65	623.335	113.976	0.000131598	21.023	3.937	0.828	2	1	14	24	0	2C(57.0214)		aCVLDLKDGVR	A(21.02)C(18.61)V(16.47)L(14.30)D(12.19)L(10.32)K(7.04)D(6.00)G(3.18)V(3.18)R(1.79)	A1	1	A(7.63)C(7.63)V(5.82)L(3.96)D(2.27)L(2.27)K(1.02)D(1.02)G(0.00)V(0.00)R(0.00)	A(6)C(6)V(5)L(4)D(3)L(3)K(2)D(2)G(1)V(1)R(0)	21.0237	14	18.6129	13	15.19	11	7.62552	6	7.62552	6	0	FALSE	IPI:EPA6-SP|NS:P00005|EPA6-SP	IPI:EPA6-SP|NS:P00005|EPA6-SP	IPI:EPA6-SP|NS:P00005|EPA6-SP
20250113_NS-10098_CMH_sample62.09871.09871.2	C:\Users\nichollass\Desktop\2025_Jan_CMH_sample62\MSfragger_70aa\20250113_NS_10098_CMH_sample62\interact.pep.xml	ACVLDLKDGVR	ACVLDLKDGVR	DIWNECAK.ACVLDLKDGVR.SSRMSVDP	K	S	11	2	3359.65	1358.63	1358.63	680.322	680.323	1244.65	623.335	113.976	5.97644e-06	18.298	6.573	1	2	1	14	24	0	2C(57.0214)		aCVLDLKDGVR	A(18.30)C(16.06)V(13.64)L(10.43)D(8.49)L(5.99)K(4.49)D(3.26)G(1.34)V(1.34)R(0.00)	A1	1	A(2.17)C(2.17)V(0.69)L(0.00)D(0.00)L(0.00)K(0.00)D(0.00)G(0.00)V(0.00)R(0.00)	A(3)C(3)V(2)L(1)D(1)L(0)K(0)D(0)G(0)V(0)R(0)	18.2986	12	16.0646	11	16.127	10	2.17156	3	2.17156	3	0	FALSE	IPI:EPA6-SP|NS:P00005|EPA6-SP	IPI:EPA6-SP|NS:P00005|EPA6-SP	IPI:EPA6-SP|NS:P00005|EPA6-SP
20250113_NS-10098_CMH_sample62.10938.10938.2	C:\Users\nichollass\Desktop\2025_Jan_CMH_sample62\MSfragger_70aa\20250113_NS_10098_CMH_sample62\interact.pep.xml	ACVLDLKDGVR	ACVLDLKDGVR	DIWNECAK.ACVLDLKDGVR.SSRMSVDP	K	S	11	2	3663.34	1360.63	1360.63	681.322	681.321	1244.65	623.335	115.974	3.00413e-08	27.35	14.803	1	2	1	14	24	0	2C(57.0214)	Mod1: Unannotated mass-shift 115.9738 (PeakApex: 115.9738)	ACVLDLkDGVR	A(18.36)C(18.35)V(21.78)L(23.67)D(25.43)L(27.31)K(27.35)D(23.19)G(20.62)V(18.53)R(14.80)	K7	1	A(0.69)C(0.69)V(2.40)L(4.39)D(6.17)L(7.93)K(9.81)D(9.12)G(9.12)V(9.12)R(9.12)	A(2)C(3)V(4)L(5)D(6)L(7)K(8)D(7)G(7)V(7)R(6)	27.3504	16	27.3124	16	23.3492	14	9.81203	8	9.81203	8	0	FALSE	IPI:EPA6-SP|NS:P00005|EPA6-SP	IPI:EPA6-SP|NS:P00005|EPA6-SP	IPI:EPA6-SP|NS:P00005|EPA6-SP
20250113_NS-10098_CMH_sample62.10939.10939.2	C:\Users\nichollass\Desktop\2025_Jan_CMH_sample62\MSfragger_70aa\20250113_NS_10098_CMH_sample62\interact.pep.xml	ACVLDLKDGVR	ACVLDLKDGVR	DIWNECAK.ACVLDLKDGVR.SSRMSVDP	K	S	11	2	3663.65	1360.63	1360.63	681.322	681.321	1244.65	623.335	115.974	0.0118168	14.21	10.424	0.8884	2	1	14	24	0	2C(57.0214)	Mod1: Unannotated mass-shift 115.9738 (PeakApex: 115.9738)	ACVLDLkDGVR	A(0.69)C(0.69)V(2.43)L(5.30)D(8.77)L(10.67)K(14.21)D(12.23)G(10.42)V(10.42)R(10.42)	K7	1	A(0.00)C(0.00)V(0.37)L(2.01)D(3.85)L(5.35)K(7.00)D(7.00)G(7.00)V(7.00)R(7.00)	A(0)C(0)V(1)L(2)D(3)L(4)K(5)D(5)G(5)V(5)R(5)	14.2102	11	12.2309	10	4.11336	6	7.00463	5	7.00463	5	0	FALSE	IPI:EPA6-SP|NS:P00005|EPA6-SP	IPI:EPA6-SP|NS:P00005|EPA6-SP	IPI:EPA6-SP|NS:P00005|EPA6-SP
20250113_NS-10098_CMH_sample62.10940.10940.2	C:\Users\nichollass\Desktop\2025_Jan_CMH_sample62\MSfragger_70aa\20250113_NS_10098_CMH_sample62\interact.pep.xml	ACVLDLKDGVR	ACVLDLKDGVR	DIWNECAK.ACVLDLKDGVR.SSRMSVDP	K	S	11	2	3664.09	1360.63	1360.63	681.322	681.321	1244.65	623.335	115.974	2.33602e-08	31.518	15.175	1	2	1	14	24	0	2C(57.0214)	Mod1: Unannotated mass-shift 115.9738 (PeakApex: 115.9738)	ACVLDlKDGVR	A(28.30)C(26.10)V(26.46)L(26.80)D(29.10)L(31.52)K(29.36)D(24.92)G(20.60)V(16.98)R(16.82)	L6	1	A(11.49)C(11.49)V(12.20)L(11.73)D(13.31)L(14.87)K(14.96)D(13.24)G(11.34)V(10.47)R(9.00)	A(7)C(7)V(7)L(7)D(8)L(9)K(9)D(8)G(7)V(6)R(5)	31.5186	17	29.3557	16	24.6389	14	14.962	9	20.4872	12	0	FALSE	IPI:EPA6-SP|NS:P00005|EPA6-SP	IPI:EPA6-SP|NS:P00005|EPA6-SP	IPI:EPA6-SP|NS:P00005|EPA6-SP
20250113_NS-10098_CMH_sample62.10944.10944.2	C:\Users\nichollass\Desktop\2025_Jan_CMH_sample62\MSfragger_70aa\20250113_NS_10098_CMH_sample62\interact.pep.xml	ACVLDLKDGVR	ACVLDLKDGVR	DIWNECAK.ACVLDLKDGVR.SSRMSVDP	K	S	11	2	3664.99	1360.63	1360.63	681.322	681.321	1244.65	623.335	115.974	0.599446	7.389	5.702	0.5688	2	1	14	24	0	2C(57.0214)	Mod1: Unannotated mass-shift 115.9738 (PeakApex: 115.9738)	ACVLDlkDGVR	A(0.00)C(0.00)V(0.78)L(3.46)D(5.72)L(7.39)K(7.39)D(5.70)G(5.70)V(5.70)R(5.70)	L6;K7	2	A(0.00)C(0.00)V(0.00)L(1.46)D(3.55)L(5.01)K(5.01)D(5.01)G(5.01)V(5.01)R(5.01)	A(0)C(0)V(1)L(2)D(3)L(4)K(4)D(4)G(4)V(4)R(4)	7.38959	7	5.71713	6	0.693147	3	5.00935	4	5.00935	4	0	FALSE	IPI:EPA6-SP|NS:P00005|EPA6-SP	IPI:EPA6-SP|NS:P00005|EPA6-SP	IPI:EPA6-SP|NS:P00005|EPA6-SP
20250113_NS-10098_CMH_sample62.10945.10945.2	C:\Users\nichollass\Desktop\2025_Jan_CMH_sample62\MSfragger_70aa\20250113_NS_10098_CMH_sample62\interact.pep.xml	ACVLDLKDGVR	ACVLDLKDGVR	DIWNECAK.ACVLDLKDGVR.SSRMSVDP	K	S	11	2	3665.42	1360.63	1360.63	681.322	681.321	1244.65	623.335	115.974	5.10423e-08	26.321	14.525	1	2	1	14	24	0	2C(57.0214)	Mod1: Unannotated mass-shift 115.9738 (PeakApex: 115.9738)	ACVLDLkDGVR	A(16.32)C(16.32)V(17.26)L(18.01)D(19.36)L(18.88)K(20.62)D(18.42)G(16.15)V(16.34)R(18.31)	K7	1	A(1.74)C(1.74)V(2.19)L(3.19)D(5.02)L(5.02)K(6.56)D(6.56)G(6.56)V(6.56)R(6.56)	A(2)C(2)V(2)L(2)D(3)L(3)K(4)D(4)G(4)V(4)R(4)	20.6214	12	19.3564	11	26.3218	15	6.56299	4	8.3073	6	0	FALSE	IPI:EPA6-SP|NS:P00005|EPA6-SP	IPI:EPA6-SP|NS:P00005|EPA6-SP	IPI:EPA6-SP|NS:P00005|EPA6-SP
20250113_NS-10098_CMH_sample62.10946.10946.2	C:\Users\nichollass\Desktop\2025_Jan_CMH_sample62\MSfragger_70aa\20250113_NS_10098_CMH_sample62\interact.pep.xml	ACVLDLKDGVR	ACVLDLKDGVR	DIWNECAK.ACVLDLKDGVR.SSRMSVDP	K	S	11	2	3665.58	1360.63	1360.63	681.322	681.321	1244.65	623.335	115.974	6.82889e-07	23.22	14.015	1	2	1	14	24	0	2C(57.0214)	Mod1: Unannotated mass-shift 115.9738 (PeakApex: 115.9738)	ACVLDLkDGVR	A(15.54)C(15.54)V(17.89)L(18.94)D(20.14)L(21.58)K(23.22)D(20.95)G(18.20)V(16.23)R(14.02)	K7	1	A(0.00)C(0.00)V(0.00)L(1.60)D(3.24)L(4.82)K(6.57)D(6.57)G(6.57)V(6.57)R(6.57)	A(0)C(0)V(1)L(2)D(3)L(4)K(5)D(5)G(5)V(5)R(5)	23.2202	14	21.577	13	22.9861	14	6.56566	5	6.56566	5	0	FALSE	IPI:EPA6-SP|NS:P00005|EPA6-SP	IPI:EPA6-SP|NS:P00005|EPA6-SP	IPI:EPA6-SP|NS:P00005|EPA6-SP
20250113_NS-10098_CMH_sample62.10369.10369.2	C:\Users\nichollass\Desktop\2025_Jan_CMH_sample62\MSfragger_70aa\20250113_NS_10098_CMH_sample62\interact.pep.xml	ACVLDLKDGVR	ACVLDLKDGVR	DIWNECAK.ACVLDLKDGVR.SSRMSVDP	K	S	11	2	3491.06	1360.63	1360.63	681.321	681.322	1244.65	623.335	115.974	5.62972e-09	27.039	11.025	1	2	1	14	24	0	2C(57.0214)	Mod1: Unannotated mass-shift 115.9738 (PeakApex: 115.9738)	aCVLDLKDGVR	A(27.04)C(24.72)V(22.08)L(19.41)D(17.14)L(14.62)K(11.02)D(9.46)G(5.04)V(4.27)R(3.50)	A1	1	A(8.60)C(8.60)V(6.25)L(3.98)D(2.40)L(0.69)K(0.00)D(0.00)G(0.00)V(0.00)R(0.00)	A(6)C(6)V(5)L(4)D(3)L(2)K(1)D(1)G(0)V(0)R(0)	27.0396	16	24.7187	15	21.9393	14	8.59828	6	8.59828	6	0	FALSE	IPI:EPA6-SP|NS:P00005|EPA6-SP	IPI:EPA6-SP|NS:P00005|EPA6-SP	IPI:EPA6-SP|NS:P00005|EPA6-SP
20250113_NS-10098_CMH_sample62.10370.10370.2	C:\Users\nichollass\Desktop\2025_Jan_CMH_sample62\MSfragger_70aa\20250113_NS_10098_CMH_sample62\interact.pep.xml	ACVLDLKDGVR	ACVLDLKDGVR	DIWNECAK.ACVLDLKDGVR.SSRMSVDP	K	S	11	2	3491.38	1360.63	1360.63	681.321	681.322	1244.65	623.335	115.974	0.443353	7.913	0	0.584	2	1	14	24	0	2C(57.0214)	Mod1: Unannotated mass-shift 115.9738 (PeakApex: 115.9738)	acVLDLKDGVR	A(7.91)C(7.91)V(5.93)L(5.93)D(2.90)L(0.69)K(0.00)D(0.00)G(0.00)V(0.00)R(0.00)	A1;C2	2	A(0.69)C(0.69)V(0.69)L(0.69)D(0.69)L(0.00)K(0.00)D(0.00)G(0.00)V(0.00)R(0.00)	A(2)C(2)V(2)L(2)D(2)L(1)K(1)D(1)G(0)V(0)R(0)	7.91329	7	5.92776	6	7.22014	5	0.693147	2	0.693147	2	0	FALSE	IPI:EPA6-SP|NS:P00005|EPA6-SP	IPI:EPA6-SP|NS:P00005|EPA6-SP	IPI:EPA6-SP|NS:P00005|EPA6-SP
20250113_NS-10098_CMH_sample62.10371.10371.2	C:\Users\nichollass\Desktop\2025_Jan_CMH_sample62\MSfragger_70aa\20250113_NS_10098_CMH_sample62\interact.pep.xml	ACVLDLKDGVR	ACVLDLKDGVR	DIWNECAK.ACVLDLKDGVR.SSRMSVDP	K	S	11	2	3491.76	1360.63	1360.63	681.321	681.322	1244.65	623.335	115.974	1.41167e-06	33.853	13.315	1	2	1	14	24	0	2C(57.0214)	Mod1: Unannotated mass-shift 115.9738 (PeakApex: 115.9738)	aCVLDLKDGVR	A(33.85)C(31.64)V(31.53)L(28.92)D(28.41)L(28.35)K(25.83)D(21.52)G(15.15)V(11.82)R(11.61)	A1	1	A(15.36)C(15.36)V(14.46)L(12.15)D(11.71)L(11.71)K(11.33)D(9.90)G(6.67)V(5.66)R(4.14)	A(8)C(8)V(8)L(7)D(7)L(7)K(7)D(6)G(5)V(4)R(3)	33.8535	17	31.6439	16	25.9645	14	15.3619	8	19.4994	11	0	FALSE	IPI:EPA6-SP|NS:P00005|EPA6-SP	IPI:EPA6-SP|NS:P00005|EPA6-SP	IPI:EPA6-SP|NS:P00005|EPA6-SP
20250113_NS-10098_CMH_sample62.10375.10375.2	C:\Users\nichollass\Desktop\2025_Jan_CMH_sample62\MSfragger_70aa\20250113_NS_10098_CMH_sample62\interact.pep.xml	ACVLDLKDGVR	ACVLDLKDGVR	DIWNECAK.ACVLDLKDGVR.SSRMSVDP	K	S	11	2	3492.39	1360.63	1360.63	681.321	681.322	1244.65	623.335	115.974	1.38827e-07	26.628	6.579	1	2	1	14	24	0	2C(57.0214)	Mod1: Unannotated mass-shift 115.9738 (PeakApex: 115.9738)	aCVLDLKDGVR	A(26.63)C(22.45)V(19.82)L(17.20)D(13.36)L(11.04)K(9.31)D(7.79)G(3.96)V(3.22)R(2.07)	A1	1	A(8.26)C(6.39)V(4.08)L(1.79)D(0.69)L(0.00)K(0.00)D(0.00)G(0.00)V(0.00)R(0.00)	A(6)C(5)V(4)L(3)D(2)L(1)K(1)D(1)G(0)V(0)R(0)	26.6282	16	22.4533	14	20.4452	13	8.25691	6	8.25691	6	0	FALSE	IPI:EPA6-SP|NS:P00005|EPA6-SP	IPI:EPA6-SP|NS:P00005|EPA6-SP	IPI:EPA6-SP|NS:P00005|EPA6-SP
20250113_NS-10098_CMH_sample62.10376.10376.2	C:\Users\nichollass\Desktop\2025_Jan_CMH_sample62\MSfragger_70aa\20250113_NS_10098_CMH_sample62\interact.pep.xml	ACVLDLKDGVR	ACVLDLKDGVR	DIWNECAK.ACVLDLKDGVR.SSRMSVDP	K	S	11	2	3492.53	1360.63	1360.63	681.321	681.322	1244.65	623.335	115.974	1.23027	7.14	5.974	0.5459	2	1	14	24	0	2C(57.0214)	Mod1: Unannotated mass-shift 115.9738 (PeakApex: 115.9738)	acVLDLKDGVR	A(7.14)C(7.14)V(5.36)L(3.48)D(0.98)L(0.00)K(0.00)D(0.00)G(0.00)V(0.00)R(0.00)	A1;C2	2	A(0.00)C(0.00)V(0.00)L(0.00)D(0.00)L(0.00)K(0.00)D(0.00)G(0.00)V(0.00)R(0.00)	A(0)C(0)V(0)L(0)D(0)L(0)K(0)D(0)G(0)V(0)R(0)	7.14048	5	5.36321	4	7.14048	5	0	0	0	0	0	FALSE	IPI:EPA6-SP|NS:P00005|EPA6-SP	IPI:EPA6-SP|NS:P00005|EPA6-SP	IPI:EPA6-SP|NS:P00005|EPA6-SP
20250113_NS-10098_CMH_sample62.10377.10377.2	C:\Users\nichollass\Desktop\2025_Jan_CMH_sample62\MSfragger_70aa\20250113_NS_10098_CMH_sample62\interact.pep.xml	ACVLDLKDGVR	ACVLDLKDGVR	DIWNECAK.ACVLDLKDGVR.SSRMSVDP	K	S	11	2	3492.91	1360.63	1360.63	681.321	681.322	1244.65	623.335	115.974	6.74916e-05	25.183	9.699	0.9935	2	1	14	24	0	2C(57.0214)	Mod1: Unannotated mass-shift 115.9738 (PeakApex: 115.9738)	aCVLDLKDGVR	A(25.18)C(23.10)V(22.98)L(20.36)D(17.92)L(18.00)K(17.77)D(15.91)G(9.49)V(9.49)R(9.49)	A1	1	A(8.95)C(8.95)V(7.42)L(5.24)D(3.49)L(3.49)K(4.27)D(4.27)G(1.80)V(1.80)R(1.80)	A(5)C(5)V(5)L(4)D(3)L(3)K(3)D(3)G(2)V(2)R(2)	25.184	13	23.099	12	23.9272	13	8.94895	5	10.7447	7	0	FALSE	IPI:EPA6-SP|NS:P00005|EPA6-SP	IPI:EPA6-SP|NS:P00005|EPA6-SP	IPI:EPA6-SP|NS:P00005|EPA6-SP
20250113_NS-10098_CMH_sample62.07046.07046.3	C:\Users\nichollass\Desktop\2025_Jan_CMH_sample62\MSfragger_70aa\20250113_NS_10098_CMH_sample62\interact.pep.xml	ACVLDLKDGVR	ACVLDLKDGVR	DIWNECAK.ACVLDLKDGVR.SSRMSVDP	K	S	11	3	2622.52	1362.64	1362.65	455.222	455.222	1244.65	415.892	117.991	7.82957e-09	24.673	7.274	1	2	1	14	24	0	2C(57.0214)		AcVLDLKDGVR	A(22.34)C(24.67)V(20.51)L(16.66)D(14.44)L(10.24)K(8.27)D(6.18)G(3.75)V(2.61)R(0.76)	C2	1	A(5.36)C(6.12)V(4.33)L(2.78)D(1.96)L(0.76)K(0.76)D(0.76)G(0.76)V(0.76)R(0.76)	A(4)C(5)V(4)L(3)D(2)L(1)K(1)D(1)G(1)V(1)R(1)	24.6737	14	22.3388	13	16.98	10	6.12195	5	6.12195	5	0	FALSE	IPI:EPA6-SP|NS:P00005|EPA6-SP	IPI:EPA6-SP|NS:P00005|EPA6-SP	IPI:EPA6-SP|NS:P00005|EPA6-SP
20250113_NS-10098_CMH_sample62.07047.07047.3	C:\Users\nichollass\Desktop\2025_Jan_CMH_sample62\MSfragger_70aa\20250113_NS_10098_CMH_sample62\interact.pep.xml	ACVLDLKDGVR	ACVLDLKDGVR	DIWNECAK.ACVLDLKDGVR.SSRMSVDP	K	S	11	3	2622.85	1362.64	1362.65	455.222	455.222	1244.65	415.892	117.991	0.00946237	17.596	8.839	0.9993	2	1	14	24	0	2C(57.0214)		acVLDLKDGVR	A(17.60)C(17.60)V(13.73)L(10.34)D(6.62)L(4.08)K(4.08)D(2.42)G(0.94)V(0.00)R(0.00)	A1;C2	2	A(4.91)C(4.91)V(3.41)L(1.88)D(0.00)L(0.00)K(0.00)D(0.00)G(0.00)V(0.00)R(0.00)	A(3)C(3)V(2)L(1)D(0)L(0)K(0)D(0)G(0)V(0)R(0)	17.5967	10	13.7293	8	12.6915	7	4.90519	3	4.90519	3	0	FALSE	IPI:EPA6-SP|NS:P00005|EPA6-SP	IPI:EPA6-SP|NS:P00005|EPA6-SP	IPI:EPA6-SP|NS:P00005|EPA6-SP
20250113_NS-10098_CMH_sample62.05438.05438.2	C:\Users\nichollass\Desktop\2025_Jan_CMH_sample62\MSfragger_70aa\20250113_NS_10098_CMH_sample62\interact.pep.xml	ACVLDLKDGVR	ACVLDLKDGVR	DIWNECAK.ACVLDLKDGVR.SSRMSVDP	K	S	11	2	2143.2	1364.68	1364.68	683.346	683.346	1244.65	623.335	120.023	2.01362e-09	28.66	11.73	1	2	1	14	24	0	2C(57.0214)	Mod1: reaction with phenyl salicylate (PS) (Theoretical: 120.0211); Mod1: Beta elimination of alkylated Cys followed by Michael addition of DTT/reaction with ethyl vinyl sulfone (Theoretical: 120.0245)	acVLDLKDGVR	A(28.66)C(28.66)V(23.93)L(19.07)D(14.98)L(10.83)K(7.56)D(4.92)G(1.94)V(1.20)R(0.00)	A1;C2	2	A(12.25)C(12.25)V(9.81)L(7.28)D(5.37)L(3.31)K(1.79)D(0.69)G(0.00)V(0.00)R(0.00)	A(8)C(8)V(7)L(6)D(5)L(4)K(3)D(2)G(1)V(1)R(0)	28.6604	17	23.9329	15	16.4142	9	12.2461	8	12.2461	8	0	FALSE	IPI:EPA6-SP|NS:P00005|EPA6-SP	IPI:EPA6-SP|NS:P00005|EPA6-SP	IPI:EPA6-SP|NS:P00005|EPA6-SP
20250113_NS-10098_CMH_sample62.05440.05440.2	C:\Users\nichollass\Desktop\2025_Jan_CMH_sample62\MSfragger_70aa\20250113_NS_10098_CMH_sample62\interact.pep.xml	ACVLDLKDGVR	ACVLDLKDGVR	DIWNECAK.ACVLDLKDGVR.SSRMSVDP	K	S	11	2	2144.09	1364.68	1364.68	683.346	683.346	1244.65	623.335	120.023	1.78546e-06	31.493	11.404	1	2	1	14	24	0	2C(57.0214)	Mod1: reaction with phenyl salicylate (PS) (Theoretical: 120.0211); Mod1: Beta elimination of alkylated Cys followed by Michael addition of DTT/reaction with ethyl vinyl sulfone (Theoretical: 120.0245)	acVLDLKDGVR	A(31.49)C(31.49)V(27.16)L(22.64)D(18.57)L(16.45)K(12.97)D(10.00)G(2.96)V(2.18)R(0.00)	A1;C2	2	A(14.97)C(14.97)V(12.82)L(10.62)D(8.76)L(8.76)K(7.04)D(5.55)G(2.96)V(2.18)R(0.00)	A(8)C(8)V(7)L(6)D(5)L(5)K(4)D(3)G(2)V(1)R(0)	31.4939	16	27.156	14	16.5282	8	14.9657	8	14.9657	8	0	FALSE	IPI:EPA6-SP|NS:P00005|EPA6-SP	IPI:EPA6-SP|NS:P00005|EPA6-SP	IPI:EPA6-SP|NS:P00005|EPA6-SP
20250113_NS-10098_CMH_sample62.05051.05051.2	C:\Users\nichollass\Desktop\2025_Jan_CMH_sample62\MSfragger_70aa\20250113_NS_10098_CMH_sample62\interact.pep.xml	ACVLDLKDGVR	ACVLDLKDGVR	DIWNECAK.ACVLDLKDGVR.SSRMSVDP	K	S	11	2	2016.67	1364.68	1364.68	683.346	683.346	1244.65	623.335	120.023	2.51189e-06	29.9	11.858	1	2	1	14	24	0	2C(57.0214)	Mod1: reaction with phenyl salicylate (PS) (Theoretical: 120.0211); Mod1: Beta elimination of alkylated Cys followed by Michael addition of DTT/reaction with ethyl vinyl sulfone (Theoretical: 120.0245)	acVLDLKDGVR	A(29.90)C(29.90)V(25.65)L(21.26)D(17.32)L(15.24)K(11.94)D(10.46)G(2.79)V(1.98)R(0.00)	A1;C2	2	A(13.20)C(13.20)V(11.18)L(9.04)D(7.31)L(7.31)K(5.81)D(5.81)G(2.79)V(1.98)R(0.00)	A(7)C(7)V(6)L(5)D(4)L(4)K(3)D(3)G(2)V(1)R(0)	29.9005	15	25.6507	13	16.7006	8	13.1999	7	13.1999	7	0	FALSE	IPI:EPA6-SP|NS:P00005|EPA6-SP	IPI:EPA6-SP|NS:P00005|EPA6-SP	IPI:EPA6-SP|NS:P00005|EPA6-SP
20250113_NS-10098_CMH_sample62.05052.05052.2	C:\Users\nichollass\Desktop\2025_Jan_CMH_sample62\MSfragger_70aa\20250113_NS_10098_CMH_sample62\interact.pep.xml	ACVLDLKDGVR	ACVLDLKDGVR	DIWNECAK.ACVLDLKDGVR.SSRMSVDP	K	S	11	2	2016.97	1364.68	1364.68	683.346	683.346	1244.65	623.335	120.023	1.3545e-09	24.787	6.064	1	2	1	14	24	0	2C(57.0214)	Mod1: reaction with phenyl salicylate (PS) (Theoretical: 120.0211); Mod1: Beta elimination of alkylated Cys followed by Michael addition of DTT/reaction with ethyl vinyl sulfone (Theoretical: 120.0245)	acVLDLKDGVR	A(24.79)C(24.79)V(20.38)L(15.75)D(12.04)L(8.26)K(5.77)D(4.24)G(1.83)V(1.08)R(0.00)	A1;C2	2	A(8.31)C(8.31)V(6.22)L(3.89)D(2.37)L(0.69)K(0.00)D(0.00)G(0.00)V(0.00)R(0.00)	A(6)C(6)V(5)L(4)D(3)L(2)K(1)D(1)G(0)V(0)R(0)	24.7876	15	20.3824	13	16.477	9	8.31055	6	8.31055	6	0	FALSE	IPI:EPA6-SP|NS:P00005|EPA6-SP	IPI:EPA6-SP|NS:P00005|EPA6-SP	IPI:EPA6-SP|NS:P00005|EPA6-SP
20250113_NS-10098_CMH_sample62.04779.04779.2	C:\Users\nichollass\Desktop\2025_Jan_CMH_sample62\MSfragger_70aa\20250113_NS_10098_CMH_sample62\interact.pep.xml	ACVLDLKDGVR	ACVLDLKDGVR	DIWNECAK.ACVLDLKDGVR.SSRMSVDP	K	S	11	2	1930.57	1375.57	1375.57	688.793	688.794	1244.65	623.335	130.918	7.40089e-06	14.335	5.511	1	2	1	14	24	0	2C(57.0214)		ACVlDLKDGVR	A(11.20)C(11.20)V(11.96)L(13.10)D(12.38)L(10.55)K(8.88)D(7.45)G(5.31)V(4.55)R(3.13)	L4	1	A(0.00)C(0.00)V(0.00)L(0.00)D(0.00)L(0.00)K(0.00)D(0.00)G(0.00)V(0.00)R(0.00)	A(0)C(0)V(0)L(0)D(0)L(0)K(0)D(0)G(0)V(0)R(0)	13.0994	9	12.3752	9	14.335	10	0	0	0	0	0	FALSE	IPI:EPA6-SP|NS:P00005|EPA6-SP	IPI:EPA6-SP|NS:P00005|EPA6-SP	IPI:EPA6-SP|NS:P00005|EPA6-SP
20250113_NS-10098_CMH_sample62.04994.04994.2	C:\Users\nichollass\Desktop\2025_Jan_CMH_sample62\MSfragger_70aa\20250113_NS_10098_CMH_sample62\interact.pep.xml	ACVLDLKDGVR	ACVLDLKDGVR	DIWNECAK.ACVLDLKDGVR.SSRMSVDP	K	S	11	2	1998.53	1375.57	1375.57	688.793	688.794	1244.65	623.335	130.918	1.89841e-05	21.593	10.015	0.9971	2	1	14	24	0	2C(57.0214)		ACVlDLKDGVR	A(15.66)C(15.66)V(17.16)L(18.25)D(17.48)L(15.60)K(13.83)D(12.28)G(10.20)V(9.43)R(5.94)	L4	1	A(0.00)C(0.00)V(0.00)L(0.00)D(0.00)L(0.00)K(0.00)D(0.00)G(0.00)V(0.00)R(0.00)	A(0)C(0)V(0)L(0)D(0)L(0)K(0)D(0)G(0)V(0)R(0)	18.2475	9	17.4763	9	21.5938	11	0	0	0	0	0	FALSE	IPI:EPA6-SP|NS:P00005|EPA6-SP	IPI:EPA6-SP|NS:P00005|EPA6-SP	IPI:EPA6-SP|NS:P00005|EPA6-SP
20250113_NS-10098_CMH_sample62.08583.08583.2	C:\Users\nichollass\Desktop\2025_Jan_CMH_sample62\MSfragger_70aa\20250113_NS_10098_CMH_sample62\interact.pep.xml	ACVLDLKDGVR	ACVLDLKDGVR	DIWNECAK.ACVLDLKDGVR.SSRMSVDP	K	S	11	2	3014.7	1379.62	1379.62	690.819	690.82	1244.65	623.335	134.97	1.64816e-09	21.966	6.471	1	2	1	14	24	0	2C(57.0214)		acVLDLKDGVR	A(21.97)C(21.97)V(19.04)L(16.11)D(11.83)L(8.23)K(6.63)D(5.36)G(1.87)V(1.87)R(0.69)	A1;C2	2	A(7.75)C(7.75)V(5.28)L(2.96)D(1.07)L(0.00)K(0.00)D(0.00)G(0.00)V(0.00)R(0.00)	A(5)C(5)V(4)L(3)D(2)L(1)K(1)D(1)G(0)V(0)R(0)	21.9664	13	19.0433	12	14.9053	10	7.75421	5	7.75421	5	0	FALSE	IPI:EPA6-SP|NS:P00005|EPA6-SP	IPI:EPA6-SP|NS:P00005|EPA6-SP	IPI:EPA6-SP|NS:P00005|EPA6-SP
20250113_NS-10098_CMH_sample62.08585.08585.2	C:\Users\nichollass\Desktop\2025_Jan_CMH_sample62\MSfragger_70aa\20250113_NS_10098_CMH_sample62\interact.pep.xml	ACVLDLKDGVR	ACVLDLKDGVR	DIWNECAK.ACVLDLKDGVR.SSRMSVDP	K	S	11	2	3015.21	1379.62	1379.62	690.819	690.82	1244.65	623.335	134.97	5.90201e-05	26.416	11.309	0.9336	2	1	14	24	0	2C(57.0214)		acVLDLKDGVR	A(26.42)C(26.42)V(22.31)L(19.70)D(17.11)L(15.64)K(16.12)D(14.98)G(7.94)V(7.94)R(6.17)	A1;C2	2	A(12.11)C(12.11)V(9.99)L(7.83)D(5.97)L(4.77)K(4.77)D(4.77)G(1.19)V(1.19)R(0.00)	A(6)C(6)V(5)L(4)D(3)L(2)K(2)D(2)G(1)V(1)R(0)	26.4165	13	22.3055	11	20.4782	11	12.1127	6	12.1127	6	0	FALSE	IPI:EPA6-SP|NS:P00005|EPA6-SP	IPI:EPA6-SP|NS:P00005|EPA6-SP	IPI:EPA6-SP|NS:P00005|EPA6-SP
20250113_NS-10098_CMH_sample62.05111.05111.2	C:\Users\nichollass\Desktop\2025_Jan_CMH_sample62\MSfragger_70aa\20250113_NS_10098_CMH_sample62\interact.pep.xml	ACVLDLKDGVR	ACVLDLKDGVR	DIWNECAK.ACVLDLKDGVR.SSRMSVDP	K	S	11	2	2037.26	1381.67	1381.67	691.841	691.841	1244.65	623.335	137.013	2.11258e-05	17.817	5.833	0.9938	2	1	14	24	0	2C(57.0214)		aCVLDLKDGVR	A(16.23)C(13.82)V(12.38)L(11.25)D(9.37)L(7.60)K(6.13)D(4.94)G(3.13)V(3.13)R(1.59)	A1	1	A(0.00)C(0.00)V(0.00)L(0.00)D(0.00)L(0.00)K(0.00)D(0.00)G(0.00)V(0.00)R(0.00)	A(0)C(0)V(0)L(0)D(0)L(0)K(0)D(0)G(0)V(0)R(0)	16.2276	9	13.8168	8	17.8173	11	0	0	0	0	0	FALSE	IPI:EPA6-SP|NS:P00005|EPA6-SP	IPI:EPA6-SP|NS:P00005|EPA6-SP	IPI:EPA6-SP|NS:P00005|EPA6-SP
20250113_NS-10098_CMH_sample62.05117.05117.2	C:\Users\nichollass\Desktop\2025_Jan_CMH_sample62\MSfragger_70aa\20250113_NS_10098_CMH_sample62\interact.pep.xml	ACVLDLKDGVR	ACVLDLKDGVR	DIWNECAK.ACVLDLKDGVR.SSRMSVDP	K	S	11	2	2039.62	1385.6	1385.6	693.81	693.81	1244.65	623.335	140.95	0.00301395	12.427	8.22	0.9974	2	1	14	24	0	2C(57.0214)		ACVldLKDGVR	A(10.19)C(10.19)V(11.48)L(12.43)D(12.43)L(10.60)K(8.95)D(7.52)G(5.76)V(4.98)R(2.24)	L4;D5	2	A(0.00)C(0.00)V(0.00)L(0.00)D(0.00)L(0.00)K(0.00)D(0.00)G(0.00)V(0.00)R(0.00)	A(0)C(0)V(0)L(0)D(0)L(0)K(0)D(0)G(0)V(0)R(0)	12.4275	8	11.4753	7	12.4275	8	0	0	0	0	0	FALSE	IPI:EPA6-SP|NS:P00005|EPA6-SP	IPI:EPA6-SP|NS:P00005|EPA6-SP	IPI:EPA6-SP|NS:P00005|EPA6-SP
20250113_NS-10098_CMH_sample62.10590.10590.2	C:\Users\nichollass\Desktop\2025_Jan_CMH_sample62\MSfragger_70aa\20250113_NS_10098_CMH_sample62\interact.pep.xml	ACVLDLKDGVR	ACVLDLKDGVR	DIWNECAK.ACVLDLKDGVR.SSRMSVDP	K	S	11	2	3555.85	1390.64	1390.64	696.326	696.327	1244.65	623.335	145.985	5.02741e-07	19.285	13.189	1	2	1	14	24	0	2C(57.0214)		ACVLDLkDGVR	A(11.16)C(9.20)V(11.51)L(12.59)D(13.78)L(17.18)K(19.29)D(17.10)G(14.48)V(14.48)R(12.14)	K7	1	A(0.00)C(0.00)V(0.07)L(1.57)D(3.09)L(4.59)K(6.30)D(6.30)G(6.30)V(6.30)R(6.30)	A(0)C(0)V(1)L(2)D(3)L(4)K(5)D(5)G(5)V(5)R(5)	19.2859	12	17.1805	11	16.9953	11	6.30394	5	6.30394	5	0	FALSE	IPI:EPA6-SP|NS:P00005|EPA6-SP	IPI:EPA6-SP|NS:P00005|EPA6-SP	IPI:EPA6-SP|NS:P00005|EPA6-SP
20250113_NS-10098_CMH_sample62.10592.10592.2	C:\Users\nichollass\Desktop\2025_Jan_CMH_sample62\MSfragger_70aa\20250113_NS_10098_CMH_sample62\interact.pep.xml	ACVLDLKDGVR	ACVLDLKDGVR	DIWNECAK.ACVLDLKDGVR.SSRMSVDP	K	S	11	2	3556.75	1390.64	1390.64	696.326	696.327	1244.65	623.335	145.985	0.00084382	19.795	11.733	0.6971	2	1	14	24	0	2C(57.0214)		ACVLDLkDGVR	A(8.27)C(8.27)V(9.92)L(11.88)D(13.81)L(17.76)K(19.80)D(15.76)G(13.54)V(13.54)R(11.73)	K7	1	A(1.26)C(1.26)V(1.86)L(3.35)D(4.98)L(6.53)K(8.31)D(7.06)G(7.06)V(7.06)R(7.06)	A(2)C(2)V(3)L(4)D(5)L(6)K(7)D(6)G(6)V(6)R(5)	19.7953	13	17.7583	12	11.6935	9	8.31333	7	8.31333	7	0	FALSE	IPI:EPA6-SP|NS:P00005|EPA6-SP	IPI:EPA6-SP|NS:P00005|EPA6-SP	IPI:EPA6-SP|NS:P00005|EPA6-SP
20250113_NS-10098_CMH_sample62.05432.05432.3	C:\Users\nichollass\Desktop\2025_Jan_CMH_sample62\MSfragger_70aa\20250113_NS_10098_CMH_sample62\interact.pep.xml	ACVLDLKDGVR	ACVLDLKDGVR	DIWNECAK.ACVLDLKDGVR.SSRMSVDP	K	S	11	3	2141.42	1396.65	1396.65	466.558	466.557	1244.65	415.892	151.994	0.00120572	21.431	6.932	0.9929	2	1	14	24	0	2C(57.0214)	Mod1: DTT adduct of cysteine (PeakApex: 151.9948, Theoretical: 151.9966)	AcVLDLKDGVR	A(19.21)C(21.43)V(17.68)L(14.39)D(12.33)L(8.68)K(6.88)D(5.03)G(2.80)V(2.80)R(0.72)	C2	1	A(4.22)C(4.94)V(3.46)L(2.32)D(2.32)L(0.72)K(0.72)D(0.72)G(0.72)V(0.72)R(0.72)	A(3)C(4)V(3)L(2)D(2)L(1)K(1)D(1)G(1)V(1)R(1)	21.4316	12	19.2089	11	14.9852	8	4.94398	4	4.94398	4	0	FALSE	IPI:EPA6-SP|NS:P00005|EPA6-SP	IPI:EPA6-SP|NS:P00005|EPA6-SP	IPI:EPA6-SP|NS:P00005|EPA6-SP
20250113_NS-10098_CMH_sample62.05433.05433.3	C:\Users\nichollass\Desktop\2025_Jan_CMH_sample62\MSfragger_70aa\20250113_NS_10098_CMH_sample62\interact.pep.xml	ACVLDLKDGVR	ACVLDLKDGVR	DIWNECAK.ACVLDLKDGVR.SSRMSVDP	K	S	11	3	2141.73	1396.65	1396.65	466.558	466.557	1244.65	415.892	151.994	2.95291	4.619	0	0.5378	2	1	14	24	0	2C(57.0214)	Mod1: DTT adduct of cysteine (PeakApex: 151.9948, Theoretical: 151.9966)	acVLDLKDGVR	A(4.62)C(4.62)V(3.24)L(2.53)D(1.20)L(1.20)K(1.20)D(0.00)G(0.00)V(0.00)R(0.00)	A1;C2	2	A(0.71)C(0.71)V(0.71)L(0.00)D(0.00)L(0.00)K(0.00)D(0.00)G(0.00)V(0.00)R(0.00)	A(1)C(1)V(1)L(0)D(0)L(0)K(0)D(0)G(0)V(0)R(0)	4.61955	4	3.23984	3	3.91102	3	0.708528	1	0.708528	1	0	FALSE	IPI:EPA6-SP|NS:P00005|EPA6-SP	IPI:EPA6-SP|NS:P00005|EPA6-SP	IPI:EPA6-SP|NS:P00005|EPA6-SP
20250113_NS-10098_CMH_sample62.05434.05434.3	C:\Users\nichollass\Desktop\2025_Jan_CMH_sample62\MSfragger_70aa\20250113_NS_10098_CMH_sample62\interact.pep.xml	ACVLDLKDGVR	ACVLDLKDGVR	DIWNECAK.ACVLDLKDGVR.SSRMSVDP	K	S	11	3	2141.97	1396.65	1396.65	466.558	466.557	1244.65	415.892	151.994	6.8077e-05	24.168	10.624	0.9968	2	1	14	24	0	2C(57.0214)	Mod1: DTT adduct of cysteine (PeakApex: 151.9948, Theoretical: 151.9966)	AcVLDLKDGVR	A(22.06)C(24.17)V(20.23)L(16.70)D(13.74)L(6.34)K(4.88)D(2.77)G(1.48)V(1.48)R(1.48)	C2	1	A(8.56)C(10.03)V(8.31)L(6.76)D(5.61)L(1.48)K(1.48)D(1.48)G(1.48)V(1.48)R(1.48)	A(5)C(6)V(5)L(4)D(3)L(2)K(1)D(1)G(1)V(1)R(1)	24.1686	13	22.0594	12	13.5038	7	10.0343	6	10.0343	6	0	FALSE	IPI:EPA6-SP|NS:P00005|EPA6-SP	IPI:EPA6-SP|NS:P00005|EPA6-SP	IPI:EPA6-SP|NS:P00005|EPA6-SP
20250113_NS-10098_CMH_sample62.05629.05629.3	C:\Users\nichollass\Desktop\2025_Jan_CMH_sample62\MSfragger_70aa\20250113_NS_10098_CMH_sample62\interact.pep.xml	ACVLDLKDGVR	ACVLDLKDGVR	DIWNECAK.ACVLDLKDGVR.SSRMSVDP	K	S	11	3	2205.07	1396.65	1396.65	466.557	466.557	1244.65	415.892	151.995	1.00362e-06	21.065	7.234	1	2	1	14	24	0	2C(57.0214)	Mod1: DTT adduct of cysteine (PeakApex: 151.9948, Theoretical: 151.9966)	AcVLDLKDGVR	A(20.30)C(21.07)V(17.31)L(14.00)D(11.95)L(8.48)K(6.71)D(4.87)G(2.76)V(2.76)R(0.22)	C2	1	A(5.43)C(4.20)V(2.74)L(1.60)D(1.60)L(0.22)K(0.22)D(0.22)G(0.22)V(0.22)R(0.22)	A(4)C(4)V(3)L(2)D(2)L(1)K(1)D(1)G(1)V(1)R(1)	21.0659	12	20.3033	12	14.8687	8	5.43459	4	5.65212	5	0	FALSE	IPI:EPA6-SP|NS:P00005|EPA6-SP	IPI:EPA6-SP|NS:P00005|EPA6-SP	IPI:EPA6-SP|NS:P00005|EPA6-SP
20250113_NS-10098_CMH_sample62.05631.05631.3	C:\Users\nichollass\Desktop\2025_Jan_CMH_sample62\MSfragger_70aa\20250113_NS_10098_CMH_sample62\interact.pep.xml	ACVLDLKDGVR	ACVLDLKDGVR	DIWNECAK.ACVLDLKDGVR.SSRMSVDP	K	S	11	3	2205.65	1396.65	1396.65	466.557	466.557	1244.65	415.892	151.995	6.7414e-05	24.185	11.245	0.9968	2	1	14	24	0	2C(57.0214)	Mod1: DTT adduct of cysteine (PeakApex: 151.9948, Theoretical: 151.9966)	AcVLDLKDGVR	A(23.88)C(24.19)V(21.90)L(18.13)D(14.83)L(7.81)K(5.16)D(3.15)G(1.87)V(1.87)R(1.87)	C2	1	A(10.30)C(10.36)V(8.66)L(7.10)D(5.92)L(1.87)K(1.87)D(1.87)G(1.87)V(1.87)R(1.87)	A(6)C(6)V(5)L(4)D(3)L(2)K(1)D(1)G(1)V(1)R(1)	24.1854	13	23.8797	13	13.5772	8	10.3627	6	12.1773	7	0	FALSE	IPI:EPA6-SP|NS:P00005|EPA6-SP	IPI:EPA6-SP|NS:P00005|EPA6-SP	IPI:EPA6-SP|NS:P00005|EPA6-SP
20250113_NS-10098_CMH_sample62.05445.05445.2	C:\Users\nichollass\Desktop\2025_Jan_CMH_sample62\MSfragger_70aa\20250113_NS_10098_CMH_sample62\interact.pep.xml	ACVLDLKDGVR	ACVLDLKDGVR	DIWNECAK.ACVLDLKDGVR.SSRMSVDP	K	S	11	2	2145.26	1396.65	1396.65	699.332	699.332	1244.65	623.335	151.995	3e-14	31.963	10.637	1	2	1	14	24	0	2C(57.0214)	Mod1: DTT adduct of cysteine (PeakApex: 151.9948, Theoretical: 151.9966)	AcVLDLKDGVR	A(29.66)C(31.96)V(26.82)L(21.44)D(17.18)L(12.83)K(9.49)D(7.73)G(3.96)V(2.11)R(0.00)	C2	1	A(13.14)C(13.14)V(10.37)L(7.32)D(5.32)L(3.18)K(1.79)D(1.79)G(0.69)V(0.00)R(0.00)	A(8)C(9)V(8)L(7)D(6)L(5)K(4)D(4)G(3)V(2)R(1)	31.9635	18	29.6589	17	16.514	9	13.1449	8	13.1449	9	0	FALSE	IPI:EPA6-SP|NS:P00005|EPA6-SP	IPI:EPA6-SP|NS:P00005|EPA6-SP	IPI:EPA6-SP|NS:P00005|EPA6-SP
20250113_NS-10098_CMH_sample62.05446.05446.2	C:\Users\nichollass\Desktop\2025_Jan_CMH_sample62\MSfragger_70aa\20250113_NS_10098_CMH_sample62\interact.pep.xml	ACVLDLKDGVR	ACVLDLKDGVR	DIWNECAK.ACVLDLKDGVR.SSRMSVDP	K	S	11	2	2145.53	1396.65	1396.65	699.332	699.332	1244.65	623.335	151.995	0.0125485	15.098	10.621	0.8429	2	1	14	24	0	2C(57.0214)	Mod1: DTT adduct of cysteine (PeakApex: 151.9948, Theoretical: 151.9966)	acVLDLKDGVR	A(15.10)C(15.10)V(11.51)L(9.90)D(4.98)L(2.48)K(1.79)D(0.69)G(0.00)V(0.00)R(0.00)	A1;C2	2	A(6.58)C(6.58)V(4.79)L(3.18)D(1.79)L(0.69)K(0.00)D(0.00)G(0.00)V(0.00)R(0.00)	A(6)C(6)V(5)L(4)D(3)L(2)K(1)D(1)G(0)V(0)R(0)	15.099	12	11.5062	10	8.51972	6	6.57925	6	6.57925	6	0	FALSE	IPI:EPA6-SP|NS:P00005|EPA6-SP	IPI:EPA6-SP|NS:P00005|EPA6-SP	IPI:EPA6-SP|NS:P00005|EPA6-SP
20250113_NS-10098_CMH_sample62.05447.05447.2	C:\Users\nichollass\Desktop\2025_Jan_CMH_sample62\MSfragger_70aa\20250113_NS_10098_CMH_sample62\interact.pep.xml	ACVLDLKDGVR	ACVLDLKDGVR	DIWNECAK.ACVLDLKDGVR.SSRMSVDP	K	S	11	2	2146	1396.65	1396.65	699.332	699.332	1244.65	623.335	151.995	1.96505e-05	36.679	13.091	0.9997	2	1	14	24	0	2C(57.0214)	Mod1: DTT adduct of cysteine (PeakApex: 151.9948, Theoretical: 151.9966)	AcVLDLKDGVR	A(34.48)C(36.68)V(31.99)L(27.12)D(22.72)L(18.28)K(14.46)D(11.29)G(3.36)V(1.82)R(0.00)	C2	1	A(17.81)C(17.81)V(15.44)L(12.93)D(10.91)L(8.77)K(7.03)D(5.62)G(2.67)V(1.82)R(0.00)	A(9)C(10)V(9)L(8)D(7)L(6)K(5)D(4)G(3)V(2)R(1)	36.6791	18	34.4809	17	16.6686	8	17.8122	9	17.8122	10	0	FALSE	IPI:EPA6-SP|NS:P00005|EPA6-SP	IPI:EPA6-SP|NS:P00005|EPA6-SP	IPI:EPA6-SP|NS:P00005|EPA6-SP
20250113_NS-10098_CMH_sample62.05666.05666.2	C:\Users\nichollass\Desktop\2025_Jan_CMH_sample62\MSfragger_70aa\20250113_NS_10098_CMH_sample62\interact.pep.xml	ACVLDLKDGVR	ACVLDLKDGVR	DIWNECAK.ACVLDLKDGVR.SSRMSVDP	K	S	11	2	2216.52	1396.65	1396.65	699.333	699.333	1244.65	623.335	151.996	5.72292e-05	21.065	10.633	0.9932	2	1	14	24	0	2C(57.0214)	Mod1: DTT adduct of cysteine (PeakApex: 151.9948, Theoretical: 151.9966); Mod1: O-diethylphosphothione (Theoretical: 152.0061)	acVLDLKDGVR	A(21.07)C(21.07)V(16.67)L(12.10)D(8.81)L(5.88)K(4.30)D(3.02)G(1.07)V(1.07)R(0.00)	A1;C2	2	A(6.95)C(6.95)V(4.72)L(2.29)D(1.03)L(0.00)K(0.00)D(0.00)G(0.00)V(0.00)R(0.00)	A(5)C(5)V(4)L(3)D(2)L(1)K(1)D(1)G(0)V(0)R(0)	21.066	13	16.6731	11	14.1141	8	6.95185	5	6.95185	5	0	FALSE	IPI:EPA6-SP|NS:P00005|EPA6-SP	IPI:EPA6-SP|NS:P00005|EPA6-SP	IPI:EPA6-SP|NS:P00005|EPA6-SP
20250113_NS-10098_CMH_sample62.05667.05667.2	C:\Users\nichollass\Desktop\2025_Jan_CMH_sample62\MSfragger_70aa\20250113_NS_10098_CMH_sample62\interact.pep.xml	ACVLDLKDGVR	ACVLDLKDGVR	DIWNECAK.ACVLDLKDGVR.SSRMSVDP	K	S	11	2	2216.8	1396.65	1396.65	699.333	699.333	1244.65	623.335	151.996	2.44484e-06	28.947	10.43	1	2	1	14	24	0	2C(57.0214)	Mod1: DTT adduct of cysteine (PeakApex: 151.9948, Theoretical: 151.9966); Mod1: O-diethylphosphothione (Theoretical: 152.0061)	acVLDLKDGVR	A(28.95)C(28.95)V(24.64)L(20.20)D(16.32)L(12.51)K(9.43)D(8.28)G(2.38)V(1.53)R(0.00)	A1;C2	2	A(15.06)C(15.06)V(12.82)L(10.44)D(8.56)L(6.70)K(5.19)D(5.19)G(2.38)V(1.53)R(0.00)	A(8)C(8)V(7)L(6)D(5)L(4)K(3)D(3)G(2)V(1)R(0)	28.9477	15	24.6442	13	13.889	7	15.0586	8	15.0586	8	0	FALSE	IPI:EPA6-SP|NS:P00005|EPA6-SP	IPI:EPA6-SP|NS:P00005|EPA6-SP	IPI:EPA6-SP|NS:P00005|EPA6-SP
20250113_NS-10098_CMH_sample62.06226.06226.2	C:\Users\nichollass\Desktop\2025_Jan_CMH_sample62\MSfragger_70aa\20250113_NS_10098_CMH_sample62\interact.pep.xml	ACVLDLKDGVR	ACVLDLKDGVR	DIWNECAK.ACVLDLKDGVR.SSRMSVDP	K	S	11	2	2376.99	1397.63	1397.63	699.824	699.824	1244.65	623.335	152.98	4.895e-11	29.531	8.053	1	2	1	14	24	0	2C(57.0214)	Mod1: Shimadzu NBS-12C (Theoretical: 152.9884)	AcVLDLKDGVR	A(27.23)C(29.53)V(24.31)L(19.23)D(15.10)L(11.12)K(8.04)D(6.27)G(2.89)V(1.74)R(0.00)	C2	1	A(10.86)C(10.86)V(8.01)L(5.32)D(3.52)L(1.79)K(0.69)D(0.69)G(0.00)V(0.00)R(0.00)	A(7)C(8)V(7)L(6)D(5)L(4)K(3)D(3)G(2)V(2)R(1)	29.5315	17	27.226	16	16.3612	9	10.8648	7	10.8648	8	0	FALSE	IPI:EPA6-SP|NS:P00005|EPA6-SP	IPI:EPA6-SP|NS:P00005|EPA6-SP	IPI:EPA6-SP|NS:P00005|EPA6-SP
20250113_NS-10098_CMH_sample62.06228.06228.2	C:\Users\nichollass\Desktop\2025_Jan_CMH_sample62\MSfragger_70aa\20250113_NS_10098_CMH_sample62\interact.pep.xml	ACVLDLKDGVR	ACVLDLKDGVR	DIWNECAK.ACVLDLKDGVR.SSRMSVDP	K	S	11	2	2377.86	1397.63	1397.63	699.824	699.824	1244.65	623.335	152.98	9.88553e-08	34.52	12.785	1	2	1	14	24	0	2C(57.0214)	Mod1: Shimadzu NBS-12C (Theoretical: 152.9884)	acVLDLKDGVR	A(34.52)C(34.52)V(29.83)L(25.21)D(20.99)L(16.84)K(13.26)D(10.32)G(2.91)V(2.09)R(0.00)	A1;C2	2	A(17.87)C(17.87)V(15.36)L(12.97)D(10.96)L(8.96)K(7.22)D(5.81)G(2.91)V(2.09)R(0.00)	A(9)C(9)V(8)L(7)D(6)L(5)K(4)D(3)G(2)V(1)R(0)	34.5209	17	29.8334	15	16.649	8	17.8719	9	17.8719	9	0	FALSE	IPI:EPA6-SP|NS:P00005|EPA6-SP	IPI:EPA6-SP|NS:P00005|EPA6-SP	IPI:EPA6-SP|NS:P00005|EPA6-SP
20250113_NS-10098_CMH_sample62.03848.03848.3	C:\Users\nichollass\Desktop\2025_Jan_CMH_sample62\MSfragger_70aa\20250113_NS_10098_CMH_sample62\interact.pep.xml	ACVLDLKDGVR	ACVLDLKDGVR	DIWNECAK.ACVLDLKDGVR.SSRMSVDP	K	S	11	3	1600.72	1400.75	1400.76	467.925	467.926	1244.65	415.892	156.101	3.282e-07	24.813	9.435	1	2	1	14	24	0	2C(57.0214)	Mod1: Addition of arginine due to transpeptidation/Addition of R (PeakApex: 156.1014, Theoretical: 156.1011)	ACvLDLKDGVR	A(22.26)C(22.55)V(24.81)L(23.05)D(21.58)L(18.84)K(15.30)D(12.95)G(12.64)V(12.64)R(10.26)	V3	1	A(9.99)C(8.48)V(9.04)L(8.91)D(9.28)L(7.98)K(7.40)D(7.40)G(9.29)V(9.29)R(9.29)	A(6)C(6)V(6)L(6)D(6)L(6)K(5)D(5)G(6)V(6)R(6)	24.8132	14	23.0523	13	13.2444	8	9.98686	6	19.2733	12	0	FALSE	IPI:EPA6-SP|NS:P00005|EPA6-SP	IPI:EPA6-SP|NS:P00005|EPA6-SP	IPI:EPA6-SP|NS:P00005|EPA6-SP
20250113_NS-10098_CMH_sample62.03850.03850.3	C:\Users\nichollass\Desktop\2025_Jan_CMH_sample62\MSfragger_70aa\20250113_NS_10098_CMH_sample62\interact.pep.xml	ACVLDLKDGVR	ACVLDLKDGVR	DIWNECAK.ACVLDLKDGVR.SSRMSVDP	K	S	11	3	1601.71	1400.75	1400.76	467.925	467.926	1244.65	415.892	156.101	3.56241e-08	28.153	13.412	1	2	1	14	24	0	2C(57.0214)	Mod1: Addition of arginine due to transpeptidation/Addition of R (PeakApex: 156.1014, Theoretical: 156.1011)	ACVlDLKDGVR	A(23.22)C(25.33)V(28.04)L(28.15)D(26.51)L(23.51)K(19.58)D(17.27)G(19.19)V(19.19)R(17.23)	L4	1	A(9.51)C(11.32)V(13.24)L(13.22)D(13.51)L(12.45)K(9.91)D(9.91)G(11.76)V(11.76)R(11.76)	A(5)C(6)V(6)L(6)D(6)L(6)K(5)D(5)G(6)V(6)R(6)	28.153	14	28.0439	14	19.1797	10	13.5106	6	21.264	11	0	FALSE	IPI:EPA6-SP|NS:P00005|EPA6-SP	IPI:EPA6-SP|NS:P00005|EPA6-SP	IPI:EPA6-SP|NS:P00005|EPA6-SP
20250113_NS-10098_CMH_sample62.05644.05644.2	C:\Users\nichollass\Desktop\2025_Jan_CMH_sample62\MSfragger_70aa\20250113_NS_10098_CMH_sample62\interact.pep.xml	ACVLDLKDGVR	ACVLDLKDGVR	DIWNECAK.ACVLDLKDGVR.SSRMSVDP	K	S	11	2	2209.81	1401.67	1401.67	701.843	701.844	1244.65	623.335	157.019	1.05949e-07	21.079	12.34	1	2	1	14	24	0	2C(57.0214)	Mod1: N-ethylmaleimideSulfur (Theoretical: 157.0197)	ACVLDLKDGVr	A(4.88)C(4.88)V(9.10)L(12.49)D(12.75)L(14.12)K(16.24)D(18.47)G(18.71)V(20.96)R(21.08)	R11	1	A(0.00)C(0.00)V(1.03)L(2.81)D(4.37)L(6.03)K(7.85)D(9.82)G(12.08)V(14.21)R(16.59)	A(0)C(0)V(1)L(2)D(3)L(4)K(5)D(6)G(7)V(8)R(9)	21.0797	12	20.9553	12	9.36946	7	16.5912	9	16.5912	9	0	FALSE	IPI:EPA6-SP|NS:P00005|EPA6-SP	IPI:EPA6-SP|NS:P00005|EPA6-SP	IPI:EPA6-SP|NS:P00005|EPA6-SP
20250113_NS-10098_CMH_sample62.05094.05094.2	C:\Users\nichollass\Desktop\2025_Jan_CMH_sample62\MSfragger_70aa\20250113_NS_10098_CMH_sample62\interact.pep.xml	ACVLDLKDGVR	ACVLDLKDGVR	DIWNECAK.ACVLDLKDGVR.SSRMSVDP	K	S	11	2	2032.15	1405.57	1405.57	703.79	703.79	1244.65	623.335	160.911	0.00109765	13.301	7.845	0.9992	2	1	14	24	0	2C(57.0214)		aCVLDLKDGVR	A(13.30)C(11.03)V(11.03)L(8.92)D(7.02)L(5.26)K(3.77)D(2.58)G(0.90)V(0.90)R(0.00)	A1	1	A(0.00)C(0.00)V(0.00)L(0.00)D(0.00)L(0.00)K(0.00)D(0.00)G(0.00)V(0.00)R(0.00)	A(0)C(0)V(0)L(0)D(0)L(0)K(0)D(0)G(0)V(0)R(0)	13.3017	8	11.0264	8	13.3017	9	0	0	0	0	0	FALSE	IPI:EPA6-SP|NS:P00005|EPA6-SP	IPI:EPA6-SP|NS:P00005|EPA6-SP	IPI:EPA6-SP|NS:P00005|EPA6-SP
20250113_NS-10098_CMH_sample62.05194.05194.2	C:\Users\nichollass\Desktop\2025_Jan_CMH_sample62\MSfragger_70aa\20250113_NS_10098_CMH_sample62\interact.pep.xml	ACVLDLKDGVR	ACVLDLKDGVR	DIWNECAK.ACVLDLKDGVR.SSRMSVDP	K	S	11	2	2065.73	1419.68	1419.69	710.848	710.851	1244.65	623.335	175.032	1.14424e-08	18.298	7.134	1	2	1	14	24	0	2C(57.0214)	Mod1: N-ethylmaleimideSulfurWater/Ammonia-quenched monolink of DSSO crosslinker (Theoretical: 175.0303)	ACvLDLKDGVR	A(14.58)C(14.58)V(15.08)L(14.01)D(12.03)L(10.22)K(8.72)D(7.52)G(5.88)V(5.88)R(3.72)	V3	1	A(0.00)C(0.00)V(0.00)L(0.00)D(0.00)L(0.00)K(0.00)D(0.00)G(0.00)V(0.00)R(0.00)	A(0)C(0)V(0)L(0)D(0)L(0)K(0)D(0)G(0)V(0)R(0)	15.0774	8	14.5787	8	18.2989	10	0	0	0	0	0	FALSE	IPI:EPA6-SP|NS:P00005|EPA6-SP	IPI:EPA6-SP|NS:P00005|EPA6-SP	IPI:EPA6-SP|NS:P00005|EPA6-SP
20250113_NS-10098_CMH_sample62.06133.06133.3	C:\Users\nichollass\Desktop\2025_Jan_CMH_sample62\MSfragger_70aa\20250113_NS_10098_CMH_sample62\interact.pep.xml	ACVLDLKDGVR	ACVLDLKDGVR	DIWNECAK.ACVLDLKDGVR.SSRMSVDP	K	S	11	3	2347.61	1428.62	1428.62	477.215	477.214	1244.65	415.892	183.967	6.32535e-07	22.551	9.344	1	2	1	14	24	0	2C(57.0214)		AcVLDLKDGVR	A(20.33)C(22.55)V(18.45)L(14.59)D(11.72)L(8.53)K(6.75)D(4.89)G(2.89)V(2.89)R(0.34)	C2	1	A(5.50)C(5.85)V(4.01)L(2.30)D(1.48)L(0.34)K(0.34)D(0.34)G(0.34)V(0.34)R(0.34)	A(4)C(5)V(4)L(3)D(2)L(1)K(1)D(1)G(1)V(1)R(1)	22.5518	13	20.3341	12	14.8298	8	5.84865	5	5.84865	5	0	FALSE	IPI:EPA6-SP|NS:P00005|EPA6-SP	IPI:EPA6-SP|NS:P00005|EPA6-SP	IPI:EPA6-SP|NS:P00005|EPA6-SP
20250113_NS-10098_CMH_sample62.06135.06135.3	C:\Users\nichollass\Desktop\2025_Jan_CMH_sample62\MSfragger_70aa\20250113_NS_10098_CMH_sample62\interact.pep.xml	ACVLDLKDGVR	ACVLDLKDGVR	DIWNECAK.ACVLDLKDGVR.SSRMSVDP	K	S	11	3	2348.43	1428.62	1428.62	477.215	477.214	1244.65	415.892	183.967	1.04468e-06	28.594	10.818	1	2	1	14	24	0	2C(57.0214)		AcVLDLKDGVR	A(26.36)C(28.59)V(24.39)L(20.49)D(17.06)L(10.23)K(7.32)D(4.90)G(2.87)V(2.87)R(1.97)	C2	1	A(10.57)C(12.54)V(10.63)L(8.88)D(7.42)L(3.43)K(2.21)D(2.21)G(1.97)V(1.97)R(1.97)	A(6)C(7)V(6)L(5)D(4)L(3)K(2)D(2)G(1)V(1)R(1)	28.5947	15	26.3582	14	15.7899	8	12.5362	7	12.5362	7	0	FALSE	IPI:EPA6-SP|NS:P00005|EPA6-SP	IPI:EPA6-SP|NS:P00005|EPA6-SP	IPI:EPA6-SP|NS:P00005|EPA6-SP
20250113_NS-10098_CMH_sample62.10179.10179.2	C:\Users\nichollass\Desktop\2025_Jan_CMH_sample62\MSfragger_70aa\20250113_NS_10098_CMH_sample62\interact.pep.xml	ACVLDLKDGVR	ACVLDLKDGVR	DIWNECAK.ACVLDLKDGVR.SSRMSVDP	K	S	11	2	3434.31	1436.63	1436.63	719.321	719.321	1244.65	623.335	191.972	0.0141742	12.894	4.764	0.2732	2	1	14	24	0	2C(57.0214)		acVLDLKDGVR	A(11.92)C(11.92)V(9.89)L(9.23)D(7.31)L(7.03)K(7.31)D(6.18)G(3.18)V(3.18)R(1.79)	A1;C2	2	A(0.82)C(0.82)V(0.82)L(0.82)D(0.82)L(0.82)K(0.82)D(0.82)G(0.00)V(0.00)R(0.00)	A(2)C(2)V(2)L(2)D(2)L(2)K(2)D(2)G(1)V(1)R(0)	11.9196	9	9.89264	8	12.8942	10	0.817133	2	0.817133	2	0	FALSE	IPI:EPA6-SP|NS:P00005|EPA6-SP	IPI:EPA6-SP|NS:P00005|EPA6-SP	IPI:EPA6-SP|NS:P00005|EPA6-SP
20250113_NS-10098_CMH_sample62.06248.06248.3	C:\Users\nichollass\Desktop\2025_Jan_CMH_sample62\MSfragger_70aa\20250113_NS_10098_CMH_sample62\interact.pep.xml	ACVLDLKDGVR	ACVLDLKDGVR	DIWNECAK.ACVLDLKDGVR.SSRMSVDP	K	S	11	3	2384.13	1438.66	1438.66	480.561	480.561	1244.65	415.892	194.006	4.88047e-06	20.535	8.442	1	2	1	14	24	0	2C(57.0214)		acVLDLKDGVR	A(20.54)C(20.54)V(16.63)L(13.34)D(11.28)L(8.83)K(7.03)D(5.13)G(2.87)V(2.08)R(0.00)	A1;C2	2	A(3.12)C(3.12)V(1.51)L(0.40)D(0.40)L(0.00)K(0.00)D(0.00)G(0.00)V(0.00)R(0.00)	A(3)C(3)V(2)L(1)D(1)L(0)K(0)D(0)G(0)V(0)R(0)	20.5352	12	16.6259	10	17.4127	9	3.12254	3	3.12254	3	0	FALSE	IPI:EPA6-SP|NS:P00005|EPA6-SP	IPI:EPA6-SP|NS:P00005|EPA6-SP	IPI:EPA6-SP|NS:P00005|EPA6-SP
20250113_NS-10098_CMH_sample62.06250.06250.3	C:\Users\nichollass\Desktop\2025_Jan_CMH_sample62\MSfragger_70aa\20250113_NS_10098_CMH_sample62\interact.pep.xml	ACVLDLKDGVR	ACVLDLKDGVR	DIWNECAK.ACVLDLKDGVR.SSRMSVDP	K	S	11	3	2384.96	1438.66	1438.66	480.561	480.561	1244.65	415.892	194.006	0.00496307	15.717	7.373	0.9996	2	1	14	24	0	2C(57.0214)		acVLDLKDGVR	A(15.72)C(15.72)V(13.55)L(10.82)D(10.11)L(4.55)K(3.31)D(1.14)G(0.55)V(0.55)R(0.55)	A1;C2	2	A(2.70)C(2.70)V(2.70)L(1.88)D(1.88)L(0.00)K(0.00)D(0.00)G(0.00)V(0.00)R(0.00)	A(2)C(2)V(2)L(1)D(1)L(0)K(0)D(0)G(0)V(0)R(0)	15.7177	9	13.551	8	13.5619	8	2.70391	2	2.70391	2	0	FALSE	IPI:EPA6-SP|NS:P00005|EPA6-SP	IPI:EPA6-SP|NS:P00005|EPA6-SP	IPI:EPA6-SP|NS:P00005|EPA6-SP
20250113_NS-10098_CMH_sample62.11102.11102.2	C:\Users\nichollass\Desktop\2025_Jan_CMH_sample62\MSfragger_70aa\20250113_NS_10098_CMH_sample62\interact.pep.xml	ACVLDLKDGVR	ACVLDLKDGVR	DIWNECAK.ACVLDLKDGVR.SSRMSVDP	K	S	11	2	3715.58	1448.68	1448.68	725.348	725.349	1244.65	623.335	204.028	2.41876e-08	20.498	5.729	1	2	1	14	24	0	2C(57.0214)		acVLDLKDGVR	A(20.50)C(20.50)V(16.56)L(12.38)D(8.99)L(5.84)K(4.31)D(3.05)G(1.08)V(1.08)R(0.00)	A1;C2	2	A(6.47)C(6.47)V(4.67)L(2.63)D(1.28)L(0.00)K(0.00)D(0.00)G(0.00)V(0.00)R(0.00)	A(5)C(5)V(4)L(3)D(2)L(1)K(1)D(1)G(0)V(0)R(0)	20.4982	13	16.5578	11	14.0258	8	6.47241	5	6.47241	5	0	FALSE	IPI:EPA6-SP|NS:P00005|EPA6-SP	IPI:EPA6-SP|NS:P00005|EPA6-SP	IPI:EPA6-SP|NS:P00005|EPA6-SP
20250113_NS-10098_CMH_sample62.11104.11104.2	C:\Users\nichollass\Desktop\2025_Jan_CMH_sample62\MSfragger_70aa\20250113_NS_10098_CMH_sample62\interact.pep.xml	ACVLDLKDGVR	ACVLDLKDGVR	DIWNECAK.ACVLDLKDGVR.SSRMSVDP	K	S	11	2	3716.48	1448.68	1448.68	725.348	725.349	1244.65	623.335	204.028	3.34773e-06	30.401	13.503	1	2	1	14	24	0	2C(57.0214)		acVLDLKDGVR	A(30.40)C(30.40)V(26.30)L(22.20)D(18.43)L(14.38)K(11.54)D(10.33)G(3.52)V(2.50)R(0.00)	A1;C2	2	A(15.99)C(15.99)V(13.89)L(11.76)D(9.87)L(7.83)K(6.37)D(6.37)G(3.52)V(2.50)R(0.00)	A(8)C(8)V(7)L(6)D(5)L(4)K(3)D(3)G(2)V(1)R(0)	30.4018	15	26.2988	13	14.4081	7	15.9938	8	15.9938	8	0	FALSE	IPI:EPA6-SP|NS:P00005|EPA6-SP	IPI:EPA6-SP|NS:P00005|EPA6-SP	IPI:EPA6-SP|NS:P00005|EPA6-SP
20250113_NS-10098_CMH_sample62.11621.11621.2	C:\Users\nichollass\Desktop\2025_Jan_CMH_sample62\MSfragger_70aa\20250113_NS_10098_CMH_sample62\interact.pep.xml	ACVLDLKDGVR	ACVLDLKDGVR	DIWNECAK.ACVLDLKDGVR.SSRMSVDP	K	S	11	2	3877.34	1453.83	1453.83	727.924	727.924	1244.65	623.335	209.178	7.14687e-06	18.146	5.669	1	2	1	14	24	0	2C(57.0214)	Mod1: Unannotated mass-shift 209.1792 (PeakApex: 209.1792)	acVLDLKDGVR	A(18.15)C(18.15)V(15.52)L(13.14)D(11.18)L(7.64)K(6.13)D(4.95)G(3.12)V(3.12)R(1.69)	A1;C2	2	A(4.03)C(4.03)V(2.22)L(0.88)D(0.88)L(0.00)K(0.00)D(0.00)G(0.00)V(0.00)R(0.00)	A(3)C(3)V(2)L(1)D(1)L(0)K(0)D(0)G(0)V(0)R(0)	18.1469	11	15.5198	10	15.8044	10	4.03034	3	4.03034	3	0	FALSE	IPI:EPA6-SP|NS:P00005|EPA6-SP	IPI:EPA6-SP|NS:P00005|EPA6-SP	IPI:EPA6-SP|NS:P00005|EPA6-SP
20250113_NS-10098_CMH_sample62.11623.11623.2	C:\Users\nichollass\Desktop\2025_Jan_CMH_sample62\MSfragger_70aa\20250113_NS_10098_CMH_sample62\interact.pep.xml	ACVLDLKDGVR	ACVLDLKDGVR	DIWNECAK.ACVLDLKDGVR.SSRMSVDP	K	S	11	2	3878.26	1453.83	1453.83	727.924	727.924	1244.65	623.335	209.178	7.32403e-05	25.041	11.595	0.9838	2	1	14	24	0	2C(57.0214)	Mod1: Unannotated mass-shift 209.1792 (PeakApex: 209.1792)	acVLDLKDGVR	A(25.04)C(25.04)V(23.07)L(20.96)D(19.19)L(19.08)K(17.57)D(15.62)G(11.60)V(11.60)R(11.60)	A1;C2	2	A(11.27)C(11.27)V(11.94)L(10.11)D(10.22)L(10.57)K(11.29)D(11.29)G(7.62)V(7.62)R(7.62)	A(6)C(6)V(6)L(5)D(5)L(5)K(5)D(5)G(4)V(4)R(4)	25.0415	13	23.0703	12	17.746	9	11.9393	6	18.8909	10	0	FALSE	IPI:EPA6-SP|NS:P00005|EPA6-SP	IPI:EPA6-SP|NS:P00005|EPA6-SP	IPI:EPA6-SP|NS:P00005|EPA6-SP
20250113_NS-10098_CMH_sample62.07830.07830.2	C:\Users\nichollass\Desktop\2025_Jan_CMH_sample62\MSfragger_70aa\20250113_NS_10098_CMH_sample62\interact.pep.xml	ACVLDLKDGVR	ACVLDLKDGVR	DIWNECAK.ACVLDLKDGVR.SSRMSVDP	K	S	11	2	2821.77	1494.68	1494.68	748.346	748.347	1244.65	623.335	250.024	0.00409732	13.05	0	0.9702	2	1	14	24	0	2C(57.0214)		aCVLDLKDGVR	A(12.36)C(10.21)V(8.18)L(6.04)D(4.05)L(2.85)K(1.51)D(0.69)G(0.69)V(0.69)R(0.69)	A1	1	A(0.00)C(0.00)V(0.00)L(0.00)D(0.00)L(0.00)K(0.00)D(0.00)G(0.00)V(0.00)R(0.00)	A(0)C(0)V(0)L(0)D(0)L(0)K(0)D(0)G(0)V(0)R(0)	12.3573	8	10.2108	7	13.0504	10	0	0	0	0	0	FALSE	IPI:EPA6-SP|NS:P00005|EPA6-SP	IPI:EPA6-SP|NS:P00005|EPA6-SP	IPI:EPA6-SP|NS:P00005|EPA6-SP
20250113_NS-10098_CMH_sample62.07866.07866.2	C:\Users\nichollass\Desktop\2025_Jan_CMH_sample62\MSfragger_70aa\20250113_NS_10098_CMH_sample62\interact.pep.xml	ACVLDLKDGVR	ACVLDLKDGVR	DIWNECAK.ACVLDLKDGVR.SSRMSVDP	K	S	11	2	2833.55	1495.68	1495.68	748.848	748.848	1244.65	623.335	251.026	1.247e-11	33.544	8.087	1	2	1	14	24	0	2C(57.0214)	Mod1: Unannotated mass-shift 251.0280 (PeakApex: 251.0280)	aCVLDLKDGVR	A(33.54)C(28.34)V(25.55)L(22.79)D(18.27)L(14.13)K(10.53)D(8.98)G(4.88)V(2.72)R(0.69)	A1	1	A(14.98)C(12.15)V(9.41)L(6.85)D(4.79)L(3.18)K(1.79)D(1.79)G(0.69)V(0.00)R(0.00)	A(9)C(8)V(7)L(6)D(5)L(4)K(3)D(3)G(2)V(1)R(0)	33.5442	19	28.3414	17	19.2558	12	14.9816	9	14.9816	9	0	FALSE	IPI:EPA6-SP|NS:P00005|EPA6-SP	IPI:EPA6-SP|NS:P00005|EPA6-SP	IPI:EPA6-SP|NS:P00005|EPA6-SP
20250113_NS-10098_CMH_sample62.07867.07867.2	C:\Users\nichollass\Desktop\2025_Jan_CMH_sample62\MSfragger_70aa\20250113_NS_10098_CMH_sample62\interact.pep.xml	ACVLDLKDGVR	ACVLDLKDGVR	DIWNECAK.ACVLDLKDGVR.SSRMSVDP	K	S	11	2	2833.87	1495.68	1495.68	748.848	748.848	1244.65	623.335	251.026	0.0451856	11.88	0	0.9064	2	1	14	24	0	2C(57.0214)	Mod1: Unannotated mass-shift 251.0280 (PeakApex: 251.0280)	aCVLDLKDGVR	A(11.88)C(9.10)V(7.23)L(4.90)D(1.79)L(0.69)K(0.00)D(0.00)G(0.00)V(0.00)R(0.00)	A1	1	A(0.69)C(0.69)V(0.69)L(0.00)D(0.00)L(0.00)K(0.00)D(0.00)G(0.00)V(0.00)R(0.00)	A(2)C(2)V(2)L(1)D(1)L(1)K(1)D(1)G(0)V(0)R(0)	11.8804	9	9.09582	8	11.1872	7	0.693147	2	0.693147	2	0	FALSE	IPI:EPA6-SP|NS:P00005|EPA6-SP	IPI:EPA6-SP|NS:P00005|EPA6-SP	IPI:EPA6-SP|NS:P00005|EPA6-SP
20250113_NS-10098_CMH_sample62.07868.07868.2	C:\Users\nichollass\Desktop\2025_Jan_CMH_sample62\MSfragger_70aa\20250113_NS_10098_CMH_sample62\interact.pep.xml	ACVLDLKDGVR	ACVLDLKDGVR	DIWNECAK.ACVLDLKDGVR.SSRMSVDP	K	S	11	2	2834.27	1495.68	1495.68	748.848	748.848	1244.65	623.335	251.026	0.000527776	36.203	11.541	0.9891	2	1	14	24	0	2C(57.0214)	Mod1: Unannotated mass-shift 251.0280 (PeakApex: 251.0280)	aCVLDLKDGVR	A(36.20)C(31.56)V(29.21)L(26.70)D(26.15)L(23.63)K(21.56)D(19.77)G(11.20)V(8.41)R(5.78)	A1	1	A(17.47)C(15.11)V(12.85)L(10.70)D(8.79)L(7.09)K(5.66)D(5.66)G(2.20)V(1.26)R(0.00)	A(9)C(8)V(7)L(6)D(6)L(5)K(4)D(4)G(3)V(2)R(1)	36.2037	18	31.5641	16	24.5136	14	17.4737	9	17.4737	10	0	FALSE	IPI:EPA6-SP|NS:P00005|EPA6-SP	IPI:EPA6-SP|NS:P00005|EPA6-SP	IPI:EPA6-SP|NS:P00005|EPA6-SP
20250113_NS-10098_CMH_sample62.07872.07872.2	C:\Users\nichollass\Desktop\2025_Jan_CMH_sample62\MSfragger_70aa\20250113_NS_10098_CMH_sample62\interact.pep.xml	ACVLDLKDGVR	ACVLDLKDGVR	DIWNECAK.ACVLDLKDGVR.SSRMSVDP	K	S	11	2	2835.22	1495.68	1495.68	748.848	748.848	1244.65	623.335	251.026	6.50552e-06	26.909	7.437	1	2	1	14	24	0	2C(57.0214)	Mod1: Unannotated mass-shift 251.0280 (PeakApex: 251.0280)	aCVLDLKDGVR	A(26.91)C(21.94)V(18.94)L(14.77)D(11.26)L(8.15)K(6.42)D(4.89)G(1.84)V(1.06)R(0.00)	A1	1	A(8.50)C(5.86)V(3.21)L(1.79)D(0.69)L(0.00)K(0.00)D(0.00)G(0.00)V(0.00)R(0.00)	A(6)C(5)V(4)L(3)D(2)L(1)K(1)D(1)G(0)V(0)R(0)	26.9099	16	21.9431	14	18.4117	11	8.49823	6	8.49823	6	0	FALSE	IPI:EPA6-SP|NS:P00005|EPA6-SP	IPI:EPA6-SP|NS:P00005|EPA6-SP	IPI:EPA6-SP|NS:P00005|EPA6-SP
20250113_NS-10098_CMH_sample62.07873.07873.2	C:\Users\nichollass\Desktop\2025_Jan_CMH_sample62\MSfragger_70aa\20250113_NS_10098_CMH_sample62\interact.pep.xml	ACVLDLKDGVR	ACVLDLKDGVR	DIWNECAK.ACVLDLKDGVR.SSRMSVDP	K	S	11	2	2835.39	1495.68	1495.68	748.848	748.848	1244.65	623.335	251.026	0.250755	8.903	0	0.8378	2	1	14	24	0	2C(57.0214)	Mod1: Unannotated mass-shift 251.0280 (PeakApex: 251.0280)	aCVLDLKDGVR	A(8.90)C(6.53)V(4.87)L(3.42)D(0.69)L(0.00)K(0.00)D(0.00)G(0.00)V(0.00)R(0.00)	A1	1	A(0.00)C(0.00)V(0.00)L(0.00)D(0.00)L(0.00)K(0.00)D(0.00)G(0.00)V(0.00)R(0.00)	A(0)C(0)V(0)L(0)D(0)L(0)K(0)D(0)G(0)V(0)R(0)	8.90311	6	6.53408	5	8.90311	6	0	0	0	0	0	FALSE	IPI:EPA6-SP|NS:P00005|EPA6-SP	IPI:EPA6-SP|NS:P00005|EPA6-SP	IPI:EPA6-SP|NS:P00005|EPA6-SP
20250113_NS-10098_CMH_sample62.07874.07874.2	C:\Users\nichollass\Desktop\2025_Jan_CMH_sample62\MSfragger_70aa\20250113_NS_10098_CMH_sample62\interact.pep.xml	ACVLDLKDGVR	ACVLDLKDGVR	DIWNECAK.ACVLDLKDGVR.SSRMSVDP	K	S	11	2	2835.8	1495.68	1495.68	748.848	748.848	1244.65	623.335	251.027	1.37246e-06	31.95	10.905	1	2	1	14	24	0	2C(57.0214)	Mod1: Unannotated mass-shift 251.0280 (PeakApex: 251.0280)	aCVLDLKDGVR	A(31.95)C(27.45)V(24.98)L(22.35)D(19.96)L(17.65)K(14.04)D(12.55)G(4.57)V(4.57)R(4.57)	A1	1	A(13.05)C(10.79)V(8.65)L(6.61)D(4.94)L(3.62)K(2.82)D(2.82)G(0.00)V(0.00)R(0.00)	A(7)C(6)V(5)L(4)D(3)L(2)K(1)D(1)G(0)V(0)R(0)	31.951	16	27.4514	14	23.4652	13	13.0531	7	13.0531	7	0	FALSE	IPI:EPA6-SP|NS:P00005|EPA6-SP	IPI:EPA6-SP|NS:P00005|EPA6-SP	IPI:EPA6-SP|NS:P00005|EPA6-SP
20250113_NS-10098_CMH_sample62.14482.14482.2	C:\Users\nichollass\Desktop\2025_Jan_CMH_sample62\MSfragger_70aa\20250113_NS_10098_CMH_sample62\interact.pep.xml	ACVLDLKDGVR	ACVLDLKDGVR	DIWNECAK.ACVLDLKDGVR.SSRMSVDP	K	S	11	2	4781.79	1511.82	1511.82	756.916	756.917	1244.65	623.335	267.165	1.48153e-07	24.645	6.238	1	2	1	14	24	0	2C(57.0214)	Mod1: Modified GMBS X linker (Theoretical: 267.1583)	aCVLDLKDGVR	A(24.65)C(22.32)V(20.14)L(17.80)D(15.57)L(13.30)K(11.57)D(10.01)G(5.65)V(4.89)R(4.16)	A1	1	A(6.23)C(6.23)V(4.33)L(2.55)D(1.16)L(0.00)K(0.00)D(0.00)G(0.00)V(0.00)R(0.00)	A(5)C(5)V(4)L(3)D(2)L(1)K(1)D(1)G(0)V(0)R(0)	24.6451	15	22.3164	14	22.5811	14	6.22827	5	6.22827	5	0	FALSE	IPI:EPA6-SP|NS:P00005|EPA6-SP	IPI:EPA6-SP|NS:P00005|EPA6-SP	IPI:EPA6-SP|NS:P00005|EPA6-SP
20250113_NS-10098_CMH_sample62.14484.14484.2	C:\Users\nichollass\Desktop\2025_Jan_CMH_sample62\MSfragger_70aa\20250113_NS_10098_CMH_sample62\interact.pep.xml	ACVLDLKDGVR	ACVLDLKDGVR	DIWNECAK.ACVLDLKDGVR.SSRMSVDP	K	S	11	2	4782.68	1511.82	1511.82	756.916	756.917	1244.65	623.335	267.165	5.17011e-07	34.646	17.47	1	2	1	14	24	0	2C(57.0214)	Mod1: Modified GMBS X linker (Theoretical: 267.1583)	aCVLDLKDGVR	A(34.65)C(32.55)V(32.50)L(30.28)D(29.97)L(29.36)K(29.22)D(24.89)G(19.47)V(17.47)R(15.42)	A1	1	A(18.23)C(18.23)V(18.03)L(15.84)D(15.55)L(14.76)K(14.66)D(13.22)G(10.31)V(9.41)R(6.92)	A(9)C(9)V(9)L(8)D(8)L(8)K(8)D(7)G(6)V(5)R(4)	34.6461	17	32.5542	16	24.9228	13	18.2261	9	25.1452	13	0	FALSE	IPI:EPA6-SP|NS:P00005|EPA6-SP	IPI:EPA6-SP|NS:P00005|EPA6-SP	IPI:EPA6-SP|NS:P00005|EPA6-SP
20250113_NS-10098_CMH_sample62.14488.14488.2	C:\Users\nichollass\Desktop\2025_Jan_CMH_sample62\MSfragger_70aa\20250113_NS_10098_CMH_sample62\interact.pep.xml	ACVLDLKDGVR	ACVLDLKDGVR	DIWNECAK.ACVLDLKDGVR.SSRMSVDP	K	S	11	2	4784.18	1511.82	1511.82	756.916	756.917	1244.65	623.335	267.165	0.000664601	12.859	0	0.8092	2	1	14	24	0	2C(57.0214)	Mod1: Modified GMBS X linker (Theoretical: 267.1583)	ACvLDLKDGVR	A(11.88)C(11.88)V(12.86)L(10.83)D(8.91)L(7.16)K(5.66)D(4.44)G(2.57)V(2.57)R(1.02)	V3	1	A(0.04)C(0.04)V(0.00)L(0.00)D(0.00)L(0.00)K(0.00)D(0.00)G(0.00)V(0.00)R(0.00)	A(1)C(1)V(0)L(0)D(0)L(0)K(0)D(0)G(0)V(0)R(0)	12.86	8	11.8782	8	12.86	8	0.0392207	1	0.0392207	1	0	FALSE	IPI:EPA6-SP|NS:P00005|EPA6-SP	IPI:EPA6-SP|NS:P00005|EPA6-SP	IPI:EPA6-SP|NS:P00005|EPA6-SP
20250113_NS-10098_CMH_sample62.04970.04970.3	C:\Users\nichollass\Desktop\2025_Jan_CMH_sample62\MSfragger_70aa\20250113_NS_10098_CMH_sample62\interact.pep.xml	ACVLDLKDGVR	ACVLDLKDGVR	DIWNECAK.ACVLDLKDGVR.SSRMSVDP	K	S	11	3	1991.23	1529.83	1529.83	510.951	510.951	1244.65	415.892	285.177	2.37926e-05	23.625	22.79	0.9911	2	1	14	24	0	2C(57.0214)		aCVLDLKDGVR	A(17.49)C(15.20)V(15.36)L(14.21)D(12.19)L(11.61)K(9.99)D(8.57)G(7.09)V(7.09)R(6.14)	A1	1	A(0.00)C(0.00)V(0.00)L(0.00)D(0.00)L(0.00)K(0.00)D(0.00)G(0.00)V(0.00)R(0.00)	A(0)C(0)V(0)L(0)D(0)L(0)K(0)D(0)G(0)V(0)R(0)	17.4867	9	15.3612	8	23.6255	13	0	0	0	0	0	FALSE	IPI:EPA6-SP|NS:P00005|EPA6-SP	IPI:EPA6-SP|NS:P00005|EPA6-SP	IPI:EPA6-SP|NS:P00005|EPA6-SP
20250113_NS-10098_CMH_sample62.05197.05197.2	C:\Users\nichollass\Desktop\2025_Jan_CMH_sample62\MSfragger_70aa\20250113_NS_10098_CMH_sample62\interact.pep.xml	ACVLDLKDGVR	ACVLDLKDGVR	DIWNECAK.ACVLDLKDGVR.SSRMSVDP	K	S	11	2	2066.89	1533.66	1533.67	767.84	767.841	1244.65	623.335	289.012	0.0046761	12.975	7.664	0.4278	2	1	14	24	0	2C(57.0214)		ACvLDLKDGVR	A(9.96)C(9.96)V(11.98)L(11.00)D(9.08)L(7.45)K(6.14)D(6.14)G(4.50)V(4.50)R(3.02)	V3	1	A(0.00)C(0.00)V(0.00)L(0.00)D(0.00)L(0.00)K(0.00)D(0.00)G(0.00)V(0.00)R(0.00)	A(0)C(0)V(0)L(0)D(0)L(0)K(0)D(0)G(0)V(0)R(0)	11.9833	7	11.0007	7	12.9753	8	0	0	0	0	0	FALSE	IPI:EPA6-SP|NS:P00005|EPA6-SP	IPI:EPA6-SP|NS:P00005|EPA6-SP	IPI:EPA6-SP|NS:P00005|EPA6-SP
20250113_NS-10098_CMH_sample62.09182.09182.2	C:\Users\nichollass\Desktop\2025_Jan_CMH_sample62\MSfragger_70aa\20250113_NS_10098_CMH_sample62\interact.pep.xml	ACVLDLKDGVR	ACVLDLKDGVR	DIWNECAK.ACVLDLKDGVR.SSRMSVDP	K	S	11	2	3165.69	1539.65	1539.65	770.834	770.833	1244.65	623.335	294.997	6.4555e-07	18.256	6.719	1	2	1	14	24	0	2C(57.0214)	Mod1: Unannotated mass-shift 251.0280, Mod2: Unannotated mass-shift 43.9732 (PeakApex: 295.0006)	acVLDLKDGVR	A(18.26)C(18.26)V(16.17)L(12.30)D(8.83)L(5.93)K(4.37)D(3.07)G(1.12)V(1.12)R(0.00)	A1;C2	2	A(4.19)C(4.19)V(4.19)L(2.43)D(1.01)L(0.04)K(0.04)D(0.04)G(0.00)V(0.00)R(0.00)	A(4)C(4)V(4)L(3)D(2)L(1)K(1)D(1)G(0)V(0)R(0)	18.2567	12	16.1674	11	14.0692	8	4.18747	4	4.18747	4	0	FALSE	IPI:EPA6-SP|NS:P00005|EPA6-SP	IPI:EPA6-SP|NS:P00005|EPA6-SP	IPI:EPA6-SP|NS:P00005|EPA6-SP
20250113_NS-10098_CMH_sample62.09184.09184.2	C:\Users\nichollass\Desktop\2025_Jan_CMH_sample62\MSfragger_70aa\20250113_NS_10098_CMH_sample62\interact.pep.xml	ACVLDLKDGVR	ACVLDLKDGVR	DIWNECAK.ACVLDLKDGVR.SSRMSVDP	K	S	11	2	3166.24	1539.65	1539.65	770.834	770.833	1244.65	623.335	294.997	0.0001	23.5	13.858	0.9999	2	1	14	24	0	2C(57.0214)	Mod1: Unannotated mass-shift 251.0280, Mod2: Unannotated mass-shift 43.9732 (PeakApex: 295.0006)	acvLDLKDGVR	A(23.50)C(23.50)V(23.50)L(19.62)D(15.87)L(12.19)K(9.41)D(8.23)G(0.99)V(0.99)R(0.80)	A1;C2;V3	3	A(11.21)C(11.21)V(11.21)L(9.24)D(7.41)L(5.83)K(4.69)D(4.69)G(0.99)V(0.99)R(0.00)	A(6)C(6)V(6)L(5)D(4)L(3)K(2)D(2)G(1)V(1)R(0)	23.5006	12	19.6175	10	13.0864	7	11.2099	6	11.2099	6	0	FALSE	IPI:EPA6-SP|NS:P00005|EPA6-SP	IPI:EPA6-SP|NS:P00005|EPA6-SP	IPI:EPA6-SP|NS:P00005|EPA6-SP
20250113_NS-10098_CMH_sample62.09185.09185.2	C:\Users\nichollass\Desktop\2025_Jan_CMH_sample62\MSfragger_70aa\20250113_NS_10098_CMH_sample62\interact.pep.xml	ACVLDLKDGVR	ACVLDLKDGVR	DIWNECAK.ACVLDLKDGVR.SSRMSVDP	K	S	11	2	3166.36	1539.65	1539.65	770.834	770.833	1244.65	623.335	294.997	0.00542277	12.014	6.019	0.9992	2	1	14	24	0	2C(57.0214)	Mod1: Unannotated mass-shift 251.0280, Mod2: Unannotated mass-shift 43.9732 (PeakApex: 295.0006)	acvLDLKDGVR	A(12.01)C(12.01)V(12.01)L(9.97)D(7.99)L(6.14)K(4.59)D(3.30)G(1.32)V(1.32)R(0.00)	A1;C2;V3	3	A(0.00)C(0.00)V(0.00)L(0.00)D(0.00)L(0.00)K(0.00)D(0.00)G(0.00)V(0.00)R(0.00)	A(1)C(1)V(1)L(0)D(0)L(0)K(0)D(0)G(0)V(0)R(0)	12.0142	8	9.97473	6	12.0142	7	0	0	0	1	0	FALSE	IPI:EPA6-SP|NS:P00005|EPA6-SP	IPI:EPA6-SP|NS:P00005|EPA6-SP	IPI:EPA6-SP|NS:P00005|EPA6-SP
20250113_NS-10098_CMH_sample62.09187.09187.2	C:\Users\nichollass\Desktop\2025_Jan_CMH_sample62\MSfragger_70aa\20250113_NS_10098_CMH_sample62\interact.pep.xml	ACVLDLKDGVR	ACVLDLKDGVR	DIWNECAK.ACVLDLKDGVR.SSRMSVDP	K	S	11	2	3166.91	1539.65	1539.65	770.834	770.833	1244.65	623.335	294.997	0.00112915	19.289	10.703	0.9996	2	1	14	24	0	2C(57.0214)	Mod1: Unannotated mass-shift 251.0280, Mod2: Unannotated mass-shift 43.9732 (PeakApex: 295.0006)	acvLDLKDGVR	A(19.29)C(19.29)V(19.29)L(15.68)D(12.31)L(9.21)K(7.70)D(6.56)G(0.00)V(0.00)R(0.00)	A1;C2;V3	3	A(6.95)C(6.95)V(6.95)L(5.22)D(3.68)L(2.53)K(2.53)D(2.53)G(0.00)V(0.00)R(0.00)	A(4)C(4)V(4)L(3)D(2)L(1)K(1)D(1)G(0)V(0)R(0)	19.2896	10	15.681	8	12.3439	6	6.94565	4	6.94565	4	0	FALSE	IPI:EPA6-SP|NS:P00005|EPA6-SP	IPI:EPA6-SP|NS:P00005|EPA6-SP	IPI:EPA6-SP|NS:P00005|EPA6-SP
20250113_NS-10098_CMH_sample62.09512.09512.2	C:\Users\nichollass\Desktop\2025_Jan_CMH_sample62\MSfragger_70aa\20250113_NS_10098_CMH_sample62\interact.pep.xml	ACVLDLKDGVR	ACVLDLKDGVR	DIWNECAK.ACVLDLKDGVR.SSRMSVDP	K	S	11	2	3260.56	1553.67	1553.67	777.842	777.842	1244.65	623.335	309.014	1.11699e-05	16.577	8.203	1	2	1	14	24	0	2C(57.0214)		acVLDLKDGVR	A(16.58)C(16.58)V(14.48)L(10.72)D(7.79)L(5.86)K(4.28)D(3.01)G(1.01)V(1.01)R(0.00)	A1;C2	2	A(2.52)C(2.52)V(2.52)L(0.89)D(0.00)L(0.00)K(0.00)D(0.00)G(0.00)V(0.00)R(0.00)	A(3)C(3)V(3)L(2)D(1)L(1)K(1)D(1)G(0)V(0)R(0)	16.5772	11	14.4759	10	14.0545	8	2.52268	3	2.52268	3	0	FALSE	IPI:EPA6-SP|NS:P00005|EPA6-SP	IPI:EPA6-SP|NS:P00005|EPA6-SP	IPI:EPA6-SP|NS:P00005|EPA6-SP
20250113_NS-10098_CMH_sample62.10962.10962.2	C:\Users\nichollass\Desktop\2025_Jan_CMH_sample62\MSfragger_70aa\20250113_NS_10098_CMH_sample62\interact.pep.xml	ACVLDLKDGVR	ACVLDLKDGVR	DIWNECAK.ACVLDLKDGVR.SSRMSVDP	K	S	11	2	3670.42	1569.65	1569.65	785.831	785.831	1244.65	623.335	324.992	4.47294e-09	21.589	5.93	1	2	1	14	24	0	2C(57.0214)		aCVLDLKDGVR	A(21.59)C(19.27)V(17.62)L(15.47)D(13.33)L(9.78)K(8.02)D(6.46)G(2.66)V(1.89)R(1.06)	A1	1	A(3.18)C(3.18)V(1.79)L(0.69)D(0.69)L(0.00)K(0.00)D(0.00)G(0.00)V(0.00)R(0.00)	A(4)C(4)V(3)L(2)D(2)L(1)K(1)D(1)G(0)V(0)R(0)	21.5898	14	19.2677	13	19.4737	12	3.17805	4	3.17805	4	0	FALSE	IPI:EPA6-SP|NS:P00005|EPA6-SP	IPI:EPA6-SP|NS:P00005|EPA6-SP	IPI:EPA6-SP|NS:P00005|EPA6-SP
20250113_NS-10098_CMH_sample62.10964.10964.2	C:\Users\nichollass\Desktop\2025_Jan_CMH_sample62\MSfragger_70aa\20250113_NS_10098_CMH_sample62\interact.pep.xml	ACVLDLKDGVR	ACVLDLKDGVR	DIWNECAK.ACVLDLKDGVR.SSRMSVDP	K	S	11	2	3671.32	1569.65	1569.65	785.831	785.831	1244.65	623.335	324.992	0.00027024	21.773	10.381	0.9997	2	1	14	24	0	2C(57.0214)		aCVLDLKDGVR	A(21.77)C(19.80)V(19.89)L(19.82)D(17.89)L(15.51)K(12.09)D(10.88)G(5.98)V(5.98)R(4.06)	A1	1	A(9.39)C(9.39)V(9.39)L(7.47)D(5.77)L(3.94)K(2.79)D(2.79)G(0.00)V(0.00)R(0.00)	A(6)C(6)V(6)L(5)D(4)L(3)K(2)D(2)G(1)V(1)R(0)	21.7731	13	19.8939	12	16.4406	11	9.39478	6	9.39478	6	0	FALSE	IPI:EPA6-SP|NS:P00005|EPA6-SP	IPI:EPA6-SP|NS:P00005|EPA6-SP	IPI:EPA6-SP|NS:P00005|EPA6-SP
20250113_NS-10098_CMH_sample62.04973.04973.2	C:\Users\nichollass\Desktop\2025_Jan_CMH_sample62\MSfragger_70aa\20250113_NS_10098_CMH_sample62\interact.pep.xml	ACVLDLKDGVR	ACVLDLKDGVR	DIWNECAK.ACVLDLKDGVR.SSRMSVDP	K	S	11	2	1992.35	1571.66	1571.66	786.839	786.839	1244.65	623.335	327.009	8.88805e-08	17.534	6.175	1	2	1	14	24	0	2C(57.0214)		acVLDLKDGVR	A(14.31)C(14.31)V(14.26)L(13.16)D(11.13)L(9.33)K(7.74)D(6.46)G(4.48)V(4.48)R(3.22)	A1;C2	2	A(0.00)C(0.00)V(0.00)L(0.00)D(0.00)L(0.00)K(0.00)D(0.00)G(0.00)V(0.00)R(0.00)	A(0)C(0)V(0)L(0)D(0)L(0)K(0)D(0)G(0)V(0)R(0)	14.3138	8	14.2561	8	17.5345	10	0	0	0	0	0	FALSE	IPI:EPA6-SP|NS:P00005|EPA6-SP	IPI:EPA6-SP|NS:P00005|EPA6-SP	IPI:EPA6-SP|NS:P00005|EPA6-SP
20250113_NS-10098_CMH_sample62.06229.06229.2	C:\Users\nichollass\Desktop\2025_Jan_CMH_sample62\MSfragger_70aa\20250113_NS_10098_CMH_sample62\interact.pep.xml	ACVLDLKDGVR	ACVLDLKDGVR	DIWNECAK.ACVLDLKDGVR.SSRMSVDP	K	S	11	2	2378.15	1589.67	1589.67	795.843	795.844	1244.65	623.335	345.018	8.98522e-09	22.009	7.787	1	2	1	14	24	0	2C(57.0214)		acVLDLKDGVR	A(22.01)C(22.01)V(19.58)L(15.25)D(11.46)L(7.78)K(6.21)D(4.94)G(1.64)V(1.64)R(0.00)	A1;C2	2	A(7.86)C(7.86)V(5.74)L(3.69)D(2.14)L(0.69)K(0.69)D(0.69)G(0.00)V(0.00)R(0.00)	A(6)C(6)V(5)L(4)D(3)L(2)K(2)D(2)G(1)V(1)R(0)	22.0094	14	19.5751	13	14.15	9	7.85935	6	7.85935	6	0	FALSE	IPI:EPA6-SP|NS:P00005|EPA6-SP	IPI:EPA6-SP|NS:P00005|EPA6-SP	IPI:EPA6-SP|NS:P00005|EPA6-SP
20250113_NS-10098_CMH_sample62.06231.06231.2	C:\Users\nichollass\Desktop\2025_Jan_CMH_sample62\MSfragger_70aa\20250113_NS_10098_CMH_sample62\interact.pep.xml	ACVLDLKDGVR	ACVLDLKDGVR	DIWNECAK.ACVLDLKDGVR.SSRMSVDP	K	S	11	2	2378.93	1589.67	1589.67	795.843	795.844	1244.65	623.335	345.018	1.62181e-05	27.66	12.528	1	2	1	14	24	0	2C(57.0214)		acVLDLKDGVR	A(27.66)C(27.66)V(23.55)L(19.48)D(17.61)L(13.44)K(10.41)D(8.15)G(2.22)V(2.22)R(0.00)	A1;C2	2	A(13.28)C(13.28)V(11.25)L(9.19)D(9.19)L(7.16)K(5.72)D(4.59)G(2.22)V(2.22)R(0.00)	A(7)C(7)V(6)L(5)D(5)L(4)K(3)D(2)G(1)V(1)R(0)	27.6601	14	23.5497	12	14.3776	7	13.2825	7	13.2825	7	0	FALSE	IPI:EPA6-SP|NS:P00005|EPA6-SP	IPI:EPA6-SP|NS:P00005|EPA6-SP	IPI:EPA6-SP|NS:P00005|EPA6-SP
20250113_NS-10098_CMH_sample62.06215.06215.3	C:\Users\nichollass\Desktop\2025_Jan_CMH_sample62\MSfragger_70aa\20250113_NS_10098_CMH_sample62\interact.pep.xml	ACVLDLKDGVR	ACVLDLKDGVR	DIWNECAK.ACVLDLKDGVR.SSRMSVDP	K	S	11	3	2373.48	1589.67	1589.67	530.898	530.898	1244.65	415.892	345.019	2.82721e-06	20.894	8.361	1	2	1	14	24	0	2C(57.0214)		AcVLDLKDGVR	A(18.59)C(20.89)V(17.38)L(14.40)D(12.19)L(9.96)K(7.95)D(5.84)G(3.10)V(1.94)R(0.00)	C2	1	A(1.79)C(1.79)V(0.69)L(0.00)D(0.00)L(0.00)K(0.00)D(0.00)G(0.00)V(0.00)R(0.00)	A(3)C(4)V(3)L(2)D(2)L(1)K(1)D(1)G(1)V(1)R(1)	20.8946	13	18.589	12	16.7972	9	1.79176	3	1.79176	4	0	FALSE	IPI:EPA6-SP|NS:P00005|EPA6-SP	IPI:EPA6-SP|NS:P00005|EPA6-SP	IPI:EPA6-SP|NS:P00005|EPA6-SP
20250113_NS-10098_CMH_sample62.04881.04881.3	C:\Users\nichollass\Desktop\2025_Jan_CMH_sample62\MSfragger_70aa\20250113_NS_10098_CMH_sample62\interact.pep.xml	ACVLDLKDGVR	ACVLDLKDGVR	DIWNECAK.ACVLDLKDGVR.SSRMSVDP	K	S	11	3	1959.79	1602.9	1602.9	535.308	535.308	1244.65	415.892	358.247	0.00248203	15.649	12.677	0.9995	2	1	14	24	0	2C(57.0214)		aCVLDLKDGVR	A(12.85)C(10.69)V(9.09)L(8.05)D(8.05)L(7.66)K(6.09)D(4.70)G(3.23)V(3.23)R(2.79)	A1	1	A(0.00)C(0.00)V(0.00)L(0.00)D(0.00)L(0.00)K(0.00)D(0.00)G(0.00)V(0.00)R(0.00)	A(0)C(0)V(0)L(0)D(0)L(0)K(0)D(0)G(0)V(0)R(0)	12.8549	8	10.6947	7	15.6499	11	0	0	0	0	0	FALSE	IPI:EPA6-SP|NS:P00005|EPA6-SP	IPI:EPA6-SP|NS:P00005|EPA6-SP	IPI:EPA6-SP|NS:P00005|EPA6-SP
20250113_NS-10098_CMH_sample62.04875.04875.2	C:\Users\nichollass\Desktop\2025_Jan_CMH_sample62\MSfragger_70aa\20250113_NS_10098_CMH_sample62\interact.pep.xml	ACVLDLKDGVR	ACVLDLKDGVR	DIWNECAK.ACVLDLKDGVR.SSRMSVDP	K	S	11	2	1957.85	1665.72	1665.72	833.869	833.869	1244.65	623.335	421.069	2.80987e-08	23.816	8.448	1	2	1	14	24	0	2C(57.0214)	Mod1: fluorescein-5-thiosemicarbazide (Theoretical: 421.0732)	acVLDLKDGVR	A(16.41)C(16.41)V(16.21)L(14.93)D(13.85)L(13.22)K(13.12)D(11.62)G(9.23)V(8.45)R(7.41)	A1;C2	2	A(0.00)C(0.00)V(0.00)L(0.00)D(0.00)L(0.00)K(0.00)D(0.00)G(0.00)V(0.00)R(0.00)	A(0)C(0)V(0)L(0)D(0)L(0)K(0)D(0)G(0)V(0)R(0)	16.4063	9	16.2106	9	23.8161	14	0	0	0	0	0	FALSE	IPI:EPA6-SP|NS:P00005|EPA6-SP	IPI:EPA6-SP|NS:P00005|EPA6-SP	IPI:EPA6-SP|NS:P00005|EPA6-SP
20250113_NS-10098_CMH_sample62.04915.04915.2	C:\Users\nichollass\Desktop\2025_Jan_CMH_sample62\MSfragger_70aa\20250113_NS_10098_CMH_sample62\interact.pep.xml	ACVLDLKDGVR	ACVLDLKDGVR	DIWNECAK.ACVLDLKDGVR.SSRMSVDP	K	S	11	2	1972.12	1707.68	1707.68	854.846	854.848	1244.65	623.335	463.027	1.88857e-05	18.815	6.096	0.9985	2	1	14	24	0	2C(57.0214)		ACvLDLKDGVR	A(14.35)C(14.35)V(14.46)L(13.32)D(11.26)L(10.53)K(8.98)D(7.78)G(5.56)V(5.56)R(4.47)	V3	1	A(0.00)C(0.00)V(0.00)L(0.00)D(0.00)L(0.00)K(0.00)D(0.00)G(0.00)V(0.00)R(0.00)	A(0)C(0)V(0)L(0)D(0)L(0)K(0)D(0)G(0)V(0)R(0)	14.4567	8	14.3496	8	18.8151	11	0	0	0	0	0	FALSE	IPI:EPA6-SP|NS:P00005|EPA6-SP	IPI:EPA6-SP|NS:P00005|EPA6-SP	IPI:EPA6-SP|NS:P00005|EPA6-SP
20250113_NS-10098_CMH_sample62.04237.04237.3	C:\Users\nichollass\Desktop\2025_Jan_CMH_sample62\MSfragger_70aa\20250113_NS_10098_CMH_sample62\interact.pep.xml	ACVLDLKDGVR	ACVLDLKDGVR	DIWNECAK.ACVLDLKDGVR.SSRMSVDP	K	S	11	3	1735.6	1732.86	1732.86	578.627	578.627	1244.65	415.892	488.205	3.33062e-05	17.363	10.19	1	2	1	14	24	0	2C(57.0214)		aCVLDLKDGVR	A(17.10)C(14.99)V(13.34)L(11.55)D(9.70)L(9.56)K(8.11)D(6.60)G(4.76)V(4.76)R(3.23)	A1	1	A(2.97)C(2.97)V(1.50)L(0.31)D(0.31)L(0.00)K(0.00)D(0.00)G(0.00)V(0.00)R(0.00)	A(3)C(3)V(2)L(1)D(1)L(0)K(0)D(0)G(0)V(0)R(0)	17.0999	11	14.9894	10	17.3635	11	2.96826	3	2.96826	3	0	FALSE	IPI:EPA6-SP|NS:P00005|EPA6-SP	IPI:EPA6-SP|NS:P00005|EPA6-SP	IPI:EPA6-SP|NS:P00005|EPA6-SP
20250113_NS-10098_CMH_sample62.04239.04239.3	C:\Users\nichollass\Desktop\2025_Jan_CMH_sample62\MSfragger_70aa\20250113_NS_10098_CMH_sample62\interact.pep.xml	ACVLDLKDGVR	ACVLDLKDGVR	DIWNECAK.ACVLDLKDGVR.SSRMSVDP	K	S	11	3	1736.55	1732.86	1732.86	578.627	578.627	1244.65	415.892	488.205	2.79085e-07	26.25	12.501	1	2	1	14	24	0	2C(57.0214)		aCVLDLKDGVR	A(26.25)C(24.02)V(23.75)L(21.70)D(19.74)L(17.09)K(13.62)D(13.64)G(7.57)V(7.57)R(6.70)	A1	1	A(8.07)C(8.07)V(8.07)L(6.34)D(4.88)L(2.87)K(1.92)D(1.92)G(0.00)V(0.00)R(0.00)	A(5)C(5)V(5)L(4)D(3)L(2)K(1)D(1)G(0)V(0)R(0)	26.2504	14	24.0159	13	24.875	14	8.07358	5	8.07358	5	0	FALSE	IPI:EPA6-SP|NS:P00005|EPA6-SP	IPI:EPA6-SP|NS:P00005|EPA6-SP	IPI:EPA6-SP|NS:P00005|EPA6-SP
20250113_NS-10098_CMH_sample62.04782.04782.2	C:\Users\nichollass\Desktop\2025_Jan_CMH_sample62\MSfragger_70aa\20250113_NS_10098_CMH_sample62\interact.pep.xml	ACVLDLKDGVR	ACVLDLKDGVR	DIWNECAK.ACVLDLKDGVR.SSRMSVDP	K	S	11	2	1931.74	1741.72	1741.72	871.869	871.869	1244.65	623.335	497.068	0.00165925	17.382	6.041	0.807	2	1	14	24	0	2C(57.0214)		acVLDLKDGVR	A(14.27)C(14.27)V(14.15)L(13.03)D(10.97)L(9.05)K(7.50)D(6.26)G(4.11)V(4.11)R(3.11)	A1;C2	2	A(0.00)C(0.00)V(0.00)L(0.00)D(0.00)L(0.00)K(0.00)D(0.00)G(0.00)V(0.00)R(0.00)	A(0)C(0)V(0)L(0)D(0)L(0)K(0)D(0)G(0)V(0)R(0)	14.2718	8	14.1525	8	17.3822	10	0	0	0	0	0	FALSE	IPI:EPA6-SP|NS:P00005|EPA6-SP	IPI:EPA6-SP|NS:P00005|EPA6-SP	IPI:EPA6-SP|NS:P00005|EPA6-SP
20250113_NS-10098_CMH_sample62.04785.04785.2	C:\Users\nichollass\Desktop\2025_Jan_CMH_sample62\MSfragger_70aa\20250113_NS_10098_CMH_sample62\interact.pep.xml	ACVLDLKDGVR	ACVLDLKDGVR	DIWNECAK.ACVLDLKDGVR.SSRMSVDP	K	S	11	2	1932.89	1741.72	1741.72	871.869	871.869	1244.65	623.335	497.068	0.0399025	12.096	0	0.3298	2	1	14	24	0	2C(57.0214)		ACvLDLKDGVR	A(8.41)C(8.41)V(11.17)L(10.34)D(8.73)L(7.38)K(7.38)D(7.38)G(5.55)V(5.55)R(3.69)	V3	1	A(0.00)C(0.00)V(0.00)L(0.00)D(0.00)L(0.00)K(0.00)D(0.00)G(0.00)V(0.00)R(0.00)	A(0)C(0)V(0)L(0)D(0)L(0)K(0)D(0)G(0)V(0)R(0)	11.1728	6	10.3398	6	12.0967	7	0	0	0	0	0	FALSE	IPI:EPA6-SP|NS:P00005|EPA6-SP	IPI:EPA6-SP|NS:P00005|EPA6-SP	IPI:EPA6-SP|NS:P00005|EPA6-SP
20250113_NS-10098_CMH_sample62.04996.04996.2	C:\Users\nichollass\Desktop\2025_Jan_CMH_sample62\MSfragger_70aa\20250113_NS_10098_CMH_sample62\interact.pep.xml	ACVLDLKDGVR	ACVLDLKDGVR	DIWNECAK.ACVLDLKDGVR.SSRMSVDP	K	S	11	2	1999.11	1741.72	1741.72	871.869	871.869	1244.65	623.335	497.068	8.4596e-06	18.824	7.607	1	2	1	14	24	0	2C(57.0214)		ACvLDLKDGVR	A(14.39)C(14.39)V(14.44)L(13.35)D(11.32)L(10.61)K(9.07)D(7.83)G(5.78)V(5.78)R(4.44)	V3	1	A(0.00)C(0.00)V(0.00)L(0.00)D(0.00)L(0.00)K(0.00)D(0.00)G(0.00)V(0.00)R(0.00)	A(0)C(0)V(0)L(0)D(0)L(0)K(0)D(0)G(0)V(0)R(0)	14.4393	8	14.3852	8	18.8243	11	0	0	0	0	0	FALSE	IPI:EPA6-SP|NS:P00005|EPA6-SP	IPI:EPA6-SP|NS:P00005|EPA6-SP	IPI:EPA6-SP|NS:P00005|EPA6-SP
20250113_NS-10098_CMH_sample62.05154.05154.2	C:\Users\nichollass\Desktop\2025_Jan_CMH_sample62\MSfragger_70aa\20250113_NS_10098_CMH_sample62\interact.pep.xml	ACVLDLKDGVR	ACVLDLKDGVR	DIWNECAK.ACVLDLKDGVR.SSRMSVDP	K	S	11	2	2051.9	1742.72	1742.72	872.368	872.369	1244.65	623.335	498.07	1.46224e-06	19.001	6.229	1	2	1	14	24	0	2C(57.0214)		ACvLDLKDGVR	A(14.52)C(14.52)V(14.61)L(13.45)D(11.43)L(10.76)K(9.18)D(7.91)G(5.70)V(5.70)R(4.49)	V3	1	A(0.00)C(0.00)V(0.00)L(0.00)D(0.00)L(0.00)K(0.00)D(0.00)G(0.00)V(0.00)R(0.00)	A(0)C(0)V(0)L(0)D(0)L(0)K(0)D(0)G(0)V(0)R(0)	14.6087	8	14.5151	8	19.0011	11	0	0	0	0	0	FALSE	IPI:EPA6-SP|NS:P00005|EPA6-SP	IPI:EPA6-SP|NS:P00005|EPA6-SP	IPI:EPA6-SP|NS:P00005|EPA6-SP
20250113_NS-10098_CMH_sample62.04643.04643.2	C:\Users\nichollass\Desktop\2025_Jan_CMH_sample62\MSfragger_70aa\20250113_NS_10098_CMH_sample62\interact.pep.xml	ACVLDLKDGVR	ACVLDLKDGVR	DIWNECAK.ACVLDLKDGVR.SSRMSVDP	K	S	11	2	1885.38	1766.72	1766.72	884.366	884.366	1244.65	623.335	522.062	2.40774e-05	20.93	7.593	0.9965	2	1	14	24	0	2C(57.0214)		ACvLDLKDGVR	A(14.74)C(14.74)V(15.03)L(14.04)D(13.29)L(13.07)K(11.59)D(9.98)G(7.59)V(7.59)R(6.19)	V3	1	A(0.00)C(0.00)V(0.00)L(0.00)D(0.00)L(0.00)K(0.00)D(0.00)G(0.00)V(0.00)R(0.00)	A(0)C(0)V(0)L(0)D(0)L(0)K(0)D(0)G(0)V(0)R(0)	15.0316	8	14.7359	8	20.9303	12	0	0	0	0	0	FALSE	IPI:EPA6-SP|NS:P00005|EPA6-SP	IPI:EPA6-SP|NS:P00005|EPA6-SP	IPI:EPA6-SP|NS:P00005|EPA6-SP
20250113_NS-10098_CMH_sample62.04850.04850.2	C:\Users\nichollass\Desktop\2025_Jan_CMH_sample62\MSfragger_70aa\20250113_NS_10098_CMH_sample62\interact.pep.xml	ACVLDLKDGVR	ACVLDLKDGVR	DIWNECAK.ACVLDLKDGVR.SSRMSVDP	K	S	11	2	1949.84	1766.72	1766.72	884.366	884.366	1244.65	623.335	522.063	1.13314e-06	26.48	11.032	1	2	1	14	24	0	2C(57.0214)		ACvLDLKDGVR	A(16.93)C(16.93)V(17.08)L(15.90)D(14.88)L(14.25)K(14.15)D(12.65)G(10.01)V(9.21)R(9.55)	V3	1	A(0.00)C(0.00)V(0.00)L(0.00)D(0.00)L(0.00)K(0.00)D(0.00)G(0.00)V(0.00)R(0.00)	A(0)C(0)V(0)L(0)D(0)L(0)K(0)D(0)G(0)V(0)R(0)	17.0813	9	16.929	9	26.4807	15	0	0	0	0	0	FALSE	IPI:EPA6-SP|NS:P00005|EPA6-SP	IPI:EPA6-SP|NS:P00005|EPA6-SP	IPI:EPA6-SP|NS:P00005|EPA6-SP
20250113_NS-10098_CMH_sample62.05123.05123.2	C:\Users\nichollass\Desktop\2025_Jan_CMH_sample62\MSfragger_70aa\20250113_NS_10098_CMH_sample62\interact.pep.xml	ACVLDLKDGVR	ACVLDLKDGVR	DIWNECAK.ACVLDLKDGVR.SSRMSVDP	K	S	11	2	2041.65	1766.72	1766.72	884.367	884.366	1244.65	623.335	522.063	2.55616e-06	20.426	7.4	1	2	1	14	24	0	2C(57.0214)		ACvLDLKDGVR	A(14.50)C(14.50)V(14.59)L(13.51)D(12.69)L(12.27)K(10.74)D(9.54)G(7.40)V(7.40)R(5.93)	V3	1	A(0.00)C(0.00)V(0.00)L(0.00)D(0.00)L(0.00)K(0.00)D(0.00)G(0.00)V(0.00)R(0.00)	A(0)C(0)V(0)L(0)D(0)L(0)K(0)D(0)G(0)V(0)R(0)	14.5852	8	14.4992	8	20.4263	12	0	0	0	0	0	FALSE	IPI:EPA6-SP|NS:P00005|EPA6-SP	IPI:EPA6-SP|NS:P00005|EPA6-SP	IPI:EPA6-SP|NS:P00005|EPA6-SP
20250113_NS-10098_CMH_sample62.04853.04853.2	C:\Users\nichollass\Desktop\2025_Jan_CMH_sample62\MSfragger_70aa\20250113_NS_10098_CMH_sample62\interact.pep.xml	ACVLDLKDGVR	ACVLDLKDGVR	DIWNECAK.ACVLDLKDGVR.SSRMSVDP	K	S	11	2	1950.96	1767.72	1767.72	884.867	884.867	1244.65	623.335	523.064	2.05621e-07	25.025	9.953	1	2	1	14	24	0	2C(57.0214)		ACvLDLKDGVR	A(17.00)C(17.00)V(17.57)L(16.34)D(15.37)L(14.78)K(14.70)D(13.21)G(10.71)V(9.95)R(8.02)	V3	1	A(0.00)C(0.00)V(0.00)L(0.00)D(0.00)L(0.00)K(0.00)D(0.00)G(0.00)V(0.00)R(0.00)	A(0)C(0)V(0)L(0)D(0)L(0)K(0)D(0)G(0)V(0)R(0)	17.5656	9	17.0027	9	25.0257	14	0	0	0	0	0	FALSE	IPI:EPA6-SP|NS:P00005|EPA6-SP	IPI:EPA6-SP|NS:P00005|EPA6-SP	IPI:EPA6-SP|NS:P00005|EPA6-SP
20250113_NS-10098_CMH_sample62.04632.04632.2	C:\Users\nichollass\Desktop\2025_Jan_CMH_sample62\MSfragger_70aa\20250113_NS_10098_CMH_sample62\interact.pep.xml	ACVLDLKDGVR	ACVLDLKDGVR	DIWNECAK.ACVLDLKDGVR.SSRMSVDP	K	S	11	2	1881.5	1798.69	1798.69	900.352	900.352	1244.65	623.335	554.035	0.00555265	13.522	3.574	0.952	2	1	14	24	0	2C(57.0214)	Mod1: Oxidation or Hydroxylation, Mod2: Unannotated mass-shift 538.0416 (PeakApex: 554.0348)	acVLDLKDGVR	A(9.95)C(9.95)V(7.89)L(5.93)D(3.99)L(2.92)K(2.72)D(1.79)G(3.57)V(3.57)R(3.57)	A1;C2	2	A(0.00)C(0.00)V(0.00)L(0.00)D(0.00)L(0.00)K(0.00)D(0.00)G(0.00)V(0.00)R(0.00)	A(0)C(0)V(0)L(0)D(0)L(0)K(0)D(0)G(0)V(0)R(0)	9.94803	7	7.8919	6	13.5228	11	0	0	0	0	0	FALSE	IPI:EPA6-SP|NS:P00005|EPA6-SP	IPI:EPA6-SP|NS:P00005|EPA6-SP	IPI:EPA6-SP|NS:P00005|EPA6-SP
20250113_NS-10098_CMH_sample62.04633.04633.2	C:\Users\nichollass\Desktop\2025_Jan_CMH_sample62\MSfragger_70aa\20250113_NS_10098_CMH_sample62\interact.pep.xml	ACVLDLKDGVR	ACVLDLKDGVR	DIWNECAK.ACVLDLKDGVR.SSRMSVDP	K	S	11	2	1881.8	1798.69	1798.69	900.352	900.352	1244.65	623.335	554.035	4.10343e-08	25.488	9.956	1	2	1	14	24	0	2C(57.0214)	Mod1: Oxidation or Hydroxylation, Mod2: Unannotated mass-shift 538.0416 (PeakApex: 554.0348)	acVLDLKDGVR	A(16.42)C(16.42)V(16.12)L(14.92)D(13.98)L(13.50)K(13.42)D(11.54)G(8.90)V(8.15)R(9.07)	A1;C2	2	A(0.00)C(0.00)V(0.00)L(0.00)D(0.00)L(0.00)K(0.00)D(0.00)G(0.00)V(0.00)R(0.00)	A(0)C(0)V(0)L(0)D(0)L(0)K(0)D(0)G(0)V(0)R(0)	16.4221	9	16.1243	9	25.4888	15	0	0	0	0	0	FALSE	IPI:EPA6-SP|NS:P00005|EPA6-SP	IPI:EPA6-SP|NS:P00005|EPA6-SP	IPI:EPA6-SP|NS:P00005|EPA6-SP
20250113_NS-10098_CMH_sample62.04634.04634.2	C:\Users\nichollass\Desktop\2025_Jan_CMH_sample62\MSfragger_70aa\20250113_NS_10098_CMH_sample62\interact.pep.xml	ACVLDLKDGVR	ACVLDLKDGVR	DIWNECAK.ACVLDLKDGVR.SSRMSVDP	K	S	11	2	1882.08	1798.69	1798.69	900.352	900.352	1244.65	623.335	554.035	1.55388e-08	26.134	10.681	1	2	1	14	24	0	2C(57.0214)	Mod1: Oxidation or Hydroxylation, Mod2: Unannotated mass-shift 538.0416 (PeakApex: 554.0348)	ACvLDLKDGVR	A(16.67)C(16.67)V(16.79)L(15.63)D(14.69)L(14.24)K(14.19)D(12.33)G(9.63)V(8.88)R(9.46)	V3	1	A(0.00)C(0.00)V(0.00)L(0.00)D(0.00)L(0.00)K(0.00)D(0.00)G(0.00)V(0.00)R(0.00)	A(0)C(0)V(0)L(0)D(0)L(0)K(0)D(0)G(0)V(0)R(0)	16.7921	9	16.6731	9	26.1345	15	0	0	0	0	0	FALSE	IPI:EPA6-SP|NS:P00005|EPA6-SP	IPI:EPA6-SP|NS:P00005|EPA6-SP	IPI:EPA6-SP|NS:P00005|EPA6-SP
20250113_NS-10098_CMH_sample62.04837.04837.2	C:\Users\nichollass\Desktop\2025_Jan_CMH_sample62\MSfragger_70aa\20250113_NS_10098_CMH_sample62\interact.pep.xml	ACVLDLKDGVR	ACVLDLKDGVR	DIWNECAK.ACVLDLKDGVR.SSRMSVDP	K	S	11	2	1946.88	1798.69	1798.69	900.352	900.352	1244.65	623.335	554.035	4.81936e-06	21.988	8.861	1	2	1	14	24	0	2C(57.0214)	Mod1: Oxidation or Hydroxylation, Mod2: Unannotated mass-shift 538.0416 (PeakApex: 554.0348)	ACvLDLKDGVR	A(14.43)C(14.43)V(14.51)L(13.41)D(12.54)L(12.07)K(12.18)D(10.96)G(8.86)V(8.86)R(7.56)	V3	1	A(0.00)C(0.00)V(0.00)L(0.00)D(0.00)L(0.00)K(0.00)D(0.00)G(0.00)V(0.00)R(0.00)	A(0)C(0)V(0)L(0)D(0)L(0)K(0)D(0)G(0)V(0)R(0)	14.5094	8	14.4286	8	21.9883	13	0	0	0	0	0	FALSE	IPI:EPA6-SP|NS:P00005|EPA6-SP	IPI:EPA6-SP|NS:P00005|EPA6-SP	IPI:EPA6-SP|NS:P00005|EPA6-SP
20250113_NS-10098_CMH_sample62.04839.04839.2	C:\Users\nichollass\Desktop\2025_Jan_CMH_sample62\MSfragger_70aa\20250113_NS_10098_CMH_sample62\interact.pep.xml	ACVLDLKDGVR	ACVLDLKDGVR	DIWNECAK.ACVLDLKDGVR.SSRMSVDP	K	S	11	2	1947.6	1798.69	1798.69	900.352	900.352	1244.65	623.335	554.035	0.0390391	8.134	0	0.8265	2	1	14	24	0	2C(57.0214)	Mod1: Oxidation or Hydroxylation, Mod2: Unannotated mass-shift 538.0416 (PeakApex: 554.0348)	acVLDLKDGVR	A(7.44)C(7.44)V(5.34)L(3.55)D(1.79)L(0.69)K(0.00)D(0.00)G(0.69)V(0.69)R(0.69)	A1;C2	2	A(0.00)C(0.00)V(0.00)L(0.00)D(0.00)L(0.00)K(0.00)D(0.00)G(0.00)V(0.00)R(0.00)	A(0)C(0)V(0)L(0)D(0)L(0)K(0)D(0)G(0)V(0)R(0)	7.4413	6	5.34425	5	8.13444	8	0	0	0	0	0	FALSE	IPI:EPA6-SP|NS:P00005|EPA6-SP	IPI:EPA6-SP|NS:P00005|EPA6-SP	IPI:EPA6-SP|NS:P00005|EPA6-SP
20250113_NS-10098_CMH_sample62.04840.04840.2	C:\Users\nichollass\Desktop\2025_Jan_CMH_sample62\MSfragger_70aa\20250113_NS_10098_CMH_sample62\interact.pep.xml	ACVLDLKDGVR	ACVLDLKDGVR	DIWNECAK.ACVLDLKDGVR.SSRMSVDP	K	S	11	2	1947.7	1798.69	1798.69	900.352	900.352	1244.65	623.335	554.035	2.19039e-06	20.536	7.62	1	2	1	14	24	0	2C(57.0214)	Mod1: Oxidation or Hydroxylation, Mod2: Unannotated mass-shift 538.0416 (PeakApex: 554.0348)	ACvLDLKDGVR	A(14.44)C(14.44)V(14.80)L(13.67)D(12.83)L(12.43)K(10.92)D(9.72)G(7.62)V(7.62)R(6.09)	V3	1	A(0.00)C(0.00)V(0.00)L(0.00)D(0.00)L(0.00)K(0.00)D(0.00)G(0.00)V(0.00)R(0.00)	A(0)C(0)V(0)L(0)D(0)L(0)K(0)D(0)G(0)V(0)R(0)	14.7959	8	14.4449	8	20.5366	12	0	0	0	0	0	FALSE	IPI:EPA6-SP|NS:P00005|EPA6-SP	IPI:EPA6-SP|NS:P00005|EPA6-SP	IPI:EPA6-SP|NS:P00005|EPA6-SP
20250113_NS-10098_CMH_sample62.04842.04842.2	C:\Users\nichollass\Desktop\2025_Jan_CMH_sample62\MSfragger_70aa\20250113_NS_10098_CMH_sample62\interact.pep.xml	ACVLDLKDGVR	ACVLDLKDGVR	DIWNECAK.ACVLDLKDGVR.SSRMSVDP	K	S	11	2	1948.18	1798.69	1798.69	900.352	900.352	1244.65	623.335	554.035	1.65291	2.627	0	0.6122	2	1	14	24	0	2C(57.0214)	Mod1: Oxidation or Hydroxylation, Mod2: Unannotated mass-shift 538.0416 (PeakApex: 554.0348)	acvlDLKDGVR	A(2.63)C(2.63)V(2.63)L(2.63)D(1.07)L(0.00)K(0.00)D(0.00)G(0.00)V(0.00)R(0.00)	A1;C2;V3;L4	4	A(0.00)C(0.00)V(0.00)L(0.00)D(0.00)L(0.00)K(0.00)D(0.00)G(0.00)V(0.00)R(0.00)	A(0)C(0)V(0)L(0)D(0)L(0)K(0)D(0)G(0)V(0)R(0)	2.62727	3	1.06678	2	2.62727	4	0	0	0	0	0	FALSE	IPI:EPA6-SP|NS:P00005|EPA6-SP	IPI:EPA6-SP|NS:P00005|EPA6-SP	IPI:EPA6-SP|NS:P00005|EPA6-SP
20250113_NS-10098_CMH_sample62.04845.04845.2	C:\Users\nichollass\Desktop\2025_Jan_CMH_sample62\MSfragger_70aa\20250113_NS_10098_CMH_sample62\interact.pep.xml	ACVLDLKDGVR	ACVLDLKDGVR	DIWNECAK.ACVLDLKDGVR.SSRMSVDP	K	S	11	2	1948.78	1798.69	1798.69	900.352	900.352	1244.65	623.335	554.035	3.90431e-06	19.32	6.23	1	2	1	14	24	0	2C(57.0214)	Mod1: Oxidation or Hydroxylation, Mod2: Unannotated mass-shift 538.0416 (PeakApex: 554.0348)	ACvLDLKDGVR	A(14.52)C(14.52)V(15.07)L(13.92)D(11.95)L(11.26)K(9.75)D(8.54)G(6.15)V(6.15)R(4.80)	V3	1	A(0.00)C(0.00)V(0.00)L(0.00)D(0.00)L(0.00)K(0.00)D(0.00)G(0.00)V(0.00)R(0.00)	A(0)C(0)V(0)L(0)D(0)L(0)K(0)D(0)G(0)V(0)R(0)	15.0676	8	14.5192	8	19.3203	11	0	0	0	0	0	FALSE	IPI:EPA6-SP|NS:P00005|EPA6-SP	IPI:EPA6-SP|NS:P00005|EPA6-SP	IPI:EPA6-SP|NS:P00005|EPA6-SP
20250113_NS-10098_CMH_sample62.05053.05053.2	C:\Users\nichollass\Desktop\2025_Jan_CMH_sample62\MSfragger_70aa\20250113_NS_10098_CMH_sample62\interact.pep.xml	ACVLDLKDGVR	ACVLDLKDGVR	DIWNECAK.ACVLDLKDGVR.SSRMSVDP	K	S	11	2	2017.25	1798.69	1798.69	900.353	900.352	1244.65	623.335	554.035	7.98517e-07	25.949	10.515	1	2	1	14	24	0	2C(57.0214)	Mod1: Oxidation or Hydroxylation, Mod2: Unannotated mass-shift 538.0416 (PeakApex: 554.0348)	ACvLDLKDGVR	A(16.59)C(16.59)V(16.60)L(15.33)D(14.32)L(13.68)K(13.54)D(12.01)G(9.51)V(8.71)R(9.36)	V3	1	A(0.00)C(0.00)V(0.00)L(0.00)D(0.00)L(0.00)K(0.00)D(0.00)G(0.00)V(0.00)R(0.00)	A(0)C(0)V(0)L(0)D(0)L(0)K(0)D(0)G(0)V(0)R(0)	16.5991	9	16.594	9	25.9497	15	0	0	0	0	0	FALSE	IPI:EPA6-SP|NS:P00005|EPA6-SP	IPI:EPA6-SP|NS:P00005|EPA6-SP	IPI:EPA6-SP|NS:P00005|EPA6-SP
20250113_NS-10098_CMH_sample62.05181.05181.2	C:\Users\nichollass\Desktop\2025_Jan_CMH_sample62\MSfragger_70aa\20250113_NS_10098_CMH_sample62\interact.pep.xml	ACVLDLKDGVR	ACVLDLKDGVR	DIWNECAK.ACVLDLKDGVR.SSRMSVDP	K	S	11	2	2061.2	1798.68	1798.69	900.348	900.352	1244.65	623.335	554.035	2.47391e-07	24.489	9.181	1	2	1	14	24	0	2C(57.0214)	Mod1: Oxidation or Hydroxylation, Mod2: Unannotated mass-shift 538.0416 (PeakApex: 554.0348)	ACvLDLKDGVR	A(16.74)C(16.74)V(16.98)L(15.72)D(14.69)L(14.09)K(13.95)D(12.44)G(9.96)V(9.18)R(7.75)	V3	1	A(0.00)C(0.00)V(0.00)L(0.00)D(0.00)L(0.00)K(0.00)D(0.00)G(0.00)V(0.00)R(0.00)	A(0)C(0)V(0)L(0)D(0)L(0)K(0)D(0)G(0)V(0)R(0)	16.9812	9	16.7426	9	24.4893	14	0	0	0	0	0	FALSE	IPI:EPA6-SP|NS:P00005|EPA6-SP	IPI:EPA6-SP|NS:P00005|EPA6-SP	IPI:EPA6-SP|NS:P00005|EPA6-SP
20250113_NS-10098_CMH_sample62.05183.05183.2	C:\Users\nichollass\Desktop\2025_Jan_CMH_sample62\MSfragger_70aa\20250113_NS_10098_CMH_sample62\interact.pep.xml	ACVLDLKDGVR	ACVLDLKDGVR	DIWNECAK.ACVLDLKDGVR.SSRMSVDP	K	S	11	2	2062.1	1798.68	1798.69	900.348	900.352	1244.65	623.335	554.035	0.024533	10.941	0	0.8694	2	1	14	24	0	2C(57.0214)	Mod1: Oxidation or Hydroxylation, Mod2: Unannotated mass-shift 538.0416 (PeakApex: 554.0348)	acVLDLKDGVR	A(10.24)C(10.24)V(8.05)L(6.05)D(4.08)L(2.30)K(0.78)D(0.00)G(0.70)V(0.70)R(0.70)	A1;C2	2	A(0.00)C(0.00)V(0.00)L(0.00)D(0.00)L(0.00)K(0.00)D(0.00)G(0.00)V(0.00)R(0.00)	A(1)C(1)V(1)L(0)D(0)L(0)K(0)D(0)G(0)V(0)R(0)	10.2397	8	8.0492	7	10.9418	9	0	0	0	1	0	FALSE	IPI:EPA6-SP|NS:P00005|EPA6-SP	IPI:EPA6-SP|NS:P00005|EPA6-SP	IPI:EPA6-SP|NS:P00005|EPA6-SP
20250113_NS-10098_CMH_sample62.05242.05242.2	C:\Users\nichollass\Desktop\2025_Jan_CMH_sample62\MSfragger_70aa\20250113_NS_10098_CMH_sample62\interact.pep.xml	ACVLDLKDGVR	ACVLDLKDGVR	DIWNECAK.ACVLDLKDGVR.SSRMSVDP	K	S	11	2	2081.8	1798.69	1798.69	900.352	900.352	1244.65	623.335	554.036	1.94952e-07	25.839	10.443	1	2	1	14	24	0	2C(57.0214)	Mod1: Oxidation or Hydroxylation, Mod2: Unannotated mass-shift 538.0416 (PeakApex: 554.0348)	acVLDLKDGVR	A(16.58)C(16.58)V(16.51)L(15.24)D(14.18)L(13.51)K(13.40)D(11.88)G(9.39)V(8.63)R(9.26)	A1;C2	2	A(0.00)C(0.00)V(0.00)L(0.00)D(0.00)L(0.00)K(0.00)D(0.00)G(0.00)V(0.00)R(0.00)	A(0)C(0)V(0)L(0)D(0)L(0)K(0)D(0)G(0)V(0)R(0)	16.5795	9	16.5137	9	25.8393	15	0	0	0	0	0	FALSE	IPI:EPA6-SP|NS:P00005|EPA6-SP	IPI:EPA6-SP|NS:P00005|EPA6-SP	IPI:EPA6-SP|NS:P00005|EPA6-SP
20250113_NS-10098_CMH_sample62.05244.05244.2	C:\Users\nichollass\Desktop\2025_Jan_CMH_sample62\MSfragger_70aa\20250113_NS_10098_CMH_sample62\interact.pep.xml	ACVLDLKDGVR	ACVLDLKDGVR	DIWNECAK.ACVLDLKDGVR.SSRMSVDP	K	S	11	2	2082.68	1798.69	1798.69	900.352	900.352	1244.65	623.335	554.036	0.153462	9.756	4.089	0.7226	2	1	14	24	0	2C(57.0214)	Mod1: Oxidation or Hydroxylation, Mod2: Unannotated mass-shift 538.0416 (PeakApex: 554.0348)	acVLDLKDGVR	A(7.93)C(7.93)V(5.94)L(4.00)D(2.20)L(1.39)K(1.83)D(1.83)G(1.83)V(1.83)R(1.83)	A1;C2	2	A(0.00)C(0.00)V(0.00)L(0.00)D(0.00)L(0.00)K(0.00)D(0.00)G(0.00)V(0.00)R(0.00)	A(0)C(0)V(0)L(0)D(0)L(0)K(0)D(0)G(0)V(0)R(0)	7.9281	6	5.93743	5	9.75619	9	0	0	0	0	0	FALSE	IPI:EPA6-SP|NS:P00005|EPA6-SP	IPI:EPA6-SP|NS:P00005|EPA6-SP	IPI:EPA6-SP|NS:P00005|EPA6-SP
20250113_NS-10098_CMH_sample62.05548.05548.2	C:\Users\nichollass\Desktop\2025_Jan_CMH_sample62\MSfragger_70aa\20250113_NS_10098_CMH_sample62\interact.pep.xml	ACVLDLKDGVR	ACVLDLKDGVR	DIWNECAK.ACVLDLKDGVR.SSRMSVDP	K	S	11	2	2177.23	1798.69	1798.69	900.352	900.353	1244.65	623.335	554.037	5.73297e-06	21.729	8.523	1	2	1	14	24	0	2C(57.0214)	Mod1: Oxidation or Hydroxylation, Mod2: Unannotated mass-shift 538.0416 (PeakApex: 554.0348)	acVLDLKDGVR	A(14.31)C(14.31)V(14.27)L(13.18)D(12.29)L(11.83)K(10.26)D(9.02)G(6.89)V(6.89)R(7.42)	A1;C2	2	A(0.00)C(0.00)V(0.00)L(0.00)D(0.00)L(0.00)K(0.00)D(0.00)G(0.00)V(0.00)R(0.00)	A(0)C(0)V(0)L(0)D(0)L(0)K(0)D(0)G(0)V(0)R(0)	14.3057	8	14.2705	8	21.7293	13	0	0	0	0	0	FALSE	IPI:EPA6-SP|NS:P00005|EPA6-SP	IPI:EPA6-SP|NS:P00005|EPA6-SP	IPI:EPA6-SP|NS:P00005|EPA6-SP
20250113_NS-10098_CMH_sample62.05598.05598.2	C:\Users\nichollass\Desktop\2025_Jan_CMH_sample62\MSfragger_70aa\20250113_NS_10098_CMH_sample62\interact.pep.xml	ACVLDLKDGVR	ACVLDLKDGVR	DIWNECAK.ACVLDLKDGVR.SSRMSVDP	K	S	11	2	2194.23	1799.68	1799.68	900.846	900.846	1244.65	623.335	555.024	2.39332e-07	25.881	10.472	1	2	1	14	24	0	2C(57.0214)		acVLDLKDGVR	A(16.61)C(16.61)V(16.53)L(15.26)D(14.20)L(13.58)K(13.45)D(11.91)G(9.42)V(8.66)R(9.27)	A1;C2	2	A(0.00)C(0.00)V(0.00)L(0.00)D(0.00)L(0.00)K(0.00)D(0.00)G(0.00)V(0.00)R(0.00)	A(0)C(0)V(0)L(0)D(0)L(0)K(0)D(0)G(0)V(0)R(0)	16.6122	9	16.5346	9	25.8816	15	0	0	0	0	0	FALSE	IPI:EPA6-SP|NS:P00005|EPA6-SP	IPI:EPA6-SP|NS:P00005|EPA6-SP	IPI:EPA6-SP|NS:P00005|EPA6-SP
20250113_NS-10098_CMH_sample62.05600.05600.2	C:\Users\nichollass\Desktop\2025_Jan_CMH_sample62\MSfragger_70aa\20250113_NS_10098_CMH_sample62\interact.pep.xml	ACVLDLKDGVR	ACVLDLKDGVR	DIWNECAK.ACVLDLKDGVR.SSRMSVDP	K	S	11	2	2195.1	1799.68	1799.68	900.846	900.846	1244.65	623.335	555.024	0.121269	10.165	0	0.1906	2	1	14	24	0	2C(57.0214)		acVLDLKDGVR	A(10.17)C(10.17)V(8.03)L(5.92)D(3.95)L(2.10)K(0.69)D(0.00)G(0.00)V(0.00)R(0.00)	A1;C2	2	A(0.00)C(0.00)V(0.00)L(0.00)D(0.00)L(0.00)K(0.00)D(0.00)G(0.00)V(0.00)R(0.00)	A(0)C(0)V(0)L(0)D(0)L(0)K(0)D(0)G(0)V(0)R(0)	10.1657	7	8.02664	6	10.1657	8	0	0	0	0	0	FALSE	IPI:EPA6-SP|NS:P00005|EPA6-SP	IPI:EPA6-SP|NS:P00005|EPA6-SP	IPI:EPA6-SP|NS:P00005|EPA6-SP
20250113_NS-10098_CMH_sample62.07558.07558.2	C:\Users\nichollass\Desktop\2025_Jan_CMH_sample62\MSfragger_70aa\20250113_NS_10098_CMH_sample62\interact.pep.xml	ACVLDLKDGVR	ACVLDLKDGVR	DIWNECAK.ACVLDLKDGVR.SSRMSVDP	K	S	11	2	2748.78	1810.69	1810.69	906.352	906.352	1244.65	623.335	566.035	0.00118708	15.369	12.042	0.9992	2	1	14	24	0	2C(57.0214)		acVLDLKDGVR	A(14.06)C(14.06)V(12.17)L(11.08)D(9.04)L(7.19)K(5.61)D(4.34)G(2.54)V(2.54)R(1.31)	A1;C2	2	A(0.00)C(0.00)V(0.00)L(0.00)D(0.00)L(0.00)K(0.00)D(0.00)G(0.00)V(0.00)R(0.00)	A(0)C(0)V(0)L(0)D(0)L(0)K(0)D(0)G(0)V(0)R(0)	14.0593	8	12.1672	8	15.3692	10	0	0	0	0	0	FALSE	IPI:EPA6-SP|NS:P00005|EPA6-SP	IPI:EPA6-SP|NS:P00005|EPA6-SP	IPI:EPA6-SP|NS:P00005|EPA6-SP
20250113_NS-10098_CMH_sample62.05114.05114.2	C:\Users\nichollass\Desktop\2025_Jan_CMH_sample62\MSfragger_70aa\20250113_NS_10098_CMH_sample62\interact.pep.xml	ACVLDLKDGVR	ACVLDLKDGVR	DIWNECAK.ACVLDLKDGVR.SSRMSVDP	K	S	11	2	2038.43	1839.72	1839.71	920.865	920.865	1244.65	623.335	595.06	1.65141e-05	19.528	6.058	1	2	1	14	24	0	2C(57.0214)		aCVLDLKDGVR	A(14.97)C(12.72)V(11.61)L(10.61)D(9.91)L(9.71)K(8.30)D(7.11)G(5.26)V(5.26)R(4.56)	A1	1	A(0.00)C(0.00)V(0.00)L(0.00)D(0.00)L(0.00)K(0.00)D(0.00)G(0.00)V(0.00)R(0.00)	A(0)C(0)V(0)L(0)D(0)L(0)K(0)D(0)G(0)V(0)R(0)	14.9664	9	12.7206	8	19.5288	13	0	0	0	0	0	FALSE	IPI:EPA6-SP|NS:P00005|EPA6-SP	IPI:EPA6-SP|NS:P00005|EPA6-SP	IPI:EPA6-SP|NS:P00005|EPA6-SP
20250113_NS-10098_CMH_sample62.10794.10794.2	C:\Users\nichollass\Desktop\2025_Jan_CMH_sample62\MSfragger_70aa\20250113_NS_10098_CMH_sample62\interact.pep.xml	ACVLDLKDGVR	ACVLDLKDGVR	DIWNECAK.ACVLDLKDGVR.SSRMSVDP	K	S	11	2	3617.23	1867.68	1867.68	934.848	934.848	1244.65	623.335	623.028	7.41202e-05	16.863	5.78	0.7441	2	1	14	24	0	2C(57.0214)		aCVLDLKDGVR	A(16.17)C(13.95)V(11.83)L(10.38)D(8.37)L(6.50)K(4.93)D(3.68)G(1.69)V(1.69)R(0.69)	A1	1	A(0.00)C(0.00)V(0.00)L(0.00)D(0.00)L(0.00)K(0.00)D(0.00)G(0.00)V(0.00)R(0.00)	A(0)C(0)V(0)L(0)D(0)L(0)K(0)D(0)G(0)V(0)R(0)	16.1705	9	13.9533	8	16.8636	11	0	0	0	0	0	FALSE	IPI:EPA6-SP|NS:P00005|EPA6-SP	IPI:EPA6-SP|NS:P00005|EPA6-SP	IPI:EPA6-SP|NS:P00005|EPA6-SP
20250113_NS-10098_CMH_sample62.15066.15066.2	C:\Users\nichollass\Desktop\2025_Jan_CMH_sample62\MSfragger_70aa\20250113_NS_10098_CMH_sample62\interact.pep.xml	ACVLDLKDGVR	ACVLDLKDGVR	DIWNECAK.ACVLDLKDGVR.SSRMSVDP	K	S	11	2	4992.86	1873.13	1873.13	937.573	937.573	1244.65	623.335	628.477	0.00134245	13.939	8.956	0.9992	2	1	14	24	0	2C(57.0214)		aCVLDLKDGVR	A(13.78)C(11.63)V(11.79)L(9.77)D(7.91)L(6.06)K(4.58)D(3.40)G(1.52)V(1.52)R(0.16)	A1	1	A(0.00)C(0.00)V(0.00)L(0.00)D(0.00)L(0.00)K(0.00)D(0.00)G(0.00)V(0.00)R(0.00)	A(0)C(0)V(0)L(0)D(0)L(0)K(0)D(0)G(0)V(0)R(0)	13.7824	8	11.7883	8	13.9394	9	0	0	0	0	0	FALSE	IPI:EPA6-SP|NS:P00005|EPA6-SP	IPI:EPA6-SP|NS:P00005|EPA6-SP	IPI:EPA6-SP|NS:P00005|EPA6-SP
20250113_NS-10098_CMH_sample62.05190.05190.2	C:\Users\nichollass\Desktop\2025_Jan_CMH_sample62\MSfragger_70aa\20250113_NS_10098_CMH_sample62\interact.pep.xml	ACVLDLKDGVR	ACVLDLKDGVR	DIWNECAK.ACVLDLKDGVR.SSRMSVDP	K	S	11	2	2064.49	1874.89	1874.89	938.452	938.453	1244.65	623.335	630.236	0.00374393	13.523	9.023	0.987	2	1	14	24	0	2C(57.0214)		ACvLDLKDGVR	A(10.23)C(10.23)V(10.44)L(9.77)D(8.28)L(6.92)K(6.92)D(6.92)G(5.17)V(5.17)R(3.29)	V3	1	A(0.00)C(0.00)V(0.00)L(0.00)D(0.00)L(0.00)K(0.00)D(0.00)G(0.00)V(0.00)R(0.00)	A(0)C(0)V(0)L(0)D(0)L(0)K(0)D(0)G(0)V(0)R(0)	10.4428	6	10.2294	6	13.5233	8	0	0	0	0	0	FALSE	IPI:EPA6-SP|NS:P00005|EPA6-SP	IPI:EPA6-SP|NS:P00005|EPA6-SP	IPI:EPA6-SP|NS:P00005|EPA6-SP
20250113_NS-10098_CMH_sample62.04904.04904.2	C:\Users\nichollass\Desktop\2025_Jan_CMH_sample62\MSfragger_70aa\20250113_NS_10098_CMH_sample62\interact.pep.xml	ACVLDLKDGVR	ACVLDLKDGVR	DIWNECAK.ACVLDLKDGVR.SSRMSVDP	K	S	11	2	1967.94	1915.73	1915.73	958.874	958.873	1244.65	623.335	671.077	4.00293e-05	18.088	5.826	1	2	1	14	24	0	2C(57.0214)		acVLDLKDGVR	A(14.11)C(14.11)V(13.65)L(12.62)D(10.73)L(10.09)K(8.58)D(7.40)G(5.03)V(5.03)R(3.97)	A1;C2	2	A(0.00)C(0.00)V(0.00)L(0.00)D(0.00)L(0.00)K(0.00)D(0.00)G(0.00)V(0.00)R(0.00)	A(0)C(0)V(0)L(0)D(0)L(0)K(0)D(0)G(0)V(0)R(0)	14.1137	8	13.6504	8	18.0887	11	0	0	0	0	0	FALSE	IPI:EPA6-SP|NS:P00005|EPA6-SP	IPI:EPA6-SP|NS:P00005|EPA6-SP	IPI:EPA6-SP|NS:P00005|EPA6-SP
20250113_NS-10098_CMH_sample62.06440.06440.2	C:\Users\nichollass\Desktop\2025_Jan_CMH_sample62\MSfragger_70aa\20250113_NS_10098_CMH_sample62\interact.pep.xml	ACVLDLKDGVR	ACVLDLKDGVR	DIWNECAK.ACVLDLKDGVR.SSRMSVDP	K	S	11	2	2440.83	1916.51	1916.52	959.263	959.266	1244.65	623.335	671.862	0.000143861	14.091	6.094	0.5928	2	1	14	24	0	2C(57.0214)		acVLDLKDGVR	A(14.09)C(14.09)V(11.94)L(9.87)D(7.92)L(6.16)K(4.66)D(4.78)G(3.03)V(3.03)R(1.42)	A1;C2	2	A(0.00)C(0.00)V(0.00)L(0.00)D(0.00)L(0.00)K(0.00)D(1.42)G(1.42)V(1.42)R(1.42)	A(0)C(0)V(0)L(0)D(0)L(0)K(0)D(1)G(1)V(1)R(1)	14.0911	8	11.9373	7	14.0911	8	1.41997	1	1.41997	1	0	FALSE	IPI:EPA6-SP|NS:P00005|EPA6-SP	IPI:EPA6-SP|NS:P00005|EPA6-SP	IPI:EPA6-SP|NS:P00005|EPA6-SP
20250113_NS-10098_CMH_sample62.04907.04907.2	C:\Users\nichollass\Desktop\2025_Jan_CMH_sample62\MSfragger_70aa\20250113_NS_10098_CMH_sample62\interact.pep.xml	ACVLDLKDGVR	ACVLDLKDGVR	DIWNECAK.ACVLDLKDGVR.SSRMSVDP	K	S	11	2	1969.1	1953.72	1953.72	977.866	977.866	1244.65	623.335	709.062	4.07569e-05	18.75	6.65	1	2	1	14	24	0	2C(57.0214)		ACvLDLKDGVR	A(14.90)C(14.90)V(15.54)L(14.54)D(12.62)L(10.74)K(9.23)D(8.00)G(5.83)V(5.83)R(3.85)	V3	1	A(0.00)C(0.00)V(0.00)L(0.00)D(0.00)L(0.00)K(0.00)D(0.00)G(0.00)V(0.00)R(0.00)	A(0)C(0)V(0)L(0)D(0)L(0)K(0)D(0)G(0)V(0)R(0)	15.5356	8	14.9021	8	18.7502	10	0	0	0	0	0	FALSE	IPI:EPA6-SP|NS:P00005|EPA6-SP	IPI:EPA6-SP|NS:P00005|EPA6-SP	IPI:EPA6-SP|NS:P00005|EPA6-SP
20250113_NS-10098_CMH_sample62.04872.04872.2	C:\Users\nichollass\Desktop\2025_Jan_CMH_sample62\MSfragger_70aa\20250113_NS_10098_CMH_sample62\interact.pep.xml	ACVLDLKDGVR	ACVLDLKDGVR	DIWNECAK.ACVLDLKDGVR.SSRMSVDP	K	S	11	2	1956.66	1953.72	1953.72	977.865	977.867	1244.65	623.335	709.064	3.35756e-06	19.748	8.394	1	2	1	14	24	0	2C(57.0214)		ACvLDLKDGVR	A(15.23)C(15.23)V(16.04)L(15.57)D(15.04)L(13.21)K(11.70)D(10.48)G(8.39)V(8.39)R(4.90)	V3	1	A(0.39)C(0.39)V(0.39)L(0.39)D(0.39)L(0.39)K(0.39)D(0.39)G(0.39)V(0.39)R(0.00)	A(1)C(1)V(1)L(1)D(1)L(1)K(1)D(1)G(1)V(1)R(0)	16.042	9	15.5687	9	19.7483	11	0.385942	1	0.385942	1	0	FALSE	IPI:EPA6-SP|NS:P00005|EPA6-SP	IPI:EPA6-SP|NS:P00005|EPA6-SP	IPI:EPA6-SP|NS:P00005|EPA6-SP
20250113_NS-10098_CMH_sample62.07898.07898.2	C:\Users\nichollass\Desktop\2025_Jan_CMH_sample62\MSfragger_70aa\20250113_NS_10098_CMH_sample62\interact.pep.xml	ACVLDLKDGVR	ACVLDLKDGVR	DIWNECAK.ACVLDLKDGVR.SSRMSVDP	K	S	11	2	2840.29	2001.75	2001.75	1001.88	1001.88	1244.65	623.335	757.097	0.000713074	16.263	7.622	0.9991	2	1	14	24	0	2C(57.0214)		aCVLDLKDGVR	A(16.26)C(14.01)V(11.87)L(9.71)D(7.68)L(5.78)K(4.23)D(2.98)G(0.91)V(0.91)R(0.00)	A1	1	A(0.00)C(0.00)V(0.00)L(0.00)D(0.00)L(0.00)K(0.00)D(0.00)G(0.00)V(0.00)R(0.00)	A(0)C(0)V(0)L(0)D(0)L(0)K(0)D(0)G(0)V(0)R(0)	16.263	9	14.0105	8	16.263	9	0	0	0	0	0	FALSE	IPI:EPA6-SP|NS:P00005|EPA6-SP	IPI:EPA6-SP|NS:P00005|EPA6-SP	IPI:EPA6-SP|NS:P00005|EPA6-SP
20250113_NS-10098_CMH_sample62.05004.05004.2	C:\Users\nichollass\Desktop\2025_Jan_CMH_sample62\MSfragger_70aa\20250113_NS_10098_CMH_sample62\interact.pep.xml	ACVLDLKDGVR	ACVLDLKDGVR	DIWNECAK.ACVLDLKDGVR.SSRMSVDP	K	S	11	2	2001.78	2025.72	2025.72	1013.87	1013.87	1244.65	623.335	781.064	0.000170702	17.72	7.193	0.9998	2	1	14	24	0	2C(57.0214)		acVLDLKDGVR	A(15.48)C(15.48)V(13.19)L(12.22)D(10.38)L(8.49)K(7.06)D(5.91)G(3.69)V(3.69)R(2.24)	A1;C2	2	A(0.00)C(0.00)V(0.00)L(0.00)D(0.00)L(0.00)K(0.00)D(0.00)G(0.00)V(0.00)R(0.00)	A(0)C(0)V(0)L(0)D(0)L(0)K(0)D(0)G(0)V(0)R(0)	15.4846	8	13.193	8	17.7208	10	0	0	0	0	0	FALSE	IPI:EPA6-SP|NS:P00005|EPA6-SP	IPI:EPA6-SP|NS:P00005|EPA6-SP	IPI:EPA6-SP|NS:P00005|EPA6-SP
20250113_NS-10098_CMH_sample62.05853.05853.2	C:\Users\nichollass\Desktop\2025_Jan_CMH_sample62\MSfragger_70aa\20250113_NS_10098_CMH_sample62\interact.pep.xml	ACVLDLKDGVR	ACVLDLKDGVR	DIWNECAK.ACVLDLKDGVR.SSRMSVDP	K	S	11	2	2269.01	2050.75	2050.75	1026.38	1026.38	1244.65	623.335	806.097	1.52752e-07	23.629	9.816	1	2	1	14	24	0	2C(57.0214)	Mod1: Unannotated mass-shift 806.0960 (PeakApex: 806.0960)	acVLDLKDGVR	A(16.38)C(16.38)V(16.08)L(14.92)D(13.97)L(13.35)K(11.67)D(10.17)G(7.67)V(6.90)R(7.25)	A1;C2	2	A(0.00)C(0.00)V(0.00)L(0.00)D(0.00)L(0.00)K(0.00)D(0.00)G(0.00)V(0.00)R(0.00)	A(0)C(0)V(0)L(0)D(0)L(0)K(0)D(0)G(0)V(0)R(0)	16.3816	9	16.083	9	23.6292	14	0	0	0	0	0	FALSE	IPI:EPA6-SP|NS:P00005|EPA6-SP	IPI:EPA6-SP|NS:P00005|EPA6-SP	IPI:EPA6-SP|NS:P00005|EPA6-SP
20250113_NS-10098_CMH_sample62.04912.04912.2	C:\Users\nichollass\Desktop\2025_Jan_CMH_sample62\MSfragger_70aa\20250113_NS_10098_CMH_sample62\interact.pep.xml	ACVLDLKDGVR	ACVLDLKDGVR	DIWNECAK.ACVLDLKDGVR.SSRMSVDP	K	S	11	2	1970.95	2122.82	2122.83	1062.42	1062.42	1244.65	623.335	878.171	1.40199e-05	19.053	8.859	0.9989	2	1	14	24	0	2C(57.0214)		acVLDLKDGVR	A(13.89)C(13.89)V(13.30)L(12.28)D(10.36)L(9.62)K(8.15)D(6.97)G(4.68)V(4.68)R(5.16)	A1;C2	2	A(0.00)C(0.00)V(0.00)L(0.00)D(0.00)L(0.00)K(0.00)D(0.00)G(0.00)V(0.00)R(0.00)	A(0)C(0)V(0)L(0)D(0)L(0)K(0)D(0)G(0)V(0)R(0)	13.8948	8	13.3006	8	19.0532	12	0	0	0	0	0	FALSE	IPI:EPA6-SP|NS:P00005|EPA6-SP	IPI:EPA6-SP|NS:P00005|EPA6-SP	IPI:EPA6-SP|NS:P00005|EPA6-SP
20250113_NS-10098_CMH_sample62.04773.04773.5	C:\Users\nichollass\Desktop\2025_Jan_CMH_sample62\MSfragger_70aa\20250113_NS_10098_CMH_sample62\interact.pep.xml	ACVLDLKDGVR	ACVLDLKDGVR	DIWNECAK.ACVLDLKDGVR.SSRMSVDP	K	S	11	5	1929.23	2280.27	2280.27	457.061	457.062	1244.65	249.938	1035.62	0.00127228	15.546	13.461	0.5519	2	1	14	24	0	2C(57.0214)		acvLDLKDGVR	A(15.55)C(15.55)V(15.55)L(12.22)D(10.17)L(8.10)K(6.18)D(4.14)G(1.58)V(0.82)R(0.00)	A1;C2;V3	3	A(0.00)C(0.00)V(0.00)L(0.00)D(0.00)L(0.00)K(0.00)D(0.00)G(0.00)V(0.00)R(0.00)	A(0)C(0)V(0)L(0)D(0)L(0)K(0)D(0)G(0)V(0)R(0)	15.5465	9	12.2151	8	15.5465	9	0	0	0	0	0	FALSE	IPI:EPA6-SP|NS:P00005|EPA6-SP	IPI:EPA6-SP|NS:P00005|EPA6-SP	IPI:EPA6-SP|NS:P00005|EPA6-SP
20250113_NS-10098_CMH_sample62.04775.04775.5	C:\Users\nichollass\Desktop\2025_Jan_CMH_sample62\MSfragger_70aa\20250113_NS_10098_CMH_sample62\interact.pep.xml	ACVLDLKDGVR	ACVLDLKDGVR	DIWNECAK.ACVLDLKDGVR.SSRMSVDP	K	S	11	5	1929.65	2280.27	2280.27	457.061	457.062	1244.65	249.938	1035.62	0.00673085	14.513	8.764	0.356	2	1	14	24	0	2C(57.0214)		acvlDLKDGVR	A(13.82)C(13.82)V(13.82)L(13.82)D(12.48)L(9.91)K(7.98)D(5.62)G(2.38)V(1.54)R(0.69)	A1;C2;V3;L4	4	A(0.00)C(0.00)V(0.00)L(0.00)D(0.00)L(0.00)K(0.00)D(0.00)G(0.00)V(0.00)R(0.00)	A(0)C(0)V(0)L(0)D(0)L(0)K(0)D(0)G(0)V(0)R(0)	13.82	8	12.4848	8	14.5132	9	0	0	0	0	0	FALSE	IPI:EPA6-SP|NS:P00005|EPA6-SP	IPI:EPA6-SP|NS:P00005|EPA6-SP	IPI:EPA6-SP|NS:P00005|EPA6-SP
20250113_NS-10098_CMH_sample62.04762.04762.4	C:\Users\nichollass\Desktop\2025_Jan_CMH_sample62\MSfragger_70aa\20250113_NS_10098_CMH_sample62\interact.pep.xml	ACVLDLKDGVR	ACVLDLKDGVR	DIWNECAK.ACVLDLKDGVR.SSRMSVDP	K	S	11	4	1926.07	2352.24	2352.24	589.066	589.068	1244.65	312.171	1107.59	0.000358495	18.263	9.546	0.8383	2	1	14	24	0	2C(57.0214)		acVLDLKDGVR	A(18.26)C(18.26)V(16.06)L(13.78)D(11.64)L(9.57)K(7.65)D(5.90)G(2.25)V(1.33)R(0.00)	A1;C2	2	A(0.00)C(0.00)V(0.00)L(0.00)D(0.00)L(0.00)K(0.00)D(0.00)G(0.00)V(0.00)R(0.00)	A(0)C(0)V(0)L(0)D(0)L(0)K(0)D(0)G(0)V(0)R(0)	18.2637	9	16.0647	8	18.2637	9	0	0	0	0	0	FALSE	IPI:EPA6-SP|NS:P00005|EPA6-SP	IPI:EPA6-SP|NS:P00005|EPA6-SP	IPI:EPA6-SP|NS:P00005|EPA6-SP
20250113_NS-10098_CMH_sample62.04763.04763.4	C:\Users\nichollass\Desktop\2025_Jan_CMH_sample62\MSfragger_70aa\20250113_NS_10098_CMH_sample62\interact.pep.xml	ACVLDLKDGVR	ACVLDLKDGVR	DIWNECAK.ACVLDLKDGVR.SSRMSVDP	K	S	11	4	1926.36	2352.24	2352.24	589.066	589.068	1244.65	312.171	1107.59	0.000328771	16.913	7.823	0.8192	2	1	14	24	0	2C(57.0214)		acVLDLKDGVR	A(16.22)C(16.22)V(14.01)L(12.47)D(10.37)L(8.38)K(6.58)D(5.03)G(2.54)V(1.79)R(0.69)	A1;C2	2	A(0.00)C(0.00)V(0.00)L(0.00)D(0.00)L(0.00)K(0.00)D(0.00)G(0.00)V(0.00)R(0.00)	A(0)C(0)V(0)L(0)D(0)L(0)K(0)D(0)G(0)V(0)R(0)	16.2207	9	14.0093	9	16.9139	11	0	0	0	0	0	FALSE	IPI:EPA6-SP|NS:P00005|EPA6-SP	IPI:EPA6-SP|NS:P00005|EPA6-SP	IPI:EPA6-SP|NS:P00005|EPA6-SP
20250113_NS-10098_CMH_sample62.09723.09723.2	C:\Users\nichollass\Desktop\2025_Jan_CMH_sample62\MSfragger_70aa\20250113_NS_10098_CMH_sample62\interact.pep.xml	ACVLDLKDGVR	ACVLDLKDGVR	DIWNECAK.ACVLDLKDGVR.SSRMSVDP	K	S	11	2	3322.54	2592.66	2592.67	1297.34	1297.34	1244.65	623.335	1348.01	0.00305662	16.315	10.3	0.786	2	1	14	24	0	2C(57.0214)		aCVLDLKDGVR	A(16.32)C(14.08)V(11.96)L(9.93)D(8.05)L(6.16)K(4.70)D(3.49)G(1.46)V(1.46)R(0.00)	A1	1	A(0.00)C(0.00)V(0.00)L(0.00)D(0.00)L(0.00)K(0.00)D(0.00)G(0.00)V(0.00)R(0.00)	A(0)C(0)V(0)L(0)D(0)L(0)K(0)D(0)G(0)V(0)R(0)	16.3159	9	14.0776	8	16.3159	10	0	0	0	0	0	FALSE	IPI:EPA6-SP|NS:P00005|EPA6-SP	IPI:EPA6-SP|NS:P00005|EPA6-SP	IPI:EPA6-SP|NS:P00005|EPA6-SP
20250113_NS-10098_CMH_sample62.09758.09758.3	C:\Users\nichollass\Desktop\2025_Jan_CMH_sample62\MSfragger_70aa\20250113_NS_10098_CMH_sample62\interact.pep.xml	ACVLDLKDGVR	ACVLDLKDGVR	DIWNECAK.ACVLDLKDGVR.SSRMSVDP	K	S	11	3	3329.33	2608.23	2608.24	870.419	870.42	1244.65	415.892	1363.58	0.000101024	15.239	9.255	0.8858	2	1	14	24	0	2C(57.0214)		aCVLDLKDGVR	A(14.01)C(11.82)V(9.80)L(7.87)D(7.87)L(7.18)K(5.64)D(4.45)G(2.46)V(2.46)R(1.23)	A1	1	A(0.00)C(0.00)V(0.00)L(0.00)D(0.00)L(0.00)K(0.00)D(0.00)G(0.00)V(0.00)R(0.00)	A(0)C(0)V(0)L(0)D(0)L(0)K(0)D(0)G(0)V(0)R(0)	14.0107	8	11.8181	7	15.2391	10	0	0	0	0	0	FALSE	IPI:EPA6-SP|NS:P00005|EPA6-SP	IPI:EPA6-SP|NS:P00005|EPA6-SP	IPI:EPA6-SP|NS:P00005|EPA6-SP
20250113_NS-10098_CMH_sample62.04869.04869.4	C:\Users\nichollass\Desktop\2025_Jan_CMH_sample62\MSfragger_70aa\20250113_NS_10098_CMH_sample62\interact.pep.xml	ACVLDLKDGVR	ACVLDLKDGVR	DIWNECAK.ACVLDLKDGVR.SSRMSVDP	K	S	11	4	1955.77	3288.37	3288.37	823.1	823.1	1244.65	312.171	2043.72	0.000382051	23.073	19.944	0.8509	2	1	14	24	0	2C(57.0214)		aCVLDLKDGVR	A(16.08)C(13.84)V(13.38)L(12.15)D(11.18)L(10.68)K(9.08)D(7.80)G(5.42)V(5.42)R(6.99)	A1	1	A(0.00)C(0.00)V(0.00)L(0.00)D(0.00)L(0.00)K(0.00)D(0.00)G(0.00)V(0.00)R(0.00)	A(0)C(0)V(0)L(0)D(0)L(0)K(0)D(0)G(0)V(0)R(0)	16.0784	9	13.8441	8	23.073	14	0	0	0	0	0	FALSE	IPI:EPA6-SP|NS:P00005|EPA6-SP	IPI:EPA6-SP|NS:P00005|EPA6-SP	IPI:EPA6-SP|NS:P00005|EPA6-SP
20250113_NS-10098_CMH_sample62.04901.04901.4	C:\Users\nichollass\Desktop\2025_Jan_CMH_sample62\MSfragger_70aa\20250113_NS_10098_CMH_sample62\interact.pep.xml	ACVLDLKDGVR	ACVLDLKDGVR	DIWNECAK.ACVLDLKDGVR.SSRMSVDP	K	S	11	4	1966.98	3299.35	3299.36	825.845	825.848	1244.65	312.171	2054.71	9.06295e-06	22.324	20.046	0.9999	2	1	14	24	0	2C(57.0214)		aCVLDLKDGVR	A(16.49)C(14.28)V(14.36)L(13.17)D(12.22)L(11.74)K(10.14)D(8.86)G(6.69)V(6.69)R(5.83)	A1	1	A(0.00)C(0.00)V(0.00)L(0.00)D(0.00)L(0.00)K(0.00)D(0.00)G(0.00)V(0.00)R(0.00)	A(0)C(0)V(0)L(0)D(0)L(0)K(0)D(0)G(0)V(0)R(0)	16.4921	9	14.3574	8	22.3248	13	0	0	0	0	0	FALSE	IPI:EPA6-SP|NS:P00005|EPA6-SP	IPI:EPA6-SP|NS:P00005|EPA6-SP	IPI:EPA6-SP|NS:P00005|EPA6-SP
20250113_NS-10098_CMH_sample62.03887.03887.3	C:\Users\nichollass\Desktop\2025_Jan_CMH_sample62\MSfragger_70aa\20250113_NS_10098_CMH_sample62\interact.pep.xml	ACVLDLKDGVRSSR	ACVLDLKDGVRSSR	DIWNECAK.ACVLDLKDGVRSSR.MSVDPAIA	K	M	14	3	1614.2	1503.78	1503.78	502.268	502.268	1574.82	525.947	-71.0369	1.14782e-05	27.39	9.561	0.9996	2	2	14	27	0	2C(57.0214)	Mod1: Deletion of A (PeakApex: -71.0370, Theoretical: -71.0371)	acVLDLKDGVRSSR	A(27.39)C(27.39)V(25.43)L(20.37)D(16.28)L(12.49)K(9.59)D(7.43)G(0.69)V(0.69)R(0.69)S(0.00)S(0.00)R(0.00)	A1;C2	2	A(11.56)C(11.56)V(9.60)L(7.40)D(5.59)L(3.97)K(2.80)D(2.08)G(0.00)V(0.00)R(0.00)S(0.00)S(0.00)R(0.00)	A(7)C(7)V(6)L(5)D(4)L(3)K(2)D(1)G(0)V(0)R(0)S(0)S(0)R(0)	27.3909	15	25.4297	14	15.8287	8	11.5622	7	11.5622	7	0	FALSE	IPI:EPA6-SP|NS:P00005|EPA6-SP	IPI:EPA6-SP|NS:P00005|EPA6-SP	IPI:EPA6-SP|NS:P00005|EPA6-SP
20250113_NS-10098_CMH_sample62.03888.03888.3	C:\Users\nichollass\Desktop\2025_Jan_CMH_sample62\MSfragger_70aa\20250113_NS_10098_CMH_sample62\interact.pep.xml	ACVLDLKDGVRSSR	ACVLDLKDGVRSSR	DIWNECAK.ACVLDLKDGVRSSR.MSVDPAIA	K	M	14	3	1614.5	1503.78	1503.78	502.268	502.268	1574.82	525.947	-71.0369	1.1961e-09	28.439	9.094	1	2	2	14	27	0	2C(57.0214)	Mod1: Deletion of A (PeakApex: -71.0370, Theoretical: -71.0371)	acVLDLKDGVRSSR	A(28.44)C(28.44)V(24.24)L(18.49)D(14.51)L(11.27)K(9.20)D(7.33)G(4.41)V(2.99)R(2.99)S(1.45)S(0.58)R(0.00)	A1;C2	2	A(6.79)C(6.79)V(5.03)L(2.16)D(0.69)L(0.00)K(0.00)D(0.00)G(0.00)V(0.00)R(0.00)S(0.00)S(0.00)R(0.00)	A(5)C(5)V(4)L(3)D(2)L(1)K(1)D(1)G(0)V(0)R(0)S(0)S(0)R(0)	28.4399	16	24.2399	14	21.6459	11	6.79409	5	6.79409	5	0	FALSE	IPI:EPA6-SP|NS:P00005|EPA6-SP	IPI:EPA6-SP|NS:P00005|EPA6-SP	IPI:EPA6-SP|NS:P00005|EPA6-SP
20250113_NS-10098_CMH_sample62.03738.03738.3	C:\Users\nichollass\Desktop\2025_Jan_CMH_sample62\MSfragger_70aa\20250113_NS_10098_CMH_sample62\interact.pep.xml	ACVLDLKDGVRSSR	ACVLDLKDGVRSSR	DIWNECAK.ACVLDLKDGVRSSR.MSVDPAIA	K	M	14	3	1558.55	1556.81	1556.81	519.943	519.944	1574.82	525.947	-18.0107	5.53141e-09	25.151	18.233	1	2	2	14	27	0	2C(57.0214)	Mod1: Dehydration/Pyro-glu from E (PeakApex: -18.0104, Theoretical: -18.0106)	ACVLDLKdgvRSSR	A(4.42)C(6.30)V(12.19)L(15.72)D(18.04)L(20.41)K(22.75)D(25.15)G(25.15)V(25.15)R(22.75)S(20.43)S(18.23)R(16.13)	D8;G9;V10	3	A(0.00)C(0.08)V(3.71)L(5.54)D(7.19)L(8.98)K(10.81)D(12.76)G(12.76)V(12.76)R(12.76)S(12.76)S(12.76)R(12.76)	A(0)C(1)V(2)L(3)D(4)L(5)K(6)D(7)G(7)V(7)R(7)S(7)S(7)R(7)	25.1515	13	22.7507	12	7.77972	6	12.7642	7	12.7642	7	0	FALSE	IPI:EPA6-SP|NS:P00005|EPA6-SP	IPI:EPA6-SP|NS:P00005|EPA6-SP	IPI:EPA6-SP|NS:P00005|EPA6-SP
20250113_NS-10098_CMH_sample62.03740.03740.3	C:\Users\nichollass\Desktop\2025_Jan_CMH_sample62\MSfragger_70aa\20250113_NS_10098_CMH_sample62\interact.pep.xml	ACVLDLKDGVRSSR	ACVLDLKDGVRSSR	DIWNECAK.ACVLDLKDGVRSSR.MSVDPAIA	K	M	14	3	1559.51	1556.81	1556.81	519.943	519.944	1574.82	525.947	-18.0107	0.00230432	18.976	18.976	0.9996	2	2	14	27	0	2C(57.0214)	Mod1: Dehydration/Pyro-glu from E (PeakApex: -18.0104, Theoretical: -18.0106)	ACVLDLKdgvrssR	A(0.00)C(1.69)V(8.95)L(12.22)D(14.00)L(15.89)K(17.02)D(18.98)G(18.98)V(18.98)R(18.98)S(18.98)S(18.98)R(18.45)	D8;G9;V10;R11;S12;S13	6	A(0.00)C(0.89)V(5.32)L(7.04)D(8.60)L(10.31)K(10.31)D(12.11)G(12.11)V(12.11)R(12.11)S(12.11)S(12.11)R(12.11)	A(0)C(1)V(2)L(3)D(4)L(5)K(5)D(6)G(6)V(6)R(6)S(6)S(6)R(6)	18.9765	10	18.4528	10	6.34235	5	12.1105	6	12.1105	6	0	FALSE	IPI:EPA6-SP|NS:P00005|EPA6-SP	IPI:EPA6-SP|NS:P00005|EPA6-SP	IPI:EPA6-SP|NS:P00005|EPA6-SP
20250113_NS-10098_CMH_sample62.03899.03899.2	C:\Users\nichollass\Desktop\2025_Jan_CMH_sample62\MSfragger_70aa\20250113_NS_10098_CMH_sample62\interact.pep.xml	ACVLDLKDGVRSSR	ACVLDLKDGVRSSR	DIWNECAK.ACVLDLKDGVRSSR.MSVDPAIA	K	M	14	2	1618.15	1574.82	1574.82	788.416	788.417	1574.82	788.417	-0.0014	2.04504e-07	26.779	13.58	1	2	2	14	27	0	2C(57.0214)																		0	FALSE	IPI:EPA6-SP|NS:P00005|EPA6-SP	IPI:EPA6-SP|NS:P00005|EPA6-SP	IPI:EPA6-SP|NS:P00005|EPA6-SP
20250113_NS-10098_CMH_sample62.03900.03900.2	C:\Users\nichollass\Desktop\2025_Jan_CMH_sample62\MSfragger_70aa\20250113_NS_10098_CMH_sample62\interact.pep.xml	ACVLDLKDGVRSSR	ACVLDLKDGVRSSR	DIWNECAK.ACVLDLKDGVRSSR.MSVDPAIA	K	M	14	2	1618.46	1574.82	1574.82	788.416	788.417	1574.82	788.417	-0.0014	3.93777	4.119	0	0.853	2	2	14	27	0	2C(57.0214)																		0	FALSE	IPI:EPA6-SP|NS:P00005|EPA6-SP	IPI:EPA6-SP|NS:P00005|EPA6-SP	IPI:EPA6-SP|NS:P00005|EPA6-SP
20250113_NS-10098_CMH_sample62.03901.03901.2	C:\Users\nichollass\Desktop\2025_Jan_CMH_sample62\MSfragger_70aa\20250113_NS_10098_CMH_sample62\interact.pep.xml	ACVLDLKDGVRSSR	ACVLDLKDGVRSSR	DIWNECAK.ACVLDLKDGVRSSR.MSVDPAIA	K	M	14	2	1619.02	1574.82	1574.82	788.416	788.417	1574.82	788.417	-0.0014	1.576e-11	37.691	18.621	1	2	2	14	27	0	2C(57.0214)																		0	FALSE	IPI:EPA6-SP|NS:P00005|EPA6-SP	IPI:EPA6-SP|NS:P00005|EPA6-SP	IPI:EPA6-SP|NS:P00005|EPA6-SP
20250113_NS-10098_CMH_sample62.03902.03902.2	C:\Users\nichollass\Desktop\2025_Jan_CMH_sample62\MSfragger_70aa\20250113_NS_10098_CMH_sample62\interact.pep.xml	ACVLDLKDGVRSSR	ACVLDLKDGVRSSR	DIWNECAK.ACVLDLKDGVRSSR.MSVDPAIA	K	M	14	2	1619.19	1574.82	1574.82	788.416	788.417	1574.82	788.417	-0.0014	0.00147047	20.2	8.288	0.9948	2	2	14	27	0	2C(57.0214)																		0	FALSE	IPI:EPA6-SP|NS:P00005|EPA6-SP	IPI:EPA6-SP|NS:P00005|EPA6-SP	IPI:EPA6-SP|NS:P00005|EPA6-SP
20250113_NS-10098_CMH_sample62.03904.03904.2	C:\Users\nichollass\Desktop\2025_Jan_CMH_sample62\MSfragger_70aa\20250113_NS_10098_CMH_sample62\interact.pep.xml	ACVLDLKDGVRSSR	ACVLDLKDGVRSSR	DIWNECAK.ACVLDLKDGVRSSR.MSVDPAIA	K	M	14	2	1619.95	1574.82	1574.82	788.416	788.417	1574.82	788.417	-0.0014	8.3107e-08	30.332	13.907	1	2	2	14	27	0	2C(57.0214)																		0	FALSE	IPI:EPA6-SP|NS:P00005|EPA6-SP	IPI:EPA6-SP|NS:P00005|EPA6-SP	IPI:EPA6-SP|NS:P00005|EPA6-SP
20250113_NS-10098_CMH_sample62.03713.03713.3	C:\Users\nichollass\Desktop\2025_Jan_CMH_sample62\MSfragger_70aa\20250113_NS_10098_CMH_sample62\interact.pep.xml	ACVLDLKDGVRSSR	ACVLDLKDGVRSSR	DIWNECAK.ACVLDLKDGVRSSR.MSVDPAIA	K	M	14	3	1548.78	1574.82	1574.82	525.947	525.947	1574.82	525.947	-0.0002	2.69e-12	26.066	6.017	1	2	2	14	27	0	2C(57.0214)																		0	FALSE	IPI:EPA6-SP|NS:P00005|EPA6-SP	IPI:EPA6-SP|NS:P00005|EPA6-SP	IPI:EPA6-SP|NS:P00005|EPA6-SP
20250113_NS-10098_CMH_sample62.03715.03715.3	C:\Users\nichollass\Desktop\2025_Jan_CMH_sample62\MSfragger_70aa\20250113_NS_10098_CMH_sample62\interact.pep.xml	ACVLDLKDGVRSSR	ACVLDLKDGVRSSR	DIWNECAK.ACVLDLKDGVRSSR.MSVDPAIA	K	M	14	3	1549.58	1574.82	1574.82	525.947	525.947	1574.82	525.947	-0.0002	3.36791e-08	31.608	10.661	1	2	2	14	27	0	2C(57.0214)																		0	FALSE	IPI:EPA6-SP|NS:P00005|EPA6-SP	IPI:EPA6-SP|NS:P00005|EPA6-SP	IPI:EPA6-SP|NS:P00005|EPA6-SP
20250113_NS-10098_CMH_sample62.04086.04086.3	C:\Users\nichollass\Desktop\2025_Jan_CMH_sample62\MSfragger_70aa\20250113_NS_10098_CMH_sample62\interact.pep.xml	ACVLDLKDGVRSSR	ACVLDLKDGVRSSR	DIWNECAK.ACVLDLKDGVRSSR.MSVDPAIA	K	M	14	3	1681.5	1574.82	1574.82	525.947	525.947	1574.82	525.947	0.0007	4.2077e-08	26.172	12.421	1	2	2	14	27	0	2C(57.0214)																		0	FALSE	IPI:EPA6-SP|NS:P00005|EPA6-SP	IPI:EPA6-SP|NS:P00005|EPA6-SP	IPI:EPA6-SP|NS:P00005|EPA6-SP
20250113_NS-10098_CMH_sample62.04088.04088.3	C:\Users\nichollass\Desktop\2025_Jan_CMH_sample62\MSfragger_70aa\20250113_NS_10098_CMH_sample62\interact.pep.xml	ACVLDLKDGVRSSR	ACVLDLKDGVRSSR	DIWNECAK.ACVLDLKDGVRSSR.MSVDPAIA	K	M	14	3	1682.28	1574.82	1574.82	525.947	525.947	1574.82	525.947	0.0007	5.00674e-07	30.915	12.591	1	2	2	14	27	0	2C(57.0214)																		0	FALSE	IPI:EPA6-SP|NS:P00005|EPA6-SP	IPI:EPA6-SP|NS:P00005|EPA6-SP	IPI:EPA6-SP|NS:P00005|EPA6-SP
20250113_NS-10098_CMH_sample62.03880.03880.3	C:\Users\nichollass\Desktop\2025_Jan_CMH_sample62\MSfragger_70aa\20250113_NS_10098_CMH_sample62\interact.pep.xml	ACVLDLKDGVRSSR	ACVLDLKDGVRSSR	DIWNECAK.ACVLDLKDGVRSSR.MSVDPAIA	K	M	14	3	1612.17	1574.82	1574.82	525.947	525.947	1574.82	525.947	0.0009	1.44206e-08	24.25	7.561	1	2	2	14	27	0	2C(57.0214)																		0	FALSE	IPI:EPA6-SP|NS:P00005|EPA6-SP	IPI:EPA6-SP|NS:P00005|EPA6-SP	IPI:EPA6-SP|NS:P00005|EPA6-SP
20250113_NS-10098_CMH_sample62.03881.03881.3	C:\Users\nichollass\Desktop\2025_Jan_CMH_sample62\MSfragger_70aa\20250113_NS_10098_CMH_sample62\interact.pep.xml	ACVLDLKDGVRSSR	ACVLDLKDGVRSSR	DIWNECAK.ACVLDLKDGVRSSR.MSVDPAIA	K	M	14	3	1612.49	1574.82	1574.82	525.947	525.947	1574.82	525.947	0.0009	0.0872778	11.671	7.834	0.9678	2	2	14	27	0	2C(57.0214)																		0	FALSE	IPI:EPA6-SP|NS:P00005|EPA6-SP	IPI:EPA6-SP|NS:P00005|EPA6-SP	IPI:EPA6-SP|NS:P00005|EPA6-SP
20250113_NS-10098_CMH_sample62.03882.03882.3	C:\Users\nichollass\Desktop\2025_Jan_CMH_sample62\MSfragger_70aa\20250113_NS_10098_CMH_sample62\interact.pep.xml	ACVLDLKDGVRSSR	ACVLDLKDGVRSSR	DIWNECAK.ACVLDLKDGVRSSR.MSVDPAIA	K	M	14	3	1612.88	1574.82	1574.82	525.947	525.947	1574.82	525.947	0.0009	1.31303e-06	32.273	15.133	1	2	2	14	27	0	2C(57.0214)																		0	FALSE	IPI:EPA6-SP|NS:P00005|EPA6-SP	IPI:EPA6-SP|NS:P00005|EPA6-SP	IPI:EPA6-SP|NS:P00005|EPA6-SP
20250113_NS-10098_CMH_sample62.03883.03883.3	C:\Users\nichollass\Desktop\2025_Jan_CMH_sample62\MSfragger_70aa\20250113_NS_10098_CMH_sample62\interact.pep.xml	ACVLDLKDGVRSSR	ACVLDLKDGVRSSR	DIWNECAK.ACVLDLKDGVRSSR.MSVDPAIA	K	M	14	3	1612.94	1574.82	1574.82	525.947	525.947	1574.82	525.947	0.0009	0.00829548	10.368	5.583	0.9979	2	2	14	27	0	2C(57.0214)																		0	FALSE	IPI:EPA6-SP|NS:P00005|EPA6-SP	IPI:EPA6-SP|NS:P00005|EPA6-SP	IPI:EPA6-SP|NS:P00005|EPA6-SP
20250113_NS-10098_CMH_sample62.03884.03884.3	C:\Users\nichollass\Desktop\2025_Jan_CMH_sample62\MSfragger_70aa\20250113_NS_10098_CMH_sample62\interact.pep.xml	ACVLDLKDGVRSSR	ACVLDLKDGVRSSR	DIWNECAK.ACVLDLKDGVRSSR.MSVDPAIA	K	M	14	3	1613.06	1574.82	1574.82	525.947	525.947	1574.82	525.947	0.0009	0.0192271	14.289	7.601	0.9934	2	2	14	27	0	2C(57.0214)																		0	FALSE	IPI:EPA6-SP|NS:P00005|EPA6-SP	IPI:EPA6-SP|NS:P00005|EPA6-SP	IPI:EPA6-SP|NS:P00005|EPA6-SP
20250113_NS-10098_CMH_sample62.03885.03885.3	C:\Users\nichollass\Desktop\2025_Jan_CMH_sample62\MSfragger_70aa\20250113_NS_10098_CMH_sample62\interact.pep.xml	ACVLDLKDGVRSSR	ACVLDLKDGVRSSR	DIWNECAK.ACVLDLKDGVRSSR.MSVDPAIA	K	M	14	3	1613.46	1574.82	1574.82	525.947	525.947	1574.82	525.947	0.0009	0.000305485	21.477	13.491	0.9998	2	2	14	27	0	2C(57.0214)																		0	FALSE	IPI:EPA6-SP|NS:P00005|EPA6-SP	IPI:EPA6-SP|NS:P00005|EPA6-SP	IPI:EPA6-SP|NS:P00005|EPA6-SP
20250113_NS-10098_CMH_sample62.03938.03938.3	C:\Users\nichollass\Desktop\2025_Jan_CMH_sample62\MSfragger_70aa\20250113_NS_10098_CMH_sample62\interact.pep.xml	ACVLDLKDGVRSSR	ACVLDLKDGVRSSR	DIWNECAK.ACVLDLKDGVRSSR.MSVDPAIA	K	M	14	3	1633.27	1590.81	1590.82	531.278	531.279	1574.82	525.947	15.9951	0.00131001	16.474	9.407	0.9856	2	2	14	27	0	2C(57.0214)	Mod1: Oxidation or Hydroxylation (PeakApex: 15.9946, Theoretical: 15.9949)	acVLDLKDGVRSSR	A(15.08)C(15.08)V(14.32)L(12.03)D(9.89)L(8.05)K(8.05)D(8.05)G(6.08)V(6.08)R(6.08)S(4.90)S(3.62)R(1.40)	A1;C2	2	A(0.00)C(0.00)V(0.00)L(0.00)D(0.00)L(0.00)K(0.00)D(0.00)G(0.00)V(0.00)R(0.00)S(0.00)S(0.00)R(0.00)	A(0)C(0)V(0)L(0)D(0)L(0)K(0)D(0)G(0)V(0)R(0)S(0)S(0)R(0)	15.0787	8	14.3211	8	16.4742	9	0	0	0	0	0	FALSE	IPI:EPA6-SP|NS:P00005|EPA6-SP	IPI:EPA6-SP|NS:P00005|EPA6-SP	IPI:EPA6-SP|NS:P00005|EPA6-SP
20250113_NS-10098_CMH_sample62.04740.04740.3	C:\Users\nichollass\Desktop\2025_Jan_CMH_sample62\MSfragger_70aa\20250113_NS_10098_CMH_sample62\interact.pep.xml	ACVLDLKDGVRSSR	ACVLDLKDGVRSSR	DIWNECAK.ACVLDLKDGVRSSR.MSVDPAIA	K	M	14	3	1918.09	1600.83	1600.84	534.619	534.619	1574.82	525.947	26.0152	9.3849e-10	24.529	11.731	1	2	2	14	27	0	2C(57.0214)	Mod1: Acetaldehyde +26 (PeakApex: 26.0156, Theoretical: 26.0157)	aCVLDLKDGVRSSR	A(24.53)C(22.21)V(21.00)L(20.08)D(19.85)L(20.53)K(18.17)D(15.94)G(11.81)V(11.81)R(11.81)S(9.77)S(7.94)R(6.00)	A1	1	A(5.67)C(5.67)V(3.85)L(3.07)D(4.37)L(4.86)K(4.86)D(4.86)G(4.86)V(4.86)R(4.86)S(4.86)S(4.86)R(4.86)	A(4)C(4)V(4)L(4)D(5)L(5)K(5)D(5)G(4)V(4)R(4)S(4)S(4)R(4)	24.5296	14	22.2136	13	20	12	5.67192	4	10.531	8	0	FALSE	IPI:EPA6-SP|NS:P00005|EPA6-SP	IPI:EPA6-SP|NS:P00005|EPA6-SP	IPI:EPA6-SP|NS:P00005|EPA6-SP
20250113_NS-10098_CMH_sample62.04742.04742.3	C:\Users\nichollass\Desktop\2025_Jan_CMH_sample62\MSfragger_70aa\20250113_NS_10098_CMH_sample62\interact.pep.xml	ACVLDLKDGVRSSR	ACVLDLKDGVRSSR	DIWNECAK.ACVLDLKDGVRSSR.MSVDPAIA	K	M	14	3	1918.89	1600.83	1600.84	534.619	534.619	1574.82	525.947	26.0152	1.8297e-10	31.599	24.665	1	2	2	14	27	0	2C(57.0214)	Mod1: Acetaldehyde +26 (PeakApex: 26.0156, Theoretical: 26.0157)	AcVLDLKDGVRSSR	A(31.59)C(31.60)V(31.54)L(31.44)D(31.44)L(29.50)K(29.49)D(27.17)G(22.47)V(22.47)R(22.47)S(20.38)S(20.38)R(18.42)	C2	1	A(10.75)C(11.68)V(13.95)L(13.67)D(13.75)L(14.13)K(15.19)D(15.19)G(12.04)V(12.04)R(12.04)S(12.04)S(12.04)R(12.04)	A(6)C(7)V(7)L(7)D(7)L(7)K(7)D(7)G(6)V(6)R(6)S(6)S(6)R(6)	31.5994	16	31.5945	16	27.2326	14	15.1884	7	22.7862	12	0	FALSE	IPI:EPA6-SP|NS:P00005|EPA6-SP	IPI:EPA6-SP|NS:P00005|EPA6-SP	IPI:EPA6-SP|NS:P00005|EPA6-SP
20250113_NS-10098_CMH_sample62.04154.04154.3	C:\Users\nichollass\Desktop\2025_Jan_CMH_sample62\MSfragger_70aa\20250113_NS_10098_CMH_sample62\interact.pep.xml	ACVLDLKDGVRSSR	ACVLDLKDGVRSSR	DIWNECAK.ACVLDLKDGVRSSR.MSVDPAIA	K	M	14	3	1705.48	1615.85	1615.85	539.623	539.623	1574.82	525.947	41.0262	2.0191e-07	24.785	12.284	1	2	2	14	27	0	2C(57.0214)	Mod1: amidination of lysines or N-terminal amines with methyl acetimidate (PeakApex: 41.0260, Theoretical: 41.0265)	ACVLDlkDGVRSSR	A(19.81)C(17.70)V(18.93)L(20.40)D(22.50)L(24.79)K(24.79)D(22.56)G(15.96)V(14.65)R(14.65)S(12.57)S(10.74)R(9.07)	L6;K7	2	A(4.45)C(4.45)V(5.83)L(7.08)D(8.47)L(10.61)K(10.61)D(10.61)G(6.94)V(6.16)R(6.16)S(6.16)S(6.16)R(6.16)	A(2)C(2)V(3)L(4)D(5)L(6)K(6)D(6)G(5)V(4)R(4)S(4)S(4)R(4)	24.7851	13	22.5613	12	18.2612	10	10.6098	6	10.6098	6	0	FALSE	IPI:EPA6-SP|NS:P00005|EPA6-SP	IPI:EPA6-SP|NS:P00005|EPA6-SP	IPI:EPA6-SP|NS:P00005|EPA6-SP
20250113_NS-10098_CMH_sample62.04155.04155.3	C:\Users\nichollass\Desktop\2025_Jan_CMH_sample62\MSfragger_70aa\20250113_NS_10098_CMH_sample62\interact.pep.xml	ACVLDLKDGVRSSR	ACVLDLKDGVRSSR	DIWNECAK.ACVLDLKDGVRSSR.MSVDPAIA	K	M	14	3	1705.78	1615.85	1615.85	539.623	539.623	1574.82	525.947	41.0262	2.46208e-05	14.446	8.785	0.9993	2	2	14	27	0	2C(57.0214)	Mod1: amidination of lysines or N-terminal amines with methyl acetimidate (PeakApex: 41.0260, Theoretical: 41.0265)	ACVLDlkdGVRSSR	A(11.18)C(8.42)V(11.82)L(13.03)D(14.45)L(14.45)K(14.45)D(14.45)G(9.63)V(9.63)R(9.63)S(7.74)S(6.28)R(4.39)	L6;K7;D8	3	A(1.94)C(1.00)V(1.00)L(1.00)D(1.00)L(2.02)K(2.02)D(2.02)G(1.01)V(1.01)R(1.01)S(1.01)S(1.01)R(1.01)	A(2)C(1)V(2)L(2)D(2)L(3)K(3)D(3)G(2)V(2)R(2)S(2)S(2)R(2)	14.4461	10	14.4459	10	12.6168	9	2.01663	3	2.9548	4	0	FALSE	IPI:EPA6-SP|NS:P00005|EPA6-SP	IPI:EPA6-SP|NS:P00005|EPA6-SP	IPI:EPA6-SP|NS:P00005|EPA6-SP
20250113_NS-10098_CMH_sample62.03878.03878.2	C:\Users\nichollass\Desktop\2025_Jan_CMH_sample62\MSfragger_70aa\20250113_NS_10098_CMH_sample62\interact.pep.xml	ACVLDLKDGVRSSR	ACVLDLKDGVRSSR	DIWNECAK.ACVLDLKDGVRSSR.MSVDPAIA	K	M	14	2	1611.8	1670.81	1670.8	836.41	836.41	1574.82	788.417	95.9848	2.94566e-08	30.951	10.932	1	2	2	14	27	0	2C(57.0214)	Mod1: Unannotated mass-shift 95.9872 (PeakApex: 95.9872)	ACvLDLKDGVRSSR	A(16.40)C(16.40)V(17.45)L(16.08)D(15.01)L(14.34)K(14.02)D(13.97)G(13.60)V(12.18)R(12.18)S(13.03)S(12.34)R(14.55)	V3	1	A(0.00)C(0.00)V(0.00)L(0.00)D(0.00)L(0.00)K(0.00)D(0.00)G(0.00)V(0.00)R(0.00)S(0.00)S(0.00)R(0.00)	A(0)C(0)V(0)L(0)D(0)L(0)K(0)D(0)G(0)V(0)R(0)S(0)S(0)R(0)	17.4461	11	16.4041	10	30.9514	19	0	0	0	0	0	FALSE	IPI:EPA6-SP|NS:P00005|EPA6-SP	IPI:EPA6-SP|NS:P00005|EPA6-SP	IPI:EPA6-SP|NS:P00005|EPA6-SP
20250113_NS-10098_CMH_sample62.03914.03914.3	C:\Users\nichollass\Desktop\2025_Jan_CMH_sample62\MSfragger_70aa\20250113_NS_10098_CMH_sample62\interact.pep.xml	ACVLDLKDGVRSSR	ACVLDLKDGVRSSR	DIWNECAK.ACVLDLKDGVRSSR.MSVDPAIA	K	M	14	3	1623.78	1674.74	1674.75	559.255	559.256	1574.82	525.947	99.9254	1.39265e-05	19.033	9.763	1	2	2	14	27	0	2C(57.0214)		ACVLDlKDGVRSSR	A(14.84)C(14.84)V(15.83)L(14.87)D(14.87)L(17.80)K(15.82)D(14.00)G(12.20)V(12.20)R(12.20)S(10.78)S(9.60)R(8.80)	L6	1	A(0.00)C(0.00)V(0.00)L(0.00)D(0.00)L(4.61)K(4.61)D(4.61)G(4.61)V(4.61)R(4.61)S(4.61)S(4.61)R(4.61)	A(0)C(0)V(0)L(0)D(0)L(1)K(1)D(1)G(1)V(1)R(1)S(1)S(1)R(1)	17.797	9	15.8278	8	19.0333	10	4.60517	1	4.60517	1	0	FALSE	IPI:EPA6-SP|NS:P00005|EPA6-SP	IPI:EPA6-SP|NS:P00005|EPA6-SP	IPI:EPA6-SP|NS:P00005|EPA6-SP
20250113_NS-10098_CMH_sample62.04404.04404.3	C:\Users\nichollass\Desktop\2025_Jan_CMH_sample62\MSfragger_70aa\20250113_NS_10098_CMH_sample62\interact.pep.xml	ACVLDLKDGVRSSR	ACVLDLKDGVRSSR	DIWNECAK.ACVLDLKDGVRSSR.MSVDPAIA	K	M	14	3	1796.46	1726.81	1726.82	576.612	576.612	1574.82	525.947	151.996	1.61043e-09	28.278	8.153	1	2	2	14	27	0	2C(57.0214)	Mod1: DTT adduct of cysteine (PeakApex: 151.9948, Theoretical: 151.9966)	AcVLDLKDGVRSSR	A(25.84)C(28.28)V(24.87)L(21.49)D(17.23)L(13.18)K(11.12)D(9.28)G(5.56)V(5.56)R(5.56)S(4.00)S(2.85)R(1.58)	C2	1	A(6.69)C(7.58)V(5.13)L(2.68)D(1.58)L(0.89)K(0.89)D(0.89)G(0.89)V(0.89)R(0.89)S(0.89)S(0.89)R(0.89)	A(5)C(6)V(5)L(4)D(3)L(2)K(2)D(2)G(1)V(1)R(1)S(1)S(1)R(1)	28.2783	16	25.8386	15	19.8391	12	7.58047	6	7.58047	6	0	FALSE	IPI:EPA6-SP|NS:P00005|EPA6-SP	IPI:EPA6-SP|NS:P00005|EPA6-SP	IPI:EPA6-SP|NS:P00005|EPA6-SP
20250113_NS-10098_CMH_sample62.04406.04406.3	C:\Users\nichollass\Desktop\2025_Jan_CMH_sample62\MSfragger_70aa\20250113_NS_10098_CMH_sample62\interact.pep.xml	ACVLDLKDGVRSSR	ACVLDLKDGVRSSR	DIWNECAK.ACVLDLKDGVRSSR.MSVDPAIA	K	M	14	3	1797.31	1726.81	1726.82	576.612	576.612	1574.82	525.947	151.996	3.70441e-08	31.343	10.184	1	2	2	14	27	0	2C(57.0214)	Mod1: DTT adduct of cysteine (PeakApex: 151.9948, Theoretical: 151.9966)	AcVLDLKDGVRSSR	A(29.01)C(31.34)V(26.60)L(21.76)D(19.33)L(15.23)K(12.17)D(10.49)G(4.25)V(4.25)R(4.25)S(3.00)S(3.00)R(2.26)	C2	1	A(10.45)C(12.70)V(10.63)L(8.43)D(6.97)L(5.58)K(4.83)D(4.83)G(2.26)V(2.26)R(2.26)S(2.26)S(2.26)R(2.26)	A(6)C(7)V(6)L(5)D(4)L(3)K(2)D(2)G(1)V(1)R(1)S(1)S(1)R(1)	31.3433	16	29.0111	15	18.5649	10	12.7032	7	12.7032	7	0	FALSE	IPI:EPA6-SP|NS:P00005|EPA6-SP	IPI:EPA6-SP|NS:P00005|EPA6-SP	IPI:EPA6-SP|NS:P00005|EPA6-SP
20250113_NS-10098_CMH_sample62.08417.08417.2	C:\Users\nichollass\Desktop\2025_Jan_CMH_sample62\MSfragger_70aa\20250113_NS_10098_CMH_sample62\interact.pep.xml	AEEAFDLWNECAK	AEEAFDLWNECAK	.AEEAFDLWNECAK.ACVIDIKD	-	A	13	2	2982.02	1451.61	1451.61	726.812	726.812	1581.68	791.846	-130.067	2.10264e-08	31.602	10.886	1	2	0	1	13	0	11C(57.0214)		AEEAFDLwNECAK	A(9.45)E(9.45)E(13.61)A(17.17)F(20.95)D(24.97)L(29.22)W(31.60)N(29.53)E(25.23)C(22.76)A(20.42)K(18.13)	W8	1	A(1.35)E(1.35)E(1.35)A(1.80)F(3.30)D(4.95)L(6.58)W(8.51)N(9.23)E(9.04)C(9.04)A(9.04)K(9.04)	A(2)E(2)E(2)A(3)F(4)D(5)L(6)W(7)N(7)E(6)C(6)A(6)K(6)	31.6024	17	29.5256	16	17.1936	10	9.23226	7	10.3932	8	0	FALSE	IPI:EPA6-SP|NS:P00005|EPA6-SP	IPI:EPA6-SP|NS:P00005|EPA6-SP	IPI:EPA6-SP|NS:P00005|EPA6-SP
20250113_NS-10098_CMH_sample62.08418.08418.2	C:\Users\nichollass\Desktop\2025_Jan_CMH_sample62\MSfragger_70aa\20250113_NS_10098_CMH_sample62\interact.pep.xml	AEEAFDLWNECAK	AEEAFDLWNECAK	.AEEAFDLWNECAK.ACVIDIKD	-	A	13	2	2982.19	1451.61	1451.61	726.812	726.812	1581.68	791.846	-130.067	0	28.828	6.403	1	2	0	1	13	0	11C(57.0214)		AEEAFDLwNECAK	A(5.77)E(5.77)E(7.22)A(11.11)F(15.41)D(19.82)L(24.22)W(28.83)N(24.29)E(20.00)C(17.86)A(15.88)K(14.01)	W8	1	A(0.69)E(0.69)E(0.69)A(0.69)F(1.49)D(3.08)L(4.65)W(6.45)N(5.76)E(5.76)C(5.76)A(5.76)K(5.76)	A(2)E(2)E(2)A(3)F(4)D(5)L(6)W(7)N(6)E(5)C(5)A(5)K(5)	28.8286	18	24.294	16	13.3281	11	6.45255	7	6.45255	7	0	FALSE	IPI:EPA6-SP|NS:P00005|EPA6-SP	IPI:EPA6-SP|NS:P00005|EPA6-SP	IPI:EPA6-SP|NS:P00005|EPA6-SP
20250113_NS-10098_CMH_sample62.08419.08419.2	C:\Users\nichollass\Desktop\2025_Jan_CMH_sample62\MSfragger_70aa\20250113_NS_10098_CMH_sample62\interact.pep.xml	AEEAFDLWNECAK	AEEAFDLWNECAK	.AEEAFDLWNECAK.ACVIDIKD	-	A	13	2	2982.59	1451.61	1451.61	726.812	726.812	1581.68	791.846	-130.067	1.839e-11	36.674	12.328	1	2	0	1	13	0	11C(57.0214)		AEEAFDLwNECAK	A(15.95)E(15.95)E(15.95)A(17.94)F(22.29)D(26.97)L(31.69)W(36.67)N(34.22)E(29.52)C(25.21)A(21.29)K(19.46)	W8	1	A(7.64)E(7.64)E(7.64)A(9.20)F(10.89)D(12.61)L(14.24)W(16.23)N(16.17)E(14.07)C(12.41)A(11.43)K(10.40)	A(5)E(5)E(5)A(6)F(7)D(8)L(9)W(10)N(10)E(9)C(8)A(7)K(6)	36.6741	19	34.222	18	17.368	10	16.2263	10	18.0403	11	0	FALSE	IPI:EPA6-SP|NS:P00005|EPA6-SP	IPI:EPA6-SP|NS:P00005|EPA6-SP	IPI:EPA6-SP|NS:P00005|EPA6-SP
20250113_NS-10098_CMH_sample62.08492.08492.2	C:\Users\nichollass\Desktop\2025_Jan_CMH_sample62\MSfragger_70aa\20250113_NS_10098_CMH_sample62\interact.pep.xml	AEEAFDLWNECAK	AEEAFDLWNECAK	.AEEAFDLWNECAK.ACVIDIKD	-	A	13	2	2997.38	1510.64	1510.64	756.326	756.327	1581.68	791.846	-71.0383	2.084e-11	27.479	25.434	1	2	0	1	13	0	11C(57.0214)	Mod1: Deletion of A (PeakApex: -71.0370, Theoretical: -71.0371)	AEeAFDLWNECAK	A(25.43)E(25.43)E(27.48)A(27.35)F(22.68)D(18.37)L(14.39)W(10.46)N(7.04)E(5.20)C(3.30)A(3.34)K(1.95)	E3	1	A(7.66)E(7.66)E(7.66)A(5.37)F(3.22)D(1.84)L(0.74)W(0.04)N(0.04)E(0.04)C(0.04)A(1.14)K(1.14)	A(6)E(6)E(6)A(6)F(5)D(4)L(3)W(2)N(1)E(1)C(1)A(2)K(2)	27.4792	17	27.3497	17	18.5921	12	7.65596	6	8.79507	8	0	FALSE	IPI:EPA6-SP|NS:P00005|EPA6-SP	IPI:EPA6-SP|NS:P00005|EPA6-SP	IPI:EPA6-SP|NS:P00005|EPA6-SP
20250113_NS-10098_CMH_sample62.08493.08493.2	C:\Users\nichollass\Desktop\2025_Jan_CMH_sample62\MSfragger_70aa\20250113_NS_10098_CMH_sample62\interact.pep.xml	AEEAFDLWNECAK	AEEAFDLWNECAK	.AEEAFDLWNECAK.ACVIDIKD	-	A	13	2	2997.54	1510.64	1510.64	756.326	756.327	1581.68	791.846	-71.0383	0.0313148	12.517	12.517	0.6878	2	0	1	13	0	11C(57.0214)	Mod1: Deletion of A (PeakApex: -71.0370, Theoretical: -71.0371)	aEEAFDLWNECAK	A(12.52)E(9.75)E(9.75)A(9.70)F(7.72)D(5.88)L(4.29)W(2.36)N(1.08)E(1.08)C(1.08)A(1.08)K(1.08)	A1	1	A(0.30)E(0.30)E(0.30)A(1.37)F(1.37)D(1.37)L(1.37)W(1.08)N(1.08)E(1.08)C(1.08)A(1.08)K(1.08)	A(1)E(1)E(1)A(2)F(2)D(2)L(2)W(1)N(1)E(1)C(1)A(1)K(1)	12.5175	8	9.7509	7	12.2211	7	1.37344	2	1.37344	2	0	FALSE	IPI:EPA6-SP|NS:P00005|EPA6-SP	IPI:EPA6-SP|NS:P00005|EPA6-SP	IPI:EPA6-SP|NS:P00005|EPA6-SP
20250113_NS-10098_CMH_sample62.08494.08494.2	C:\Users\nichollass\Desktop\2025_Jan_CMH_sample62\MSfragger_70aa\20250113_NS_10098_CMH_sample62\interact.pep.xml	AEEAFDLWNECAK	AEEAFDLWNECAK	.AEEAFDLWNECAK.ACVIDIKD	-	A	13	2	2997.92	1510.64	1510.64	756.326	756.327	1581.68	791.846	-71.0383	2.93765e-06	27.628	27.585	1	2	0	1	13	0	11C(57.0214)	Mod1: Deletion of A (PeakApex: -71.0370, Theoretical: -71.0371)	AEEaFDLWNECAK	A(27.59)E(27.59)E(27.59)A(27.63)F(23.21)D(18.90)L(14.92)W(10.45)N(5.88)E(2.99)C(0.86)A(1.96)K(0.86)	A4	1	A(13.94)E(13.94)E(13.94)A(11.88)F(9.71)D(7.71)L(5.85)W(3.80)N(1.96)E(0.86)C(0.17)A(0.17)K(0.17)	A(9)E(9)E(9)A(9)F(8)D(7)L(6)W(5)N(4)E(3)C(2)A(2)K(1)	27.6285	17	27.5856	17	14.3368	10	13.9419	9	14.1108	10	0	FALSE	IPI:EPA6-SP|NS:P00005|EPA6-SP	IPI:EPA6-SP|NS:P00005|EPA6-SP	IPI:EPA6-SP|NS:P00005|EPA6-SP
20250113_NS-10098_CMH_sample62.08466.08466.2	C:\Users\nichollass\Desktop\2025_Jan_CMH_sample62\MSfragger_70aa\20250113_NS_10098_CMH_sample62\interact.pep.xml	AEEAFDLWNECAK	AEEAFDLWNECAK	.AEEAFDLWNECAK.ACVIDIKD	-	A	13	2	2991.56	1511.66	1511.66	756.836	756.836	1581.68	791.846	-70.0195	6.0355e-08	19.157	18.437	1	2	0	1	13	0	11C(57.0214)		aeeAFDLWNECAK	A(18.02)E(18.02)E(18.02)A(16.81)F(14.55)D(12.29)L(10.20)W(7.99)N(5.83)E(4.12)C(2.33)A(1.14)K(1.14)	A1;E2;E3	3	A(0.00)E(0.00)E(0.00)A(0.00)F(0.00)D(0.00)L(0.00)W(0.00)N(0.00)E(0.00)C(0.00)A(0.00)K(0.00)	A(0)E(0)E(0)A(0)F(0)D(0)L(0)W(0)N(0)E(0)C(0)A(0)K(0)	18.0187	11	16.8097	11	19.1578	12	0	0	0	0	0	FALSE	IPI:EPA6-SP|NS:P00005|EPA6-SP	IPI:EPA6-SP|NS:P00005|EPA6-SP	IPI:EPA6-SP|NS:P00005|EPA6-SP
20250113_NS-10098_CMH_sample62.08467.08467.2	C:\Users\nichollass\Desktop\2025_Jan_CMH_sample62\MSfragger_70aa\20250113_NS_10098_CMH_sample62\interact.pep.xml	AEEAFDLWNECAK	AEEAFDLWNECAK	.AEEAFDLWNECAK.ACVIDIKD	-	A	13	2	2991.69	1511.66	1511.66	756.836	756.836	1581.68	791.846	-70.0195	6.11435e-05	16.467	16.437	0.9813	2	0	1	13	0	11C(57.0214)		aEEAFDLWNECAK	A(16.44)E(13.71)E(13.71)A(11.50)F(9.46)D(7.34)L(5.50)W(3.29)N(1.44)E(0.13)C(0.13)A(0.13)K(0.03)	A1	1	A(0.00)E(0.00)E(0.00)A(0.00)F(0.00)D(0.00)L(0.00)W(0.00)N(0.00)E(0.00)C(0.00)A(0.00)K(0.00)	A(0)E(0)E(0)A(0)F(0)D(0)L(0)W(0)N(0)E(0)C(0)A(0)K(0)	16.4374	9	13.7146	8	16.4679	10	0	0	0	0	0	FALSE	IPI:EPA6-SP|NS:P00005|EPA6-SP	IPI:EPA6-SP|NS:P00005|EPA6-SP	IPI:EPA6-SP|NS:P00005|EPA6-SP
20250113_NS-10098_CMH_sample62.08468.08468.2	C:\Users\nichollass\Desktop\2025_Jan_CMH_sample62\MSfragger_70aa\20250113_NS_10098_CMH_sample62\interact.pep.xml	AEEAFDLWNECAK	AEEAFDLWNECAK	.AEEAFDLWNECAK.ACVIDIKD	-	A	13	2	2992.04	1511.66	1511.66	756.836	756.836	1581.68	791.846	-70.0195	0.0086846	14.745	14.052	0.7409	2	0	1	13	0	11C(57.0214)		aeeAFDLWNECAK	A(14.05)E(14.05)E(14.05)A(11.93)F(9.93)D(7.95)L(6.15)W(4.06)N(1.63)E(0.00)C(0.00)A(0.69)K(0.69)	A1;E2;E3	3	A(0.00)E(0.00)E(0.00)A(0.00)F(0.00)D(0.00)L(0.00)W(0.00)N(0.00)E(0.00)C(0.00)A(0.00)K(0.00)	A(0)E(0)E(0)A(0)F(0)D(0)L(0)W(0)N(0)E(0)C(0)A(0)K(0)	14.0525	8	11.9332	8	14.7457	10	0	0	0	0	0	FALSE	IPI:EPA6-SP|NS:P00005|EPA6-SP	IPI:EPA6-SP|NS:P00005|EPA6-SP	IPI:EPA6-SP|NS:P00005|EPA6-SP
20250113_NS-10098_CMH_sample62.12412.12412.2	C:\Users\nichollass\Desktop\2025_Jan_CMH_sample62\MSfragger_70aa\20250113_NS_10098_CMH_sample62\interact.pep.xml	AEEAFDLWNECAK	n[43]AEEAFDLWNECAK	.AEEAFDLWNECAK.ACVIDIKD	-	A	13	2	4128.64	1580.64	1580.65	791.329	791.33	1623.69	812.851	-43.0416	6.09e-11	29.007	17.985	1	2	0	1	13	0	11C(57.0214), N-term(42.0106)		aeeAFDLWNECAK	A(29.01)E(29.01)E(29.01)A(24.55)F(20.04)D(15.77)L(11.80)W(7.53)N(3.93)E(2.14)C(0.69)A(0.00)K(0.00)	A1;E2;E3	3	A(11.02)E(11.02)E(11.02)A(8.96)F(6.77)D(4.95)L(3.10)W(1.26)N(0.09)E(0.09)C(0.00)A(0.00)K(0.00)	A(7)E(7)E(7)A(6)F(5)D(4)L(3)W(2)N(1)E(1)C(0)A(0)K(0)	29.0073	17	24.5487	15	17.9854	11	11.022	7	11.022	7	0	FALSE	IPI:EPA6-SP|NS:P00005|EPA6-SP	IPI:EPA6-SP|NS:P00005|EPA6-SP	IPI:EPA6-SP|NS:P00005|EPA6-SP
20250113_NS-10098_CMH_sample62.08689.08689.2	C:\Users\nichollass\Desktop\2025_Jan_CMH_sample62\MSfragger_70aa\20250113_NS_10098_CMH_sample62\interact.pep.xml	AEEAFDLWNECAK	AEEAFDLWNECAK	.AEEAFDLWNECAK.ACVIDIKD	-	A	13	2	3042.11	1551.66	1551.67	776.839	776.84	1581.68	791.846	-30.0116	0	36.223	36.223	1	2	0	1	13	0	11C(57.0214)	Mod1: Proline oxidation to pyrrolidinone/Decarboxylation (Theoretical: -30.0106)	aeEAFDLWNECAK	A(36.22)E(36.22)E(32.23)A(27.59)F(23.25)D(19.11)L(14.78)W(15.05)N(11.45)E(8.52)C(6.42)A(5.31)K(4.61)	A1;E2	2	A(15.95)E(15.95)E(12.21)A(10.01)F(8.03)D(6.20)L(4.01)W(6.52)N(5.30)E(4.61)C(4.61)A(4.61)K(4.61)	A(9)E(9)E(8)A(7)F(6)D(5)L(4)W(4)N(3)E(2)C(1)A(1)K(1)	36.2236	20	32.2335	19	20.2701	12	15.9535	9	20.5586	10	0	FALSE	IPI:EPA6-SP|NS:P00005|EPA6-SP	IPI:EPA6-SP|NS:P00005|EPA6-SP	IPI:EPA6-SP|NS:P00005|EPA6-SP
20250113_NS-10098_CMH_sample62.08690.08690.2	C:\Users\nichollass\Desktop\2025_Jan_CMH_sample62\MSfragger_70aa\20250113_NS_10098_CMH_sample62\interact.pep.xml	AEEAFDLWNECAK	AEEAFDLWNECAK	.AEEAFDLWNECAK.ACVIDIKD	-	A	13	2	3042.44	1551.66	1551.67	776.839	776.84	1581.68	791.846	-30.0116	0.263481	9.817	7.902	0.1791	2	0	1	13	0	11C(57.0214)	Mod1: Proline oxidation to pyrrolidinone/Decarboxylation (Theoretical: -30.0106)	AeEAFDLWNECAK	A(7.90)E(9.82)E(8.26)A(5.71)F(3.98)D(2.14)L(0.69)W(0.69)N(0.00)E(0.00)C(0.00)A(0.00)K(0.00)	E2	1	A(1.56)E(1.56)E(0.00)A(0.00)F(0.00)D(0.00)L(0.00)W(0.00)N(0.00)E(0.00)C(0.00)A(0.00)K(0.00)	A(2)E(3)E(2)A(2)F(2)D(2)L(1)W(1)N(1)E(1)C(1)A(1)K(1)	9.81734	8	8.25877	7	6.34437	5	1.55857	2	1.55857	3	0	FALSE	IPI:EPA6-SP|NS:P00005|EPA6-SP	IPI:EPA6-SP|NS:P00005|EPA6-SP	IPI:EPA6-SP|NS:P00005|EPA6-SP
20250113_NS-10098_CMH_sample62.08691.08691.2	C:\Users\nichollass\Desktop\2025_Jan_CMH_sample62\MSfragger_70aa\20250113_NS_10098_CMH_sample62\interact.pep.xml	AEEAFDLWNECAK	AEEAFDLWNECAK	.AEEAFDLWNECAK.ACVIDIKD	-	A	13	2	3043	1551.66	1551.67	776.839	776.84	1581.68	791.846	-30.0116	8.43334e-08	34.796	34.796	1	2	0	1	13	0	11C(57.0214)	Mod1: Proline oxidation to pyrrolidinone/Decarboxylation (Theoretical: -30.0106)	aeEAFDLWNECAK	A(34.80)E(34.80)E(32.00)A(27.59)F(25.58)D(21.52)L(16.78)W(12.65)N(8.50)E(6.97)C(3.54)A(2.09)K(0.00)	A1;E2	2	A(16.59)E(16.59)E(16.59)A(14.37)F(14.37)D(12.27)L(9.71)W(7.69)N(5.73)E(4.05)C(2.31)A(1.19)K(0.00)	A(9)E(9)E(9)A(8)F(8)D(7)L(6)W(5)N(4)E(3)C(2)A(1)K(0)	34.7962	18	32.0034	17	18.2083	10	16.5879	9	16.5879	9	0	FALSE	IPI:EPA6-SP|NS:P00005|EPA6-SP	IPI:EPA6-SP|NS:P00005|EPA6-SP	IPI:EPA6-SP|NS:P00005|EPA6-SP
20250113_NS-10098_CMH_sample62.11817.11817.2	C:\Users\nichollass\Desktop\2025_Jan_CMH_sample62\MSfragger_70aa\20250113_NS_10098_CMH_sample62\interact.pep.xml	AEEAFDLWNECAK	AEEAFDLWNECAK	.AEEAFDLWNECAK.ACVIDIKD	-	A	13	2	3944.62	1563.67	1563.67	782.84	782.84	1581.68	791.846	-18.0106	0.000154919	16.599	10.457	0.9711	2	0	1	13	0	11C(57.0214)	Mod1: Dehydration/Pyro-glu from E (PeakApex: -18.0104, Theoretical: -18.0106)	AEEAFDLWNECAk	A(0.00)E(0.00)E(1.05)A(2.12)F(3.54)D(5.08)L(5.08)W(5.94)N(8.98)E(8.98)C(10.31)A(11.93)K(16.60)	K13	1	A(0.00)E(0.00)E(0.00)A(0.00)F(0.00)D(0.00)L(0.00)W(0.87)N(2.14)E(2.14)C(3.47)A(5.09)K(7.69)	A(0)E(0)E(0)A(0)F(0)D(0)L(0)W(1)N(2)E(2)C(3)A(4)K(5)	16.5996	11	11.9297	9	8.91159	6	7.68803	5	7.68803	5	0	FALSE	IPI:EPA6-SP|NS:P00005|EPA6-SP	IPI:EPA6-SP|NS:P00005|EPA6-SP	IPI:EPA6-SP|NS:P00005|EPA6-SP
20250113_NS-10098_CMH_sample62.08429.08429.2	C:\Users\nichollass\Desktop\2025_Jan_CMH_sample62\MSfragger_70aa\20250113_NS_10098_CMH_sample62\interact.pep.xml	AEEAFDLWNECAK	AEEAFDLWNECAK	.AEEAFDLWNECAK.ACVIDIKD	-	A	13	2	2984.48	1563.67	1563.67	782.84	782.841	1581.68	791.846	-18.0092	0	37.073	20.906	1	2	0	1	13	0	11C(57.0214)	Mod1: Dehydration/Pyro-glu from E (PeakApex: -18.0104, Theoretical: -18.0106)	AEEAFdLWNECAK	A(20.91)E(23.22)E(28.35)A(32.87)F(34.94)D(37.07)L(34.47)W(31.85)N(31.65)E(31.72)C(27.08)A(24.80)K(24.84)	D6	1	A(4.93)E(4.93)E(5.72)A(7.36)F(9.32)D(11.37)L(9.38)W(7.13)N(7.13)E(9.52)C(8.83)A(8.83)K(11.11)	A(4)E(5)E(6)A(7)F(8)D(9)L(8)W(7)N(7)E(8)C(7)A(7)K(7)	37.0733	20	34.9366	19	29.7027	17	11.375	9	16.044	11	0	FALSE	IPI:EPA6-SP|NS:P00005|EPA6-SP	IPI:EPA6-SP|NS:P00005|EPA6-SP	IPI:EPA6-SP|NS:P00005|EPA6-SP
20250113_NS-10098_CMH_sample62.08430.08430.2	C:\Users\nichollass\Desktop\2025_Jan_CMH_sample62\MSfragger_70aa\20250113_NS_10098_CMH_sample62\interact.pep.xml	AEEAFDLWNECAK	AEEAFDLWNECAK	.AEEAFDLWNECAK.ACVIDIKD	-	A	13	2	2984.6	1563.67	1563.67	782.84	782.841	1581.68	791.846	-18.0092	3.24276e-09	27.652	18.216	1	2	0	1	13	0	11C(57.0214)	Mod1: Dehydration/Pyro-glu from E (PeakApex: -18.0104, Theoretical: -18.0106)	AEEAFdLWNECAK	A(18.22)E(20.59)E(19.78)A(23.84)F(25.66)D(27.65)L(23.26)W(20.71)N(20.52)E(18.48)C(16.53)A(16.53)K(14.77)	D6	1	A(2.50)E(2.87)E(2.87)A(4.67)F(6.33)D(8.07)L(6.70)W(5.57)N(5.57)E(5.57)C(5.57)A(5.57)K(5.57)	A(2)E(3)E(3)A(4)F(5)D(6)L(5)W(4)N(4)E(4)C(4)A(4)K(4)	27.6526	16	25.6632	15	24.9205	15	8.06537	6	8.06537	6	0	FALSE	IPI:EPA6-SP|NS:P00005|EPA6-SP	IPI:EPA6-SP|NS:P00005|EPA6-SP	IPI:EPA6-SP|NS:P00005|EPA6-SP
20250113_NS-10098_CMH_sample62.08431.08431.2	C:\Users\nichollass\Desktop\2025_Jan_CMH_sample62\MSfragger_70aa\20250113_NS_10098_CMH_sample62\interact.pep.xml	AEEAFDLWNECAK	AEEAFDLWNECAK	.AEEAFDLWNECAK.ACVIDIKD	-	A	13	2	2984.95	1563.67	1563.67	782.84	782.841	1581.68	791.846	-18.0092	7.01859e-08	37.115	28.373	1	2	0	1	13	0	11C(57.0214)	Mod1: Dehydration/Pyro-glu from E (PeakApex: -18.0104, Theoretical: -18.0106)	AEEAFdLWNECAK	A(28.37)E(28.37)E(30.62)A(32.65)F(34.81)D(37.12)L(34.59)W(29.34)N(29.84)E(27.75)C(25.84)A(23.58)K(23.57)	D6	1	A(11.86)E(11.86)E(14.74)A(15.97)F(17.80)D(19.79)L(17.57)W(14.65)N(14.65)E(13.07)C(11.57)A(10.23)K(7.92)	A(6)E(6)E(7)A(8)F(9)D(10)L(9)W(8)N(8)E(7)C(6)A(5)K(4)	37.1156	18	34.8147	17	32.1526	16	19.7865	10	19.7865	10	0	FALSE	IPI:EPA6-SP|NS:P00005|EPA6-SP	IPI:EPA6-SP|NS:P00005|EPA6-SP	IPI:EPA6-SP|NS:P00005|EPA6-SP
20250113_NS-10098_CMH_sample62.08822.08822.2	C:\Users\nichollass\Desktop\2025_Jan_CMH_sample62\MSfragger_70aa\20250113_NS_10098_CMH_sample62\interact.pep.xml	AEEAFDLWNECAK	AEEAFDLWNECAK	.AEEAFDLWNECAK.ACVIDIKD	-	A	13	2	3068.96	1564.65	1564.65	783.331	783.332	1581.68	791.846	-17.0279	1.35441e-05	25.973	5.745	1	2	0	1	13	0	11C(57.0214)	Mod1: Pyro-glu from Q/Loss of ammonia (PeakApex: -17.0280, Theoretical: -17.0265)	AEEAFDLWNECAk	A(0.00)E(0.00)E(0.64)A(2.90)F(6.27)D(9.51)L(12.88)W(16.89)N(20.88)E(20.88)C(23.47)A(23.47)K(25.97)	K13	1	A(0.00)E(0.00)E(0.00)A(0.98)F(2.73)D(4.33)L(5.88)W(7.86)N(9.78)E(9.78)C(9.78)A(9.78)K(9.78)	A(0)E(0)E(0)A(1)F(2)D(3)L(4)W(5)N(6)E(6)C(6)A(6)K(6)	25.9738	15	23.4662	14	16.1892	9	9.78468	6	9.78468	6	0	FALSE	IPI:EPA6-SP|NS:P00005|EPA6-SP	IPI:EPA6-SP|NS:P00005|EPA6-SP	IPI:EPA6-SP|NS:P00005|EPA6-SP
20250113_NS-10098_CMH_sample62.08823.08823.2	C:\Users\nichollass\Desktop\2025_Jan_CMH_sample62\MSfragger_70aa\20250113_NS_10098_CMH_sample62\interact.pep.xml	AEEAFDLWNECAK	AEEAFDLWNECAK	.AEEAFDLWNECAK.ACVIDIKD	-	A	13	2	3069.37	1564.65	1564.65	783.331	783.332	1581.68	791.846	-17.0279	4.6198e-10	27.408	12.567	1	2	0	1	13	0	11C(57.0214)	Mod1: Pyro-glu from Q/Loss of ammonia (PeakApex: -17.0280, Theoretical: -17.0265)	AEEAFDLWnecAK	A(4.23)E(4.23)E(7.43)A(9.97)F(14.02)D(18.28)L(22.39)W(24.77)N(27.41)E(27.41)C(27.41)A(25.42)K(23.51)	N9;E10;C11	3	A(3.26)E(3.26)E(5.50)A(7.37)F(9.42)D(11.47)L(13.27)W(15.50)N(17.65)E(17.65)C(17.65)A(16.60)K(14.39)	A(2)E(2)E(3)A(4)F(5)D(6)L(7)W(8)N(9)E(9)C(9)A(8)K(7)	27.4087	14	25.4181	13	10.0948	7	17.6528	9	17.6528	9	0	FALSE	IPI:EPA6-SP|NS:P00005|EPA6-SP	IPI:EPA6-SP|NS:P00005|EPA6-SP	IPI:EPA6-SP|NS:P00005|EPA6-SP
20250113_NS-10098_CMH_sample62.08824.08824.2	C:\Users\nichollass\Desktop\2025_Jan_CMH_sample62\MSfragger_70aa\20250113_NS_10098_CMH_sample62\interact.pep.xml	AEEAFDLWNECAK	AEEAFDLWNECAK	.AEEAFDLWNECAK.ACVIDIKD	-	A	13	2	3069.51	1564.65	1564.65	783.331	783.332	1581.68	791.846	-17.0279	1.131e-11	32.952	12.951	1	2	0	1	13	0	11C(57.0214)	Mod1: Pyro-glu from Q/Loss of ammonia (PeakApex: -17.0280, Theoretical: -17.0265)	AEEAFDLWneCAK	A(2.71)E(2.71)E(8.00)A(11.70)F(15.65)D(19.70)L(23.81)W(28.36)N(32.95)E(32.95)C(30.64)A(30.65)K(26.34)	N9;E10	2	A(0.00)E(0.00)E(0.73)A(2.54)F(4.44)D(6.31)L(8.13)W(10.28)N(12.38)E(12.38)C(12.38)A(14.49)K(14.49)	A(1)E(1)E(2)A(3)F(4)D(5)L(6)W(7)N(8)E(8)C(8)A(9)K(8)	32.953	18	30.652	17	14.5557	10	14.4916	9	14.4916	9	0	FALSE	IPI:EPA6-SP|NS:P00005|EPA6-SP	IPI:EPA6-SP|NS:P00005|EPA6-SP	IPI:EPA6-SP|NS:P00005|EPA6-SP
20250113_NS-10098_CMH_sample62.09748.09748.2	C:\Users\nichollass\Desktop\2025_Jan_CMH_sample62\MSfragger_70aa\20250113_NS_10098_CMH_sample62\interact.pep.xml	AEEAFDLWNECAK	n[43]AEEAFDLWNECAK	.AEEAFDLWNECAK.ACVIDIKD	-	A	13	2	3327.73	1607.69	1607.69	804.853	804.853	1623.69	812.851	-15.9954	1.09522e-08	39.342	39.342	1	2	0	1	13	0	11C(57.0214), N-term(42.0106)	Mod1: reduction (Theoretical: -15.9949)	aeEAFDLWNECAK	A(39.34)E(39.34)E(34.78)A(30.39)F(25.97)D(21.75)L(17.31)W(15.49)N(10.93)E(7.76)C(3.30)A(2.17)K(0.00)	A1;E2	2	A(20.67)E(20.67)E(18.36)A(16.11)F(13.81)D(11.76)L(9.14)W(9.14)N(6.86)E(5.29)C(3.30)A(2.17)K(0.00)	A(10)E(10)E(9)A(8)F(7)D(6)L(5)W(5)N(4)E(3)C(2)A(1)K(0)	39.3427	19	34.7838	17	18.6777	9	20.6651	10	20.6651	10	0	FALSE	IPI:EPA6-SP|NS:P00005|EPA6-SP	IPI:EPA6-SP|NS:P00005|EPA6-SP	IPI:EPA6-SP|NS:P00005|EPA6-SP
20250113_NS-10098_CMH_sample62.09754.09754.2	C:\Users\nichollass\Desktop\2025_Jan_CMH_sample62\MSfragger_70aa\20250113_NS_10098_CMH_sample62\interact.pep.xml	AEEAFDLWNECAK	n[43]AEEAFDLWNECAK	.AEEAFDLWNECAK.ACVIDIKD	-	A	13	2	3328.77	1607.69	1607.69	804.853	804.853	1623.69	812.851	-15.9954	8.26513e-09	38.831	38.831	1	2	0	1	13	0	11C(57.0214), N-term(42.0106)	Mod1: reduction (Theoretical: -15.9949)	aeEAFDLWNECAK	A(38.83)E(38.83)E(34.31)A(29.93)F(25.49)D(21.32)L(16.58)W(15.16)N(10.43)E(7.15)C(1.46)A(0.26)K(0.00)	A1;E2	2	A(20.63)E(20.63)E(18.32)A(16.06)F(13.67)D(11.56)L(8.62)W(8.62)N(6.01)E(4.27)C(1.46)A(0.26)K(0.00)	A(10)E(10)E(9)A(8)F(7)D(6)L(5)W(5)N(4)E(3)C(2)A(1)K(0)	38.8317	19	34.3064	17	18.2022	9	20.6296	10	20.6296	10	0	FALSE	IPI:EPA6-SP|NS:P00005|EPA6-SP	IPI:EPA6-SP|NS:P00005|EPA6-SP	IPI:EPA6-SP|NS:P00005|EPA6-SP
20250113_NS-10098_CMH_sample62.10780.10780.2	C:\Users\nichollass\Desktop\2025_Jan_CMH_sample62\MSfragger_70aa\20250113_NS_10098_CMH_sample62\interact.pep.xml	AEEAFDLWNECAK	n[43]AEEAFDLWNECAK	.AEEAFDLWNECAK.ACVIDIKD	-	A	13	2	3612.98	1607.78	1607.79	804.9	804.9	1623.69	812.851	-15.901	4.0186e-05	19.369	19.369	0.9897	2	0	1	13	0	11C(57.0214), N-term(42.0106)		aeEAFDLWNECAK	A(19.37)E(19.37)E(17.12)A(14.94)F(12.81)D(10.67)L(8.92)W(7.33)N(5.19)E(3.69)C(2.24)A(2.24)K(0.00)	A1;E2	2	A(2.24)E(2.24)E(2.24)A(2.24)F(2.24)D(2.24)L(2.24)W(2.24)N(2.24)E(2.24)C(2.24)A(2.24)K(0.00)	A(1)E(1)E(1)A(1)F(1)D(1)L(1)W(1)N(1)E(1)C(1)A(1)K(0)	19.3692	10	17.1209	9	17.1323	9	2.23698	1	2.23698	1	0	FALSE	IPI:EPA6-SP|NS:P00005|EPA6-SP	IPI:EPA6-SP|NS:P00005|EPA6-SP	IPI:EPA6-SP|NS:P00005|EPA6-SP
20250113_NS-10098_CMH_sample62.12411.12411.2	C:\Users\nichollass\Desktop\2025_Jan_CMH_sample62\MSfragger_70aa\20250113_NS_10098_CMH_sample62\interact.pep.xml	AEEAFDLWNECAK	AEEAFDLWNECAK	.AEEAFDLWNECAK.ACVIDIKD	-	A	13	2	4128.3	1580.64	1580.65	791.329	791.33	1581.68	791.846	-1.031	3.85182e-08	25.451	24.105	1	2	0	1	13	0	11C(57.0214)	Mod1: Lysine oxidation to aminoadipic semialdehyde (PeakApex: -1.0304, Theoretical: -1.0316)																	0	FALSE	IPI:EPA6-SP|NS:P00005|EPA6-SP	IPI:EPA6-SP|NS:P00005|EPA6-SP	IPI:EPA6-SP|NS:P00005|EPA6-SP
20250113_NS-10098_CMH_sample62.08383.08383.3	C:\Users\nichollass\Desktop\2025_Jan_CMH_sample62\MSfragger_70aa\20250113_NS_10098_CMH_sample62\interact.pep.xml	AEEAFDLWNECAK	AEEAFDLWNECAK	.AEEAFDLWNECAK.ACVIDIKD	-	A	13	3	2975.48	1580.67	1580.67	527.897	527.896	1581.68	528.233	-1.009	0.000131456	19.274	9.064	0.9782	2	0	1	13	0	11C(57.0214)	Mod1: Isotopic peak error (Theoretical: -1.0024)																	0	FALSE	IPI:EPA6-SP|NS:P00005|EPA6-SP	IPI:EPA6-SP|NS:P00005|EPA6-SP	IPI:EPA6-SP|NS:P00005|EPA6-SP
20250113_NS-10098_CMH_sample62.08384.08384.3	C:\Users\nichollass\Desktop\2025_Jan_CMH_sample62\MSfragger_70aa\20250113_NS_10098_CMH_sample62\interact.pep.xml	AEEAFDLWNECAK	AEEAFDLWNECAK	.AEEAFDLWNECAK.ACVIDIKD	-	A	13	3	2975.62	1580.67	1580.67	527.897	527.896	1581.68	528.233	-1.009	0.0402369	9.17	6.396	0.5596	2	0	1	13	0	11C(57.0214)	Mod1: Isotopic peak error (Theoretical: -1.0024)																	0	FALSE	IPI:EPA6-SP|NS:P00005|EPA6-SP	IPI:EPA6-SP|NS:P00005|EPA6-SP	IPI:EPA6-SP|NS:P00005|EPA6-SP
20250113_NS-10098_CMH_sample62.08386.08386.3	C:\Users\nichollass\Desktop\2025_Jan_CMH_sample62\MSfragger_70aa\20250113_NS_10098_CMH_sample62\interact.pep.xml	AEEAFDLWNECAK	AEEAFDLWNECAK	.AEEAFDLWNECAK.ACVIDIKD	-	A	13	3	2976.16	1580.67	1580.67	527.897	527.896	1581.68	528.233	-1.009	3.506e-11	28.951	16.49	1	2	0	1	13	0	11C(57.0214)	Mod1: Isotopic peak error (Theoretical: -1.0024)																	0	FALSE	IPI:EPA6-SP|NS:P00005|EPA6-SP	IPI:EPA6-SP|NS:P00005|EPA6-SP	IPI:EPA6-SP|NS:P00005|EPA6-SP
20250113_NS-10098_CMH_sample62.11875.11875.2	C:\Users\nichollass\Desktop\2025_Jan_CMH_sample62\MSfragger_70aa\20250113_NS_10098_CMH_sample62\interact.pep.xml	AEEAFDLWNECAK	AEEAFDLWNECAK	.AEEAFDLWNECAK.ACVIDIKD	-	A	13	2	3964.19	1581.68	1581.67	791.845	791.845	1581.68	791.846	-0.002	0	35.651	7.442	1	2	0	1	13	0	11C(57.0214)																		0	FALSE	IPI:EPA6-SP|NS:P00005|EPA6-SP	IPI:EPA6-SP|NS:P00005|EPA6-SP	IPI:EPA6-SP|NS:P00005|EPA6-SP
20250113_NS-10098_CMH_sample62.11876.11876.2	C:\Users\nichollass\Desktop\2025_Jan_CMH_sample62\MSfragger_70aa\20250113_NS_10098_CMH_sample62\interact.pep.xml	AEEAFDLWNECAK	AEEAFDLWNECAK	.AEEAFDLWNECAK.ACVIDIKD	-	A	13	2	3964.52	1581.68	1581.67	791.845	791.845	1581.68	791.846	-0.002	1.85391e-06	20.194	7.458	1	2	0	1	13	0	11C(57.0214)																		0	FALSE	IPI:EPA6-SP|NS:P00005|EPA6-SP	IPI:EPA6-SP|NS:P00005|EPA6-SP	IPI:EPA6-SP|NS:P00005|EPA6-SP
20250113_NS-10098_CMH_sample62.11877.11877.2	C:\Users\nichollass\Desktop\2025_Jan_CMH_sample62\MSfragger_70aa\20250113_NS_10098_CMH_sample62\interact.pep.xml	AEEAFDLWNECAK	AEEAFDLWNECAK	.AEEAFDLWNECAK.ACVIDIKD	-	A	13	2	3965.1	1581.68	1581.67	791.845	791.845	1581.68	791.846	-0.002	2.6592e-08	37.801	10.625	1	2	0	1	13	0	11C(57.0214)																		0	FALSE	IPI:EPA6-SP|NS:P00005|EPA6-SP	IPI:EPA6-SP|NS:P00005|EPA6-SP	IPI:EPA6-SP|NS:P00005|EPA6-SP
20250113_NS-10098_CMH_sample62.10365.10365.2	C:\Users\nichollass\Desktop\2025_Jan_CMH_sample62\MSfragger_70aa\20250113_NS_10098_CMH_sample62\interact.pep.xml	AEEAFDLWNECAK	n[43]AEEAFDLWNECAK	.AEEAFDLWNECAK.ACVIDIKD	-	A	13	2	3489.78	1623.69	1623.69	812.85	812.85	1623.69	812.851	-0.0013	0	36.948	25.599	1	2	0	1	13	0	11C(57.0214), N-term(42.0106)																		0	FALSE	IPI:EPA6-SP|NS:P00005|EPA6-SP	IPI:EPA6-SP|NS:P00005|EPA6-SP	IPI:EPA6-SP|NS:P00005|EPA6-SP
20250113_NS-10098_CMH_sample62.10367.10367.2	C:\Users\nichollass\Desktop\2025_Jan_CMH_sample62\MSfragger_70aa\20250113_NS_10098_CMH_sample62\interact.pep.xml	AEEAFDLWNECAK	n[43]AEEAFDLWNECAK	.AEEAFDLWNECAK.ACVIDIKD	-	A	13	2	3490.68	1623.69	1623.69	812.85	812.85	1623.69	812.851	-0.0013	1.7002e-08	37.578	21.484	1	2	0	1	13	0	11C(57.0214), N-term(42.0106)																		0	FALSE	IPI:EPA6-SP|NS:P00005|EPA6-SP	IPI:EPA6-SP|NS:P00005|EPA6-SP	IPI:EPA6-SP|NS:P00005|EPA6-SP
20250113_NS-10098_CMH_sample62.15711.15711.2	C:\Users\nichollass\Desktop\2025_Jan_CMH_sample62\MSfragger_70aa\20250113_NS_10098_CMH_sample62\interact.pep.xml	AEEAFDLWNECAK	AEEAFDLWNECAK	.AEEAFDLWNECAK.ACVIDIKD	-	A	13	2	5222.32	1581.67	1581.68	791.844	791.845	1581.68	791.846	-0.0006	0	31.771	7.125	1	2	0	1	13	0	11C(57.0214)																		0	FALSE	IPI:EPA6-SP|NS:P00005|EPA6-SP	IPI:EPA6-SP|NS:P00005|EPA6-SP	IPI:EPA6-SP|NS:P00005|EPA6-SP
20250113_NS-10098_CMH_sample62.15712.15712.2	C:\Users\nichollass\Desktop\2025_Jan_CMH_sample62\MSfragger_70aa\20250113_NS_10098_CMH_sample62\interact.pep.xml	AEEAFDLWNECAK	AEEAFDLWNECAK	.AEEAFDLWNECAK.ACVIDIKD	-	A	13	2	5222.66	1581.67	1581.68	791.844	791.845	1581.68	791.846	-0.0006	0.261517	9.83	0	0.9767	2	0	1	13	0	11C(57.0214)																		0	FALSE	IPI:EPA6-SP|NS:P00005|EPA6-SP	IPI:EPA6-SP|NS:P00005|EPA6-SP	IPI:EPA6-SP|NS:P00005|EPA6-SP
20250113_NS-10098_CMH_sample62.15713.15713.2	C:\Users\nichollass\Desktop\2025_Jan_CMH_sample62\MSfragger_70aa\20250113_NS_10098_CMH_sample62\interact.pep.xml	AEEAFDLWNECAK	AEEAFDLWNECAK	.AEEAFDLWNECAK.ACVIDIKD	-	A	13	2	5223.23	1581.67	1581.68	791.844	791.845	1581.68	791.846	-0.0006	1.17693e-08	39.217	0	1	2	0	1	13	0	11C(57.0214)																		0	FALSE	IPI:EPA6-SP|NS:P00005|EPA6-SP	IPI:EPA6-SP|NS:P00005|EPA6-SP	IPI:EPA6-SP|NS:P00005|EPA6-SP
20250113_NS-10098_CMH_sample62.08340.08340.2	C:\Users\nichollass\Desktop\2025_Jan_CMH_sample62\MSfragger_70aa\20250113_NS_10098_CMH_sample62\interact.pep.xml	AEEAFDLWNECAK	AEEAFDLWNECAK	.AEEAFDLWNECAK.ACVIDIKD	-	A	13	2	2964.85	1581.68	1581.68	791.845	791.846	1581.68	791.846	-0.0004	3.24e-12	40.749	9.591	1	2	0	1	13	0	11C(57.0214)																		0	FALSE	IPI:EPA6-SP|NS:P00005|EPA6-SP	IPI:EPA6-SP|NS:P00005|EPA6-SP	IPI:EPA6-SP|NS:P00005|EPA6-SP
20250113_NS-10098_CMH_sample62.08341.08341.2	C:\Users\nichollass\Desktop\2025_Jan_CMH_sample62\MSfragger_70aa\20250113_NS_10098_CMH_sample62\interact.pep.xml	AEEAFDLWNECAK	AEEAFDLWNECAK	.AEEAFDLWNECAK.ACVIDIKD	-	A	13	2	2965.17	1581.68	1581.68	791.845	791.846	1581.68	791.846	-0.0004	0	38.501	8.159	1	2	0	1	13	0	11C(57.0214)																		0	FALSE	IPI:EPA6-SP|NS:P00005|EPA6-SP	IPI:EPA6-SP|NS:P00005|EPA6-SP	IPI:EPA6-SP|NS:P00005|EPA6-SP
20250113_NS-10098_CMH_sample62.08342.08342.2	C:\Users\nichollass\Desktop\2025_Jan_CMH_sample62\MSfragger_70aa\20250113_NS_10098_CMH_sample62\interact.pep.xml	AEEAFDLWNECAK	AEEAFDLWNECAK	.AEEAFDLWNECAK.ACVIDIKD	-	A	13	2	2965.62	1581.68	1581.68	791.845	791.846	1581.68	791.846	-0.0004	1.674e-11	35.794	3.188	1	2	0	1	13	0	11C(57.0214)																		0	FALSE	IPI:EPA6-SP|NS:P00005|EPA6-SP	IPI:EPA6-SP|NS:P00005|EPA6-SP	IPI:EPA6-SP|NS:P00005|EPA6-SP
20250113_NS-10098_CMH_sample62.08346.08346.2	C:\Users\nichollass\Desktop\2025_Jan_CMH_sample62\MSfragger_70aa\20250113_NS_10098_CMH_sample62\interact.pep.xml	AEEAFDLWNECAK	AEEAFDLWNECAK	.AEEAFDLWNECAK.ACVIDIKD	-	A	13	2	2966.98	1581.68	1581.68	791.845	791.846	1581.68	791.846	-0.0004	6.91545e-08	32.083	10.825	1	2	0	1	13	0	11C(57.0214)																		0	FALSE	IPI:EPA6-SP|NS:P00005|EPA6-SP	IPI:EPA6-SP|NS:P00005|EPA6-SP	IPI:EPA6-SP|NS:P00005|EPA6-SP
20250113_NS-10098_CMH_sample62.08347.08347.2	C:\Users\nichollass\Desktop\2025_Jan_CMH_sample62\MSfragger_70aa\20250113_NS_10098_CMH_sample62\interact.pep.xml	AEEAFDLWNECAK	AEEAFDLWNECAK	.AEEAFDLWNECAK.ACVIDIKD	-	A	13	2	2967.21	1581.68	1581.68	791.845	791.846	1581.68	791.846	-0.0004	1.2487e-10	35.689	10.154	1	2	0	1	13	0	11C(57.0214)																		0	FALSE	IPI:EPA6-SP|NS:P00005|EPA6-SP	IPI:EPA6-SP|NS:P00005|EPA6-SP	IPI:EPA6-SP|NS:P00005|EPA6-SP
20250113_NS-10098_CMH_sample62.08348.08348.2	C:\Users\nichollass\Desktop\2025_Jan_CMH_sample62\MSfragger_70aa\20250113_NS_10098_CMH_sample62\interact.pep.xml	AEEAFDLWNECAK	AEEAFDLWNECAK	.AEEAFDLWNECAK.ACVIDIKD	-	A	13	2	2967.67	1581.68	1581.68	791.845	791.846	1581.68	791.846	-0.0004	4.71196e-08	31.518	7.181	1	2	0	1	13	0	11C(57.0214)																		0	FALSE	IPI:EPA6-SP|NS:P00005|EPA6-SP	IPI:EPA6-SP|NS:P00005|EPA6-SP	IPI:EPA6-SP|NS:P00005|EPA6-SP
20250113_NS-10098_CMH_sample62.08562.08562.2	C:\Users\nichollass\Desktop\2025_Jan_CMH_sample62\MSfragger_70aa\20250113_NS_10098_CMH_sample62\interact.pep.xml	AEEAFDLWNECAK	AEEAFDLWNECAK	.AEEAFDLWNECAK.ACVIDIKD	-	A	13	2	3010.65	1581.67	1581.68	791.845	791.846	1581.68	791.846	-0.0004	2.59e-12	40.181	8.006	1	2	0	1	13	0	11C(57.0214)																		0	FALSE	IPI:EPA6-SP|NS:P00005|EPA6-SP	IPI:EPA6-SP|NS:P00005|EPA6-SP	IPI:EPA6-SP|NS:P00005|EPA6-SP
20250113_NS-10098_CMH_sample62.08563.08563.2	C:\Users\nichollass\Desktop\2025_Jan_CMH_sample62\MSfragger_70aa\20250113_NS_10098_CMH_sample62\interact.pep.xml	AEEAFDLWNECAK	AEEAFDLWNECAK	.AEEAFDLWNECAK.ACVIDIKD	-	A	13	2	3010.97	1581.67	1581.68	791.845	791.846	1581.68	791.846	-0.0004	3.66e-12	35.867	8.412	1	2	0	1	13	0	11C(57.0214)																		0	FALSE	IPI:EPA6-SP|NS:P00005|EPA6-SP	IPI:EPA6-SP|NS:P00005|EPA6-SP	IPI:EPA6-SP|NS:P00005|EPA6-SP
20250113_NS-10098_CMH_sample62.08564.08564.2	C:\Users\nichollass\Desktop\2025_Jan_CMH_sample62\MSfragger_70aa\20250113_NS_10098_CMH_sample62\interact.pep.xml	AEEAFDLWNECAK	AEEAFDLWNECAK	.AEEAFDLWNECAK.ACVIDIKD	-	A	13	2	3011.29	1581.67	1581.68	791.845	791.846	1581.68	791.846	-0.0004	2.29747e-08	39.055	0	1	2	0	1	13	0	11C(57.0214)																		0	FALSE	IPI:EPA6-SP|NS:P00005|EPA6-SP	IPI:EPA6-SP|NS:P00005|EPA6-SP	IPI:EPA6-SP|NS:P00005|EPA6-SP
20250113_NS-10098_CMH_sample62.08565.08565.2	C:\Users\nichollass\Desktop\2025_Jan_CMH_sample62\MSfragger_70aa\20250113_NS_10098_CMH_sample62\interact.pep.xml	AEEAFDLWNECAK	AEEAFDLWNECAK	.AEEAFDLWNECAK.ACVIDIKD	-	A	13	2	3011.34	1581.67	1581.68	791.845	791.846	1581.68	791.846	-0.0004	1.37207e-08	29.856	6.95	1	2	0	1	13	0	11C(57.0214)																		0	FALSE	IPI:EPA6-SP|NS:P00005|EPA6-SP	IPI:EPA6-SP|NS:P00005|EPA6-SP	IPI:EPA6-SP|NS:P00005|EPA6-SP
20250113_NS-10098_CMH_sample62.08566.08566.2	C:\Users\nichollass\Desktop\2025_Jan_CMH_sample62\MSfragger_70aa\20250113_NS_10098_CMH_sample62\interact.pep.xml	AEEAFDLWNECAK	AEEAFDLWNECAK	.AEEAFDLWNECAK.ACVIDIKD	-	A	13	2	3011.47	1581.67	1581.68	791.845	791.846	1581.68	791.846	-0.0004	1.0032e-08	25.916	5.652	1	2	0	1	13	0	11C(57.0214)																		0	FALSE	IPI:EPA6-SP|NS:P00005|EPA6-SP	IPI:EPA6-SP|NS:P00005|EPA6-SP	IPI:EPA6-SP|NS:P00005|EPA6-SP
20250113_NS-10098_CMH_sample62.08567.08567.2	C:\Users\nichollass\Desktop\2025_Jan_CMH_sample62\MSfragger_70aa\20250113_NS_10098_CMH_sample62\interact.pep.xml	AEEAFDLWNECAK	AEEAFDLWNECAK	.AEEAFDLWNECAK.ACVIDIKD	-	A	13	2	3011.79	1581.67	1581.68	791.845	791.846	1581.68	791.846	-0.0004	2.34018e-06	31.023	7.318	1	2	0	1	13	0	11C(57.0214)																		0	FALSE	IPI:EPA6-SP|NS:P00005|EPA6-SP	IPI:EPA6-SP|NS:P00005|EPA6-SP	IPI:EPA6-SP|NS:P00005|EPA6-SP
20250113_NS-10098_CMH_sample62.08574.08574.2	C:\Users\nichollass\Desktop\2025_Jan_CMH_sample62\MSfragger_70aa\20250113_NS_10098_CMH_sample62\interact.pep.xml	AEEAFDLWNECAK	AEEAFDLWNECAK	.AEEAFDLWNECAK.ACVIDIKD	-	A	13	2	3012.68	1581.67	1581.68	791.845	791.846	1581.68	791.846	-0.0004	2.67918	6.605	4.907	0.9623	2	0	1	13	0	11C(57.0214)																		0	FALSE	IPI:EPA6-SP|NS:P00005|EPA6-SP	IPI:EPA6-SP|NS:P00005|EPA6-SP	IPI:EPA6-SP|NS:P00005|EPA6-SP
20250113_NS-10098_CMH_sample62.08576.08576.2	C:\Users\nichollass\Desktop\2025_Jan_CMH_sample62\MSfragger_70aa\20250113_NS_10098_CMH_sample62\interact.pep.xml	AEEAFDLWNECAK	AEEAFDLWNECAK	.AEEAFDLWNECAK.ACVIDIKD	-	A	13	2	3013.13	1581.67	1581.68	791.845	791.846	1581.68	791.846	-0.0004	0.238919	11.987	0	0.9773	2	0	1	13	0	11C(57.0214)																		0	FALSE	IPI:EPA6-SP|NS:P00005|EPA6-SP	IPI:EPA6-SP|NS:P00005|EPA6-SP	IPI:EPA6-SP|NS:P00005|EPA6-SP
20250113_NS-10098_CMH_sample62.08646.08646.2	C:\Users\nichollass\Desktop\2025_Jan_CMH_sample62\MSfragger_70aa\20250113_NS_10098_CMH_sample62\interact.pep.xml	AEEAFDLWNECAK	AEEAFDLWNECAK	.AEEAFDLWNECAK.ACVIDIKD	-	A	13	2	3031.9	1581.67	1581.68	791.845	791.846	1581.68	791.846	-0.0004	1.69e-12	39.956	8.159	1	2	0	1	13	0	11C(57.0214)																		0	FALSE	IPI:EPA6-SP|NS:P00005|EPA6-SP	IPI:EPA6-SP|NS:P00005|EPA6-SP	IPI:EPA6-SP|NS:P00005|EPA6-SP
20250113_NS-10098_CMH_sample62.08647.08647.2	C:\Users\nichollass\Desktop\2025_Jan_CMH_sample62\MSfragger_70aa\20250113_NS_10098_CMH_sample62\interact.pep.xml	AEEAFDLWNECAK	AEEAFDLWNECAK	.AEEAFDLWNECAK.ACVIDIKD	-	A	13	2	3032.21	1581.67	1581.68	791.845	791.846	1581.68	791.846	-0.0004	5.7e-13	38.706	9.137	1	2	0	1	13	0	11C(57.0214)																		0	FALSE	IPI:EPA6-SP|NS:P00005|EPA6-SP	IPI:EPA6-SP|NS:P00005|EPA6-SP	IPI:EPA6-SP|NS:P00005|EPA6-SP
20250113_NS-10098_CMH_sample62.08648.08648.2	C:\Users\nichollass\Desktop\2025_Jan_CMH_sample62\MSfragger_70aa\20250113_NS_10098_CMH_sample62\interact.pep.xml	AEEAFDLWNECAK	AEEAFDLWNECAK	.AEEAFDLWNECAK.ACVIDIKD	-	A	13	2	3032.54	1581.67	1581.68	791.845	791.846	1581.68	791.846	-0.0004	1.56807e-08	39.1	4.543	1	2	0	1	13	0	11C(57.0214)																		0	FALSE	IPI:EPA6-SP|NS:P00005|EPA6-SP	IPI:EPA6-SP|NS:P00005|EPA6-SP	IPI:EPA6-SP|NS:P00005|EPA6-SP
20250113_NS-10098_CMH_sample62.08649.08649.2	C:\Users\nichollass\Desktop\2025_Jan_CMH_sample62\MSfragger_70aa\20250113_NS_10098_CMH_sample62\interact.pep.xml	AEEAFDLWNECAK	AEEAFDLWNECAK	.AEEAFDLWNECAK.ACVIDIKD	-	A	13	2	3032.61	1581.67	1581.68	791.845	791.846	1581.68	791.846	-0.0004	4.9196e-10	33.075	8.68	1	2	0	1	13	0	11C(57.0214)																		0	FALSE	IPI:EPA6-SP|NS:P00005|EPA6-SP	IPI:EPA6-SP|NS:P00005|EPA6-SP	IPI:EPA6-SP|NS:P00005|EPA6-SP
20250113_NS-10098_CMH_sample62.08650.08650.2	C:\Users\nichollass\Desktop\2025_Jan_CMH_sample62\MSfragger_70aa\20250113_NS_10098_CMH_sample62\interact.pep.xml	AEEAFDLWNECAK	AEEAFDLWNECAK	.AEEAFDLWNECAK.ACVIDIKD	-	A	13	2	3032.73	1581.67	1581.68	791.845	791.846	1581.68	791.846	-0.0004	2.1773e-10	33.327	9.935	1	2	0	1	13	0	11C(57.0214)																		0	FALSE	IPI:EPA6-SP|NS:P00005|EPA6-SP	IPI:EPA6-SP|NS:P00005|EPA6-SP	IPI:EPA6-SP|NS:P00005|EPA6-SP
20250113_NS-10098_CMH_sample62.08651.08651.2	C:\Users\nichollass\Desktop\2025_Jan_CMH_sample62\MSfragger_70aa\20250113_NS_10098_CMH_sample62\interact.pep.xml	AEEAFDLWNECAK	AEEAFDLWNECAK	.AEEAFDLWNECAK.ACVIDIKD	-	A	13	2	3033.06	1581.67	1581.68	791.845	791.846	1581.68	791.846	-0.0004	2.4547e-08	36.259	11.435	1	2	0	1	13	0	11C(57.0214)																		0	FALSE	IPI:EPA6-SP|NS:P00005|EPA6-SP	IPI:EPA6-SP|NS:P00005|EPA6-SP	IPI:EPA6-SP|NS:P00005|EPA6-SP
20250113_NS-10098_CMH_sample62.08655.08655.2	C:\Users\nichollass\Desktop\2025_Jan_CMH_sample62\MSfragger_70aa\20250113_NS_10098_CMH_sample62\interact.pep.xml	AEEAFDLWNECAK	AEEAFDLWNECAK	.AEEAFDLWNECAK.ACVIDIKD	-	A	13	2	3033.73	1581.67	1581.68	791.845	791.846	1581.68	791.846	-0.0004	0.00423533	17.16	9.264	0.9978	2	0	1	13	0	11C(57.0214)																		0	FALSE	IPI:EPA6-SP|NS:P00005|EPA6-SP	IPI:EPA6-SP|NS:P00005|EPA6-SP	IPI:EPA6-SP|NS:P00005|EPA6-SP
20250113_NS-10098_CMH_sample62.08656.08656.2	C:\Users\nichollass\Desktop\2025_Jan_CMH_sample62\MSfragger_70aa\20250113_NS_10098_CMH_sample62\interact.pep.xml	AEEAFDLWNECAK	AEEAFDLWNECAK	.AEEAFDLWNECAK.ACVIDIKD	-	A	13	2	3033.86	1581.67	1581.68	791.845	791.846	1581.68	791.846	-0.0004	0.17559	9.522	0	0.979	2	0	1	13	0	11C(57.0214)																		0	FALSE	IPI:EPA6-SP|NS:P00005|EPA6-SP	IPI:EPA6-SP|NS:P00005|EPA6-SP	IPI:EPA6-SP|NS:P00005|EPA6-SP
20250113_NS-10098_CMH_sample62.08657.08657.2	C:\Users\nichollass\Desktop\2025_Jan_CMH_sample62\MSfragger_70aa\20250113_NS_10098_CMH_sample62\interact.pep.xml	AEEAFDLWNECAK	AEEAFDLWNECAK	.AEEAFDLWNECAK.ACVIDIKD	-	A	13	2	3034.19	1581.67	1581.68	791.845	791.846	1581.68	791.846	-0.0004	0.000147571	24.824	9.241	0.9993	2	0	1	13	0	11C(57.0214)																		0	FALSE	IPI:EPA6-SP|NS:P00005|EPA6-SP	IPI:EPA6-SP|NS:P00005|EPA6-SP	IPI:EPA6-SP|NS:P00005|EPA6-SP
20250113_NS-10098_CMH_sample62.08770.08770.2	C:\Users\nichollass\Desktop\2025_Jan_CMH_sample62\MSfragger_70aa\20250113_NS_10098_CMH_sample62\interact.pep.xml	AEEAFDLWNECAK	AEEAFDLWNECAK	.AEEAFDLWNECAK.ACVIDIKD	-	A	13	2	3059.2	1581.66	1581.68	791.836	791.846	1581.68	791.846	-0.0004	4e-14	39.705	8.567	1	2	0	1	13	0	11C(57.0214)																		0	FALSE	IPI:EPA6-SP|NS:P00005|EPA6-SP	IPI:EPA6-SP|NS:P00005|EPA6-SP	IPI:EPA6-SP|NS:P00005|EPA6-SP
20250113_NS-10098_CMH_sample62.08771.08771.2	C:\Users\nichollass\Desktop\2025_Jan_CMH_sample62\MSfragger_70aa\20250113_NS_10098_CMH_sample62\interact.pep.xml	AEEAFDLWNECAK	AEEAFDLWNECAK	.AEEAFDLWNECAK.ACVIDIKD	-	A	13	2	3059.51	1581.66	1581.68	791.836	791.846	1581.68	791.846	-0.0004	2.906e-11	33.049	7.883	1	2	0	1	13	0	11C(57.0214)																		0	FALSE	IPI:EPA6-SP|NS:P00005|EPA6-SP	IPI:EPA6-SP|NS:P00005|EPA6-SP	IPI:EPA6-SP|NS:P00005|EPA6-SP
20250113_NS-10098_CMH_sample62.08772.08772.2	C:\Users\nichollass\Desktop\2025_Jan_CMH_sample62\MSfragger_70aa\20250113_NS_10098_CMH_sample62\interact.pep.xml	AEEAFDLWNECAK	AEEAFDLWNECAK	.AEEAFDLWNECAK.ACVIDIKD	-	A	13	2	3059.89	1581.66	1581.68	791.836	791.846	1581.68	791.846	-0.0004	4.36264e-08	38.941	6.009	1	2	0	1	13	0	11C(57.0214)																		0	FALSE	IPI:EPA6-SP|NS:P00005|EPA6-SP	IPI:EPA6-SP|NS:P00005|EPA6-SP	IPI:EPA6-SP|NS:P00005|EPA6-SP
20250113_NS-10098_CMH_sample62.08773.08773.2	C:\Users\nichollass\Desktop\2025_Jan_CMH_sample62\MSfragger_70aa\20250113_NS_10098_CMH_sample62\interact.pep.xml	AEEAFDLWNECAK	AEEAFDLWNECAK	.AEEAFDLWNECAK.ACVIDIKD	-	A	13	2	3059.94	1581.66	1581.68	791.836	791.846	1581.68	791.846	-0.0004	3.29663e-08	25.824	9.608	1	2	0	1	13	0	11C(57.0214)																		0	FALSE	IPI:EPA6-SP|NS:P00005|EPA6-SP	IPI:EPA6-SP|NS:P00005|EPA6-SP	IPI:EPA6-SP|NS:P00005|EPA6-SP
20250113_NS-10098_CMH_sample62.08774.08774.2	C:\Users\nichollass\Desktop\2025_Jan_CMH_sample62\MSfragger_70aa\20250113_NS_10098_CMH_sample62\interact.pep.xml	AEEAFDLWNECAK	AEEAFDLWNECAK	.AEEAFDLWNECAK.ACVIDIKD	-	A	13	2	3060.02	1581.66	1581.68	791.836	791.846	1581.68	791.846	-0.0004	1.03336e-05	28.443	10.475	1	2	0	1	13	0	11C(57.0214)																		0	FALSE	IPI:EPA6-SP|NS:P00005|EPA6-SP	IPI:EPA6-SP|NS:P00005|EPA6-SP	IPI:EPA6-SP|NS:P00005|EPA6-SP
20250113_NS-10098_CMH_sample62.08776.08776.2	C:\Users\nichollass\Desktop\2025_Jan_CMH_sample62\MSfragger_70aa\20250113_NS_10098_CMH_sample62\interact.pep.xml	AEEAFDLWNECAK	AEEAFDLWNECAK	.AEEAFDLWNECAK.ACVIDIKD	-	A	13	2	3060.23	1581.66	1581.68	791.836	791.846	1581.68	791.846	-0.0004	0.000662906	15.571	7.201	0.9986	2	0	1	13	0	11C(57.0214)																		0	FALSE	IPI:EPA6-SP|NS:P00005|EPA6-SP	IPI:EPA6-SP|NS:P00005|EPA6-SP	IPI:EPA6-SP|NS:P00005|EPA6-SP
20250113_NS-10098_CMH_sample62.09440.09440.2	C:\Users\nichollass\Desktop\2025_Jan_CMH_sample62\MSfragger_70aa\20250113_NS_10098_CMH_sample62\interact.pep.xml	AEEAFDLWNECAK	AEEAFDLWNECAK	.AEEAFDLWNECAK.ACVIDIKD	-	A	13	2	3237.14	1581.67	1581.68	791.845	791.846	1581.68	791.846	-0.0004	0	39.833	8.091	1	2	0	1	13	0	11C(57.0214)																		0	FALSE	IPI:EPA6-SP|NS:P00005|EPA6-SP	IPI:EPA6-SP|NS:P00005|EPA6-SP	IPI:EPA6-SP|NS:P00005|EPA6-SP
20250113_NS-10098_CMH_sample62.09441.09441.2	C:\Users\nichollass\Desktop\2025_Jan_CMH_sample62\MSfragger_70aa\20250113_NS_10098_CMH_sample62\interact.pep.xml	AEEAFDLWNECAK	AEEAFDLWNECAK	.AEEAFDLWNECAK.ACVIDIKD	-	A	13	2	3237.48	1581.67	1581.68	791.845	791.846	1581.68	791.846	-0.0004	2.72e-12	36.639	9.25	1	2	0	1	13	0	11C(57.0214)																		0	FALSE	IPI:EPA6-SP|NS:P00005|EPA6-SP	IPI:EPA6-SP|NS:P00005|EPA6-SP	IPI:EPA6-SP|NS:P00005|EPA6-SP
20250113_NS-10098_CMH_sample62.09442.09442.2	C:\Users\nichollass\Desktop\2025_Jan_CMH_sample62\MSfragger_70aa\20250113_NS_10098_CMH_sample62\interact.pep.xml	AEEAFDLWNECAK	AEEAFDLWNECAK	.AEEAFDLWNECAK.ACVIDIKD	-	A	13	2	3238.06	1581.67	1581.68	791.845	791.846	1581.68	791.846	-0.0004	9.0939e-10	39.087	4.276	1	2	0	1	13	0	11C(57.0214)																		0	FALSE	IPI:EPA6-SP|NS:P00005|EPA6-SP	IPI:EPA6-SP|NS:P00005|EPA6-SP	IPI:EPA6-SP|NS:P00005|EPA6-SP
20250113_NS-10098_CMH_sample62.10418.10418.2	C:\Users\nichollass\Desktop\2025_Jan_CMH_sample62\MSfragger_70aa\20250113_NS_10098_CMH_sample62\interact.pep.xml	AEEAFDLWNECAK	AEEAFDLWNECAK	.AEEAFDLWNECAK.ACVIDIKD	-	A	13	2	3504	1581.67	1581.68	791.845	791.846	1581.68	791.846	-0.0004	1.55e-12	33.654	8.398	1	2	0	1	13	0	11C(57.0214)																		0	FALSE	IPI:EPA6-SP|NS:P00005|EPA6-SP	IPI:EPA6-SP|NS:P00005|EPA6-SP	IPI:EPA6-SP|NS:P00005|EPA6-SP
20250113_NS-10098_CMH_sample62.10419.10419.2	C:\Users\nichollass\Desktop\2025_Jan_CMH_sample62\MSfragger_70aa\20250113_NS_10098_CMH_sample62\interact.pep.xml	AEEAFDLWNECAK	AEEAFDLWNECAK	.AEEAFDLWNECAK.ACVIDIKD	-	A	13	2	3504.57	1581.67	1581.68	791.845	791.846	1581.68	791.846	-0.0004	3.99715e-08	39.093	12.941	1	2	0	1	13	0	11C(57.0214)																		0	FALSE	IPI:EPA6-SP|NS:P00005|EPA6-SP	IPI:EPA6-SP|NS:P00005|EPA6-SP	IPI:EPA6-SP|NS:P00005|EPA6-SP
20250113_NS-10098_CMH_sample62.10420.10420.2	C:\Users\nichollass\Desktop\2025_Jan_CMH_sample62\MSfragger_70aa\20250113_NS_10098_CMH_sample62\interact.pep.xml	AEEAFDLWNECAK	AEEAFDLWNECAK	.AEEAFDLWNECAK.ACVIDIKD	-	A	13	2	3504.86	1581.67	1581.68	791.845	791.846	1581.68	791.846	-0.0004	1.3e-12	40.129	11.682	1	2	0	1	13	0	11C(57.0214)																		0	FALSE	IPI:EPA6-SP|NS:P00005|EPA6-SP	IPI:EPA6-SP|NS:P00005|EPA6-SP	IPI:EPA6-SP|NS:P00005|EPA6-SP
20250113_NS-10098_CMH_sample62.09905.09905.2	C:\Users\nichollass\Desktop\2025_Jan_CMH_sample62\MSfragger_70aa\20250113_NS_10098_CMH_sample62\interact.pep.xml	AEEAFDLWNECAK	AEEAFDLWNECAK	.AEEAFDLWNECAK.ACVIDIKD	-	A	13	2	3370.39	1581.68	1581.68	791.845	791.846	1581.68	791.846	-0.0003	1e-14	39.993	8.349	1	2	0	1	13	0	11C(57.0214)																		0	FALSE	IPI:EPA6-SP|NS:P00005|EPA6-SP	IPI:EPA6-SP|NS:P00005|EPA6-SP	IPI:EPA6-SP|NS:P00005|EPA6-SP
20250113_NS-10098_CMH_sample62.09906.09906.2	C:\Users\nichollass\Desktop\2025_Jan_CMH_sample62\MSfragger_70aa\20250113_NS_10098_CMH_sample62\interact.pep.xml	AEEAFDLWNECAK	AEEAFDLWNECAK	.AEEAFDLWNECAK.ACVIDIKD	-	A	13	2	3370.67	1581.68	1581.68	791.845	791.846	1581.68	791.846	-0.0003	9.01e-12	36.621	9.154	1	2	0	1	13	0	11C(57.0214)																		0	FALSE	IPI:EPA6-SP|NS:P00005|EPA6-SP	IPI:EPA6-SP|NS:P00005|EPA6-SP	IPI:EPA6-SP|NS:P00005|EPA6-SP
20250113_NS-10098_CMH_sample62.09907.09907.2	C:\Users\nichollass\Desktop\2025_Jan_CMH_sample62\MSfragger_70aa\20250113_NS_10098_CMH_sample62\interact.pep.xml	AEEAFDLWNECAK	AEEAFDLWNECAK	.AEEAFDLWNECAK.ACVIDIKD	-	A	13	2	3371.18	1581.68	1581.68	791.845	791.846	1581.68	791.846	-0.0003	1.2211e-08	39.153	4.401	1	2	0	1	13	0	11C(57.0214)																		0	FALSE	IPI:EPA6-SP|NS:P00005|EPA6-SP	IPI:EPA6-SP|NS:P00005|EPA6-SP	IPI:EPA6-SP|NS:P00005|EPA6-SP
20250113_NS-10098_CMH_sample62.15890.15890.2	C:\Users\nichollass\Desktop\2025_Jan_CMH_sample62\MSfragger_70aa\20250113_NS_10098_CMH_sample62\interact.pep.xml	AEEAFDLWNECAK	AEEAFDLWNECAK	.AEEAFDLWNECAK.ACVIDIKD	-	A	13	2	5283.33	1581.68	1581.68	791.845	791.846	1581.68	791.846	-0.0002	1.354e-11	31.698	6.78	1	2	0	1	13	0	11C(57.0214)																		0	FALSE	IPI:EPA6-SP|NS:P00005|EPA6-SP	IPI:EPA6-SP|NS:P00005|EPA6-SP	IPI:EPA6-SP|NS:P00005|EPA6-SP
20250113_NS-10098_CMH_sample62.15891.15891.2	C:\Users\nichollass\Desktop\2025_Jan_CMH_sample62\MSfragger_70aa\20250113_NS_10098_CMH_sample62\interact.pep.xml	AEEAFDLWNECAK	AEEAFDLWNECAK	.AEEAFDLWNECAK.ACVIDIKD	-	A	13	2	5283.63	1581.68	1581.68	791.845	791.846	1581.68	791.846	-0.0002	0.566239	7.488	0	0.9715	2	0	1	13	0	11C(57.0214)																		0	FALSE	IPI:EPA6-SP|NS:P00005|EPA6-SP	IPI:EPA6-SP|NS:P00005|EPA6-SP	IPI:EPA6-SP|NS:P00005|EPA6-SP
20250113_NS-10098_CMH_sample62.15892.15892.2	C:\Users\nichollass\Desktop\2025_Jan_CMH_sample62\MSfragger_70aa\20250113_NS_10098_CMH_sample62\interact.pep.xml	AEEAFDLWNECAK	AEEAFDLWNECAK	.AEEAFDLWNECAK.ACVIDIKD	-	A	13	2	5284.21	1581.68	1581.68	791.845	791.846	1581.68	791.846	-0.0002	7.08761e-08	37.098	0	1	2	0	1	13	0	11C(57.0214)																		0	FALSE	IPI:EPA6-SP|NS:P00005|EPA6-SP	IPI:EPA6-SP|NS:P00005|EPA6-SP	IPI:EPA6-SP|NS:P00005|EPA6-SP
20250113_NS-10098_CMH_sample62.16922.16922.2	C:\Users\nichollass\Desktop\2025_Jan_CMH_sample62\MSfragger_70aa\20250113_NS_10098_CMH_sample62\interact.pep.xml	AEEAFDLWNECAK	AEEAFDLWNECAK	.AEEAFDLWNECAK.ACVIDIKD	-	A	13	2	5676.72	1581.67	1581.68	791.845	791.846	1581.68	791.846	-0.0002	3.75457e-09	24.45	7.735	1	2	0	1	13	0	11C(57.0214)																		0	FALSE	IPI:EPA6-SP|NS:P00005|EPA6-SP	IPI:EPA6-SP|NS:P00005|EPA6-SP	IPI:EPA6-SP|NS:P00005|EPA6-SP
20250113_NS-10098_CMH_sample62.16924.16924.2	C:\Users\nichollass\Desktop\2025_Jan_CMH_sample62\MSfragger_70aa\20250113_NS_10098_CMH_sample62\interact.pep.xml	AEEAFDLWNECAK	AEEAFDLWNECAK	.AEEAFDLWNECAK.ACVIDIKD	-	A	13	2	5677.59	1581.67	1581.68	791.845	791.846	1581.68	791.846	-0.0002	1.6125e-07	34.67	0	1	2	0	1	13	0	11C(57.0214)																		0	FALSE	IPI:EPA6-SP|NS:P00005|EPA6-SP	IPI:EPA6-SP|NS:P00005|EPA6-SP	IPI:EPA6-SP|NS:P00005|EPA6-SP
20250113_NS-10098_CMH_sample62.17074.17074.2	C:\Users\nichollass\Desktop\2025_Jan_CMH_sample62\MSfragger_70aa\20250113_NS_10098_CMH_sample62\interact.pep.xml	AEEAFDLWNECAK	AEEAFDLWNECAK	.AEEAFDLWNECAK.ACVIDIKD	-	A	13	2	5737.65	1581.67	1581.68	791.844	791.846	1581.68	791.846	-0.0002	0	35.883	8.015	1	2	0	1	13	0	11C(57.0214)																		0	FALSE	IPI:EPA6-SP|NS:P00005|EPA6-SP	IPI:EPA6-SP|NS:P00005|EPA6-SP	IPI:EPA6-SP|NS:P00005|EPA6-SP
20250113_NS-10098_CMH_sample62.17075.17075.2	C:\Users\nichollass\Desktop\2025_Jan_CMH_sample62\MSfragger_70aa\20250113_NS_10098_CMH_sample62\interact.pep.xml	AEEAFDLWNECAK	AEEAFDLWNECAK	.AEEAFDLWNECAK.ACVIDIKD	-	A	13	2	5737.95	1581.67	1581.68	791.844	791.846	1581.68	791.846	-0.0002	0.00205116	18.252	0	0.9986	2	0	1	13	0	11C(57.0214)																		0	FALSE	IPI:EPA6-SP|NS:P00005|EPA6-SP	IPI:EPA6-SP|NS:P00005|EPA6-SP	IPI:EPA6-SP|NS:P00005|EPA6-SP
20250113_NS-10098_CMH_sample62.17076.17076.2	C:\Users\nichollass\Desktop\2025_Jan_CMH_sample62\MSfragger_70aa\20250113_NS_10098_CMH_sample62\interact.pep.xml	AEEAFDLWNECAK	AEEAFDLWNECAK	.AEEAFDLWNECAK.ACVIDIKD	-	A	13	2	5738.5	1581.67	1581.68	791.844	791.846	1581.68	791.846	-0.0002	1.09585e-08	39.341	0	1	2	0	1	13	0	11C(57.0214)																		0	FALSE	IPI:EPA6-SP|NS:P00005|EPA6-SP	IPI:EPA6-SP|NS:P00005|EPA6-SP	IPI:EPA6-SP|NS:P00005|EPA6-SP
20250113_NS-10098_CMH_sample62.12321.12321.2	C:\Users\nichollass\Desktop\2025_Jan_CMH_sample62\MSfragger_70aa\20250113_NS_10098_CMH_sample62\interact.pep.xml	AEEAFDLWNECAK	n[43]AEEAFDLWNECAK	.AEEAFDLWNECAK.ACVIDIKD	-	A	13	2	4106.34	1623.69	1623.69	812.85	812.851	1623.69	812.851	-0.0001	1e-14	49.571	26.544	1	2	0	1	13	0	11C(57.0214), N-term(42.0106)																		0	FALSE	IPI:EPA6-SP|NS:P00005|EPA6-SP	IPI:EPA6-SP|NS:P00005|EPA6-SP	IPI:EPA6-SP|NS:P00005|EPA6-SP
20250113_NS-10098_CMH_sample62.12322.12322.2	C:\Users\nichollass\Desktop\2025_Jan_CMH_sample62\MSfragger_70aa\20250113_NS_10098_CMH_sample62\interact.pep.xml	AEEAFDLWNECAK	n[43]AEEAFDLWNECAK	.AEEAFDLWNECAK.ACVIDIKD	-	A	13	2	4106.68	1623.69	1623.69	812.85	812.851	1623.69	812.851	-0.0001	4.148e-11	39.365	24.623	1	2	0	1	13	0	11C(57.0214), N-term(42.0106)																		0	FALSE	IPI:EPA6-SP|NS:P00005|EPA6-SP	IPI:EPA6-SP|NS:P00005|EPA6-SP	IPI:EPA6-SP|NS:P00005|EPA6-SP
20250113_NS-10098_CMH_sample62.15528.15528.2	C:\Users\nichollass\Desktop\2025_Jan_CMH_sample62\MSfragger_70aa\20250113_NS_10098_CMH_sample62\interact.pep.xml	AEEAFDLWNECAK	AEEAFDLWNECAK	.AEEAFDLWNECAK.ACVIDIKD	-	A	13	2	5159.07	1581.67	1581.68	791.844	791.846	1581.68	791.846	-0.0001	7.49032e-08	37.002	0	1	2	0	1	13	0	11C(57.0214)																		0	FALSE	IPI:EPA6-SP|NS:P00005|EPA6-SP	IPI:EPA6-SP|NS:P00005|EPA6-SP	IPI:EPA6-SP|NS:P00005|EPA6-SP
20250113_NS-10098_CMH_sample62.10673.10673.2	C:\Users\nichollass\Desktop\2025_Jan_CMH_sample62\MSfragger_70aa\20250113_NS_10098_CMH_sample62\interact.pep.xml	AEEAFDLWNECAK	AEEAFDLWNECAK	.AEEAFDLWNECAK.ACVIDIKD	-	A	13	2	3577.63	1581.67	1581.68	791.845	791.846	1581.68	791.846	0	0	39.948	6.638	1	2	0	1	13	0	11C(57.0214)																		0	FALSE	IPI:EPA6-SP|NS:P00005|EPA6-SP	IPI:EPA6-SP|NS:P00005|EPA6-SP	IPI:EPA6-SP|NS:P00005|EPA6-SP
20250113_NS-10098_CMH_sample62.10674.10674.2	C:\Users\nichollass\Desktop\2025_Jan_CMH_sample62\MSfragger_70aa\20250113_NS_10098_CMH_sample62\interact.pep.xml	AEEAFDLWNECAK	AEEAFDLWNECAK	.AEEAFDLWNECAK.ACVIDIKD	-	A	13	2	3577.94	1581.67	1581.68	791.845	791.846	1581.68	791.846	0	4.344e-11	32.144	9.123	1	2	0	1	13	0	11C(57.0214)																		0	FALSE	IPI:EPA6-SP|NS:P00005|EPA6-SP	IPI:EPA6-SP|NS:P00005|EPA6-SP	IPI:EPA6-SP|NS:P00005|EPA6-SP
20250113_NS-10098_CMH_sample62.10675.10675.2	C:\Users\nichollass\Desktop\2025_Jan_CMH_sample62\MSfragger_70aa\20250113_NS_10098_CMH_sample62\interact.pep.xml	AEEAFDLWNECAK	AEEAFDLWNECAK	.AEEAFDLWNECAK.ACVIDIKD	-	A	13	2	3578.49	1581.67	1581.68	791.845	791.846	1581.68	791.846	0	3.93324e-08	39.121	5.532	1	2	0	1	13	0	11C(57.0214)																		0	FALSE	IPI:EPA6-SP|NS:P00005|EPA6-SP	IPI:EPA6-SP|NS:P00005|EPA6-SP	IPI:EPA6-SP|NS:P00005|EPA6-SP
20250113_NS-10098_CMH_sample62.09661.09661.2	C:\Users\nichollass\Desktop\2025_Jan_CMH_sample62\MSfragger_70aa\20250113_NS_10098_CMH_sample62\interact.pep.xml	AEEAFDLWNECAK	AEEAFDLWNECAK	.AEEAFDLWNECAK.ACVIDIKD	-	A	13	2	3304.37	1581.68	1581.68	791.845	791.846	1581.68	791.846	0.0001	0	39.963	8.275	1	2	0	1	13	0	11C(57.0214)																		0	FALSE	IPI:EPA6-SP|NS:P00005|EPA6-SP	IPI:EPA6-SP|NS:P00005|EPA6-SP	IPI:EPA6-SP|NS:P00005|EPA6-SP
20250113_NS-10098_CMH_sample62.09662.09662.2	C:\Users\nichollass\Desktop\2025_Jan_CMH_sample62\MSfragger_70aa\20250113_NS_10098_CMH_sample62\interact.pep.xml	AEEAFDLWNECAK	AEEAFDLWNECAK	.AEEAFDLWNECAK.ACVIDIKD	-	A	13	2	3304.59	1581.68	1581.68	791.845	791.846	1581.68	791.846	0.0001	1.02e-12	36.642	9.162	1	2	0	1	13	0	11C(57.0214)																		0	FALSE	IPI:EPA6-SP|NS:P00005|EPA6-SP	IPI:EPA6-SP|NS:P00005|EPA6-SP	IPI:EPA6-SP|NS:P00005|EPA6-SP
20250113_NS-10098_CMH_sample62.15526.15526.2	C:\Users\nichollass\Desktop\2025_Jan_CMH_sample62\MSfragger_70aa\20250113_NS_10098_CMH_sample62\interact.pep.xml	AEEAFDLWNECAK	AEEAFDLWNECAK	.AEEAFDLWNECAK.ACVIDIKD	-	A	13	2	5158.18	1581.67	1581.68	791.844	791.846	1581.68	791.846	0.0001	4e-14	31.963	7.103	1	2	0	1	13	0	11C(57.0214)																		0	FALSE	IPI:EPA6-SP|NS:P00005|EPA6-SP	IPI:EPA6-SP|NS:P00005|EPA6-SP	IPI:EPA6-SP|NS:P00005|EPA6-SP
20250113_NS-10098_CMH_sample62.15527.15527.2	C:\Users\nichollass\Desktop\2025_Jan_CMH_sample62\MSfragger_70aa\20250113_NS_10098_CMH_sample62\interact.pep.xml	AEEAFDLWNECAK	AEEAFDLWNECAK	.AEEAFDLWNECAK.ACVIDIKD	-	A	13	2	5158.49	1581.67	1581.68	791.844	791.846	1581.68	791.846	0.0001	0.394457	8.116	0	0.9738	2	0	1	13	0	11C(57.0214)																		0	FALSE	IPI:EPA6-SP|NS:P00005|EPA6-SP	IPI:EPA6-SP|NS:P00005|EPA6-SP	IPI:EPA6-SP|NS:P00005|EPA6-SP
20250113_NS-10098_CMH_sample62.11633.11633.2	C:\Users\nichollass\Desktop\2025_Jan_CMH_sample62\MSfragger_70aa\20250113_NS_10098_CMH_sample62\interact.pep.xml	AEEAFDLWNECAK	AEEAFDLWNECAK	.AEEAFDLWNECAK.ACVIDIKD	-	A	13	2	3881.75	1581.67	1581.68	791.845	791.846	1581.68	791.846	0.0002	1.5e-12	33.704	6.86	1	2	0	1	13	0	11C(57.0214)																		0	FALSE	IPI:EPA6-SP|NS:P00005|EPA6-SP	IPI:EPA6-SP|NS:P00005|EPA6-SP	IPI:EPA6-SP|NS:P00005|EPA6-SP
20250113_NS-10098_CMH_sample62.11634.11634.2	C:\Users\nichollass\Desktop\2025_Jan_CMH_sample62\MSfragger_70aa\20250113_NS_10098_CMH_sample62\interact.pep.xml	AEEAFDLWNECAK	AEEAFDLWNECAK	.AEEAFDLWNECAK.ACVIDIKD	-	A	13	2	3882.09	1581.67	1581.68	791.845	791.846	1581.68	791.846	0.0002	0.000542625	20.562	0	0.9986	2	0	1	13	0	11C(57.0214)																		0	FALSE	IPI:EPA6-SP|NS:P00005|EPA6-SP	IPI:EPA6-SP|NS:P00005|EPA6-SP	IPI:EPA6-SP|NS:P00005|EPA6-SP
20250113_NS-10098_CMH_sample62.12107.12107.2	C:\Users\nichollass\Desktop\2025_Jan_CMH_sample62\MSfragger_70aa\20250113_NS_10098_CMH_sample62\interact.pep.xml	AEEAFDLWNECAK	n[43]AEEAFDLWNECAK	.AEEAFDLWNECAK.ACVIDIKD	-	A	13	2	4037.25	1623.69	1623.69	812.851	812.851	1623.69	812.851	0.0002	0	44.54	24.159	1	2	0	1	13	0	11C(57.0214), N-term(42.0106)																		0	FALSE	IPI:EPA6-SP|NS:P00005|EPA6-SP	IPI:EPA6-SP|NS:P00005|EPA6-SP	IPI:EPA6-SP|NS:P00005|EPA6-SP
20250113_NS-10098_CMH_sample62.12108.12108.2	C:\Users\nichollass\Desktop\2025_Jan_CMH_sample62\MSfragger_70aa\20250113_NS_10098_CMH_sample62\interact.pep.xml	AEEAFDLWNECAK	n[43]AEEAFDLWNECAK	.AEEAFDLWNECAK.ACVIDIKD	-	A	13	2	4037.59	1623.69	1623.69	812.851	812.851	1623.69	812.851	0.0002	0.0229087	13.06	9.988	0.9923	2	0	1	13	0	11C(57.0214), N-term(42.0106)																		0	FALSE	IPI:EPA6-SP|NS:P00005|EPA6-SP	IPI:EPA6-SP|NS:P00005|EPA6-SP	IPI:EPA6-SP|NS:P00005|EPA6-SP
20250113_NS-10098_CMH_sample62.09210.09210.2	C:\Users\nichollass\Desktop\2025_Jan_CMH_sample62\MSfragger_70aa\20250113_NS_10098_CMH_sample62\interact.pep.xml	AEEAFDLWNECAK	AEEAFDLWNECAK	.AEEAFDLWNECAK.ACVIDIKD	-	A	13	2	3171.59	1581.67	1581.68	791.844	791.846	1581.68	791.846	0.0004	3e-14	40.08	7.746	1	2	0	1	13	0	11C(57.0214)																		0	FALSE	IPI:EPA6-SP|NS:P00005|EPA6-SP	IPI:EPA6-SP|NS:P00005|EPA6-SP	IPI:EPA6-SP|NS:P00005|EPA6-SP
20250113_NS-10098_CMH_sample62.09211.09211.2	C:\Users\nichollass\Desktop\2025_Jan_CMH_sample62\MSfragger_70aa\20250113_NS_10098_CMH_sample62\interact.pep.xml	AEEAFDLWNECAK	AEEAFDLWNECAK	.AEEAFDLWNECAK.ACVIDIKD	-	A	13	2	3171.79	1581.67	1581.68	791.844	791.846	1581.68	791.846	0.0004	4e-14	36.956	9.169	1	2	0	1	13	0	11C(57.0214)																		0	FALSE	IPI:EPA6-SP|NS:P00005|EPA6-SP	IPI:EPA6-SP|NS:P00005|EPA6-SP	IPI:EPA6-SP|NS:P00005|EPA6-SP
20250113_NS-10098_CMH_sample62.09212.09212.2	C:\Users\nichollass\Desktop\2025_Jan_CMH_sample62\MSfragger_70aa\20250113_NS_10098_CMH_sample62\interact.pep.xml	AEEAFDLWNECAK	AEEAFDLWNECAK	.AEEAFDLWNECAK.ACVIDIKD	-	A	13	2	3172.22	1581.67	1581.68	791.844	791.846	1581.68	791.846	0.0004	2.07014e-08	39.236	6.339	1	2	0	1	13	0	11C(57.0214)																		0	FALSE	IPI:EPA6-SP|NS:P00005|EPA6-SP	IPI:EPA6-SP|NS:P00005|EPA6-SP	IPI:EPA6-SP|NS:P00005|EPA6-SP
20250113_NS-10098_CMH_sample62.08972.08972.2	C:\Users\nichollass\Desktop\2025_Jan_CMH_sample62\MSfragger_70aa\20250113_NS_10098_CMH_sample62\interact.pep.xml	AEEAFDLWNECAK	AEEAFDLWNECAK	.AEEAFDLWNECAK.ACVIDIKD	-	A	13	2	3105.4	1581.67	1581.68	791.845	791.846	1581.68	791.846	0.0006	9e-13	40.394	8.757	1	2	0	1	13	0	11C(57.0214)																		0	FALSE	IPI:EPA6-SP|NS:P00005|EPA6-SP	IPI:EPA6-SP|NS:P00005|EPA6-SP	IPI:EPA6-SP|NS:P00005|EPA6-SP
20250113_NS-10098_CMH_sample62.08973.08973.2	C:\Users\nichollass\Desktop\2025_Jan_CMH_sample62\MSfragger_70aa\20250113_NS_10098_CMH_sample62\interact.pep.xml	AEEAFDLWNECAK	AEEAFDLWNECAK	.AEEAFDLWNECAK.ACVIDIKD	-	A	13	2	3105.72	1581.67	1581.68	791.845	791.846	1581.68	791.846	0.0006	4e-14	36.868	9.333	1	2	0	1	13	0	11C(57.0214)																		0	FALSE	IPI:EPA6-SP|NS:P00005|EPA6-SP	IPI:EPA6-SP|NS:P00005|EPA6-SP	IPI:EPA6-SP|NS:P00005|EPA6-SP
20250113_NS-10098_CMH_sample62.08974.08974.2	C:\Users\nichollass\Desktop\2025_Jan_CMH_sample62\MSfragger_70aa\20250113_NS_10098_CMH_sample62\interact.pep.xml	AEEAFDLWNECAK	AEEAFDLWNECAK	.AEEAFDLWNECAK.ACVIDIKD	-	A	13	2	3106.09	1581.67	1581.68	791.845	791.846	1581.68	791.846	0.0006	1.955e-11	39.302	5.27	1	2	0	1	13	0	11C(57.0214)																		0	FALSE	IPI:EPA6-SP|NS:P00005|EPA6-SP	IPI:EPA6-SP|NS:P00005|EPA6-SP	IPI:EPA6-SP|NS:P00005|EPA6-SP
20250113_NS-10098_CMH_sample62.08975.08975.2	C:\Users\nichollass\Desktop\2025_Jan_CMH_sample62\MSfragger_70aa\20250113_NS_10098_CMH_sample62\interact.pep.xml	AEEAFDLWNECAK	AEEAFDLWNECAK	.AEEAFDLWNECAK.ACVIDIKD	-	A	13	2	3106.23	1581.67	1581.68	791.845	791.846	1581.68	791.846	0.0006	1.14115e-09	31.349	9.545	1	2	0	1	13	0	11C(57.0214)																		0	FALSE	IPI:EPA6-SP|NS:P00005|EPA6-SP	IPI:EPA6-SP|NS:P00005|EPA6-SP	IPI:EPA6-SP|NS:P00005|EPA6-SP
20250113_NS-10098_CMH_sample62.08976.08976.2	C:\Users\nichollass\Desktop\2025_Jan_CMH_sample62\MSfragger_70aa\20250113_NS_10098_CMH_sample62\interact.pep.xml	AEEAFDLWNECAK	AEEAFDLWNECAK	.AEEAFDLWNECAK.ACVIDIKD	-	A	13	2	3106.59	1581.67	1581.68	791.845	791.846	1581.68	791.846	0.0006	2.231e-07	36.106	19.143	1	2	0	1	13	0	11C(57.0214)																		0	FALSE	IPI:EPA6-SP|NS:P00005|EPA6-SP	IPI:EPA6-SP|NS:P00005|EPA6-SP	IPI:EPA6-SP|NS:P00005|EPA6-SP
20250113_NS-10098_CMH_sample62.08977.08977.2	C:\Users\nichollass\Desktop\2025_Jan_CMH_sample62\MSfragger_70aa\20250113_NS_10098_CMH_sample62\interact.pep.xml	AEEAFDLWNECAK	AEEAFDLWNECAK	.AEEAFDLWNECAK.ACVIDIKD	-	A	13	2	3106.69	1581.67	1581.68	791.845	791.846	1581.68	791.846	0.0006	3.253e-11	33.052	23.316	1	2	0	1	13	0	11C(57.0214)																		0	FALSE	IPI:EPA6-SP|NS:P00005|EPA6-SP	IPI:EPA6-SP|NS:P00005|EPA6-SP	IPI:EPA6-SP|NS:P00005|EPA6-SP
20250113_NS-10098_CMH_sample62.08978.08978.2	C:\Users\nichollass\Desktop\2025_Jan_CMH_sample62\MSfragger_70aa\20250113_NS_10098_CMH_sample62\interact.pep.xml	AEEAFDLWNECAK	AEEAFDLWNECAK	.AEEAFDLWNECAK.ACVIDIKD	-	A	13	2	3106.77	1581.67	1581.68	791.845	791.846	1581.68	791.846	0.0006	0.00022037	19.009	9.39	0.9991	2	0	1	13	0	11C(57.0214)																		0	FALSE	IPI:EPA6-SP|NS:P00005|EPA6-SP	IPI:EPA6-SP|NS:P00005|EPA6-SP	IPI:EPA6-SP|NS:P00005|EPA6-SP
20250113_NS-10098_CMH_sample62.08980.08980.2	C:\Users\nichollass\Desktop\2025_Jan_CMH_sample62\MSfragger_70aa\20250113_NS_10098_CMH_sample62\interact.pep.xml	AEEAFDLWNECAK	AEEAFDLWNECAK	.AEEAFDLWNECAK.ACVIDIKD	-	A	13	2	3107.27	1581.67	1581.68	791.845	791.846	1581.68	791.846	0.0006	0.0023632	22.006	9.798	0.9985	2	0	1	13	0	11C(57.0214)																		0	FALSE	IPI:EPA6-SP|NS:P00005|EPA6-SP	IPI:EPA6-SP|NS:P00005|EPA6-SP	IPI:EPA6-SP|NS:P00005|EPA6-SP
20250113_NS-10098_CMH_sample62.11096.11096.2	C:\Users\nichollass\Desktop\2025_Jan_CMH_sample62\MSfragger_70aa\20250113_NS_10098_CMH_sample62\interact.pep.xml	AEEAFDLWNECAK	AEEAFDLWNECAK	.AEEAFDLWNECAK.ACVIDIKD	-	A	13	2	3713.43	1581.68	1581.68	791.845	791.846	1581.68	791.846	0.0009	1e-14	33.538	7.737	1	2	0	1	13	0	11C(57.0214)																		0	FALSE	IPI:EPA6-SP|NS:P00005|EPA6-SP	IPI:EPA6-SP|NS:P00005|EPA6-SP	IPI:EPA6-SP|NS:P00005|EPA6-SP
20250113_NS-10098_CMH_sample62.11097.11097.2	C:\Users\nichollass\Desktop\2025_Jan_CMH_sample62\MSfragger_70aa\20250113_NS_10098_CMH_sample62\interact.pep.xml	AEEAFDLWNECAK	AEEAFDLWNECAK	.AEEAFDLWNECAK.ACVIDIKD	-	A	13	2	3713.76	1581.68	1581.68	791.845	791.846	1581.68	791.846	0.0009	6.19441e-05	23.332	0	0.9998	2	0	1	13	0	11C(57.0214)																		0	FALSE	IPI:EPA6-SP|NS:P00005|EPA6-SP	IPI:EPA6-SP|NS:P00005|EPA6-SP	IPI:EPA6-SP|NS:P00005|EPA6-SP
20250113_NS-10098_CMH_sample62.10880.10880.2	C:\Users\nichollass\Desktop\2025_Jan_CMH_sample62\MSfragger_70aa\20250113_NS_10098_CMH_sample62\interact.pep.xml	AEEAFDLWNECAK	AEEAFDLWNECAK	.AEEAFDLWNECAK.ACVIDIKD	-	A	13	2	3644.52	1581.68	1581.68	791.845	791.846	1581.68	791.846	0.0012	0	39.981	6.932	1	2	0	1	13	0	11C(57.0214)																		0	FALSE	IPI:EPA6-SP|NS:P00005|EPA6-SP	IPI:EPA6-SP|NS:P00005|EPA6-SP	IPI:EPA6-SP|NS:P00005|EPA6-SP
20250113_NS-10098_CMH_sample62.10881.10881.2	C:\Users\nichollass\Desktop\2025_Jan_CMH_sample62\MSfragger_70aa\20250113_NS_10098_CMH_sample62\interact.pep.xml	AEEAFDLWNECAK	AEEAFDLWNECAK	.AEEAFDLWNECAK.ACVIDIKD	-	A	13	2	3644.84	1581.68	1581.68	791.845	791.846	1581.68	791.846	0.0012	4.82226e-07	33.767	0	1	2	0	1	13	0	11C(57.0214)																		0	FALSE	IPI:EPA6-SP|NS:P00005|EPA6-SP	IPI:EPA6-SP|NS:P00005|EPA6-SP	IPI:EPA6-SP|NS:P00005|EPA6-SP
20250113_NS-10098_CMH_sample62.10882.10882.2	C:\Users\nichollass\Desktop\2025_Jan_CMH_sample62\MSfragger_70aa\20250113_NS_10098_CMH_sample62\interact.pep.xml	AEEAFDLWNECAK	AEEAFDLWNECAK	.AEEAFDLWNECAK.ACVIDIKD	-	A	13	2	3645.35	1581.68	1581.68	791.845	791.846	1581.68	791.846	0.0012	2.29087e-08	39.06	4.16	1	2	0	1	13	0	11C(57.0214)																		0	FALSE	IPI:EPA6-SP|NS:P00005|EPA6-SP	IPI:EPA6-SP|NS:P00005|EPA6-SP	IPI:EPA6-SP|NS:P00005|EPA6-SP
20250113_NS-10098_CMH_sample62.10887.10887.2	C:\Users\nichollass\Desktop\2025_Jan_CMH_sample62\MSfragger_70aa\20250113_NS_10098_CMH_sample62\interact.pep.xml	AEEAFDLWNECAK	AEEAFDLWNECAK	.AEEAFDLWNECAK.ACVIDIKD	-	A	13	2	3647.05	1581.68	1581.68	791.845	791.846	1581.68	791.846	0.0012	0.00387927	19.145	6.92	0.998	2	0	1	13	0	11C(57.0214)																		0	FALSE	IPI:EPA6-SP|NS:P00005|EPA6-SP	IPI:EPA6-SP|NS:P00005|EPA6-SP	IPI:EPA6-SP|NS:P00005|EPA6-SP
20250113_NS-10098_CMH_sample62.10203.10203.2	C:\Users\nichollass\Desktop\2025_Jan_CMH_sample62\MSfragger_70aa\20250113_NS_10098_CMH_sample62\interact.pep.xml	AEEAFDLWNECAK	AEEAFDLWNECAK	.AEEAFDLWNECAK.ACVIDIKD	-	A	13	2	3439.47	1581.68	1581.68	791.846	791.847	1581.68	791.846	0.0017	2e-14	39.948	7.064	1	2	0	1	13	0	11C(57.0214)																		0	FALSE	IPI:EPA6-SP|NS:P00005|EPA6-SP	IPI:EPA6-SP|NS:P00005|EPA6-SP	IPI:EPA6-SP|NS:P00005|EPA6-SP
20250113_NS-10098_CMH_sample62.10204.10204.2	C:\Users\nichollass\Desktop\2025_Jan_CMH_sample62\MSfragger_70aa\20250113_NS_10098_CMH_sample62\interact.pep.xml	AEEAFDLWNECAK	AEEAFDLWNECAK	.AEEAFDLWNECAK.ACVIDIKD	-	A	13	2	3439.73	1581.68	1581.68	791.846	791.847	1581.68	791.846	0.0017	1.23808e-08	39.129	4.531	1	2	0	1	13	0	11C(57.0214)																		0	FALSE	IPI:EPA6-SP|NS:P00005|EPA6-SP	IPI:EPA6-SP|NS:P00005|EPA6-SP	IPI:EPA6-SP|NS:P00005|EPA6-SP
20250113_NS-10098_CMH_sample62.10206.10206.2	C:\Users\nichollass\Desktop\2025_Jan_CMH_sample62\MSfragger_70aa\20250113_NS_10098_CMH_sample62\interact.pep.xml	AEEAFDLWNECAK	AEEAFDLWNECAK	.AEEAFDLWNECAK.ACVIDIKD	-	A	13	2	3440.28	1581.68	1581.68	791.846	791.847	1581.68	791.846	0.0017	9.2e-13	36.151	8.794	1	2	0	1	13	0	11C(57.0214)																		0	FALSE	IPI:EPA6-SP|NS:P00005|EPA6-SP	IPI:EPA6-SP|NS:P00005|EPA6-SP	IPI:EPA6-SP|NS:P00005|EPA6-SP
20250113_NS-10098_CMH_sample62.15511.15511.2	C:\Users\nichollass\Desktop\2025_Jan_CMH_sample62\MSfragger_70aa\20250113_NS_10098_CMH_sample62\interact.pep.xml	AEEAFDLWNECAK	AEEAFDLWNECAK	.AEEAFDLWNECAK.ACVIDIKD	-	A	13	2	5152.74	1583.81	1583.81	792.913	792.914	1581.68	791.846	2.1366	0.000261793	16.677	9.908	0.9995	2	0	1	13	0	11C(57.0214)																		0	FALSE	IPI:EPA6-SP|NS:P00005|EPA6-SP	IPI:EPA6-SP|NS:P00005|EPA6-SP	IPI:EPA6-SP|NS:P00005|EPA6-SP
20250113_NS-10098_CMH_sample62.15513.15513.2	C:\Users\nichollass\Desktop\2025_Jan_CMH_sample62\MSfragger_70aa\20250113_NS_10098_CMH_sample62\interact.pep.xml	AEEAFDLWNECAK	AEEAFDLWNECAK	.AEEAFDLWNECAK.ACVIDIKD	-	A	13	2	5153.66	1583.81	1583.81	792.913	792.914	1581.68	791.846	2.1366	0.00176096	21.517	15.213	0.9993	2	0	1	13	0	11C(57.0214)																		0	FALSE	IPI:EPA6-SP|NS:P00005|EPA6-SP	IPI:EPA6-SP|NS:P00005|EPA6-SP	IPI:EPA6-SP|NS:P00005|EPA6-SP
20250113_NS-10098_CMH_sample62.15927.15927.2	C:\Users\nichollass\Desktop\2025_Jan_CMH_sample62\MSfragger_70aa\20250113_NS_10098_CMH_sample62\interact.pep.xml	AEEAFDLWNECAK	AEEAFDLWNECAK	.AEEAFDLWNECAK.ACVIDIKD	-	A	13	2	5296.03	1583.81	1583.82	792.914	792.915	1581.68	791.846	2.139	0.00665495	16.983	16.008	0.9983	2	0	1	13	0	11C(57.0214)																		0	FALSE	IPI:EPA6-SP|NS:P00005|EPA6-SP	IPI:EPA6-SP|NS:P00005|EPA6-SP	IPI:EPA6-SP|NS:P00005|EPA6-SP
20250113_NS-10098_CMH_sample62.15929.15929.2	C:\Users\nichollass\Desktop\2025_Jan_CMH_sample62\MSfragger_70aa\20250113_NS_10098_CMH_sample62\interact.pep.xml	AEEAFDLWNECAK	AEEAFDLWNECAK	.AEEAFDLWNECAK.ACVIDIKD	-	A	13	2	5296.94	1583.81	1583.82	792.914	792.915	1581.68	791.846	2.139	0.000266532	23.797	17.275	0.9995	2	0	1	13	0	11C(57.0214)																		0	FALSE	IPI:EPA6-SP|NS:P00005|EPA6-SP	IPI:EPA6-SP|NS:P00005|EPA6-SP	IPI:EPA6-SP|NS:P00005|EPA6-SP
20250113_NS-10098_CMH_sample62.09009.09009.2	C:\Users\nichollass\Desktop\2025_Jan_CMH_sample62\MSfragger_70aa\20250113_NS_10098_CMH_sample62\interact.pep.xml	AEEAFDLWNECAK	AEEAFDLWNECAK	.AEEAFDLWNECAK.ACVIDIKD	-	A	13	2	3115.75	1595.65	1595.66	798.835	798.835	1581.68	791.846	13.9792	3.7e-13	33.479	10.286	1	2	0	1	13	0	11C(57.0214)	Mod1: proline oxidation to pyroglutamic acid/Tryptophan oxidation to oxolactone/aldehyde and ketone modifications (PeakApex: 13.9794, Theoretical: 13.9793)	AEEAFDLwNECAK	A(10.29)E(10.29)E(14.57)A(18.29)F(22.24)D(26.44)L(30.87)W(33.48)N(28.87)E(26.47)C(24.13)A(21.97)K(19.94)	W8	1	A(2.41)E(2.41)E(2.41)A(4.34)F(6.22)D(8.12)L(10.01)W(9.94)N(9.78)E(9.78)C(9.78)A(9.78)K(9.78)	A(2)E(2)E(3)A(4)F(5)D(6)L(7)W(7)N(6)E(6)C(6)A(6)K(6)	33.4797	18	30.8748	17	18.0399	11	10.0095	7	12.183	8	0	FALSE	IPI:EPA6-SP|NS:P00005|EPA6-SP	IPI:EPA6-SP|NS:P00005|EPA6-SP	IPI:EPA6-SP|NS:P00005|EPA6-SP
20250113_NS-10098_CMH_sample62.09010.09010.2	C:\Users\nichollass\Desktop\2025_Jan_CMH_sample62\MSfragger_70aa\20250113_NS_10098_CMH_sample62\interact.pep.xml	AEEAFDLWNECAK	AEEAFDLWNECAK	.AEEAFDLWNECAK.ACVIDIKD	-	A	13	2	3116.09	1595.65	1595.66	798.835	798.836	1581.68	791.846	13.9794	0.00039742	20.103	5.865	0.996	2	0	1	13	0	11C(57.0214)	Mod1: proline oxidation to pyroglutamic acid/Tryptophan oxidation to oxolactone/aldehyde and ketone modifications (PeakApex: 13.9794, Theoretical: 13.9793)	AEEAFDLwNECAK	A(2.71)E(2.71)E(3.75)A(6.77)F(10.19)D(13.84)L(17.69)W(20.10)N(18.02)E(16.14)C(16.14)A(16.14)K(16.14)	W8	1	A(0.90)E(0.90)E(0.90)A(1.67)F(3.03)D(4.61)L(6.17)W(7.29)N(7.29)E(7.29)C(7.29)A(7.29)K(7.29)	A(1)E(1)E(1)A(2)F(3)D(4)L(5)W(5)N(5)E(5)C(5)A(5)K(5)	20.1039	13	18.0182	12	10.6683	8	7.28967	5	8.18698	6	0	FALSE	IPI:EPA6-SP|NS:P00005|EPA6-SP	IPI:EPA6-SP|NS:P00005|EPA6-SP	IPI:EPA6-SP|NS:P00005|EPA6-SP
20250113_NS-10098_CMH_sample62.09011.09011.2	C:\Users\nichollass\Desktop\2025_Jan_CMH_sample62\MSfragger_70aa\20250113_NS_10098_CMH_sample62\interact.pep.xml	AEEAFDLWNECAK	AEEAFDLWNECAK	.AEEAFDLWNECAK.ACVIDIKD	-	A	13	2	3116.65	1595.65	1595.66	798.835	798.836	1581.68	791.846	13.9794	4.13999e-08	39.032	17.35	1	2	0	1	13	0	11C(57.0214)	Mod1: proline oxidation to pyroglutamic acid/Tryptophan oxidation to oxolactone/aldehyde and ketone modifications (PeakApex: 13.9794, Theoretical: 13.9793)	AEEAFDLwNECAK	A(17.35)E(17.35)E(18.77)A(22.51)F(26.73)D(31.27)L(35.97)W(39.03)N(34.15)E(29.71)C(25.60)A(23.62)K(21.78)	W8	1	A(10.86)E(10.86)E(12.14)A(14.28)F(16.50)D(18.60)L(20.46)W(20.77)N(18.51)E(16.80)C(15.19)A(13.98)K(11.98)	A(6)E(6)E(7)A(8)F(9)D(10)L(11)W(11)N(10)E(9)C(8)A(7)K(6)	39.0322	19	35.9691	18	16.2944	8	20.7666	11	22.8345	12	0	FALSE	IPI:EPA6-SP|NS:P00005|EPA6-SP	IPI:EPA6-SP|NS:P00005|EPA6-SP	IPI:EPA6-SP|NS:P00005|EPA6-SP
20250113_NS-10098_CMH_sample62.08359.08359.2	C:\Users\nichollass\Desktop\2025_Jan_CMH_sample62\MSfragger_70aa\20250113_NS_10098_CMH_sample62\interact.pep.xml	AEEAFDLWNECAK	AEEAFDLWNECAK	.AEEAFDLWNECAK.ACVIDIKD	-	A	13	2	2970.04	1595.65	1595.66	798.834	798.836	1581.68	791.846	13.9802	1e-14	40.716	16.911	1	2	0	1	13	0	11C(57.0214)	Mod1: proline oxidation to pyroglutamic acid/Tryptophan oxidation to oxolactone/aldehyde and ketone modifications (PeakApex: 13.9794, Theoretical: 13.9793)	AEEAFDLwNECAK	A(16.91)E(16.91)E(22.31)A(26.67)F(31.15)D(35.79)L(38.19)W(40.72)N(35.71)E(31.06)C(26.53)A(24.30)K(20.22)	W8	1	A(6.77)E(6.77)E(6.77)A(8.40)F(10.36)D(12.25)L(14.11)W(13.16)N(11.35)E(10.25)C(9.56)A(9.56)K(9.56)	A(5)E(5)E(6)A(7)F(8)D(9)L(10)W(10)N(9)E(8)C(7)A(7)K(6)	40.7166	21	38.1887	20	20.8049	12	14.1065	10	16.3293	11	0	FALSE	IPI:EPA6-SP|NS:P00005|EPA6-SP	IPI:EPA6-SP|NS:P00005|EPA6-SP	IPI:EPA6-SP|NS:P00005|EPA6-SP
20250113_NS-10098_CMH_sample62.08360.08360.2	C:\Users\nichollass\Desktop\2025_Jan_CMH_sample62\MSfragger_70aa\20250113_NS_10098_CMH_sample62\interact.pep.xml	AEEAFDLWNECAK	AEEAFDLWNECAK	.AEEAFDLWNECAK.ACVIDIKD	-	A	13	2	2970.34	1595.65	1595.66	798.834	798.836	1581.68	791.846	13.9802	1e-14	38.669	14.091	1	2	0	1	13	0	11C(57.0214)	Mod1: proline oxidation to pyroglutamic acid/Tryptophan oxidation to oxolactone/aldehyde and ketone modifications (PeakApex: 13.9794, Theoretical: 13.9793)	AEEAFDLwNECAK	A(14.09)E(14.09)E(17.93)A(22.06)F(26.54)D(31.21)L(35.93)W(38.67)N(33.85)E(29.36)C(27.12)A(25.02)K(21.06)	W8	1	A(6.13)E(6.13)E(7.58)A(9.17)F(10.88)D(12.70)L(14.49)W(13.95)N(12.11)E(10.73)C(10.73)A(10.73)K(10.56)	A(4)E(4)E(5)A(6)F(7)D(8)L(9)W(9)N(8)E(7)C(7)A(7)K(6)	38.6699	20	35.9328	19	18.4627	11	14.485	9	16.6915	10	0	FALSE	IPI:EPA6-SP|NS:P00005|EPA6-SP	IPI:EPA6-SP|NS:P00005|EPA6-SP	IPI:EPA6-SP|NS:P00005|EPA6-SP
20250113_NS-10098_CMH_sample62.08318.08318.2	C:\Users\nichollass\Desktop\2025_Jan_CMH_sample62\MSfragger_70aa\20250113_NS_10098_CMH_sample62\interact.pep.xml	AEEAFDLWNECAK	AEEAFDLWNECAK	.AEEAFDLWNECAK.ACVIDIKD	-	A	13	2	2958.36	1595.69	1595.69	798.852	798.854	1581.68	791.846	14.0157	3.3e-13	37.798	18.726	1	2	0	1	13	0	11C(57.0214)	Mod1: Methylation (PeakApex: 14.0154, Theoretical: 14.0157)	AEEAFdLWNECAK	A(18.73)E(18.73)E(23.87)A(28.34)F(33.00)D(37.80)L(35.18)W(34.95)N(30.20)E(25.79)C(21.55)A(19.68)K(15.99)	D6	1	A(6.59)E(6.59)E(6.90)A(8.74)F(10.78)D(12.69)L(10.62)W(10.62)N(8.66)E(7.22)C(6.10)A(6.10)K(6.10)	A(5)E(5)E(6)A(7)F(8)D(9)L(8)W(8)N(7)E(6)C(5)A(5)K(4)	37.7989	20	35.1847	19	22.0215	13	12.6909	9	12.6909	9	0	FALSE	IPI:EPA6-SP|NS:P00005|EPA6-SP	IPI:EPA6-SP|NS:P00005|EPA6-SP	IPI:EPA6-SP|NS:P00005|EPA6-SP
20250113_NS-10098_CMH_sample62.08319.08319.2	C:\Users\nichollass\Desktop\2025_Jan_CMH_sample62\MSfragger_70aa\20250113_NS_10098_CMH_sample62\interact.pep.xml	AEEAFDLWNECAK	AEEAFDLWNECAK	.AEEAFDLWNECAK.ACVIDIKD	-	A	13	2	2958.71	1595.69	1595.69	798.852	798.854	1581.68	791.846	14.0157	4.38e-12	36.6	20.699	1	2	0	1	13	0	11C(57.0214)	Mod1: Methylation (PeakApex: 14.0154, Theoretical: 14.0157)	AEEAFdLWNECAK	A(20.70)E(20.70)E(22.63)A(27.20)F(31.79)D(36.60)L(31.77)W(29.10)N(24.62)E(20.61)C(18.78)A(15.29)K(13.87)	D6	1	A(8.07)E(8.07)E(8.07)A(11.60)F(12.70)D(14.06)L(12.20)W(9.97)N(7.83)E(6.37)C(6.37)A(5.99)K(5.99)	A(5)E(5)E(5)A(6)F(7)D(8)L(7)W(6)N(5)E(4)C(4)A(3)K(3)	36.6006	19	31.7923	17	20.5094	12	14.0603	8	14.0603	8	0	FALSE	IPI:EPA6-SP|NS:P00005|EPA6-SP	IPI:EPA6-SP|NS:P00005|EPA6-SP	IPI:EPA6-SP|NS:P00005|EPA6-SP
20250113_NS-10098_CMH_sample62.08320.08320.2	C:\Users\nichollass\Desktop\2025_Jan_CMH_sample62\MSfragger_70aa\20250113_NS_10098_CMH_sample62\interact.pep.xml	AEEAFDLWNECAK	AEEAFDLWNECAK	.AEEAFDLWNECAK.ACVIDIKD	-	A	13	2	2959.16	1595.69	1595.69	798.852	798.854	1581.68	791.846	14.0157	1.54698e-08	36.583	23.561	1	2	0	1	13	0	11C(57.0214)	Mod1: Methylation (PeakApex: 14.0154, Theoretical: 14.0157)	AEEAFdLWNECAK	A(23.56)E(23.56)E(25.52)A(29.65)F(34.12)D(36.58)L(34.03)W(33.96)N(31.25)E(26.86)C(24.96)A(22.66)K(20.30)	D6	1	A(11.38)E(11.38)E(12.78)A(14.98)F(17.20)D(19.33)L(17.30)W(17.30)N(15.08)E(13.36)C(11.72)A(10.64)K(7.94)	A(6)E(6)E(7)A(8)F(9)D(10)L(9)W(9)N(8)E(7)C(6)A(5)K(4)	36.5831	18	34.1157	17	24.5343	13	19.3255	10	19.3255	10	0	FALSE	IPI:EPA6-SP|NS:P00005|EPA6-SP	IPI:EPA6-SP|NS:P00005|EPA6-SP	IPI:EPA6-SP|NS:P00005|EPA6-SP
20250113_NS-10098_CMH_sample62.08392.08392.2	C:\Users\nichollass\Desktop\2025_Jan_CMH_sample62\MSfragger_70aa\20250113_NS_10098_CMH_sample62\interact.pep.xml	AEEAFDLWNECAK	AEEAFDLWNECAK	.AEEAFDLWNECAK.ACVIDIKD	-	A	13	2	2977.28	1596.66	1596.66	799.336	799.338	1581.68	791.846	14.9853	0.000352879	19.102	11.047	0.9908	2	0	1	13	0	11C(57.0214)	Mod1: Isotopic peak error, Mod2: Oxidation or Hydroxylation (PeakApex: 14.9854)	AEEAFDLwNECAK	A(8.45)E(8.45)E(11.81)A(12.84)F(14.07)D(15.52)L(17.20)W(19.10)N(16.95)E(15.20)C(13.46)A(12.08)K(10.66)	W8	1	A(0.00)E(0.00)E(0.00)A(0.00)F(0.00)D(0.00)L(0.00)W(0.00)N(0.00)E(0.00)C(0.00)A(0.00)K(0.00)	A(0)E(0)E(0)A(0)F(0)D(0)L(0)W(0)N(0)E(0)C(0)A(0)K(0)	19.1025	11	17.1966	10	19.1025	11	0	0	0	0	0	FALSE	IPI:EPA6-SP|NS:P00005|EPA6-SP	IPI:EPA6-SP|NS:P00005|EPA6-SP	IPI:EPA6-SP|NS:P00005|EPA6-SP
20250113_NS-10098_CMH_sample62.08393.08393.2	C:\Users\nichollass\Desktop\2025_Jan_CMH_sample62\MSfragger_70aa\20250113_NS_10098_CMH_sample62\interact.pep.xml	AEEAFDLWNECAK	AEEAFDLWNECAK	.AEEAFDLWNECAK.ACVIDIKD	-	A	13	2	2977.63	1596.66	1596.66	799.336	799.338	1581.68	791.846	14.9853	3.59934e-05	18.428	7.755	0.9995	2	0	1	13	0	11C(57.0214)	Mod1: Isotopic peak error, Mod2: Oxidation or Hydroxylation (PeakApex: 14.9854)	AEEAFDLwNECAK	A(7.04)E(7.04)E(8.64)A(10.38)F(12.22)D(14.17)L(16.13)W(18.43)N(14.09)E(12.03)C(10.39)A(9.42)K(9.42)	W8	1	A(0.00)E(0.00)E(0.00)A(0.00)F(0.00)D(0.00)L(0.00)W(0.00)N(0.00)E(0.00)C(0.00)A(0.00)K(0.00)	A(1)E(1)E(1)A(1)F(1)D(1)L(1)W(1)N(0)E(0)C(0)A(0)K(0)	18.4282	12	16.1309	11	16.4592	11	0	0	0	1	0	FALSE	IPI:EPA6-SP|NS:P00005|EPA6-SP	IPI:EPA6-SP|NS:P00005|EPA6-SP	IPI:EPA6-SP|NS:P00005|EPA6-SP
20250113_NS-10098_CMH_sample62.08394.08394.2	C:\Users\nichollass\Desktop\2025_Jan_CMH_sample62\MSfragger_70aa\20250113_NS_10098_CMH_sample62\interact.pep.xml	AEEAFDLWNECAK	AEEAFDLWNECAK	.AEEAFDLWNECAK.ACVIDIKD	-	A	13	2	2977.97	1596.66	1596.66	799.336	799.338	1581.68	791.846	14.9853	0.00678813	18.173	8.175	0.9746	2	0	1	13	0	11C(57.0214)	Mod1: Isotopic peak error, Mod2: Oxidation or Hydroxylation (PeakApex: 14.9854)	AEEAFDLwNECAK	A(8.18)E(8.18)E(8.18)A(10.13)F(11.68)D(13.45)L(13.99)W(18.17)N(16.20)E(14.55)C(13.69)A(13.69)K(13.69)	W8	1	A(0.00)E(0.00)E(0.00)A(0.00)F(0.00)D(0.00)L(0.00)W(4.00)N(4.00)E(4.00)C(4.00)A(4.00)K(4.00)	A(0)E(0)E(0)A(0)F(0)D(0)L(0)W(1)N(1)E(1)C(1)A(1)K(1)	18.1732	9	16.1986	8	17.8617	9	3.99939	1	3.99939	1	0	FALSE	IPI:EPA6-SP|NS:P00005|EPA6-SP	IPI:EPA6-SP|NS:P00005|EPA6-SP	IPI:EPA6-SP|NS:P00005|EPA6-SP
20250113_NS-10098_CMH_sample62.08395.08395.2	C:\Users\nichollass\Desktop\2025_Jan_CMH_sample62\MSfragger_70aa\20250113_NS_10098_CMH_sample62\interact.pep.xml	AEEAFDLWNECAK	AEEAFDLWNECAK	.AEEAFDLWNECAK.ACVIDIKD	-	A	13	2	2978.02	1596.66	1596.66	799.336	799.338	1581.68	791.846	14.9853	7.0235e-08	29.041	10.13	1	2	0	1	13	0	11C(57.0214)	Mod1: Isotopic peak error, Mod2: Oxidation or Hydroxylation (PeakApex: 14.9854)	AEEAFDLwNECAK	A(10.13)E(10.13)E(12.20)A(15.37)F(18.86)D(22.64)L(26.72)W(29.04)N(26.45)E(24.09)C(21.65)A(19.42)K(17.17)	W8	1	A(2.12)E(2.12)E(2.12)A(2.12)F(3.28)D(4.92)L(6.69)W(6.69)N(6.69)E(6.69)C(6.69)A(6.69)K(6.69)	A(1)E(1)E(1)A(2)F(3)D(4)L(5)W(5)N(5)E(5)C(5)A(5)K(5)	29.0416	16	26.7171	15	18.4867	11	6.69243	5	8.81661	6	0	FALSE	IPI:EPA6-SP|NS:P00005|EPA6-SP	IPI:EPA6-SP|NS:P00005|EPA6-SP	IPI:EPA6-SP|NS:P00005|EPA6-SP
20250113_NS-10098_CMH_sample62.08396.08396.2	C:\Users\nichollass\Desktop\2025_Jan_CMH_sample62\MSfragger_70aa\20250113_NS_10098_CMH_sample62\interact.pep.xml	AEEAFDLWNECAK	AEEAFDLWNECAK	.AEEAFDLWNECAK.ACVIDIKD	-	A	13	2	2978.15	1596.66	1596.66	799.336	799.338	1581.68	791.846	14.9853	2.57996e-06	24.632	10.84	1	2	0	1	13	0	11C(57.0214)	Mod1: Isotopic peak error, Mod2: Oxidation or Hydroxylation (PeakApex: 14.9854)	AEEAFDlWNECAK	A(10.84)E(10.84)E(9.02)A(12.57)F(16.24)D(20.43)L(24.63)W(24.52)N(22.12)E(19.92)C(17.92)A(16.07)K(14.42)	L7	1	A(1.48)E(1.48)E(1.48)A(2.66)F(3.61)D(5.33)L(6.87)W(5.40)N(5.40)E(5.40)C(5.40)A(5.40)K(5.40)	A(1)E(1)E(1)A(2)F(3)D(4)L(5)W(4)N(4)E(4)C(4)A(4)K(4)	24.632	15	24.5204	15	18.3812	12	6.87416	5	6.87416	5	0	FALSE	IPI:EPA6-SP|NS:P00005|EPA6-SP	IPI:EPA6-SP|NS:P00005|EPA6-SP	IPI:EPA6-SP|NS:P00005|EPA6-SP
20250113_NS-10098_CMH_sample62.08397.08397.2	C:\Users\nichollass\Desktop\2025_Jan_CMH_sample62\MSfragger_70aa\20250113_NS_10098_CMH_sample62\interact.pep.xml	AEEAFDLWNECAK	AEEAFDLWNECAK	.AEEAFDLWNECAK.ACVIDIKD	-	A	13	2	2978.47	1596.66	1596.66	799.336	799.338	1581.68	791.846	14.9853	2.56006e-06	31.867	14.264	1	2	0	1	13	0	11C(57.0214)	Mod1: Isotopic peak error, Mod2: Oxidation or Hydroxylation (PeakApex: 14.9854)	AEEAFDLwNECAK	A(14.26)E(14.26)E(14.26)A(17.42)F(21.04)D(25.11)L(29.41)W(31.87)N(27.20)E(23.01)C(19.22)A(19.22)K(19.22)	W8	1	A(7.54)E(7.54)E(7.54)A(8.46)F(10.64)D(12.74)L(14.44)W(13.81)N(11.76)E(9.94)C(9.29)A(9.29)K(9.29)	A(4)E(4)E(4)A(5)F(6)D(7)L(8)W(8)N(7)E(6)C(5)A(5)K(5)	31.8676	16	29.4113	15	16.651	8	14.4368	8	16.829	9	0	FALSE	IPI:EPA6-SP|NS:P00005|EPA6-SP	IPI:EPA6-SP|NS:P00005|EPA6-SP	IPI:EPA6-SP|NS:P00005|EPA6-SP
20250113_NS-10098_CMH_sample62.08454.08454.2	C:\Users\nichollass\Desktop\2025_Jan_CMH_sample62\MSfragger_70aa\20250113_NS_10098_CMH_sample62\interact.pep.xml	AEEAFDLWNECAK	AEEAFDLWNECAK	.AEEAFDLWNECAK.ACVIDIKD	-	A	13	2	2989.22	1596.66	1596.66	799.337	799.338	1581.68	791.846	14.9853	2.9544e-10	30.787	10.553	1	2	0	1	13	0	11C(57.0214)	Mod1: Isotopic peak error, Mod2: Oxidation or Hydroxylation (PeakApex: 14.9854)	AEEAFDlWNECAK	A(10.31)E(10.31)E(14.77)A(18.41)F(22.31)D(26.44)L(30.79)W(30.77)N(26.17)E(23.80)C(21.39)A(19.23)K(17.13)	L7	1	A(2.38)E(2.38)E(2.38)A(3.34)F(5.50)D(7.39)L(9.24)W(6.86)N(6.86)E(6.86)C(6.86)A(6.86)K(6.86)	A(2)E(2)E(3)A(4)F(5)D(6)L(7)W(6)N(5)E(5)C(5)A(5)K(5)	30.7873	17	30.7733	17	18.2004	11	9.24112	7	9.24112	7	0	FALSE	IPI:EPA6-SP|NS:P00005|EPA6-SP	IPI:EPA6-SP|NS:P00005|EPA6-SP	IPI:EPA6-SP|NS:P00005|EPA6-SP
20250113_NS-10098_CMH_sample62.08455.08455.2	C:\Users\nichollass\Desktop\2025_Jan_CMH_sample62\MSfragger_70aa\20250113_NS_10098_CMH_sample62\interact.pep.xml	AEEAFDLWNECAK	AEEAFDLWNECAK	.AEEAFDLWNECAK.ACVIDIKD	-	A	13	2	2989.53	1596.66	1596.66	799.337	799.338	1581.68	791.846	14.9853	6.6857e-10	24.912	8.691	1	2	0	1	13	0	11C(57.0214)	Mod1: Isotopic peak error, Mod2: Oxidation or Hydroxylation (PeakApex: 14.9854)	AEEAFDLwNECAK	A(7.54)E(7.54)E(8.73)A(12.46)F(16.35)D(20.58)L(22.52)W(24.91)N(22.58)E(20.44)C(18.45)A(16.60)K(14.92)	W8	1	A(0.92)E(0.92)E(0.92)A(2.42)F(3.60)D(5.19)L(5.19)W(5.81)N(5.81)E(5.81)C(5.81)A(5.81)K(5.81)	A(1)E(1)E(1)A(2)F(3)D(4)L(4)W(4)N(4)E(4)C(4)A(4)K(4)	24.9121	15	22.5791	14	15.7303	11	5.8098	4	6.72849	5	0	FALSE	IPI:EPA6-SP|NS:P00005|EPA6-SP	IPI:EPA6-SP|NS:P00005|EPA6-SP	IPI:EPA6-SP|NS:P00005|EPA6-SP
20250113_NS-10098_CMH_sample62.08456.08456.2	C:\Users\nichollass\Desktop\2025_Jan_CMH_sample62\MSfragger_70aa\20250113_NS_10098_CMH_sample62\interact.pep.xml	AEEAFDLWNECAK	AEEAFDLWNECAK	.AEEAFDLWNECAK.ACVIDIKD	-	A	13	2	2989.91	1596.66	1596.66	799.337	799.338	1581.68	791.846	14.9853	1.66917e-07	36.61	13.266	1	2	0	1	13	0	11C(57.0214)	Mod1: Isotopic peak error, Mod2: Oxidation or Hydroxylation (PeakApex: 14.9854)	AEEAFDLwNECAK	A(13.27)E(13.27)E(14.68)A(18.31)F(22.33)D(26.74)L(31.30)W(36.61)N(31.80)E(29.48)C(25.31)A(23.35)K(21.52)	W8	1	A(6.45)E(6.45)E(7.68)A(9.66)F(11.84)D(13.84)L(15.69)W(18.02)N(16.10)E(16.10)C(14.50)A(13.37)K(11.57)	A(4)E(4)E(5)A(6)F(7)D(8)L(9)W(10)N(9)E(9)C(8)A(7)K(6)	36.6103	18	31.8028	16	16.7692	8	18.0204	10	18.0204	10	0	FALSE	IPI:EPA6-SP|NS:P00005|EPA6-SP	IPI:EPA6-SP|NS:P00005|EPA6-SP	IPI:EPA6-SP|NS:P00005|EPA6-SP
20250113_NS-10098_CMH_sample62.08460.08460.2	C:\Users\nichollass\Desktop\2025_Jan_CMH_sample62\MSfragger_70aa\20250113_NS_10098_CMH_sample62\interact.pep.xml	AEEAFDLWNECAK	AEEAFDLWNECAK	.AEEAFDLWNECAK.ACVIDIKD	-	A	13	2	2990.5	1596.66	1596.66	799.337	799.338	1581.68	791.846	14.9853	5.45608e-06	19.576	9.897	1	2	0	1	13	0	11C(57.0214)	Mod1: Isotopic peak error, Mod2: Oxidation or Hydroxylation (PeakApex: 14.9854)	AEEAFDLwNECAK	A(9.90)E(9.90)E(11.70)A(13.01)F(14.46)D(16.10)L(17.93)W(19.58)N(17.51)E(15.70)C(13.69)A(12.15)K(10.12)	W8	1	A(2.28)E(2.28)E(2.28)A(2.28)F(2.28)D(2.28)L(2.28)W(0.00)N(0.00)E(0.00)C(0.00)A(0.00)K(0.00)	A(1)E(1)E(1)A(1)F(1)D(1)L(1)W(1)N(1)E(1)C(1)A(1)K(1)	19.5768	12	17.9274	11	17.7401	11	2.28218	1	2.28218	2	0	FALSE	IPI:EPA6-SP|NS:P00005|EPA6-SP	IPI:EPA6-SP|NS:P00005|EPA6-SP	IPI:EPA6-SP|NS:P00005|EPA6-SP
20250113_NS-10098_CMH_sample62.08461.08461.2	C:\Users\nichollass\Desktop\2025_Jan_CMH_sample62\MSfragger_70aa\20250113_NS_10098_CMH_sample62\interact.pep.xml	AEEAFDLWNECAK	AEEAFDLWNECAK	.AEEAFDLWNECAK.ACVIDIKD	-	A	13	2	2990.63	1596.66	1596.66	799.337	799.338	1581.68	791.846	14.9853	0.00428861	10.696	6.53	0.9826	2	0	1	13	0	11C(57.0214)	Mod1: Isotopic peak error, Mod2: Oxidation or Hydroxylation (PeakApex: 14.9854)	AEEAfdlWNECAK	A(6.53)E(6.53)E(6.00)A(5.62)F(7.32)D(7.32)L(7.32)W(7.16)N(5.52)E(5.52)C(5.52)A(5.52)K(5.26)	F5;D6;L7	3	A(1.09)E(1.09)E(1.09)A(1.09)F(1.09)D(1.09)L(1.09)W(0.00)N(0.00)E(0.00)C(0.00)A(0.00)K(0.00)	A(1)E(1)E(1)A(1)F(1)D(1)L(1)W(0)N(0)E(0)C(0)A(0)K(0)	7.31925	6	7.1624	6	10.6963	8	1.09393	1	1.09393	1	0	FALSE	IPI:EPA6-SP|NS:P00005|EPA6-SP	IPI:EPA6-SP|NS:P00005|EPA6-SP	IPI:EPA6-SP|NS:P00005|EPA6-SP
20250113_NS-10098_CMH_sample62.08462.08462.2	C:\Users\nichollass\Desktop\2025_Jan_CMH_sample62\MSfragger_70aa\20250113_NS_10098_CMH_sample62\interact.pep.xml	AEEAFDLWNECAK	AEEAFDLWNECAK	.AEEAFDLWNECAK.ACVIDIKD	-	A	13	2	2990.95	1596.66	1596.66	799.337	799.338	1581.68	791.846	14.9853	0.00188365	18.4	10.568	0.989	2	0	1	13	0	11C(57.0214)	Mod1: Isotopic peak error, Mod2: Oxidation or Hydroxylation (PeakApex: 14.9854)	AEEAFDLwNECAK	A(10.57)E(10.57)E(10.57)A(11.36)F(12.55)D(15.47)L(17.19)W(18.40)N(16.19)E(14.27)C(12.55)A(12.55)K(12.55)	W8	1	A(4.61)E(4.61)E(4.61)A(4.61)F(4.61)D(5.84)L(5.84)W(3.30)N(3.30)E(3.30)C(3.30)A(3.30)K(3.30)	A(1)E(1)E(1)A(1)F(1)D(2)L(2)W(2)N(2)E(2)C(2)A(2)K(2)	18.4009	10	17.1878	9	15.2151	8	5.84208	2	7.90595	3	0	FALSE	IPI:EPA6-SP|NS:P00005|EPA6-SP	IPI:EPA6-SP|NS:P00005|EPA6-SP	IPI:EPA6-SP|NS:P00005|EPA6-SP
20250113_NS-10098_CMH_sample62.07805.07805.2	C:\Users\nichollass\Desktop\2025_Jan_CMH_sample62\MSfragger_70aa\20250113_NS_10098_CMH_sample62\interact.pep.xml	AEEAFDLWNECAK	AEEAFDLWNECAK	.AEEAFDLWNECAK.ACVIDIKD	-	A	13	2	2813.44	1597.67	1597.67	799.842	799.843	1581.68	791.846	15.9937	0	39.738	11.775	1	2	0	1	13	0	11C(57.0214)	Mod1: Oxidation or Hydroxylation (PeakApex: 15.9946, Theoretical: 15.9949)	AEEAFDLwNECAK	A(11.41)E(11.41)E(16.88)A(21.12)F(25.56)D(30.17)L(34.83)W(39.74)N(34.89)E(30.32)C(25.90)A(23.78)K(19.82)	W8	1	A(3.95)E(3.95)E(4.35)A(6.23)F(8.19)D(10.12)L(11.93)W(13.95)N(12.15)E(10.78)C(10.00)A(10.00)K(10.00)	A(4)E(4)E(5)A(6)F(7)D(8)L(9)W(10)N(9)E(8)C(7)A(7)K(6)	39.7381	21	34.8893	19	17.2793	11	13.9512	10	13.9512	10	0	FALSE	IPI:EPA6-SP|NS:P00005|EPA6-SP	IPI:EPA6-SP|NS:P00005|EPA6-SP	IPI:EPA6-SP|NS:P00005|EPA6-SP
20250113_NS-10098_CMH_sample62.07806.07806.2	C:\Users\nichollass\Desktop\2025_Jan_CMH_sample62\MSfragger_70aa\20250113_NS_10098_CMH_sample62\interact.pep.xml	AEEAFDLWNECAK	AEEAFDLWNECAK	.AEEAFDLWNECAK.ACVIDIKD	-	A	13	2	2813.77	1597.67	1597.67	799.842	799.843	1581.68	791.846	15.9937	1.6566e-10	30.839	17.561	1	2	0	1	13	0	11C(57.0214)	Mod1: Oxidation or Hydroxylation (PeakApex: 15.9946, Theoretical: 15.9949)	AEEAFDLwNECAK	A(17.56)E(17.56)E(16.68)A(15.25)F(17.52)D(21.93)L(26.22)W(30.84)N(26.27)E(24.16)C(22.16)A(18.35)K(16.70)	W8	1	A(2.21)E(2.21)E(2.21)A(2.21)F(4.56)D(6.11)L(7.42)W(9.06)N(7.12)E(7.12)C(7.12)A(6.86)K(6.86)	A(2)E(2)E(2)A(2)F(3)D(4)L(5)W(6)N(5)E(5)C(5)A(4)K(4)	30.8399	17	26.2658	15	25.1999	14	9.06424	6	9.06424	6	0	FALSE	IPI:EPA6-SP|NS:P00005|EPA6-SP	IPI:EPA6-SP|NS:P00005|EPA6-SP	IPI:EPA6-SP|NS:P00005|EPA6-SP
20250113_NS-10098_CMH_sample62.05595.05595.2	C:\Users\nichollass\Desktop\2025_Jan_CMH_sample62\MSfragger_70aa\20250113_NS_10098_CMH_sample62\interact.pep.xml	AEEAFDLWNECAK	AEEAFDLWNECAK	.AEEAFDLWNECAK.ACVIDIKD	-	A	13	2	2193.26	1597.67	1597.67	799.843	799.843	1581.68	791.846	15.994	1.46e-12	40.7	14.19	1	2	0	1	13	0	11C(57.0214)	Mod1: Oxidation or Hydroxylation (PeakApex: 15.9946, Theoretical: 15.9949)	AEEAFDLwNECAK	A(13.71)E(13.71)E(19.66)A(23.97)F(28.45)D(33.09)L(37.87)W(40.70)N(35.87)E(31.28)C(26.80)A(24.63)K(20.63)	W8	1	A(5.85)E(5.85)E(5.89)A(7.86)F(9.87)D(11.80)L(13.65)W(13.39)N(11.64)E(10.53)C(9.84)A(9.84)K(9.84)	A(5)E(5)E(6)A(7)F(8)D(9)L(10)W(10)N(9)E(8)C(7)A(7)K(6)	40.7004	21	37.8681	20	18.6485	11	13.6484	10	15.6917	11	0	FALSE	IPI:EPA6-SP|NS:P00005|EPA6-SP	IPI:EPA6-SP|NS:P00005|EPA6-SP	IPI:EPA6-SP|NS:P00005|EPA6-SP
20250113_NS-10098_CMH_sample62.05596.05596.2	C:\Users\nichollass\Desktop\2025_Jan_CMH_sample62\MSfragger_70aa\20250113_NS_10098_CMH_sample62\interact.pep.xml	AEEAFDLWNECAK	AEEAFDLWNECAK	.AEEAFDLWNECAK.ACVIDIKD	-	A	13	2	2193.61	1597.67	1597.67	799.843	799.843	1581.68	791.846	15.994	4.8051e-10	37.018	19.371	1	2	0	1	13	0	11C(57.0214)	Mod1: Oxidation or Hydroxylation (PeakApex: 15.9946, Theoretical: 15.9949)	AEEAFDLwNECAK	A(19.37)E(19.37)E(21.45)A(22.88)F(25.07)D(27.31)L(31.79)W(37.02)N(32.46)E(28.19)C(25.97)A(23.88)K(21.91)	W8	1	A(1.72)E(1.72)E(4.95)A(6.19)F(7.59)D(9.43)L(11.11)W(12.98)N(11.26)E(11.26)C(11.26)A(11.26)K(11.26)	A(2)E(2)E(3)A(4)F(5)D(6)L(7)W(8)N(7)E(6)C(6)A(6)K(6)	37.018	19	32.4643	17	28.303	15	12.9817	8	12.9817	8	0	FALSE	IPI:EPA6-SP|NS:P00005|EPA6-SP	IPI:EPA6-SP|NS:P00005|EPA6-SP	IPI:EPA6-SP|NS:P00005|EPA6-SP
20250113_NS-10098_CMH_sample62.08031.08031.2	C:\Users\nichollass\Desktop\2025_Jan_CMH_sample62\MSfragger_70aa\20250113_NS_10098_CMH_sample62\interact.pep.xml	AEEAFDLWNECAK	AEEAFDLWNECAK	.AEEAFDLWNECAK.ACVIDIKD	-	A	13	2	2879.79	1597.67	1597.67	799.842	799.843	1581.68	791.846	15.9941	1.13e-12	32.575	9.144	1	2	0	1	13	0	11C(57.0214)	Mod1: Oxidation or Hydroxylation (PeakApex: 15.9946, Theoretical: 15.9949)	AEEAFDLWnECAK	A(6.78)E(6.78)E(12.08)A(15.62)F(19.54)D(23.71)L(27.99)W(32.57)N(32.58)E(30.14)C(32.20)A(29.82)K(27.54)	N9	1	A(0.00)E(0.00)E(0.00)A(1.27)F(3.46)D(5.44)L(7.26)W(9.31)N(11.34)E(11.34)C(13.48)A(13.48)K(13.48)	A(1)E(1)E(2)A(3)F(4)D(5)L(6)W(7)N(7)E(7)C(8)A(8)K(8)	32.5753	18	32.572	18	20.845	13	13.4792	8	13.4792	9	0	FALSE	IPI:EPA6-SP|NS:P00005|EPA6-SP	IPI:EPA6-SP|NS:P00005|EPA6-SP	IPI:EPA6-SP|NS:P00005|EPA6-SP
20250113_NS-10098_CMH_sample62.07505.07505.2	C:\Users\nichollass\Desktop\2025_Jan_CMH_sample62\MSfragger_70aa\20250113_NS_10098_CMH_sample62\interact.pep.xml	AEEAFDLWNECAK	AEEAFDLWNECAK	.AEEAFDLWNECAK.ACVIDIKD	-	A	13	2	2732.61	1597.67	1597.67	799.842	799.843	1581.68	791.846	15.9942	1.3e-13	39.847	11.266	1	2	0	1	13	0	11C(57.0214)	Mod1: Oxidation or Hydroxylation (PeakApex: 15.9946, Theoretical: 15.9949)	AEEAFDLwNECAK	A(11.27)E(11.27)E(16.95)A(21.20)F(25.64)D(30.23)L(34.89)W(39.85)N(35.01)E(30.44)C(26.03)A(23.90)K(19.94)	W8	1	A(3.78)E(3.78)E(4.26)A(6.14)F(8.04)D(9.95)L(11.77)W(13.76)N(11.91)E(10.67)C(9.98)A(9.98)K(9.98)	A(4)E(4)E(5)A(6)F(7)D(8)L(9)W(10)N(9)E(8)C(7)A(7)K(6)	39.8473	21	35.0146	19	17.444	11	13.758	10	13.758	10	0	FALSE	IPI:EPA6-SP|NS:P00005|EPA6-SP	IPI:EPA6-SP|NS:P00005|EPA6-SP	IPI:EPA6-SP|NS:P00005|EPA6-SP
20250113_NS-10098_CMH_sample62.07506.07506.2	C:\Users\nichollass\Desktop\2025_Jan_CMH_sample62\MSfragger_70aa\20250113_NS_10098_CMH_sample62\interact.pep.xml	AEEAFDLWNECAK	AEEAFDLWNECAK	.AEEAFDLWNECAK.ACVIDIKD	-	A	13	2	2732.94	1597.67	1597.67	799.842	799.843	1581.68	791.846	15.9942	5.8843e-10	31.073	18.911	1	2	0	1	13	0	11C(57.0214)	Mod1: Oxidation or Hydroxylation (PeakApex: 15.9946, Theoretical: 15.9949)	AEEAFDLwNECAK	A(18.91)E(18.91)E(18.32)A(18.16)F(22.46)D(22.16)L(26.44)W(31.07)N(26.58)E(24.47)C(22.48)A(18.66)K(17.01)	W8	1	A(3.52)E(3.52)E(3.52)A(5.36)F(6.49)D(6.49)L(7.78)W(9.34)N(7.54)E(7.54)C(7.54)A(7.09)K(7.09)	A(3)E(3)E(3)A(3)F(4)D(4)L(5)W(6)N(5)E(5)C(5)A(4)K(4)	31.0732	17	26.5826	15	25.3151	14	9.33962	6	10.6111	7	0	FALSE	IPI:EPA6-SP|NS:P00005|EPA6-SP	IPI:EPA6-SP|NS:P00005|EPA6-SP	IPI:EPA6-SP|NS:P00005|EPA6-SP
20250113_NS-10098_CMH_sample62.07507.07507.2	C:\Users\nichollass\Desktop\2025_Jan_CMH_sample62\MSfragger_70aa\20250113_NS_10098_CMH_sample62\interact.pep.xml	AEEAFDLWNECAK	AEEAFDLWNECAK	.AEEAFDLWNECAK.ACVIDIKD	-	A	13	2	2733.51	1597.67	1597.67	799.842	799.843	1581.68	791.846	15.9942	6.91831e-08	39.14	15.242	1	2	0	1	13	0	11C(57.0214)	Mod1: Oxidation or Hydroxylation (PeakApex: 15.9946, Theoretical: 15.9949)	AEEAFDLwNECAK	A(15.24)E(15.24)E(16.73)A(20.50)F(24.83)D(29.46)L(34.04)W(39.14)N(34.36)E(29.97)C(25.80)A(23.79)K(21.89)	W8	1	A(9.12)E(9.12)E(11.17)A(13.34)F(15.48)D(17.58)L(19.40)W(21.44)N(19.40)E(17.77)C(16.11)A(14.96)K(12.32)	A(5)E(5)E(6)A(7)F(8)D(9)L(10)W(11)N(10)E(9)C(8)A(7)K(6)	39.1403	19	34.3631	17	15.6966	8	21.4357	11	21.4357	11	0	FALSE	IPI:EPA6-SP|NS:P00005|EPA6-SP	IPI:EPA6-SP|NS:P00005|EPA6-SP	IPI:EPA6-SP|NS:P00005|EPA6-SP
20250113_NS-10098_CMH_sample62.06290.06290.2	C:\Users\nichollass\Desktop\2025_Jan_CMH_sample62\MSfragger_70aa\20250113_NS_10098_CMH_sample62\interact.pep.xml	AEEAFDLWNECAK	AEEAFDLWNECAK	.AEEAFDLWNECAK.ACVIDIKD	-	A	13	2	2394.43	1597.67	1597.67	799.843	799.843	1581.68	791.846	15.9943	1.1e-13	33.756	9.469	1	2	0	1	13	0	11C(57.0214)	Mod1: Oxidation or Hydroxylation (PeakApex: 15.9946, Theoretical: 15.9949)	AEEAFDLwNECAK	A(7.63)E(7.63)E(13.17)A(16.70)F(20.50)D(24.61)L(28.90)W(33.76)N(31.23)E(28.86)C(24.54)A(22.38)K(20.33)	W8	1	A(0.00)E(0.00)E(0.00)A(1.89)F(3.87)D(5.87)L(7.74)W(9.74)N(9.74)E(9.74)C(9.74)A(9.74)K(9.74)	A(1)E(1)E(2)A(3)F(4)D(5)L(6)W(7)N(7)E(7)C(6)A(6)K(6)	33.7562	18	31.2268	17	18.2178	11	9.73774	7	9.73774	7	0	FALSE	IPI:EPA6-SP|NS:P00005|EPA6-SP	IPI:EPA6-SP|NS:P00005|EPA6-SP	IPI:EPA6-SP|NS:P00005|EPA6-SP
20250113_NS-10098_CMH_sample62.06291.06291.2	C:\Users\nichollass\Desktop\2025_Jan_CMH_sample62\MSfragger_70aa\20250113_NS_10098_CMH_sample62\interact.pep.xml	AEEAFDLWNECAK	AEEAFDLWNECAK	.AEEAFDLWNECAK.ACVIDIKD	-	A	13	2	2394.71	1597.67	1597.67	799.843	799.843	1581.68	791.846	15.9943	3.44548e-08	37.351	12.492	1	2	0	1	13	0	11C(57.0214)	Mod1: Oxidation or Hydroxylation (PeakApex: 15.9946, Theoretical: 15.9949)	AEEAFDLwNECAK	A(12.49)E(12.49)E(13.95)A(17.76)F(22.08)D(26.77)L(31.47)W(37.35)N(32.63)E(28.29)C(24.18)A(22.22)K(20.41)	W8	1	A(7.45)E(7.45)E(8.02)A(10.23)F(12.36)D(14.55)L(16.39)W(18.43)N(16.40)E(14.74)C(13.06)A(11.82)K(10.97)	A(5)E(5)E(6)A(7)F(8)D(9)L(10)W(11)N(10)E(9)C(8)A(7)K(6)	37.3518	19	32.6335	17	14.4732	8	18.4266	11	18.4266	11	0	FALSE	IPI:EPA6-SP|NS:P00005|EPA6-SP	IPI:EPA6-SP|NS:P00005|EPA6-SP	IPI:EPA6-SP|NS:P00005|EPA6-SP
20250113_NS-10098_CMH_sample62.09746.09746.2	C:\Users\nichollass\Desktop\2025_Jan_CMH_sample62\MSfragger_70aa\20250113_NS_10098_CMH_sample62\interact.pep.xml	AEEAFDLWNECAK	AEEAFDLWNECAK	.AEEAFDLWNECAK.ACVIDIKD	-	A	13	2	3327.06	1607.69	1607.69	804.853	804.853	1581.68	791.846	26.0151	0	43.611	43.611	1	2	0	1	13	0	11C(57.0214)	Mod1: Acetaldehyde +26 (PeakApex: 26.0156, Theoretical: 26.0157)	aeEAFDLWNECAK	A(43.61)E(43.61)E(38.35)A(33.33)F(30.47)D(25.80)L(21.15)W(16.44)N(12.05)E(8.47)C(4.54)A(1.83)K(0.00)	A1;E2	2	A(21.84)E(21.84)E(19.04)A(16.40)F(13.68)D(11.42)L(9.00)W(6.62)N(4.47)E(2.82)C(0.93)A(0.00)K(0.00)	A(11)E(11)E(10)A(9)F(8)D(7)L(6)W(5)N(4)E(3)C(2)A(1)K(0)	43.6119	22	38.3547	20	21.7761	12	21.8358	11	21.8358	11	0	FALSE	IPI:EPA6-SP|NS:P00005|EPA6-SP	IPI:EPA6-SP|NS:P00005|EPA6-SP	IPI:EPA6-SP|NS:P00005|EPA6-SP
20250113_NS-10098_CMH_sample62.09747.09747.2	C:\Users\nichollass\Desktop\2025_Jan_CMH_sample62\MSfragger_70aa\20250113_NS_10098_CMH_sample62\interact.pep.xml	AEEAFDLWNECAK	AEEAFDLWNECAK	.AEEAFDLWNECAK.ACVIDIKD	-	A	13	2	3327.38	1607.69	1607.69	804.853	804.853	1581.68	791.846	26.0151	0	40.359	40.639	1	2	0	1	13	0	11C(57.0214)	Mod1: Acetaldehyde +26 (PeakApex: 26.0156, Theoretical: 26.0157)	AeEAFDLWNECAK	A(37.86)E(40.36)E(35.38)A(30.61)F(25.85)D(21.26)L(16.77)W(12.09)N(7.10)E(4.51)C(2.71)A(1.36)K(0.08)	E2	1	A(16.30)E(16.38)E(14.04)A(11.83)F(9.57)D(7.58)L(5.42)W(3.23)N(0.78)E(0.08)C(0.08)A(0.08)K(0.08)	A(9)E(10)E(9)A(8)F(7)D(6)L(5)W(4)N(3)E(2)C(2)A(1)K(1)	40.3596	21	37.856	20	21.557	11	16.3833	10	16.3833	10	0	FALSE	IPI:EPA6-SP|NS:P00005|EPA6-SP	IPI:EPA6-SP|NS:P00005|EPA6-SP	IPI:EPA6-SP|NS:P00005|EPA6-SP
20250113_NS-10098_CMH_sample62.09752.09752.2	C:\Users\nichollass\Desktop\2025_Jan_CMH_sample62\MSfragger_70aa\20250113_NS_10098_CMH_sample62\interact.pep.xml	AEEAFDLWNECAK	AEEAFDLWNECAK	.AEEAFDLWNECAK.ACVIDIKD	-	A	13	2	3328.3	1607.69	1607.69	804.853	804.853	1581.68	791.846	26.0151	0	35.877	35.877	1	2	0	1	13	0	11C(57.0214)	Mod1: Acetaldehyde +26 (PeakApex: 26.0156, Theoretical: 26.0157)	aeEAFDLWNECAK	A(35.88)E(35.88)E(33.11)A(28.22)F(25.41)D(21.01)L(16.56)W(14.20)N(10.01)E(6.84)C(3.73)A(2.47)K(1.15)	A1;E2	2	A(17.13)E(17.13)E(14.45)A(11.91)F(9.26)D(7.26)L(4.98)W(2.80)N(0.69)E(0.00)C(0.00)A(0.00)K(0.00)	A(9)E(9)E(8)A(7)F(6)D(5)L(4)W(3)N(2)E(1)C(0)A(0)K(0)	35.8778	19	33.1056	18	19.898	12	17.1317	9	17.1317	9	0	FALSE	IPI:EPA6-SP|NS:P00005|EPA6-SP	IPI:EPA6-SP|NS:P00005|EPA6-SP	IPI:EPA6-SP|NS:P00005|EPA6-SP
20250113_NS-10098_CMH_sample62.09753.09753.2	C:\Users\nichollass\Desktop\2025_Jan_CMH_sample62\MSfragger_70aa\20250113_NS_10098_CMH_sample62\interact.pep.xml	AEEAFDLWNECAK	AEEAFDLWNECAK	.AEEAFDLWNECAK.ACVIDIKD	-	A	13	2	3328.43	1607.69	1607.69	804.853	804.853	1581.68	791.846	26.0151	1.592e-11	29.892	29.892	1	2	0	1	13	0	11C(57.0214)	Mod1: Acetaldehyde +26 (PeakApex: 26.0156, Theoretical: 26.0157)	aeEAFDLWNECAK	A(29.89)E(29.89)E(25.45)A(21.19)F(16.86)D(12.99)L(9.07)W(6.93)N(4.67)E(2.96)C(1.24)A(0.00)K(0.00)	A1;E2	2	A(11.74)E(11.74)E(9.64)A(7.70)F(5.60)D(4.02)L(2.15)W(0.00)N(0.00)E(0.00)C(0.00)A(0.00)K(0.00)	A(7)E(7)E(6)A(5)F(4)D(3)L(2)W(1)N(0)E(0)C(0)A(0)K(0)	29.892	17	25.4466	15	18.1518	10	11.7402	7	11.7402	7	0	FALSE	IPI:EPA6-SP|NS:P00005|EPA6-SP	IPI:EPA6-SP|NS:P00005|EPA6-SP	IPI:EPA6-SP|NS:P00005|EPA6-SP
20250113_NS-10098_CMH_sample62.13062.13062.2	C:\Users\nichollass\Desktop\2025_Jan_CMH_sample62\MSfragger_70aa\20250113_NS_10098_CMH_sample62\interact.pep.xml	AEEAFDLWNECAK	n[43]AEEAFDLWNECAK	.AEEAFDLWNECAK.ACVIDIKD	-	A	13	2	4310.2	1651.66	1651.66	826.839	826.839	1623.69	812.851	27.9768	2.33749e-09	42.025	42.025	1	2	0	1	13	0	11C(57.0214), N-term(42.0106)		aeEAFDLWNECAK	A(42.03)E(42.03)E(37.41)A(32.90)F(28.40)D(24.16)L(20.04)W(15.74)N(10.74)E(7.55)C(2.93)A(1.82)K(0.09)	A1;E2	2	A(23.32)E(23.32)E(20.91)A(18.50)F(16.06)D(13.87)L(11.50)W(9.23)N(6.67)E(5.14)C(2.93)A(1.82)K(0.00)	A(11)E(11)E(10)A(9)F(8)D(7)L(6)W(5)N(4)E(3)C(2)A(1)K(0)	42.0257	20	37.4086	18	18.7965	10	23.3218	11	23.3218	11	0	FALSE	IPI:EPA6-SP|NS:P00005|EPA6-SP	IPI:EPA6-SP|NS:P00005|EPA6-SP	IPI:EPA6-SP|NS:P00005|EPA6-SP
20250113_NS-10098_CMH_sample62.05619.05619.2	C:\Users\nichollass\Desktop\2025_Jan_CMH_sample62\MSfragger_70aa\20250113_NS_10098_CMH_sample62\interact.pep.xml	AEEAFDLWNECAK	AEEAFDLWNECAK	.AEEAFDLWNECAK.ACVIDIKD	-	A	13	2	2201.85	1611.65	1611.65	806.832	806.833	1581.68	791.846	29.9744	0.00500611	13.702	6.647	0.8954	2	0	1	13	0	11C(57.0214)	Mod1: quinone (PeakApex: 29.9744, Theoretical: 29.9742)	AEEAFDLwnecak	A(0.00)E(0.00)E(0.00)A(0.00)F(3.41)D(6.42)L(9.91)W(13.70)N(13.70)E(13.70)C(13.70)A(13.70)K(13.70)	W8;N9;E10;C11;A12;K13	6	A(0.00)E(0.00)E(0.00)A(0.00)F(1.81)D(3.47)L(5.18)W(7.15)N(7.15)E(7.15)C(7.15)A(7.15)K(7.15)	A(0)E(0)E(0)A(1)F(2)D(3)L(4)W(5)N(5)E(5)C(5)A(5)K(5)	13.7023	10	9.91067	8	6.55205	5	7.15023	5	7.15023	5	0	FALSE	IPI:EPA6-SP|NS:P00005|EPA6-SP	IPI:EPA6-SP|NS:P00005|EPA6-SP	IPI:EPA6-SP|NS:P00005|EPA6-SP
20250113_NS-10098_CMH_sample62.05620.05620.2	C:\Users\nichollass\Desktop\2025_Jan_CMH_sample62\MSfragger_70aa\20250113_NS_10098_CMH_sample62\interact.pep.xml	AEEAFDLWNECAK	AEEAFDLWNECAK	.AEEAFDLWNECAK.ACVIDIKD	-	A	13	2	2202.4	1611.65	1611.65	806.832	806.833	1581.68	791.846	29.9744	1.42561e-06	31.884	11.633	1	2	0	1	13	0	11C(57.0214)	Mod1: quinone (PeakApex: 29.9744, Theoretical: 29.9742)	AEEAFDLwNECAK	A(6.37)E(6.37)E(7.96)A(12.36)F(17.13)D(21.90)L(26.93)W(31.88)N(29.80)E(29.80)C(25.74)A(23.77)K(21.95)	W8	1	A(3.98)E(3.98)E(5.21)A(7.68)F(9.90)D(12.09)L(14.19)W(16.35)N(16.35)E(16.35)C(14.78)A(13.58)K(12.37)	A(3)E(3)E(4)A(5)F(6)D(7)L(8)W(9)N(9)E(9)C(8)A(7)K(6)	31.8848	16	29.8001	15	11.974	7	16.352	9	16.352	9	0	FALSE	IPI:EPA6-SP|NS:P00005|EPA6-SP	IPI:EPA6-SP|NS:P00005|EPA6-SP	IPI:EPA6-SP|NS:P00005|EPA6-SP
20250113_NS-10098_CMH_sample62.05621.05621.2	C:\Users\nichollass\Desktop\2025_Jan_CMH_sample62\MSfragger_70aa\20250113_NS_10098_CMH_sample62\interact.pep.xml	AEEAFDLWNECAK	AEEAFDLWNECAK	.AEEAFDLWNECAK.ACVIDIKD	-	A	13	2	2202.69	1611.65	1611.65	806.832	806.833	1581.68	791.846	29.9744	1.93e-12	31.946	10.31	1	2	0	1	13	0	11C(57.0214)	Mod1: quinone (PeakApex: 29.9744, Theoretical: 29.9742)	AEEAFDLwNECAK	A(6.97)E(6.97)E(11.85)A(15.21)F(19.03)D(23.05)L(27.34)W(31.95)N(29.53)E(27.21)C(24.95)A(22.84)K(20.86)	W8	1	A(0.00)E(0.00)E(0.23)A(2.42)F(4.51)D(6.41)L(8.34)W(10.51)N(10.51)E(10.51)C(10.51)A(10.51)K(10.51)	A(0)E(0)E(1)A(2)F(3)D(4)L(5)W(6)N(6)E(6)C(6)A(6)K(6)	31.9468	17	29.5257	16	17.3183	11	10.5119	6	10.5119	6	0	FALSE	IPI:EPA6-SP|NS:P00005|EPA6-SP	IPI:EPA6-SP|NS:P00005|EPA6-SP	IPI:EPA6-SP|NS:P00005|EPA6-SP
20250113_NS-10098_CMH_sample62.08368.08368.2	C:\Users\nichollass\Desktop\2025_Jan_CMH_sample62\MSfragger_70aa\20250113_NS_10098_CMH_sample62\interact.pep.xml	AEEAFDLWNECAK	AEEAFDLWNECAK	.AEEAFDLWNECAK.ACVIDIKD	-	A	13	2	2972.33	1613.66	1613.67	807.839	807.84	1581.68	791.846	31.9888	5.5e-13	41.444	19.296	1	2	0	1	13	0	11C(57.0214)	Mod1: dihydroxy (PeakApex: 31.9896, Theoretical: 31.9898)	AEEAFDlWNECAK	A(19.30)E(19.30)E(23.41)A(27.60)F(32.02)D(36.66)L(41.44)W(40.54)N(35.59)E(30.97)C(26.48)A(24.28)K(20.27)	L7	1	A(8.80)E(8.80)E(8.93)A(10.81)F(12.77)D(14.73)L(16.55)W(13.61)N(11.56)E(10.46)C(9.77)A(9.77)K(9.77)	A(5)E(5)E(6)A(7)F(8)D(9)L(10)W(10)N(9)E(8)C(7)A(7)K(6)	41.4442	21	40.5429	21	21.0018	12	16.5481	10	18.5626	11	0	FALSE	IPI:EPA6-SP|NS:P00005|EPA6-SP	IPI:EPA6-SP|NS:P00005|EPA6-SP	IPI:EPA6-SP|NS:P00005|EPA6-SP
20250113_NS-10098_CMH_sample62.08369.08369.2	C:\Users\nichollass\Desktop\2025_Jan_CMH_sample62\MSfragger_70aa\20250113_NS_10098_CMH_sample62\interact.pep.xml	AEEAFDLWNECAK	AEEAFDLWNECAK	.AEEAFDLWNECAK.ACVIDIKD	-	A	13	2	2972.45	1613.66	1613.67	807.839	807.84	1581.68	791.846	31.9888	1.773e-11	32.851	12.801	1	2	0	1	13	0	11C(57.0214)	Mod1: dihydroxy (PeakApex: 31.9896, Theoretical: 31.9898)	AEEAFDLwNECAK	A(12.80)E(14.89)E(16.73)A(20.75)F(22.66)D(26.92)L(31.35)W(32.85)N(28.30)E(25.95)C(23.71)A(21.61)K(19.63)	W8	1	A(0.30)E(0.30)E(0.30)A(3.16)F(4.83)D(6.58)L(8.29)W(10.22)N(9.91)E(9.91)C(9.91)A(9.91)K(9.91)	A(1)E(2)E(2)A(3)F(4)D(5)L(6)W(7)N(6)E(6)C(6)A(6)K(6)	32.8514	18	31.3482	17	22.2155	13	10.2158	7	10.2158	7	0	FALSE	IPI:EPA6-SP|NS:P00005|EPA6-SP	IPI:EPA6-SP|NS:P00005|EPA6-SP	IPI:EPA6-SP|NS:P00005|EPA6-SP
20250113_NS-10098_CMH_sample62.08370.08370.2	C:\Users\nichollass\Desktop\2025_Jan_CMH_sample62\MSfragger_70aa\20250113_NS_10098_CMH_sample62\interact.pep.xml	AEEAFDLWNECAK	AEEAFDLWNECAK	.AEEAFDLWNECAK.ACVIDIKD	-	A	13	2	2972.81	1613.66	1613.67	807.839	807.84	1581.68	791.846	31.9888	1.69531e-07	36.583	16.61	1	2	0	1	13	0	11C(57.0214)	Mod1: dihydroxy (PeakApex: 31.9896, Theoretical: 31.9898)	AEEAFDLwNECAK	A(16.61)E(16.61)E(18.27)A(22.13)F(26.46)D(31.18)L(35.89)W(36.58)N(31.83)E(27.54)C(23.54)A(23.54)K(21.68)	W8	1	A(8.83)E(8.83)E(10.43)A(12.63)F(14.82)D(16.94)L(18.75)W(19.02)N(16.95)E(15.61)C(14.33)A(14.33)K(11.97)	A(5)E(5)E(6)A(7)F(8)D(9)L(10)W(10)N(9)E(8)C(7)A(7)K(6)	36.5833	18	35.8939	18	17.4882	9	19.0201	10	20.7974	11	0	FALSE	IPI:EPA6-SP|NS:P00005|EPA6-SP	IPI:EPA6-SP|NS:P00005|EPA6-SP	IPI:EPA6-SP|NS:P00005|EPA6-SP
20250113_NS-10098_CMH_sample62.08625.08625.2	C:\Users\nichollass\Desktop\2025_Jan_CMH_sample62\MSfragger_70aa\20250113_NS_10098_CMH_sample62\interact.pep.xml	AEEAFDLWNECAK	AEEAFDLWNECAK	.AEEAFDLWNECAK.ACVIDIKD	-	A	13	2	3025.92	1622.7	1622.7	812.358	812.358	1581.68	791.846	41.025	5.8081e-10	35.586	14.398	1	2	0	1	13	0	11C(57.0214)	Mod1: amidination of lysines or N-terminal amines with methyl acetimidate (PeakApex: 41.0260, Theoretical: 41.0265)	AEEAFDLWNECAk	A(6.81)E(6.81)E(11.89)A(15.79)F(20.01)D(22.95)L(25.59)W(27.48)N(27.69)E(29.64)C(31.48)A(33.45)K(35.59)	K13	1	A(0.00)E(0.00)E(0.00)A(1.82)F(3.91)D(6.00)L(7.87)W(10.11)N(12.27)E(14.41)C(16.65)A(18.98)K(21.42)	A(1)E(0)E(1)A(2)F(3)D(4)L(5)W(6)N(7)E(8)C(9)A(10)K(11)	35.5861	19	33.4498	18	20.971	14	21.4239	11	21.4239	12	0	FALSE	IPI:EPA6-SP|NS:P00005|EPA6-SP	IPI:EPA6-SP|NS:P00005|EPA6-SP	IPI:EPA6-SP|NS:P00005|EPA6-SP
20250113_NS-10098_CMH_sample62.08626.08626.2	C:\Users\nichollass\Desktop\2025_Jan_CMH_sample62\MSfragger_70aa\20250113_NS_10098_CMH_sample62\interact.pep.xml	AEEAFDLWNECAK	AEEAFDLWNECAK	.AEEAFDLWNECAK.ACVIDIKD	-	A	13	2	3026.23	1622.7	1622.7	812.358	812.358	1581.68	791.846	41.025	1.0617e-06	32.396	8.953	1	2	0	1	13	0	11C(57.0214)	Mod1: amidination of lysines or N-terminal amines with methyl acetimidate (PeakApex: 41.0260, Theoretical: 41.0265)	AEEAFDLWNECAk	A(0.00)E(0.00)E(2.07)A(5.74)F(9.11)D(11.01)L(13.02)W(17.22)N(19.41)E(21.66)C(25.66)A(29.89)K(32.40)	K13	1	A(0.00)E(0.00)E(2.07)A(4.37)F(6.00)D(7.91)L(9.92)W(12.09)N(14.28)E(16.53)C(18.85)A(21.25)K(23.76)	A(0)E(1)E(2)A(3)F(4)D(5)L(6)W(7)N(8)E(9)C(10)A(11)K(12)	32.3965	18	29.8916	17	8.63849	6	23.758	12	23.758	12	0	FALSE	IPI:EPA6-SP|NS:P00005|EPA6-SP	IPI:EPA6-SP|NS:P00005|EPA6-SP	IPI:EPA6-SP|NS:P00005|EPA6-SP
20250113_NS-10098_CMH_sample62.08627.08627.2	C:\Users\nichollass\Desktop\2025_Jan_CMH_sample62\MSfragger_70aa\20250113_NS_10098_CMH_sample62\interact.pep.xml	AEEAFDLWNECAK	AEEAFDLWNECAK	.AEEAFDLWNECAK.ACVIDIKD	-	A	13	2	3026.64	1622.7	1622.7	812.358	812.358	1581.68	791.846	41.025	7.43552e-09	34.406	10.805	1	2	0	1	13	0	11C(57.0214)	Mod1: amidination of lysines or N-terminal amines with methyl acetimidate (PeakApex: 41.0260, Theoretical: 41.0265)	AEEAFDLWNECAk	A(0.00)E(0.00)E(0.75)A(4.79)F(8.54)D(10.90)L(12.78)W(17.64)N(19.82)E(24.36)C(28.26)A(32.39)K(34.41)	K13	1	A(0.00)E(0.00)E(0.75)A(3.32)F(5.60)D(7.95)L(9.84)W(12.12)N(14.31)E(16.44)C(18.66)A(20.97)K(20.97)	A(0)E(0)E(1)A(2)F(3)D(4)L(5)W(6)N(7)E(8)C(9)A(10)K(10)	34.4065	17	32.3917	16	13.4394	7	20.967	10	20.967	10	0	FALSE	IPI:EPA6-SP|NS:P00005|EPA6-SP	IPI:EPA6-SP|NS:P00005|EPA6-SP	IPI:EPA6-SP|NS:P00005|EPA6-SP
20250113_NS-10098_CMH_sample62.08628.08628.2	C:\Users\nichollass\Desktop\2025_Jan_CMH_sample62\MSfragger_70aa\20250113_NS_10098_CMH_sample62\interact.pep.xml	AEEAFDLWNECAK	AEEAFDLWNECAK	.AEEAFDLWNECAK.ACVIDIKD	-	A	13	2	3026.79	1622.7	1622.7	812.358	812.358	1581.68	791.846	41.025	1.56744e-07	28.519	12.624	1	2	0	1	13	0	11C(57.0214)	Mod1: amidination of lysines or N-terminal amines with methyl acetimidate (PeakApex: 41.0260, Theoretical: 41.0265)	AEEAFDLWNECAk	A(6.96)E(6.96)E(9.70)A(13.00)F(16.92)D(19.83)L(22.43)W(24.42)N(24.72)E(26.55)C(28.41)A(28.44)K(28.52)	K13	1	A(0.00)E(0.00)E(0.00)A(0.00)F(1.45)D(3.56)L(5.31)W(7.55)N(9.67)E(11.72)C(13.88)A(16.12)K(18.51)	A(1)E(0)E(0)A(1)F(2)D(3)L(4)W(5)N(6)E(7)C(8)A(9)K(10)	28.5192	16	28.4406	16	16.9723	12	18.5059	10	18.5059	11	0	FALSE	IPI:EPA6-SP|NS:P00005|EPA6-SP	IPI:EPA6-SP|NS:P00005|EPA6-SP	IPI:EPA6-SP|NS:P00005|EPA6-SP
20250113_NS-10098_CMH_sample62.08630.08630.2	C:\Users\nichollass\Desktop\2025_Jan_CMH_sample62\MSfragger_70aa\20250113_NS_10098_CMH_sample62\interact.pep.xml	AEEAFDLWNECAK	AEEAFDLWNECAK	.AEEAFDLWNECAK.ACVIDIKD	-	A	13	2	3027.4	1622.7	1622.7	812.358	812.358	1581.68	791.846	41.025	7.19856e-07	31.441	11.875	1	2	0	1	13	0	11C(57.0214)	Mod1: amidination of lysines or N-terminal amines with methyl acetimidate (PeakApex: 41.0260, Theoretical: 41.0265)	AEEAFDLWNECAk	A(0.00)E(0.00)E(0.00)A(3.93)F(7.87)D(10.53)L(12.49)W(17.28)N(17.66)E(21.70)C(25.47)A(29.48)K(31.44)	K13	1	A(0.00)E(0.00)E(0.00)A(1.25)F(3.43)D(5.82)L(7.56)W(9.84)N(12.01)E(14.04)C(16.16)A(18.37)K(18.37)	A(0)E(0)E(0)A(1)F(2)D(3)L(4)W(5)N(6)E(7)C(8)A(9)K(9)	31.4416	16	29.4798	15	13.0751	8	18.3665	9	18.3665	9	0	FALSE	IPI:EPA6-SP|NS:P00005|EPA6-SP	IPI:EPA6-SP|NS:P00005|EPA6-SP	IPI:EPA6-SP|NS:P00005|EPA6-SP
20250113_NS-10098_CMH_sample62.13728.13728.2	C:\Users\nichollass\Desktop\2025_Jan_CMH_sample62\MSfragger_70aa\20250113_NS_10098_CMH_sample62\interact.pep.xml	AEEAFDLWNECAK	n[43]AEEAFDLWNECAK	.AEEAFDLWNECAK.ACVIDIKD	-	A	13	2	4519.26	1665.68	1665.68	833.847	833.848	1623.69	812.851	41.9932	2.49747e-07	34.91	34.91	1	2	0	1	13	0	11C(57.0214), N-term(42.0106)		aeEAFDLWNECAK	A(34.91)E(34.91)E(32.69)A(28.39)F(24.04)D(20.07)L(16.13)W(12.10)N(7.10)E(4.47)C(0.00)A(0.00)K(0.00)	A1;E2	2	A(18.53)E(18.53)E(16.30)A(14.11)F(11.79)D(9.84)L(7.65)W(5.55)N(3.13)E(2.26)C(0.00)A(0.00)K(0.00)	A(9)E(9)E(8)A(7)F(6)D(5)L(4)W(3)N(2)E(1)C(0)A(0)K(0)	34.9108	17	32.6897	16	16.3856	8	18.5252	9	18.5252	9	0	FALSE	IPI:EPA6-SP|NS:P00005|EPA6-SP	IPI:EPA6-SP|NS:P00005|EPA6-SP	IPI:EPA6-SP|NS:P00005|EPA6-SP
20250113_NS-10098_CMH_sample62.13003.13003.2	C:\Users\nichollass\Desktop\2025_Jan_CMH_sample62\MSfragger_70aa\20250113_NS_10098_CMH_sample62\interact.pep.xml	AEEAFDLWNECAK	AEEAFDLWNECAK	.AEEAFDLWNECAK.ACVIDIKD	-	A	13	2	4292.56	1625.65	1625.65	813.831	813.831	1581.68	791.846	43.9713	3e-14	44.047	23.655	1	2	0	1	13	0	11C(57.0214)	Mod1: Unannotated mass-shift 43.9732 (PeakApex: 43.9732)	aeEAFDLWNECAK	A(44.05)E(44.05)E(41.57)A(39.18)F(34.25)D(31.96)L(27.57)W(22.82)N(18.18)E(14.64)C(10.84)A(8.03)K(3.79)	A1;E2	2	A(20.39)E(20.39)E(18.01)A(15.64)F(13.19)D(13.19)L(11.11)W(8.74)N(6.27)E(4.76)C(2.61)A(1.29)K(0.00)	A(10)E(10)E(9)A(8)F(7)D(7)L(6)W(5)N(4)E(3)C(2)A(1)K(0)	44.0475	21	41.5742	20	27.4415	13	20.3917	10	20.3917	10	0	FALSE	IPI:EPA6-SP|NS:P00005|EPA6-SP	IPI:EPA6-SP|NS:P00005|EPA6-SP	IPI:EPA6-SP|NS:P00005|EPA6-SP
20250113_NS-10098_CMH_sample62.13004.13004.2	C:\Users\nichollass\Desktop\2025_Jan_CMH_sample62\MSfragger_70aa\20250113_NS_10098_CMH_sample62\interact.pep.xml	AEEAFDLWNECAK	AEEAFDLWNECAK	.AEEAFDLWNECAK.ACVIDIKD	-	A	13	2	4292.88	1625.65	1625.65	813.831	813.831	1581.68	791.846	43.9713	2.59e-12	28.026	18.727	1	2	0	1	13	0	11C(57.0214)	Mod1: Unannotated mass-shift 43.9732 (PeakApex: 43.9732)	aeEAFDLWNECAK	A(28.03)E(28.03)E(25.70)A(23.45)F(18.94)D(16.63)L(12.84)W(8.73)N(5.14)E(3.56)C(0.28)A(0.28)K(0.28)	A1;E2	2	A(9.30)E(9.30)E(9.30)A(7.45)F(5.32)D(5.32)L(3.66)W(1.90)N(0.82)E(0.82)C(0.00)A(0.00)K(0.00)	A(6)E(6)E(6)A(5)F(4)D(4)L(3)W(2)N(1)E(1)C(0)A(0)K(0)	28.0269	16	25.697	15	19.0031	11	9.29916	6	9.29916	6	0	FALSE	IPI:EPA6-SP|NS:P00005|EPA6-SP	IPI:EPA6-SP|NS:P00005|EPA6-SP	IPI:EPA6-SP|NS:P00005|EPA6-SP
20250113_NS-10098_CMH_sample62.13005.13005.2	C:\Users\nichollass\Desktop\2025_Jan_CMH_sample62\MSfragger_70aa\20250113_NS_10098_CMH_sample62\interact.pep.xml	AEEAFDLWNECAK	AEEAFDLWNECAK	.AEEAFDLWNECAK.ACVIDIKD	-	A	13	2	4293.45	1625.65	1625.65	813.831	813.831	1581.68	791.846	43.9713	4.02485e-08	36.081	16.011	1	2	0	1	13	0	11C(57.0214)	Mod1: Unannotated mass-shift 43.9732 (PeakApex: 43.9732)	aeEAFDLWNECAK	A(36.08)E(36.08)E(33.78)A(31.67)F(27.24)D(25.18)L(21.25)W(17.35)N(12.43)E(9.13)C(4.52)A(4.39)K(2.12)	A1;E2	2	A(20.07)E(20.07)E(17.76)A(15.54)F(13.28)D(13.28)L(11.24)W(9.21)N(6.64)E(5.15)C(3.22)A(2.23)K(0.00)	A(10)E(10)E(9)A(8)F(7)D(7)L(6)W(5)N(4)E(3)C(2)A(1)K(0)	36.082	18	33.7762	17	18.129	10	20.0702	10	20.0702	10	0	FALSE	IPI:EPA6-SP|NS:P00005|EPA6-SP	IPI:EPA6-SP|NS:P00005|EPA6-SP	IPI:EPA6-SP|NS:P00005|EPA6-SP
20250113_NS-10098_CMH_sample62.08385.08385.2	C:\Users\nichollass\Desktop\2025_Jan_CMH_sample62\MSfragger_70aa\20250113_NS_10098_CMH_sample62\interact.pep.xml	AEEAFDLWNECAK	AEEAFDLWNECAK	.AEEAFDLWNECAK.ACVIDIKD	-	A	13	2	2975.82	1629.66	1629.66	815.837	815.838	1581.68	791.846	47.9838	2.04435e-08	24.401	6.768	1	2	0	1	13	0	11C(57.0214)	Mod1: cysteine oxidation to cysteic acid (PeakApex: 47.9846, Theoretical: 47.9847)	AEEAFDLwNECAK	A(6.43)E(6.43)E(7.00)A(10.63)F(14.41)D(18.37)L(22.37)W(24.40)N(22.13)E(22.13)C(20.00)A(18.03)K(16.20)	W8	1	A(0.00)E(0.00)E(0.00)A(1.17)F(2.46)D(3.98)L(5.48)W(7.26)N(7.26)E(7.26)C(7.26)A(7.26)K(7.26)	A(0)E(0)E(0)A(1)F(2)D(3)L(4)W(5)N(5)E(5)C(5)A(5)K(5)	24.401	15	22.3716	14	15.3602	11	7.2647	5	7.2647	5	0	FALSE	IPI:EPA6-SP|NS:P00005|EPA6-SP	IPI:EPA6-SP|NS:P00005|EPA6-SP	IPI:EPA6-SP|NS:P00005|EPA6-SP
20250113_NS-10098_CMH_sample62.08387.08387.2	C:\Users\nichollass\Desktop\2025_Jan_CMH_sample62\MSfragger_70aa\20250113_NS_10098_CMH_sample62\interact.pep.xml	AEEAFDLWNECAK	AEEAFDLWNECAK	.AEEAFDLWNECAK.ACVIDIKD	-	A	13	2	2976.52	1629.66	1629.66	815.837	815.838	1581.68	791.846	47.9838	3.23721e-09	34.593	13.895	1	2	0	1	13	0	11C(57.0214)	Mod1: cysteine oxidation to cysteic acid (PeakApex: 47.9846, Theoretical: 47.9847)	AEEAFDLwNECAK	A(11.58)E(11.58)E(13.06)A(16.59)F(20.71)D(25.21)L(29.65)W(34.59)N(30.09)E(27.96)C(23.96)A(23.96)K(22.10)	W8	1	A(5.44)E(5.44)E(7.48)A(9.58)F(11.74)D(13.83)L(15.63)W(17.66)N(16.09)E(16.09)C(14.71)A(14.71)K(12.22)	A(3)E(3)E(4)A(5)F(6)D(7)L(8)W(9)N(8)E(8)C(7)A(7)K(6)	34.5931	17	30.0892	15	16.022	8	17.6564	9	17.6564	9	0	FALSE	IPI:EPA6-SP|NS:P00005|EPA6-SP	IPI:EPA6-SP|NS:P00005|EPA6-SP	IPI:EPA6-SP|NS:P00005|EPA6-SP
20250113_NS-10098_CMH_sample62.08388.08388.2	C:\Users\nichollass\Desktop\2025_Jan_CMH_sample62\MSfragger_70aa\20250113_NS_10098_CMH_sample62\interact.pep.xml	AEEAFDLWNECAK	AEEAFDLWNECAK	.AEEAFDLWNECAK.ACVIDIKD	-	A	13	2	2976.63	1629.66	1629.66	815.837	815.838	1581.68	791.846	47.9838	1.06e-12	37.516	11.936	1	2	0	1	13	0	11C(57.0214)	Mod1: cysteine oxidation to cysteic acid (PeakApex: 47.9846, Theoretical: 47.9847)	AEEAFDLwNECAK	A(9.59)E(9.59)E(15.65)A(19.61)F(23.80)D(28.22)L(32.73)W(37.52)N(32.75)E(30.37)C(25.91)A(23.73)K(19.66)	W8	1	A(2.07)E(2.07)E(2.07)A(3.51)F(5.59)D(7.60)L(9.39)W(11.40)N(10.02)E(10.02)C(9.33)A(9.33)K(9.33)	A(3)E(3)E(4)A(5)F(6)D(7)L(8)W(9)N(8)E(8)C(7)A(7)K(6)	37.5166	20	32.7511	18	17.8456	11	11.3978	9	11.3978	9	0	FALSE	IPI:EPA6-SP|NS:P00005|EPA6-SP	IPI:EPA6-SP|NS:P00005|EPA6-SP	IPI:EPA6-SP|NS:P00005|EPA6-SP
20250113_NS-10098_CMH_sample62.13060.13060.2	C:\Users\nichollass\Desktop\2025_Jan_CMH_sample62\MSfragger_70aa\20250113_NS_10098_CMH_sample62\interact.pep.xml	AEEAFDLWNECAK	AEEAFDLWNECAK	.AEEAFDLWNECAK.ACVIDIKD	-	A	13	2	4309.28	1651.66	1651.66	826.839	826.839	1581.68	791.846	69.9874	0	45.421	45.421	1	2	0	1	13	0	11C(57.0214)	Mod1: Unannotated mass-shift 69.9874 (PeakApex: 69.9874)	aeEAFDLWNECAK	A(45.42)E(45.42)E(42.82)A(37.67)F(32.51)D(27.80)L(23.13)W(18.33)N(13.60)E(10.16)C(6.15)A(3.55)K(0.00)	A1;E2	2	A(22.80)E(22.80)E(20.19)A(17.47)F(14.74)D(12.45)L(9.98)W(7.50)N(5.05)E(3.52)C(1.38)A(0.20)K(0.00)	A(11)E(11)E(10)A(9)F(8)D(7)L(6)W(5)N(4)E(3)C(2)A(1)K(1)	45.4213	22	42.8154	21	22.6231	12	22.7982	11	22.7982	12	0	FALSE	IPI:EPA6-SP|NS:P00005|EPA6-SP	IPI:EPA6-SP|NS:P00005|EPA6-SP	IPI:EPA6-SP|NS:P00005|EPA6-SP
20250113_NS-10098_CMH_sample62.13061.13061.2	C:\Users\nichollass\Desktop\2025_Jan_CMH_sample62\MSfragger_70aa\20250113_NS_10098_CMH_sample62\interact.pep.xml	AEEAFDLWNECAK	AEEAFDLWNECAK	.AEEAFDLWNECAK.ACVIDIKD	-	A	13	2	4309.62	1651.66	1651.66	826.839	826.839	1581.68	791.846	69.9874	0	33.269	33.269	1	2	0	1	13	0	11C(57.0214)	Mod1: Unannotated mass-shift 69.9874 (PeakApex: 69.9874)	aeEAFDLWNECAK	A(33.27)E(33.27)E(28.82)A(24.39)F(19.94)D(15.73)L(11.95)W(8.00)N(4.56)E(2.97)C(0.37)A(0.37)K(0.00)	A1;E2	2	A(14.14)E(14.14)E(12.04)A(9.94)F(7.76)D(5.99)L(4.15)W(2.45)N(1.27)E(1.27)C(0.00)A(0.00)K(0.00)	A(8)E(8)E(7)A(6)F(5)D(4)L(3)W(2)N(1)E(1)C(0)A(0)K(0)	33.2694	18	28.8179	16	19.1323	10	14.1371	8	14.1371	8	0	FALSE	IPI:EPA6-SP|NS:P00005|EPA6-SP	IPI:EPA6-SP|NS:P00005|EPA6-SP	IPI:EPA6-SP|NS:P00005|EPA6-SP
20250113_NS-10098_CMH_sample62.13817.13817.2	C:\Users\nichollass\Desktop\2025_Jan_CMH_sample62\MSfragger_70aa\20250113_NS_10098_CMH_sample62\interact.pep.xml	AEEAFDLWNECAK	n[43]AEEAFDLWNECAK	.AEEAFDLWNECAK.ACVIDIKD	-	A	13	2	4547.73	1697.65	1697.65	849.833	849.833	1623.69	812.851	73.9643	8.77505e-07	32.727	32.727	1	2	0	1	13	0	11C(57.0214), N-term(42.0106)		aeEAFDLWNECAK	A(32.73)E(32.73)E(30.62)A(26.42)F(22.19)D(18.37)L(14.63)W(10.65)N(6.28)E(4.85)C(0.00)A(0.00)K(0.00)	A1;E2	2	A(16.25)E(16.25)E(14.14)A(12.04)F(9.86)D(8.09)L(6.09)W(4.15)N(2.17)E(2.17)C(0.00)A(0.00)K(0.00)	A(8)E(8)E(7)A(6)F(5)D(4)L(3)W(2)N(1)E(1)C(0)A(0)K(0)	32.7272	16	30.6191	15	16.4795	8	16.2477	8	16.2477	8	0	FALSE	IPI:EPA6-SP|NS:P00005|EPA6-SP	IPI:EPA6-SP|NS:P00005|EPA6-SP	IPI:EPA6-SP|NS:P00005|EPA6-SP
20250113_NS-10098_CMH_sample62.10684.10684.2	C:\Users\nichollass\Desktop\2025_Jan_CMH_sample62\MSfragger_70aa\20250113_NS_10098_CMH_sample62\interact.pep.xml	AEEAFDLWNECAK	AEEAFDLWNECAK	.AEEAFDLWNECAK.ACVIDIKD	-	A	13	2	3580.65	1658.64	1658.64	830.327	830.328	1581.68	791.846	76.9638	0	39.868	13.698	1	2	0	1	13	0	11C(57.0214)	Mod1: Unannotated mass-shift 76.9654 (PeakApex: 76.9654)	AEEAFDLWNEcAK	A(1.86)E(1.86)E(6.83)A(10.16)F(13.90)D(17.77)L(21.72)W(26.06)N(30.52)E(35.08)C(39.87)A(37.44)K(32.78)	C11	1	A(0.00)E(0.00)E(0.68)A(2.39)F(4.32)D(6.22)L(8.02)W(10.09)N(12.19)E(14.32)C(16.59)A(16.59)K(16.59)	A(1)E(1)E(2)A(3)F(4)D(5)L(6)W(7)N(8)E(9)C(10)A(10)K(9)	39.8685	21	37.4376	20	18.0491	11	16.5931	10	16.5931	10	0	FALSE	IPI:EPA6-SP|NS:P00005|EPA6-SP	IPI:EPA6-SP|NS:P00005|EPA6-SP	IPI:EPA6-SP|NS:P00005|EPA6-SP
20250113_NS-10098_CMH_sample62.10685.10685.2	C:\Users\nichollass\Desktop\2025_Jan_CMH_sample62\MSfragger_70aa\20250113_NS_10098_CMH_sample62\interact.pep.xml	AEEAFDLWNECAK	AEEAFDLWNECAK	.AEEAFDLWNECAK.ACVIDIKD	-	A	13	2	3580.91	1658.64	1658.64	830.327	830.328	1581.68	791.846	76.9638	6e-14	34.997	7.735	1	2	0	1	13	0	11C(57.0214)	Mod1: Unannotated mass-shift 76.9654 (PeakApex: 76.9654)	AEEAFDLWNEcAK	A(0.69)E(0.69)E(5.55)A(9.77)F(13.53)D(17.42)L(21.38)W(25.73)N(30.26)E(32.57)C(35.00)A(30.49)K(28.18)	C11	1	A(0.00)E(0.00)E(1.82)A(3.85)F(5.18)D(6.78)L(8.45)W(10.37)N(12.38)E(14.47)C(16.70)A(16.70)K(16.70)	A(1)E(1)E(2)A(3)F(4)D(5)L(6)W(7)N(8)E(9)C(10)A(9)K(9)	34.9976	19	32.5685	18	12.1737	9	16.6998	10	16.6998	10	0	FALSE	IPI:EPA6-SP|NS:P00005|EPA6-SP	IPI:EPA6-SP|NS:P00005|EPA6-SP	IPI:EPA6-SP|NS:P00005|EPA6-SP
20250113_NS-10098_CMH_sample62.10686.10686.2	C:\Users\nichollass\Desktop\2025_Jan_CMH_sample62\MSfragger_70aa\20250113_NS_10098_CMH_sample62\interact.pep.xml	AEEAFDLWNECAK	AEEAFDLWNECAK	.AEEAFDLWNECAK.ACVIDIKD	-	A	13	2	3581.41	1658.64	1658.64	830.327	830.328	1581.68	791.846	76.9638	4.7e-13	39.074	13.538	1	2	0	1	13	0	11C(57.0214)	Mod1: Unannotated mass-shift 76.9654 (PeakApex: 76.9654)	AEEAFDLWNEcAK	A(3.43)E(3.43)E(5.90)A(9.24)F(13.02)D(17.09)L(20.97)W(25.53)N(30.04)E(34.43)C(39.07)A(36.73)K(34.48)	C11	1	A(3.43)E(3.43)E(5.90)A(7.78)F(9.82)D(11.89)L(13.69)W(15.83)N(17.96)E(20.07)C(22.30)A(21.08)K(18.88)	A(2)E(2)E(3)A(4)F(5)D(6)L(7)W(8)N(9)E(10)C(11)A(10)K(9)	39.0743	19	36.7322	18	15.5966	8	22.3047	11	22.3047	11	0	FALSE	IPI:EPA6-SP|NS:P00005|EPA6-SP	IPI:EPA6-SP|NS:P00005|EPA6-SP	IPI:EPA6-SP|NS:P00005|EPA6-SP
20250113_NS-10098_CMH_sample62.13723.13723.2	C:\Users\nichollass\Desktop\2025_Jan_CMH_sample62\MSfragger_70aa\20250113_NS_10098_CMH_sample62\interact.pep.xml	AEEAFDLWNECAK	AEEAFDLWNECAK	.AEEAFDLWNECAK.ACVIDIKD	-	A	13	2	4517.13	1665.68	1665.68	833.847	833.848	1581.68	791.846	84.0039	0	46.759	46.759	1	2	0	1	13	0	11C(57.0214)	Mod1: Methylation, Mod2: Unannotated mass-shift 69.9874 (PeakApex: 84.0038)	aEEAFDLWNECAK	A(46.76)E(44.27)E(41.73)A(39.08)F(36.32)D(31.46)L(26.67)W(21.78)N(17.13)E(13.44)C(9.61)A(6.62)K(3.60)	A1	1	A(22.12)E(22.12)E(19.56)A(16.92)F(14.25)D(11.99)L(9.55)W(7.08)N(4.62)E(3.05)C(1.01)A(0.00)K(0.00)	A(11)E(11)E(10)A(9)F(8)D(7)L(6)W(5)N(4)E(3)C(2)A(1)K(0)	46.7597	23	44.2708	22	28.2397	15	22.1177	11	22.1177	11	0	FALSE	IPI:EPA6-SP|NS:P00005|EPA6-SP	IPI:EPA6-SP|NS:P00005|EPA6-SP	IPI:EPA6-SP|NS:P00005|EPA6-SP
20250113_NS-10098_CMH_sample62.13724.13724.2	C:\Users\nichollass\Desktop\2025_Jan_CMH_sample62\MSfragger_70aa\20250113_NS_10098_CMH_sample62\interact.pep.xml	AEEAFDLWNECAK	AEEAFDLWNECAK	.AEEAFDLWNECAK.ACVIDIKD	-	A	13	2	4517.44	1665.68	1665.68	833.847	833.848	1581.68	791.846	84.0039	2.221e-11	33.106	33.106	1	2	0	1	13	0	11C(57.0214)	Mod1: Methylation, Mod2: Unannotated mass-shift 69.9874 (PeakApex: 84.0038)	aeEAFDLWNECAK	A(33.11)E(33.11)E(30.64)A(26.09)F(21.57)D(17.26)L(13.26)W(9.25)N(5.56)E(3.92)C(1.16)A(0.00)K(0.00)	A1;E2	2	A(11.81)E(11.81)E(11.81)A(9.75)F(7.58)D(5.80)L(4.00)W(2.35)N(1.18)E(1.18)C(0.00)A(0.00)K(0.00)	A(7)E(7)E(7)A(6)F(5)D(4)L(3)W(2)N(1)E(1)C(0)A(0)K(0)	33.1068	18	30.6378	17	21.2974	11	11.8093	7	11.8093	7	0	FALSE	IPI:EPA6-SP|NS:P00005|EPA6-SP	IPI:EPA6-SP|NS:P00005|EPA6-SP	IPI:EPA6-SP|NS:P00005|EPA6-SP
20250113_NS-10098_CMH_sample62.13725.13725.2	C:\Users\nichollass\Desktop\2025_Jan_CMH_sample62\MSfragger_70aa\20250113_NS_10098_CMH_sample62\interact.pep.xml	AEEAFDLWNECAK	AEEAFDLWNECAK	.AEEAFDLWNECAK.ACVIDIKD	-	A	13	2	4518.05	1665.68	1665.68	833.847	833.848	1581.68	791.846	84.0039	1.22956e-09	42.141	42.141	1	2	0	1	13	0	11C(57.0214)	Mod1: Methylation, Mod2: Unannotated mass-shift 69.9874 (PeakApex: 84.0038)	aeEAFDLWNECAK	A(42.14)E(42.14)E(37.53)A(35.34)F(30.71)D(26.29)L(22.00)W(17.49)N(12.32)E(9.00)C(4.27)A(2.78)K(0.00)	A1;E2	2	A(23.36)E(23.36)E(20.95)A(18.57)F(16.14)D(13.94)L(11.55)W(9.26)N(6.71)E(5.23)C(3.13)A(2.03)K(0.00)	A(11)E(11)E(10)A(9)F(8)D(7)L(6)W(5)N(4)E(3)C(2)A(1)K(0)	42.1414	20	37.526	18	18.7812	10	23.3602	11	23.3602	11	0	FALSE	IPI:EPA6-SP|NS:P00005|EPA6-SP	IPI:EPA6-SP|NS:P00005|EPA6-SP	IPI:EPA6-SP|NS:P00005|EPA6-SP
20250113_NS-10098_CMH_sample62.13726.13726.2	C:\Users\nichollass\Desktop\2025_Jan_CMH_sample62\MSfragger_70aa\20250113_NS_10098_CMH_sample62\interact.pep.xml	AEEAFDLWNECAK	AEEAFDLWNECAK	.AEEAFDLWNECAK.ACVIDIKD	-	A	13	2	4518.35	1665.68	1665.68	833.847	833.848	1581.68	791.846	84.0039	0	36.482	36.482	1	2	0	1	13	0	11C(57.0214)	Mod1: Methylation, Mod2: Unannotated mass-shift 69.9874 (PeakApex: 84.0038)	aeEAFDLWNECAK	A(36.48)E(36.48)E(33.96)A(31.26)F(26.36)D(22.03)L(17.78)W(13.67)N(9.87)E(8.21)C(5.27)A(4.04)K(2.57)	A1;E2	2	A(14.87)E(14.87)E(12.60)A(10.20)F(7.71)D(5.87)L(3.84)W(1.86)N(0.00)E(0.00)C(0.00)A(0.00)K(0.00)	A(8)E(8)E(7)A(6)F(5)D(4)L(3)W(2)N(1)E(1)C(0)A(0)K(0)	36.4828	19	33.9622	18	24.182	13	14.8747	8	14.8747	8	0	FALSE	IPI:EPA6-SP|NS:P00005|EPA6-SP	IPI:EPA6-SP|NS:P00005|EPA6-SP	IPI:EPA6-SP|NS:P00005|EPA6-SP
20250113_NS-10098_CMH_sample62.13727.13727.2	C:\Users\nichollass\Desktop\2025_Jan_CMH_sample62\MSfragger_70aa\20250113_NS_10098_CMH_sample62\interact.pep.xml	AEEAFDLWNECAK	AEEAFDLWNECAK	.AEEAFDLWNECAK.ACVIDIKD	-	A	13	2	4518.68	1665.68	1665.68	833.847	833.848	1581.68	791.846	84.0039	8.5e-13	27.638	27.638	1	2	0	1	13	0	11C(57.0214)	Mod1: Methylation, Mod2: Unannotated mass-shift 69.9874 (PeakApex: 84.0038)	aeEAFDLWNECAK	A(27.64)E(27.64)E(25.30)A(21.08)F(16.87)D(13.10)L(9.49)W(5.63)N(3.47)E(1.82)C(0.10)A(0.10)K(0.00)	A1;E2	2	A(9.35)E(9.35)E(9.35)A(7.43)F(5.37)D(3.77)L(2.11)W(0.36)N(0.36)E(0.36)C(0.00)A(0.00)K(0.00)	A(6)E(6)E(6)A(5)F(4)D(3)L(2)W(1)N(1)E(1)C(0)A(0)K(0)	27.6388	16	25.2957	15	18.2853	10	9.35359	6	9.35359	6	0	FALSE	IPI:EPA6-SP|NS:P00005|EPA6-SP	IPI:EPA6-SP|NS:P00005|EPA6-SP	IPI:EPA6-SP|NS:P00005|EPA6-SP
20250113_NS-10098_CMH_sample62.13812.13812.2	C:\Users\nichollass\Desktop\2025_Jan_CMH_sample62\MSfragger_70aa\20250113_NS_10098_CMH_sample62\interact.pep.xml	AEEAFDLWNECAK	AEEAFDLWNECAK	.AEEAFDLWNECAK.ACVIDIKD	-	A	13	2	4546.03	1697.65	1697.65	849.833	849.833	1581.68	791.846	115.975	0	48.666	48.666	1	2	0	1	13	0	11C(57.0214)	Mod1: Unannotated mass-shift 115.9738 (PeakApex: 115.9738)	aEEAFDLWNECAK	A(48.67)E(43.66)E(41.12)A(38.42)F(35.69)D(30.82)L(28.44)W(23.64)N(18.98)E(15.14)C(11.16)A(7.89)K(5.16)	A1	1	A(24.24)E(21.73)E(19.14)A(16.43)F(13.74)D(11.46)L(9.08)W(6.76)N(4.30)E(2.70)C(0.90)A(0.00)K(0.00)	A(12)E(11)E(10)A(9)F(8)D(7)L(6)W(5)N(4)E(3)C(2)A(1)K(0)	48.6668	24	43.664	22	29.5869	16	24.2371	12	24.2371	12	0	FALSE	IPI:EPA6-SP|NS:P00005|EPA6-SP	IPI:EPA6-SP|NS:P00005|EPA6-SP	IPI:EPA6-SP|NS:P00005|EPA6-SP
20250113_NS-10098_CMH_sample62.13813.13813.2	C:\Users\nichollass\Desktop\2025_Jan_CMH_sample62\MSfragger_70aa\20250113_NS_10098_CMH_sample62\interact.pep.xml	AEEAFDLWNECAK	AEEAFDLWNECAK	.AEEAFDLWNECAK.ACVIDIKD	-	A	13	2	4546.35	1697.65	1697.65	849.833	849.833	1581.68	791.846	115.975	4.5e-13	36.931	36.931	1	2	0	1	13	0	11C(57.0214)	Mod1: Unannotated mass-shift 115.9738 (PeakApex: 115.9738)	aeEAFDLWNECAK	A(36.93)E(36.93)E(32.25)A(27.71)F(23.28)D(18.95)L(14.87)W(10.66)N(7.09)E(4.59)C(0.94)A(0.94)K(0.00)	A1;E2	2	A(17.09)E(17.09)E(14.86)A(12.65)F(10.44)D(8.50)L(6.42)W(4.46)N(2.97)E(2.12)C(0.00)A(0.00)K(0.00)	A(9)E(9)E(8)A(7)F(6)D(5)L(4)W(3)N(2)E(1)C(0)A(0)K(0)	36.9314	19	32.2458	17	19.8367	10	17.0948	9	17.0948	9	0	FALSE	IPI:EPA6-SP|NS:P00005|EPA6-SP	IPI:EPA6-SP|NS:P00005|EPA6-SP	IPI:EPA6-SP|NS:P00005|EPA6-SP
20250113_NS-10098_CMH_sample62.13814.13814.2	C:\Users\nichollass\Desktop\2025_Jan_CMH_sample62\MSfragger_70aa\20250113_NS_10098_CMH_sample62\interact.pep.xml	AEEAFDLWNECAK	AEEAFDLWNECAK	.AEEAFDLWNECAK.ACVIDIKD	-	A	13	2	4546.83	1697.65	1697.65	849.833	849.833	1581.68	791.846	115.975	3.34e-10	44.405	44.405	1	2	0	1	13	0	11C(57.0214)	Mod1: Unannotated mass-shift 115.9738 (PeakApex: 115.9738)	aEEAFDLWNECAK	A(44.41)E(42.10)E(37.48)A(35.27)F(34.86)D(32.11)L(29.60)W(28.40)N(22.32)E(17.84)C(12.25)A(10.22)K(7.93)	A1	1	A(23.28)E(23.28)E(20.87)A(18.47)F(16.01)D(15.01)L(12.65)W(12.05)N(9.53)E(8.04)C(5.86)A(4.72)K(2.97)	A(11)E(11)E(10)A(9)F(9)D(9)L(8)W(8)N(7)E(6)C(5)A(4)K(3)	44.4053	21	42.1	20	26.0821	14	23.285	11	26.2504	14	0	FALSE	IPI:EPA6-SP|NS:P00005|EPA6-SP	IPI:EPA6-SP|NS:P00005|EPA6-SP	IPI:EPA6-SP|NS:P00005|EPA6-SP
20250113_NS-10098_CMH_sample62.13815.13815.2	C:\Users\nichollass\Desktop\2025_Jan_CMH_sample62\MSfragger_70aa\20250113_NS_10098_CMH_sample62\interact.pep.xml	AEEAFDLWNECAK	AEEAFDLWNECAK	.AEEAFDLWNECAK.ACVIDIKD	-	A	13	2	4547.03	1697.65	1697.65	849.833	849.833	1581.68	791.846	115.975	0	35.932	35.932	1	2	0	1	13	0	11C(57.0214)	Mod1: Unannotated mass-shift 115.9738 (PeakApex: 115.9738)	aEEAFDLWNECAK	A(35.93)E(33.82)E(31.28)A(28.56)F(25.77)D(21.42)L(17.21)W(13.19)N(9.56)E(7.91)C(6.10)A(4.83)K(3.61)	A1	1	A(14.47)E(12.36)E(10.18)A(7.88)F(5.53)D(3.87)L(2.05)W(0.29)N(0.00)E(0.00)C(0.00)A(0.00)K(0.00)	A(8)E(7)E(6)A(5)F(4)D(3)L(2)W(1)N(0)E(0)C(0)A(0)K(0)	35.9328	19	33.8227	18	25.0715	14	14.475	8	14.475	8	0	FALSE	IPI:EPA6-SP|NS:P00005|EPA6-SP	IPI:EPA6-SP|NS:P00005|EPA6-SP	IPI:EPA6-SP|NS:P00005|EPA6-SP
20250113_NS-10098_CMH_sample62.13816.13816.2	C:\Users\nichollass\Desktop\2025_Jan_CMH_sample62\MSfragger_70aa\20250113_NS_10098_CMH_sample62\interact.pep.xml	AEEAFDLWNECAK	AEEAFDLWNECAK	.AEEAFDLWNECAK.ACVIDIKD	-	A	13	2	4547.26	1697.65	1697.65	849.833	849.833	1581.68	791.846	115.975	3.4994e-10	23.466	23.466	1	2	0	1	13	0	11C(57.0214)	Mod1: Unannotated mass-shift 115.9738 (PeakApex: 115.9738)	aeEAFDLWNECAK	A(23.47)E(23.47)E(21.19)A(17.22)F(13.10)D(9.56)L(6.40)W(3.65)N(1.70)E(1.70)C(0.00)A(1.02)K(1.02)	A1;E2	2	A(7.54)E(7.54)E(7.54)A(5.73)F(3.70)D(2.30)L(0.93)W(0.00)N(0.00)E(0.00)C(0.00)A(0.00)K(0.00)	A(5)E(5)E(5)A(4)F(3)D(2)L(1)W(0)N(0)E(0)C(0)A(0)K(0)	23.4665	14	21.1935	13	16.9484	10	7.53732	5	7.53732	5	0	FALSE	IPI:EPA6-SP|NS:P00005|EPA6-SP	IPI:EPA6-SP|NS:P00005|EPA6-SP	IPI:EPA6-SP|NS:P00005|EPA6-SP
20250113_NS-10098_CMH_sample62.13112.13112.2	C:\Users\nichollass\Desktop\2025_Jan_CMH_sample62\MSfragger_70aa\20250113_NS_10098_CMH_sample62\interact.pep.xml	AEEAFDLWNECAK	AEEAFDLWNECAK	.AEEAFDLWNECAK.ACVIDIKD	-	A	13	2	4325.84	1727.66	1727.66	864.838	864.839	1581.68	791.846	145.986	1.338e-11	29.441	8.557	1	2	0	1	13	0	11C(57.0214)		AEEAFDLWNECAk	A(0.00)E(0.00)E(2.42)A(3.63)F(4.90)D(7.80)L(11.03)W(15.04)N(19.01)E(20.92)C(25.06)A(25.06)K(29.44)	K13	1	A(0.00)E(0.00)E(0.00)A(0.00)F(0.00)D(1.45)L(2.99)W(5.11)N(7.09)E(8.99)C(11.03)A(11.03)K(13.20)	A(0)E(0)E(0)A(0)F(1)D(2)L(3)W(4)N(5)E(6)C(7)A(7)K(8)	29.4416	17	25.0593	15	16.2401	9	13.2016	8	13.2016	8	0	FALSE	IPI:EPA6-SP|NS:P00005|EPA6-SP	IPI:EPA6-SP|NS:P00005|EPA6-SP	IPI:EPA6-SP|NS:P00005|EPA6-SP
20250113_NS-10098_CMH_sample62.09189.09189.2	C:\Users\nichollass\Desktop\2025_Jan_CMH_sample62\MSfragger_70aa\20250113_NS_10098_CMH_sample62\interact.pep.xml	AEEAFDLWNECAK	AEEAFDLWNECAK	.AEEAFDLWNECAK.ACVIDIKD	-	A	13	2	3167.12	1733.67	1733.67	867.843	867.843	1581.68	791.846	151.995	3.8e-13	37.708	11.9	1	2	0	1	13	0	11C(57.0214)	Mod1: DTT adduct of cysteine (PeakApex: 151.9948, Theoretical: 151.9966)	AEEAFDLWNEcAK	A(1.90)E(1.90)E(6.85)A(10.08)F(13.75)D(17.70)L(21.71)W(26.11)N(28.53)E(32.99)C(37.71)A(35.27)K(30.73)	C11	1	A(0.00)E(0.00)E(0.00)A(1.82)F(3.85)D(5.88)L(7.75)W(9.91)N(12.09)E(14.25)C(16.57)A(16.57)K(16.57)	A(1)E(1)E(2)A(3)F(4)D(5)L(6)W(7)N(8)E(9)C(10)A(10)K(9)	37.7081	20	35.2747	19	16.0659	10	16.566	10	16.566	10	0	FALSE	IPI:EPA6-SP|NS:P00005|EPA6-SP	IPI:EPA6-SP|NS:P00005|EPA6-SP	IPI:EPA6-SP|NS:P00005|EPA6-SP
20250113_NS-10098_CMH_sample62.09190.09190.2	C:\Users\nichollass\Desktop\2025_Jan_CMH_sample62\MSfragger_70aa\20250113_NS_10098_CMH_sample62\interact.pep.xml	AEEAFDLWNECAK	AEEAFDLWNECAK	.AEEAFDLWNECAK.ACVIDIKD	-	A	13	2	3167.48	1733.67	1733.67	867.843	867.843	1581.68	791.846	151.995	1.471e-11	35.357	9.586	1	2	0	1	13	0	11C(57.0214)	Mod1: DTT adduct of cysteine (PeakApex: 151.9948, Theoretical: 151.9966)	AEEAFDLWNEcAK	A(1.43)E(1.43)E(5.94)A(9.51)F(13.37)D(17.44)L(21.46)W(25.98)N(30.62)E(32.94)C(35.36)A(32.94)K(28.50)	C11	1	A(0.03)E(0.03)E(1.79)A(3.12)F(4.66)D(6.43)L(8.20)W(10.28)N(12.38)E(14.48)C(16.70)A(16.70)K(16.67)	A(1)E(1)E(2)A(3)F(4)D(5)L(6)W(7)N(8)E(9)C(10)A(10)K(9)	35.3578	19	32.9412	18	13.2267	9	16.7038	10	16.7038	10	0	FALSE	IPI:EPA6-SP|NS:P00005|EPA6-SP	IPI:EPA6-SP|NS:P00005|EPA6-SP	IPI:EPA6-SP|NS:P00005|EPA6-SP
20250113_NS-10098_CMH_sample62.09191.09191.2	C:\Users\nichollass\Desktop\2025_Jan_CMH_sample62\MSfragger_70aa\20250113_NS_10098_CMH_sample62\interact.pep.xml	AEEAFDLWNECAK	AEEAFDLWNECAK	.AEEAFDLWNECAK.ACVIDIKD	-	A	13	2	3167.88	1733.67	1733.67	867.843	867.843	1581.68	791.846	151.995	1.38755e-07	33.931	12.899	1	2	0	1	13	0	11C(57.0214)	Mod1: DTT adduct of cysteine (PeakApex: 151.9948, Theoretical: 151.9966)	AEEAFDLWNEcAK	A(3.15)E(3.15)E(4.58)A(8.22)F(12.12)D(16.38)L(20.40)W(25.15)N(27.37)E(29.50)C(33.93)A(31.81)K(29.78)	C11	1	A(3.15)E(3.15)E(4.58)A(6.71)F(8.88)D(11.13)L(13.02)W(15.29)N(17.51)E(19.64)C(21.88)A(20.77)K(18.73)	A(2)E(2)E(3)A(4)F(5)D(6)L(7)W(8)N(9)E(10)C(11)A(10)K(9)	33.9312	17	31.8101	16	11.0481	6	21.8832	11	21.8832	11	0	FALSE	IPI:EPA6-SP|NS:P00005|EPA6-SP	IPI:EPA6-SP|NS:P00005|EPA6-SP	IPI:EPA6-SP|NS:P00005|EPA6-SP
20250113_NS-10098_CMH_sample62.09201.09201.2	C:\Users\nichollass\Desktop\2025_Jan_CMH_sample62\MSfragger_70aa\20250113_NS_10098_CMH_sample62\interact.pep.xml	AEEAFDLWNECAK	AEEAFDLWNECAK	.AEEAFDLWNECAK.ACVIDIKD	-	A	13	2	3169.86	1733.67	1733.67	867.843	867.843	1581.68	791.846	151.995	8.0533e-10	27.031	7.909	1	2	0	1	13	0	11C(57.0214)	Mod1: DTT adduct of cysteine (PeakApex: 151.9948, Theoretical: 151.9966)	AEEAFDLWNEcAK	A(1.63)E(1.63)E(4.22)A(6.48)F(7.70)D(10.83)L(14.31)W(18.29)N(22.49)E(24.67)C(27.03)A(24.74)K(22.52)	C11	1	A(0.00)E(0.00)E(0.00)A(0.00)F(0.00)D(1.01)L(2.64)W(4.65)N(6.68)E(8.61)C(10.77)A(10.77)K(10.77)	A(0)E(0)E(0)A(1)F(1)D(2)L(3)W(4)N(5)E(6)C(7)A(7)K(7)	27.0314	16	24.7409	15	13.3741	9	10.771	7	10.771	7	0	FALSE	IPI:EPA6-SP|NS:P00005|EPA6-SP	IPI:EPA6-SP|NS:P00005|EPA6-SP	IPI:EPA6-SP|NS:P00005|EPA6-SP
20250113_NS-10098_CMH_sample62.09202.09202.2	C:\Users\nichollass\Desktop\2025_Jan_CMH_sample62\MSfragger_70aa\20250113_NS_10098_CMH_sample62\interact.pep.xml	AEEAFDLWNECAK	AEEAFDLWNECAK	.AEEAFDLWNECAK.ACVIDIKD	-	A	13	2	3170	1733.67	1733.67	867.843	867.843	1581.68	791.846	151.995	0.0279647	10.71	6.126	0.922	2	0	1	13	0	11C(57.0214)	Mod1: DTT adduct of cysteine (PeakApex: 151.9948, Theoretical: 151.9966)	AEEAFDLwnecaK	A(0.10)E(0.10)E(0.26)A(1.72)F(3.60)D(5.39)L(7.14)W(10.71)N(10.71)E(10.71)C(10.71)A(10.71)K(9.40)	W8;N9;E10;C11;A12	5	A(0.00)E(0.00)E(0.00)A(0.00)F(0.00)D(0.00)L(0.00)W(0.26)N(0.26)E(0.26)C(0.26)A(0.26)K(0.26)	A(0)E(0)E(0)A(0)F(0)D(0)L(0)W(1)N(1)E(1)C(1)A(1)K(1)	10.7101	8	9.40071	7	9.2405	7	0.260054	1	0.260054	1	0	FALSE	IPI:EPA6-SP|NS:P00005|EPA6-SP	IPI:EPA6-SP|NS:P00005|EPA6-SP	IPI:EPA6-SP|NS:P00005|EPA6-SP
20250113_NS-10098_CMH_sample62.13672.13672.2	C:\Users\nichollass\Desktop\2025_Jan_CMH_sample62\MSfragger_70aa\20250113_NS_10098_CMH_sample62\interact.pep.xml	AEEAFDLWNECAK	n[43]AEEAFDLWNECAK	.AEEAFDLWNECAK.ACVIDIKD	-	A	13	2	4500.05	1790.85	1790.86	896.434	896.435	1623.69	812.851	167.168	3.96507e-09	42.107	42.107	1	2	0	1	13	0	11C(57.0214), N-term(42.0106)		aeEAFDLWNECAK	A(42.11)E(42.11)E(37.34)A(32.76)F(28.23)D(23.96)L(19.87)W(15.86)N(11.10)E(7.70)C(3.62)A(2.39)K(0.00)	A1;E2	2	A(23.04)E(23.04)E(20.56)A(18.19)F(15.78)D(13.60)L(11.30)W(9.17)N(6.87)E(5.16)C(3.62)A(2.39)K(0.00)	A(11)E(11)E(10)A(9)F(8)D(7)L(6)W(5)N(4)E(3)C(2)A(1)K(0)	42.1075	20	37.3351	18	19.0629	9	23.0447	11	23.0447	11	0	FALSE	IPI:EPA6-SP|NS:P00005|EPA6-SP	IPI:EPA6-SP|NS:P00005|EPA6-SP	IPI:EPA6-SP|NS:P00005|EPA6-SP
20250113_NS-10098_CMH_sample62.11903.11903.2	C:\Users\nichollass\Desktop\2025_Jan_CMH_sample62\MSfragger_70aa\20250113_NS_10098_CMH_sample62\interact.pep.xml	AEEAFDLWNECAK	n[43]AEEAFDLWNECAK	.AEEAFDLWNECAK.ACVIDIKD	-	A	13	2	3974.39	1832.7	1832.7	917.359	917.36	1623.69	812.851	209.017	3.48538e-09	41.331	41.331	1	2	0	1	13	0	11C(57.0214), N-term(42.0106)	Mod1: Carbamidomethylated DTT modification of cysteine (Theoretical: 209.0180)	aEEAFDLWNECAK	A(41.33)E(36.70)E(32.28)A(28.02)F(23.74)D(19.65)L(17.98)W(13.87)N(8.49)E(5.77)C(0.00)A(0.00)K(0.00)	A1	1	A(20.34)E(18.02)E(15.80)A(13.67)F(11.46)D(9.42)L(9.42)W(7.16)N(4.20)E(2.90)C(0.00)A(0.00)K(0.00)	A(10)E(9)E(8)A(7)F(6)D(5)L(5)W(4)N(3)E(2)C(1)A(1)K(0)	41.332	20	36.7022	18	20.992	10	20.3399	10	20.3399	10	0	FALSE	IPI:EPA6-SP|NS:P00005|EPA6-SP	IPI:EPA6-SP|NS:P00005|EPA6-SP	IPI:EPA6-SP|NS:P00005|EPA6-SP
20250113_NS-10098_CMH_sample62.13670.13670.2	C:\Users\nichollass\Desktop\2025_Jan_CMH_sample62\MSfragger_70aa\20250113_NS_10098_CMH_sample62\interact.pep.xml	AEEAFDLWNECAK	AEEAFDLWNECAK	.AEEAFDLWNECAK.ACVIDIKD	-	A	13	2	4499.14	1790.85	1790.86	896.434	896.435	1581.68	791.846	209.179	2.902e-11	31.099	25.993	1	2	0	1	13	0	11C(57.0214)	Mod1: Unannotated mass-shift 209.1792 (PeakApex: 209.1792)	AEEAFDLwNECAK	A(25.99)E(25.99)E(26.88)A(27.16)F(27.32)D(29.09)L(29.18)W(31.10)N(28.53)E(26.14)C(23.78)A(21.64)K(19.61)	W8	1	A(5.18)E(5.18)E(3.34)A(3.71)F(4.06)D(5.97)L(7.74)W(9.80)N(9.80)E(9.80)C(9.80)A(9.80)K(9.80)	A(4)E(4)E(4)A(4)F(4)D(5)L(5)W(6)N(6)E(6)C(6)A(6)K(6)	31.0996	17	29.1752	16	30.62	17	9.80351	6	14.9818	10	0	FALSE	IPI:EPA6-SP|NS:P00005|EPA6-SP	IPI:EPA6-SP|NS:P00005|EPA6-SP	IPI:EPA6-SP|NS:P00005|EPA6-SP
20250113_NS-10098_CMH_sample62.13671.13671.2	C:\Users\nichollass\Desktop\2025_Jan_CMH_sample62\MSfragger_70aa\20250113_NS_10098_CMH_sample62\interact.pep.xml	AEEAFDLWNECAK	AEEAFDLWNECAK	.AEEAFDLWNECAK.ACVIDIKD	-	A	13	2	4499.48	1790.85	1790.86	896.434	896.435	1581.68	791.846	209.179	0.0473151	13.8	10.417	0.8426	2	0	1	13	0	11C(57.0214)	Mod1: Unannotated mass-shift 209.1792 (PeakApex: 209.1792)	AEEAFDLwNECAK	A(3.54)E(3.54)E(3.54)A(5.59)F(8.58)D(11.82)L(13.72)W(13.80)N(10.34)E(10.34)C(10.34)A(10.34)K(10.34)	W8	1	A(0.91)E(0.91)E(0.91)A(3.32)F(4.34)D(5.69)L(7.22)W(9.04)N(8.13)E(8.13)C(8.13)A(8.13)K(8.13)	A(1)E(1)E(1)A(2)F(3)D(4)L(5)W(6)N(5)E(5)C(5)A(5)K(5)	13.8004	9	13.72	9	4.83865	4	9.03586	6	9.03586	6	0	FALSE	IPI:EPA6-SP|NS:P00005|EPA6-SP	IPI:EPA6-SP|NS:P00005|EPA6-SP	IPI:EPA6-SP|NS:P00005|EPA6-SP
20250113_NS-10098_CMH_sample62.09015.09015.2	C:\Users\nichollass\Desktop\2025_Jan_CMH_sample62\MSfragger_70aa\20250113_NS_10098_CMH_sample62\interact.pep.xml	AEEAFDLWNECAK	AEEAFDLWNECAK	.AEEAFDLWNECAK.ACVIDIKD	-	A	13	2	3117.75	1812.74	1812.74	907.379	907.379	1581.68	791.846	231.067	4e-14	32.342	12.13	1	2	0	1	13	0	11C(57.0214)		AEEAFDLWNECAk	A(1.52)E(1.52)E(4.72)A(7.06)F(10.02)D(13.43)L(17.08)W(21.23)N(25.54)E(27.68)C(25.51)A(27.78)K(32.34)	K13	1	A(0.00)E(0.00)E(0.00)A(0.05)F(1.91)D(3.75)L(5.40)W(7.49)N(9.58)E(11.61)C(13.80)A(16.07)K(18.54)	A(1)E(1)E(1)A(2)F(3)D(4)L(5)W(6)N(7)E(8)C(8)A(9)K(10)	32.3421	18	27.776	16	15.3255	9	18.5366	10	18.5366	11	0	FALSE	IPI:EPA6-SP|NS:P00005|EPA6-SP	IPI:EPA6-SP|NS:P00005|EPA6-SP	IPI:EPA6-SP|NS:P00005|EPA6-SP
20250113_NS-10098_CMH_sample62.09016.09016.2	C:\Users\nichollass\Desktop\2025_Jan_CMH_sample62\MSfragger_70aa\20250113_NS_10098_CMH_sample62\interact.pep.xml	AEEAFDLWNECAK	AEEAFDLWNECAK	.AEEAFDLWNECAK.ACVIDIKD	-	A	13	2	3118.06	1812.74	1812.74	907.379	907.379	1581.68	791.846	231.067	3.94457e-07	32.116	6.355	1	2	0	1	13	0	11C(57.0214)		AEEAFDLWNECAk	A(2.98)E(2.98)E(5.59)A(7.77)F(10.92)D(14.78)L(18.65)W(20.89)N(25.37)E(25.37)C(23.21)A(27.50)K(32.12)	K13	1	A(0.87)E(0.87)E(1.26)A(3.68)F(4.96)D(6.82)L(8.60)W(10.70)N(12.84)E(12.84)C(14.08)A(16.32)K(18.71)	A(1)E(1)E(2)A(3)F(4)D(5)L(6)W(7)N(8)E(8)C(8)A(9)K(10)	32.1169	18	27.4988	16	15.5168	10	18.7071	10	19.5792	11	0	FALSE	IPI:EPA6-SP|NS:P00005|EPA6-SP	IPI:EPA6-SP|NS:P00005|EPA6-SP	IPI:EPA6-SP|NS:P00005|EPA6-SP
20250113_NS-10098_CMH_sample62.09017.09017.2	C:\Users\nichollass\Desktop\2025_Jan_CMH_sample62\MSfragger_70aa\20250113_NS_10098_CMH_sample62\interact.pep.xml	AEEAFDLWNECAK	AEEAFDLWNECAK	.AEEAFDLWNECAK.ACVIDIKD	-	A	13	2	3118.63	1812.74	1812.74	907.379	907.379	1581.68	791.846	231.067	9.42974e-08	37.602	9.944	1	2	0	1	13	0	11C(57.0214)		AEEAFDLWNECAk	A(6.14)E(6.14)E(6.14)A(7.51)F(10.23)D(13.76)L(17.44)W(19.94)N(24.32)E(28.51)C(28.45)A(32.82)K(37.60)	K13	1	A(2.99)E(2.99)E(2.99)A(4.27)F(6.38)D(8.40)L(10.15)W(12.34)N(14.45)E(16.47)C(15.65)A(17.87)K(20.23)	A(1)E(1)E(1)A(2)F(3)D(4)L(5)W(6)N(7)E(8)C(8)A(9)K(10)	37.6021	19	32.8195	17	20.5266	11	20.2267	10	23.2152	11	0	FALSE	IPI:EPA6-SP|NS:P00005|EPA6-SP	IPI:EPA6-SP|NS:P00005|EPA6-SP	IPI:EPA6-SP|NS:P00005|EPA6-SP
20250113_NS-10098_CMH_sample62.11902.11902.2	C:\Users\nichollass\Desktop\2025_Jan_CMH_sample62\MSfragger_70aa\20250113_NS_10098_CMH_sample62\interact.pep.xml	AEEAFDLWNECAK	AEEAFDLWNECAK	.AEEAFDLWNECAK.ACVIDIKD	-	A	13	2	3973.85	1832.7	1832.7	917.359	917.36	1581.68	791.846	251.028	0	37.555	37.555	1	2	0	1	13	0	11C(57.0214)	Mod1: Unannotated mass-shift 251.0280 (PeakApex: 251.0280)	aEEAFDLWNECAK	A(37.56)E(32.84)E(28.28)A(25.86)F(21.24)D(16.99)L(13.04)W(8.94)N(5.18)E(5.18)C(2.10)A(0.80)K(0.50)	A1	1	A(16.15)E(13.86)E(11.69)A(9.57)F(7.29)D(5.37)L(3.48)W(1.56)N(0.30)E(0.30)C(0.00)A(0.00)K(0.00)	A(9)E(8)E(7)A(6)F(5)D(4)L(3)W(2)N(1)E(1)C(0)A(0)K(0)	37.5559	20	32.8427	18	21.9049	12	16.1463	9	16.1463	9	0	FALSE	IPI:EPA6-SP|NS:P00005|EPA6-SP	IPI:EPA6-SP|NS:P00005|EPA6-SP	IPI:EPA6-SP|NS:P00005|EPA6-SP
20250113_NS-10098_CMH_sample62.11898.11898.2	C:\Users\nichollass\Desktop\2025_Jan_CMH_sample62\MSfragger_70aa\20250113_NS_10098_CMH_sample62\interact.pep.xml	AEEAFDLWNECAK	AEEAFDLWNECAK	.AEEAFDLWNECAK.ACVIDIKD	-	A	13	2	3972.38	1832.7	1832.7	917.359	917.36	1581.68	791.846	251.028	0	51.127	51.127	1	2	0	1	13	0	11C(57.0214)	Mod1: Unannotated mass-shift 251.0280 (PeakApex: 251.0280)	aEEAFDLWNECAK	A(51.13)E(45.98)E(43.50)A(41.05)F(38.42)D(33.53)L(29.01)W(24.33)N(19.54)E(15.82)C(11.78)A(8.79)K(4.88)	A1	1	A(25.30)E(22.66)E(20.17)A(17.70)F(15.20)D(12.86)L(10.73)W(8.46)N(5.89)E(4.35)C(2.00)A(0.92)K(0.00)	A(12)E(11)E(10)A(9)F(8)D(7)L(6)W(5)N(4)E(3)C(2)A(1)K(0)	51.1271	24	45.9815	22	30.7104	15	25.2999	12	25.2999	12	0	FALSE	IPI:EPA6-SP|NS:P00005|EPA6-SP	IPI:EPA6-SP|NS:P00005|EPA6-SP	IPI:EPA6-SP|NS:P00005|EPA6-SP
20250113_NS-10098_CMH_sample62.11899.11899.2	C:\Users\nichollass\Desktop\2025_Jan_CMH_sample62\MSfragger_70aa\20250113_NS_10098_CMH_sample62\interact.pep.xml	AEEAFDLWNECAK	AEEAFDLWNECAK	.AEEAFDLWNECAK.ACVIDIKD	-	A	13	2	3972.69	1832.7	1832.7	917.359	917.36	1581.68	791.846	251.028	1.34e-12	40.892	40.892	1	2	0	1	13	0	11C(57.0214)	Mod1: Unannotated mass-shift 251.0280 (PeakApex: 251.0280)	aEEAFDLWNECAK	A(40.89)E(36.10)E(31.44)A(28.89)F(26.13)D(21.52)L(17.36)W(12.95)N(8.75)E(7.07)C(2.88)A(1.73)K(1.44)	A1	1	A(16.57)E(14.30)E(12.18)A(10.12)F(7.97)D(6.14)L(4.43)W(2.73)N(1.42)E(1.42)C(0.00)A(0.00)K(0.00)	A(9)E(8)E(7)A(6)F(5)D(4)L(3)W(2)N(1)E(1)C(0)A(0)K(0)	40.8928	21	36.1029	19	25.7584	14	16.5699	9	16.5699	9	0	FALSE	IPI:EPA6-SP|NS:P00005|EPA6-SP	IPI:EPA6-SP|NS:P00005|EPA6-SP	IPI:EPA6-SP|NS:P00005|EPA6-SP
20250113_NS-10098_CMH_sample62.11900.11900.2	C:\Users\nichollass\Desktop\2025_Jan_CMH_sample62\MSfragger_70aa\20250113_NS_10098_CMH_sample62\interact.pep.xml	AEEAFDLWNECAK	AEEAFDLWNECAK	.AEEAFDLWNECAK.ACVIDIKD	-	A	13	2	3973.26	1832.7	1832.7	917.359	917.36	1581.68	791.846	251.028	1.8546e-10	44.427	44.427	1	2	0	1	13	0	11C(57.0214)	Mod1: Unannotated mass-shift 251.0280 (PeakApex: 251.0280)	aEEAFDLWNECAK	A(44.43)E(39.71)E(35.17)A(33.00)F(30.73)D(28.47)L(29.06)W(24.37)N(18.67)E(14.95)C(9.57)A(7.52)K(5.28)	A1	1	A(23.21)E(20.80)E(18.49)A(16.26)F(14.01)D(11.92)L(11.92)W(9.63)N(6.96)E(5.48)C(3.16)A(1.98)K(0.00)	A(11)E(10)E(9)A(8)F(7)D(6)L(6)W(5)N(4)E(3)C(2)A(1)K(0)	44.4272	21	39.7068	19	26.4997	14	23.2053	11	23.2053	11	0	FALSE	IPI:EPA6-SP|NS:P00005|EPA6-SP	IPI:EPA6-SP|NS:P00005|EPA6-SP	IPI:EPA6-SP|NS:P00005|EPA6-SP
20250113_NS-10098_CMH_sample62.11901.11901.2	C:\Users\nichollass\Desktop\2025_Jan_CMH_sample62\MSfragger_70aa\20250113_NS_10098_CMH_sample62\interact.pep.xml	AEEAFDLWNECAK	AEEAFDLWNECAK	.AEEAFDLWNECAK.ACVIDIKD	-	A	13	2	3973.56	1832.7	1832.7	917.359	917.36	1581.68	791.846	251.028	1e-14	45.151	45.151	1	2	0	1	13	0	11C(57.0214)	Mod1: Unannotated mass-shift 251.0280 (PeakApex: 251.0280)	aEEAFDLWNECAK	A(45.15)E(40.12)E(37.64)A(35.28)F(32.71)D(28.07)L(23.83)W(19.50)N(15.34)E(12.03)C(8.71)A(7.40)K(4.89)	A1	1	A(19.81)E(17.28)E(14.93)A(12.64)F(10.28)D(8.14)L(6.31)W(4.19)N(1.95)E(0.97)C(0.00)A(0.00)K(0.00)	A(10)E(9)E(8)A(7)F(6)D(5)L(4)W(3)N(2)E(1)C(0)A(0)K(0)	45.1511	22	40.1219	20	30.2308	15	19.8134	10	19.8134	10	0	FALSE	IPI:EPA6-SP|NS:P00005|EPA6-SP	IPI:EPA6-SP|NS:P00005|EPA6-SP	IPI:EPA6-SP|NS:P00005|EPA6-SP
20250113_NS-10098_CMH_sample62.11935.11935.2	C:\Users\nichollass\Desktop\2025_Jan_CMH_sample62\MSfragger_70aa\20250113_NS_10098_CMH_sample62\interact.pep.xml	AEEAFDLWNECAK	n[43]AEEAFDLWNECAK	.AEEAFDLWNECAK.ACVIDIKD	-	A	13	2	3984.41	1876.67	1876.68	939.345	939.346	1623.69	812.851	252.99	0.00555265	14.522	14.522	0.8464	2	0	1	13	0	11C(57.0214), N-term(42.0106)		aeEAFDLWNECAK	A(14.52)E(14.52)E(12.56)A(12.56)F(9.36)D(7.57)L(4.92)W(1.65)N(0.00)E(0.00)C(0.00)A(0.00)K(0.00)	A1;E2	2	A(4.30)E(4.30)E(4.30)A(4.30)F(2.87)D(2.87)L(1.61)W(0.00)N(0.00)E(0.00)C(0.00)A(0.00)K(0.00)	A(3)E(3)E(3)A(3)F(2)D(2)L(1)W(0)N(0)E(0)C(0)A(0)K(0)	14.5221	9	12.563	8	10.2217	6	4.30038	3	4.30038	3	0	FALSE	IPI:EPA6-SP|NS:P00005|EPA6-SP	IPI:EPA6-SP|NS:P00005|EPA6-SP	IPI:EPA6-SP|NS:P00005|EPA6-SP
20250113_NS-10098_CMH_sample62.07185.07185.3	C:\Users\nichollass\Desktop\2025_Jan_CMH_sample62\MSfragger_70aa\20250113_NS_10098_CMH_sample62\interact.pep.xml	AEEAFDLWNECAK	n[43]AEEAFDLWNECAK	.AEEAFDLWNECAK.ACVIDIKD	-	A	13	3	2661.06	1911.84	1911.84	638.288	638.288	1623.69	542.236	288.153	9.03442e-06	20.867	20.867	1	2	0	1	13	0	11C(57.0214), N-term(42.0106)		aeEAFDLWNECAK	A(20.87)E(20.87)E(18.52)A(16.23)F(14.12)D(11.99)L(10.03)W(6.10)N(3.95)E(2.43)C(2.43)A(1.09)K(0.00)	A1;E2	2	A(1.79)E(1.79)E(1.79)A(1.79)F(1.79)D(1.79)L(1.79)W(0.00)N(0.00)E(0.00)C(0.00)A(0.00)K(0.00)	A(1)E(1)E(1)A(1)F(1)D(1)L(1)W(0)N(0)E(0)C(0)A(0)K(0)	20.8671	11	18.525	10	19.0722	10	1.79492	1	1.79492	1	0	FALSE	IPI:EPA6-SP|NS:P00005|EPA6-SP	IPI:EPA6-SP|NS:P00005|EPA6-SP	IPI:EPA6-SP|NS:P00005|EPA6-SP
20250113_NS-10098_CMH_sample62.07186.07186.3	C:\Users\nichollass\Desktop\2025_Jan_CMH_sample62\MSfragger_70aa\20250113_NS_10098_CMH_sample62\interact.pep.xml	AEEAFDLWNECAK	n[43]AEEAFDLWNECAK	.AEEAFDLWNECAK.ACVIDIKD	-	A	13	3	2661.39	1911.84	1911.84	638.288	638.288	1623.69	542.236	288.153	3.3458e-08	36.402	36.402	1	2	0	1	13	0	11C(57.0214), N-term(42.0106)		aeeAFDLWNECAK	A(36.40)E(36.40)E(36.40)A(34.08)F(29.71)D(25.56)L(21.61)W(17.11)N(12.66)E(8.95)C(4.79)A(3.67)K(0.00)	A1;E2;E3	3	A(20.44)E(20.44)E(20.44)A(18.12)F(15.86)D(13.71)L(11.62)W(9.39)N(7.53)E(5.88)C(4.55)A(3.67)K(0.00)	A(10)E(10)E(10)A(9)F(8)D(7)L(6)W(5)N(4)E(3)C(2)A(1)K(0)	36.4027	18	34.078	17	15.9592	8	20.4435	10	20.4435	10	0	FALSE	IPI:EPA6-SP|NS:P00005|EPA6-SP	IPI:EPA6-SP|NS:P00005|EPA6-SP	IPI:EPA6-SP|NS:P00005|EPA6-SP
20250113_NS-10098_CMH_sample62.11934.11934.2	C:\Users\nichollass\Desktop\2025_Jan_CMH_sample62\MSfragger_70aa\20250113_NS_10098_CMH_sample62\interact.pep.xml	AEEAFDLWNECAK	AEEAFDLWNECAK	.AEEAFDLWNECAK.ACVIDIKD	-	A	13	2	3984.08	1876.67	1876.68	939.345	939.346	1581.68	791.846	295.001	0	33.715	31.592	1	2	0	1	13	0	11C(57.0214)	Mod1: Unannotated mass-shift 251.0280, Mod2: Unannotated mass-shift 43.9732 (PeakApex: 295.0006)	AEeAFDLWNECAK	A(31.59)E(31.59)E(33.72)A(29.24)F(24.73)D(20.37)L(16.49)W(12.41)N(7.98)E(6.32)C(2.96)A(1.63)K(0.42)	E3	1	A(12.05)E(12.05)E(12.05)A(10.03)F(8.00)D(6.11)L(4.49)W(2.77)N(0.67)E(0.67)C(0.00)A(0.00)K(0.00)	A(7)E(7)E(7)A(6)F(5)D(4)L(3)W(2)N(1)E(1)C(0)A(0)K(0)	33.7153	18	31.592	17	19.961	11	12.049	7	12.049	7	0	FALSE	IPI:EPA6-SP|NS:P00005|EPA6-SP	IPI:EPA6-SP|NS:P00005|EPA6-SP	IPI:EPA6-SP|NS:P00005|EPA6-SP
20250113_NS-10098_CMH_sample62.07184.07184.3	C:\Users\nichollass\Desktop\2025_Jan_CMH_sample62\MSfragger_70aa\20250113_NS_10098_CMH_sample62\interact.pep.xml	AEEAFDLWNECAK	AEEAFDLWNECAK	.AEEAFDLWNECAK.ACVIDIKD	-	A	13	3	2660.74	1911.84	1911.84	638.288	638.288	1581.68	528.233	330.164	1e-14	38.086	38.086	1	2	0	1	13	0	11C(57.0214)		aEEAFDLWNECAK	A(38.09)E(35.68)E(35.64)A(33.19)F(28.65)D(24.42)L(19.79)W(15.07)N(12.75)E(10.98)C(7.54)A(5.01)K(0.35)	A1	1	A(22.71)E(20.30)E(17.95)A(15.60)F(13.28)D(11.25)L(8.64)W(6.46)N(4.30)E(4.30)C(2.79)A(1.86)K(0.00)	A(11)E(10)E(9)A(8)F(7)D(6)L(5)W(4)N(3)E(3)C(2)A(1)K(0)	38.0865	19	35.6817	18	15.7263	9	22.7052	11	22.7052	11	0	FALSE	IPI:EPA6-SP|NS:P00005|EPA6-SP	IPI:EPA6-SP|NS:P00005|EPA6-SP	IPI:EPA6-SP|NS:P00005|EPA6-SP
20250113_NS-10098_CMH_sample62.08470.08470.2	C:\Users\nichollass\Desktop\2025_Jan_CMH_sample62\MSfragger_70aa\20250113_NS_10098_CMH_sample62\interact.pep.xml	AEEAFDLWNECAK	AEEAFDLWNECAK	.AEEAFDLWNECAK.ACVIDIKD	-	A	13	2	2992.22	2000.73	2000.73	1001.37	1001.37	1581.68	791.846	419.054	2e-14	33.665	21.68	1	2	0	1	13	0	11C(57.0214)		AEeAFDLWNECAK	A(21.68)E(21.68)E(21.98)A(20.70)F(19.57)D(18.69)L(18.20)W(17.87)N(17.71)E(16.04)C(14.17)A(12.86)K(11.99)	E3	1	A(0.00)E(0.00)E(0.00)A(0.00)F(0.00)D(0.00)L(0.00)W(0.00)N(0.00)E(0.00)C(0.00)A(0.00)K(0.00)	A(0)E(0)E(0)A(0)F(0)D(0)L(0)W(0)N(0)E(0)C(0)A(0)K(0)	21.9762	11	21.6804	11	33.6656	18	0	0	0	0	0	FALSE	IPI:EPA6-SP|NS:P00005|EPA6-SP	IPI:EPA6-SP|NS:P00005|EPA6-SP	IPI:EPA6-SP|NS:P00005|EPA6-SP
20250113_NS-10098_CMH_sample62.08471.08471.2	C:\Users\nichollass\Desktop\2025_Jan_CMH_sample62\MSfragger_70aa\20250113_NS_10098_CMH_sample62\interact.pep.xml	AEEAFDLWNECAK	AEEAFDLWNECAK	.AEEAFDLWNECAK.ACVIDIKD	-	A	13	2	2992.53	2000.73	2000.73	1001.37	1001.37	1581.68	791.846	419.054	0.0167784	12.601	9.313	0.8958	2	0	1	13	0	11C(57.0214)		aeEAFDLWNECAK	A(9.31)E(9.31)E(7.32)A(5.51)F(4.04)D(4.20)L(4.20)W(2.51)N(3.29)E(3.29)C(3.29)A(3.29)K(3.29)	A1;E2	2	A(0.00)E(0.00)E(0.00)A(0.00)F(0.00)D(0.00)L(0.00)W(0.00)N(0.00)E(0.00)C(0.00)A(0.00)K(0.00)	A(0)E(0)E(0)A(0)F(0)D(0)L(0)W(0)N(0)E(0)C(0)A(0)K(0)	9.31303	6	7.31928	5	12.6017	9	0	0	0	0	0	FALSE	IPI:EPA6-SP|NS:P00005|EPA6-SP	IPI:EPA6-SP|NS:P00005|EPA6-SP	IPI:EPA6-SP|NS:P00005|EPA6-SP
20250113_NS-10098_CMH_sample62.08377.08377.2	C:\Users\nichollass\Desktop\2025_Jan_CMH_sample62\MSfragger_70aa\20250113_NS_10098_CMH_sample62\interact.pep.xml	AEEAFDLWNECAK	AEEAFDLWNECAK	.AEEAFDLWNECAK.ACVIDIKD	-	A	13	2	2974.21	2062.75	2062.75	1032.38	1032.38	1581.68	791.846	481.074	0	35.437	21.536	1	2	0	1	13	0	11C(57.0214)		AEeAFDLWNECAK	A(21.54)E(21.54)E(21.72)A(20.30)F(19.17)D(18.28)L(17.87)W(17.49)N(17.41)E(15.70)C(13.94)A(12.61)K(13.90)	E3	1	A(0.00)E(0.00)E(0.00)A(0.00)F(0.00)D(0.00)L(0.00)W(0.00)N(0.00)E(0.00)C(0.00)A(0.00)K(0.00)	A(0)E(0)E(0)A(0)F(0)D(0)L(0)W(0)N(0)E(0)C(0)A(0)K(0)	21.7213	11	21.5365	11	35.4373	19	0	0	0	0	0	FALSE	IPI:EPA6-SP|NS:P00005|EPA6-SP	IPI:EPA6-SP|NS:P00005|EPA6-SP	IPI:EPA6-SP|NS:P00005|EPA6-SP
20250113_NS-10098_CMH_sample62.08379.08379.2	C:\Users\nichollass\Desktop\2025_Jan_CMH_sample62\MSfragger_70aa\20250113_NS_10098_CMH_sample62\interact.pep.xml	AEEAFDLWNECAK	AEEAFDLWNECAK	.AEEAFDLWNECAK.ACVIDIKD	-	A	13	2	2974.86	2062.75	2062.75	1032.38	1032.38	1581.68	791.846	481.074	0.0615885	8.342	8.138	0.8506	2	0	1	13	0	11C(57.0214)		aeeaFDLWNECAK	A(8.14)E(8.14)E(8.14)A(8.14)F(6.16)D(4.31)L(4.31)W(2.65)N(0.98)E(0.20)C(0.20)A(0.20)K(0.20)	A1;E2;E3;A4	4	A(0.00)E(0.00)E(0.00)A(0.00)F(0.00)D(0.00)L(0.00)W(0.00)N(0.00)E(0.00)C(0.00)A(0.00)K(0.00)	A(0)E(0)E(0)A(0)F(0)D(0)L(0)W(0)N(0)E(0)C(0)A(0)K(0)	8.13866	6	6.15943	5	8.34242	7	0	0	0	0	0	FALSE	IPI:EPA6-SP|NS:P00005|EPA6-SP	IPI:EPA6-SP|NS:P00005|EPA6-SP	IPI:EPA6-SP|NS:P00005|EPA6-SP
20250113_NS-10098_CMH_sample62.08380.08380.2	C:\Users\nichollass\Desktop\2025_Jan_CMH_sample62\MSfragger_70aa\20250113_NS_10098_CMH_sample62\interact.pep.xml	AEEAFDLWNECAK	AEEAFDLWNECAK	.AEEAFDLWNECAK.ACVIDIKD	-	A	13	2	2974.94	2062.75	2062.75	1032.38	1032.38	1581.68	791.846	481.074	3.87285e-08	23.94	18.913	1	2	0	1	13	0	11C(57.0214)		AEeAFDLWNECAK	A(18.91)E(18.91)E(19.38)A(18.11)F(17.12)D(14.98)L(13.07)W(11.02)N(9.17)E(7.79)C(6.09)A(6.09)K(5.03)	E3	1	A(0.00)E(0.00)E(0.00)A(0.00)F(0.00)D(0.00)L(0.00)W(0.00)N(0.00)E(0.00)C(0.00)A(0.00)K(0.00)	A(0)E(0)E(0)A(0)F(0)D(0)L(0)W(0)N(0)E(0)C(0)A(0)K(0)	19.3759	10	18.9135	10	23.94	13	0	0	0	0	0	FALSE	IPI:EPA6-SP|NS:P00005|EPA6-SP	IPI:EPA6-SP|NS:P00005|EPA6-SP	IPI:EPA6-SP|NS:P00005|EPA6-SP
20250113_NS-10098_CMH_sample62.08519.08519.2	C:\Users\nichollass\Desktop\2025_Jan_CMH_sample62\MSfragger_70aa\20250113_NS_10098_CMH_sample62\interact.pep.xml	AEEAFDLWNECAK	AEEAFDLWNECAK	.AEEAFDLWNECAK.ACVIDIKD	-	A	13	2	3002.68	2062.74	2062.75	1032.38	1032.38	1581.68	791.846	481.074	2.46746	4.931	0	0.6933	2	0	1	13	0	11C(57.0214)		aeeafdLWNECAK	A(3.38)E(3.38)E(3.38)A(3.38)F(3.38)D(3.38)L(1.98)W(0.93)N(1.55)E(1.55)C(1.55)A(1.55)K(1.55)	A1;E2;E3;A4;F5;D6	6	A(0.00)E(0.00)E(0.00)A(0.00)F(0.00)D(0.00)L(0.00)W(0.00)N(0.00)E(0.00)C(0.00)A(0.00)K(0.00)	A(0)E(0)E(0)A(0)F(0)D(0)L(0)W(0)N(0)E(0)C(0)A(0)K(0)	3.37813	3	1.97796	2	4.93121	5	0	0	0	0	0	FALSE	IPI:EPA6-SP|NS:P00005|EPA6-SP	IPI:EPA6-SP|NS:P00005|EPA6-SP	IPI:EPA6-SP|NS:P00005|EPA6-SP
20250113_NS-10098_CMH_sample62.08520.08520.2	C:\Users\nichollass\Desktop\2025_Jan_CMH_sample62\MSfragger_70aa\20250113_NS_10098_CMH_sample62\interact.pep.xml	AEEAFDLWNECAK	AEEAFDLWNECAK	.AEEAFDLWNECAK.ACVIDIKD	-	A	13	2	3002.74	2062.74	2062.75	1032.38	1032.38	1581.68	791.846	481.074	1.014e-11	29.575	19.17	1	2	0	1	13	0	11C(57.0214)		AEeAFDLWNECAK	A(19.17)E(19.17)E(22.46)A(21.14)F(20.08)D(19.06)L(18.64)W(18.32)N(16.30)E(14.62)C(12.63)A(11.25)K(10.41)	E3	1	A(0.00)E(0.00)E(0.00)A(0.00)F(0.00)D(0.00)L(0.00)W(0.00)N(0.00)E(0.00)C(0.00)A(0.00)K(0.00)	A(0)E(0)E(0)A(0)F(0)D(0)L(0)W(0)N(0)E(0)C(0)A(0)K(0)	22.4641	11	21.1356	11	29.5759	16	0	0	0	0	0	FALSE	IPI:EPA6-SP|NS:P00005|EPA6-SP	IPI:EPA6-SP|NS:P00005|EPA6-SP	IPI:EPA6-SP|NS:P00005|EPA6-SP
20250113_NS-10098_CMH_sample62.08445.08445.2	C:\Users\nichollass\Desktop\2025_Jan_CMH_sample62\MSfragger_70aa\20250113_NS_10098_CMH_sample62\interact.pep.xml	AEEAFDLWNECAK	AEEAFDLWNECAK	.AEEAFDLWNECAK.ACVIDIKD	-	A	13	2	2987.55	2078.74	2078.74	1040.38	1040.38	1581.68	791.846	497.068	0.000263228	21.874	12.636	0.9567	2	0	1	13	0	11C(57.0214)		AEEAfdLWNECAK	A(12.64)E(12.64)E(16.45)A(17.50)F(18.73)D(18.73)L(18.20)W(17.96)N(15.90)E(14.21)C(12.31)A(11.12)K(9.24)	F5;D6	2	A(0.00)E(0.00)E(0.00)A(0.00)F(0.00)D(0.00)L(0.00)W(0.00)N(0.00)E(0.00)C(0.00)A(0.00)K(0.00)	A(0)E(0)E(0)A(0)F(0)D(0)L(0)W(0)N(0)E(0)C(0)A(0)K(0)	18.7263	10	18.1966	10	21.8742	12	0	0	0	0	0	FALSE	IPI:EPA6-SP|NS:P00005|EPA6-SP	IPI:EPA6-SP|NS:P00005|EPA6-SP	IPI:EPA6-SP|NS:P00005|EPA6-SP
20250113_NS-10098_CMH_sample62.08447.08447.2	C:\Users\nichollass\Desktop\2025_Jan_CMH_sample62\MSfragger_70aa\20250113_NS_10098_CMH_sample62\interact.pep.xml	AEEAFDLWNECAK	AEEAFDLWNECAK	.AEEAFDLWNECAK.ACVIDIKD	-	A	13	2	2988.04	2078.74	2078.74	1040.38	1040.38	1581.68	791.846	497.068	0.485289	6.756	0	0.4355	2	0	1	13	0	11C(57.0214)		AEEAFDLwNECAK	A(3.70)E(3.70)E(3.70)A(5.28)F(5.28)D(5.28)L(5.28)W(6.76)N(4.70)E(3.08)C(1.84)A(1.84)K(1.84)	W8	1	A(0.00)E(0.00)E(0.00)A(0.36)F(0.36)D(0.36)L(0.36)W(0.36)N(0.36)E(0.36)C(0.36)A(0.36)K(0.36)	A(0)E(0)E(0)A(1)F(1)D(1)L(1)W(1)N(1)E(1)C(1)A(1)K(1)	6.75674	5	5.28243	4	5.17738	4	0.364643	1	0.364643	1	0	FALSE	IPI:EPA6-SP|NS:P00005|EPA6-SP	IPI:EPA6-SP|NS:P00005|EPA6-SP	IPI:EPA6-SP|NS:P00005|EPA6-SP
20250113_NS-10098_CMH_sample62.08476.08476.2	C:\Users\nichollass\Desktop\2025_Jan_CMH_sample62\MSfragger_70aa\20250113_NS_10098_CMH_sample62\interact.pep.xml	AEEAFDLWNECAK	AEEAFDLWNECAK	.AEEAFDLWNECAK.ACVIDIKD	-	A	13	2	2993.69	2093.74	2093.72	1047.88	1047.87	1581.68	791.846	512.042	2.097e-11	30.539	19.591	1	2	0	1	13	0	11C(57.0214)		AEeAFDLWNECAK	A(19.59)E(19.59)E(23.20)A(21.94)F(20.97)D(20.27)L(19.97)W(19.70)N(17.45)E(15.82)C(14.03)A(12.73)K(10.95)	E3	1	A(0.00)E(0.00)E(0.00)A(0.00)F(0.00)D(0.00)L(0.00)W(0.00)N(0.00)E(0.00)C(0.00)A(0.00)K(0.00)	A(0)E(0)E(0)A(0)F(0)D(0)L(0)W(0)N(0)E(0)C(0)A(0)K(0)	23.1984	11	21.9385	11	30.5392	16	0	0	0	0	0	FALSE	IPI:EPA6-SP|NS:P00005|EPA6-SP	IPI:EPA6-SP|NS:P00005|EPA6-SP	IPI:EPA6-SP|NS:P00005|EPA6-SP
20250113_NS-10098_CMH_sample62.09105.09105.2	C:\Users\nichollass\Desktop\2025_Jan_CMH_sample62\MSfragger_70aa\20250113_NS_10098_CMH_sample62\interact.pep.xml	AEEAFDLWNECAK	AEEAFDLWNECAK	.AEEAFDLWNECAK.ACVIDIKD	-	A	13	2	3146.22	2120.7	2120.7	1061.36	1061.36	1581.68	791.846	539.024	4e-14	33.562	21.553	1	2	0	1	13	0	11C(57.0214)	Mod1: Unannotated mass-shift 538.0416, Mod2: Deamidation (PeakApex: 539.0254)	AEeAFDLWNECAK	A(21.55)E(21.55)E(21.89)A(20.59)F(19.49)D(18.54)L(18.07)W(17.66)N(17.59)E(15.87)C(13.81)A(12.52)K(12.01)	E3	1	A(0.00)E(0.00)E(0.00)A(0.00)F(0.00)D(0.00)L(0.00)W(0.00)N(0.00)E(0.00)C(0.00)A(0.00)K(0.00)	A(0)E(0)E(0)A(0)F(0)D(0)L(0)W(0)N(0)E(0)C(0)A(0)K(0)	21.8943	11	21.5538	11	33.5628	18	0	0	0	0	0	FALSE	IPI:EPA6-SP|NS:P00005|EPA6-SP	IPI:EPA6-SP|NS:P00005|EPA6-SP	IPI:EPA6-SP|NS:P00005|EPA6-SP
20250113_NS-10098_CMH_sample62.09106.09106.2	C:\Users\nichollass\Desktop\2025_Jan_CMH_sample62\MSfragger_70aa\20250113_NS_10098_CMH_sample62\interact.pep.xml	AEEAFDLWNECAK	AEEAFDLWNECAK	.AEEAFDLWNECAK.ACVIDIKD	-	A	13	2	3146.44	2120.7	2120.7	1061.36	1061.36	1581.68	791.846	539.024	0.00484451	15.759	11.105	0.984	2	0	1	13	0	11C(57.0214)	Mod1: Unannotated mass-shift 538.0416, Mod2: Deamidation (PeakApex: 539.0254)	aeEAFDLWNECAK	A(11.11)E(11.11)E(8.89)A(6.70)F(4.74)D(3.05)L(4.41)W(4.32)N(4.65)E(4.65)C(4.65)A(4.65)K(4.65)	A1;E2	2	A(0.00)E(0.00)E(0.00)A(0.00)F(0.00)D(0.00)L(0.00)W(0.00)N(0.00)E(0.00)C(0.00)A(0.00)K(0.00)	A(0)E(0)E(0)A(0)F(0)D(0)L(0)W(0)N(0)E(0)C(0)A(0)K(0)	11.1058	7	8.88653	6	15.7596	11	0	0	0	0	0	FALSE	IPI:EPA6-SP|NS:P00005|EPA6-SP	IPI:EPA6-SP|NS:P00005|EPA6-SP	IPI:EPA6-SP|NS:P00005|EPA6-SP
20250113_NS-10098_CMH_sample62.09107.09107.2	C:\Users\nichollass\Desktop\2025_Jan_CMH_sample62\MSfragger_70aa\20250113_NS_10098_CMH_sample62\interact.pep.xml	AEEAFDLWNECAK	AEEAFDLWNECAK	.AEEAFDLWNECAK.ACVIDIKD	-	A	13	2	3146.88	2120.7	2120.7	1061.36	1061.36	1581.68	791.846	539.024	0.184927	9.432	5.035	0.8733	2	0	1	13	0	11C(57.0214)	Mod1: Unannotated mass-shift 538.0416, Mod2: Deamidation (PeakApex: 539.0254)	aeeaFDLWNECAK	A(4.92)E(4.92)E(4.92)A(4.92)F(3.27)D(3.27)L(2.90)W(3.22)N(2.74)E(2.74)C(2.74)A(2.74)K(4.51)	A1;E2;E3;A4	4	A(0.00)E(0.00)E(0.00)A(0.00)F(0.00)D(0.00)L(0.00)W(0.00)N(0.00)E(0.00)C(0.00)A(0.00)K(0.00)	A(0)E(0)E(0)A(0)F(0)D(0)L(0)W(0)N(0)E(0)C(0)A(0)K(0)	4.9229	4	4.50936	4	9.43226	8	0	0	0	0	0	FALSE	IPI:EPA6-SP|NS:P00005|EPA6-SP	IPI:EPA6-SP|NS:P00005|EPA6-SP	IPI:EPA6-SP|NS:P00005|EPA6-SP
20250113_NS-10098_CMH_sample62.09108.09108.2	C:\Users\nichollass\Desktop\2025_Jan_CMH_sample62\MSfragger_70aa\20250113_NS_10098_CMH_sample62\interact.pep.xml	AEEAFDLWNECAK	AEEAFDLWNECAK	.AEEAFDLWNECAK.ACVIDIKD	-	A	13	2	3147.06	2120.7	2120.7	1061.36	1061.36	1581.68	791.846	539.024	9e-14	31.252	21.196	1	2	0	1	13	0	11C(57.0214)	Mod1: Unannotated mass-shift 538.0416, Mod2: Deamidation (PeakApex: 539.0254)	AEeAFDLWNECAK	A(21.20)E(21.20)E(21.46)A(20.21)F(19.17)D(18.32)L(17.89)W(17.59)N(15.54)E(13.93)C(12.13)A(10.85)K(10.06)	E3	1	A(0.00)E(0.00)E(0.00)A(0.00)F(0.00)D(0.00)L(0.00)W(0.00)N(0.00)E(0.00)C(0.00)A(0.00)K(0.00)	A(0)E(0)E(0)A(0)F(0)D(0)L(0)W(0)N(0)E(0)C(0)A(0)K(0)	21.4628	11	21.196	11	31.252	17	0	0	0	0	0	FALSE	IPI:EPA6-SP|NS:P00005|EPA6-SP	IPI:EPA6-SP|NS:P00005|EPA6-SP	IPI:EPA6-SP|NS:P00005|EPA6-SP
20250113_NS-10098_CMH_sample62.09109.09109.2	C:\Users\nichollass\Desktop\2025_Jan_CMH_sample62\MSfragger_70aa\20250113_NS_10098_CMH_sample62\interact.pep.xml	AEEAFDLWNECAK	AEEAFDLWNECAK	.AEEAFDLWNECAK.ACVIDIKD	-	A	13	2	3147.27	2120.7	2120.7	1061.36	1061.36	1581.68	791.846	539.024	0.0103514	14.44	9.39	0.9711	2	0	1	13	0	11C(57.0214)	Mod1: Unannotated mass-shift 538.0416, Mod2: Deamidation (PeakApex: 539.0254)	aeEAFDLWNECAK	A(9.39)E(9.39)E(7.73)A(5.74)F(5.48)D(4.11)L(4.11)W(4.40)N(5.05)E(5.05)C(5.05)A(5.05)K(5.05)	A1;E2	2	A(0.00)E(0.00)E(0.00)A(0.00)F(0.00)D(0.00)L(0.00)W(0.00)N(0.00)E(0.00)C(0.00)A(0.00)K(0.00)	A(0)E(0)E(0)A(0)F(0)D(0)L(0)W(0)N(0)E(0)C(0)A(0)K(0)	9.39094	6	7.73183	6	14.44	10	0	0	0	0	0	FALSE	IPI:EPA6-SP|NS:P00005|EPA6-SP	IPI:EPA6-SP|NS:P00005|EPA6-SP	IPI:EPA6-SP|NS:P00005|EPA6-SP
20250113_NS-10098_CMH_sample62.09110.09110.2	C:\Users\nichollass\Desktop\2025_Jan_CMH_sample62\MSfragger_70aa\20250113_NS_10098_CMH_sample62\interact.pep.xml	AEEAFDLWNECAK	AEEAFDLWNECAK	.AEEAFDLWNECAK.ACVIDIKD	-	A	13	2	3147.72	2120.7	2120.7	1061.36	1061.36	1581.68	791.846	539.024	2.21564	6.118	4.948	0.802	2	0	1	13	0	11C(57.0214)	Mod1: Unannotated mass-shift 538.0416, Mod2: Deamidation (PeakApex: 539.0254)	AEEAFDLwNECAK	A(3.21)E(3.21)E(3.21)A(3.21)F(3.21)D(3.21)L(2.91)W(3.42)N(2.90)E(2.90)C(2.90)A(2.90)K(2.90)	W8	1	A(0.00)E(0.00)E(0.00)A(0.00)F(0.00)D(0.00)L(0.00)W(0.00)N(0.00)E(0.00)C(0.00)A(0.00)K(0.00)	A(0)E(0)E(0)A(0)F(0)D(0)L(0)W(0)N(0)E(0)C(0)A(0)K(0)	3.42075	4	3.2139	4	6.11884	6	0	0	0	0	0	FALSE	IPI:EPA6-SP|NS:P00005|EPA6-SP	IPI:EPA6-SP|NS:P00005|EPA6-SP	IPI:EPA6-SP|NS:P00005|EPA6-SP
20250113_NS-10098_CMH_sample62.08810.08810.2	C:\Users\nichollass\Desktop\2025_Jan_CMH_sample62\MSfragger_70aa\20250113_NS_10098_CMH_sample62\interact.pep.xml	AEEAFDLWNECAK	AEEAFDLWNECAK	.AEEAFDLWNECAK.ACVIDIKD	-	A	13	2	3066.63	2120.69	2120.7	1061.35	1061.36	1581.68	791.846	539.025	4.057e-11	26.915	18.66	1	2	0	1	13	0	11C(57.0214)	Mod1: Unannotated mass-shift 538.0416, Mod2: Deamidation (PeakApex: 539.0254)	AEeAFDLWNECAK	A(18.66)E(18.66)E(21.49)A(20.19)F(19.14)D(16.92)L(16.28)W(15.90)N(13.99)E(12.28)C(10.20)A(8.92)K(8.26)	E3	1	A(0.00)E(0.00)E(0.00)A(0.00)F(0.00)D(0.00)L(0.00)W(0.00)N(0.00)E(0.00)C(0.00)A(0.00)K(0.00)	A(0)E(0)E(0)A(0)F(0)D(0)L(0)W(0)N(0)E(0)C(0)A(0)K(0)	21.4889	11	20.1878	11	26.9153	15	0	0	0	0	0	FALSE	IPI:EPA6-SP|NS:P00005|EPA6-SP	IPI:EPA6-SP|NS:P00005|EPA6-SP	IPI:EPA6-SP|NS:P00005|EPA6-SP
20250113_NS-10098_CMH_sample62.08811.08811.2	C:\Users\nichollass\Desktop\2025_Jan_CMH_sample62\MSfragger_70aa\20250113_NS_10098_CMH_sample62\interact.pep.xml	AEEAFDLWNECAK	AEEAFDLWNECAK	.AEEAFDLWNECAK.ACVIDIKD	-	A	13	2	3066.78	2120.69	2120.7	1061.35	1061.36	1581.68	791.846	539.025	0.0757705	10.982	4.624	0.8993	2	0	1	13	0	11C(57.0214)	Mod1: Unannotated mass-shift 538.0416, Mod2: Deamidation (PeakApex: 539.0254)	AEEAFDLWnecak	A(4.62)E(4.62)E(2.95)A(1.35)F(2.24)D(2.66)L(2.66)W(4.56)N(6.36)E(6.36)C(6.36)A(6.36)K(6.36)	N9;E10;C11;A12;K13	5	A(0.00)E(0.00)E(0.00)A(0.00)F(0.00)D(0.00)L(0.00)W(0.00)N(0.00)E(0.00)C(0.00)A(0.00)K(0.00)	A(0)E(0)E(0)A(0)F(0)D(0)L(0)W(0)N(0)E(0)C(0)A(0)K(0)	6.35881	5	4.62403	4	10.9828	9	0	0	0	0	0	FALSE	IPI:EPA6-SP|NS:P00005|EPA6-SP	IPI:EPA6-SP|NS:P00005|EPA6-SP	IPI:EPA6-SP|NS:P00005|EPA6-SP
20250113_NS-10098_CMH_sample62.08812.08812.2	C:\Users\nichollass\Desktop\2025_Jan_CMH_sample62\MSfragger_70aa\20250113_NS_10098_CMH_sample62\interact.pep.xml	AEEAFDLWNECAK	AEEAFDLWNECAK	.AEEAFDLWNECAK.ACVIDIKD	-	A	13	2	3067.17	2120.69	2120.7	1061.35	1061.36	1581.68	791.846	539.025	8.9588	3.691	0	0.7196	2	0	1	13	0	11C(57.0214)	Mod1: Unannotated mass-shift 538.0416, Mod2: Deamidation (PeakApex: 539.0254)	AEEAFDLwNECAK	A(1.71)E(1.71)E(1.71)A(1.71)F(1.71)D(1.71)L(1.71)W(2.30)N(1.98)E(1.98)C(1.98)A(1.98)K(1.98)	W8	1	A(0.00)E(0.00)E(0.00)A(0.00)F(0.00)D(0.00)L(0.00)W(0.00)N(0.00)E(0.00)C(0.00)A(0.00)K(0.00)	A(0)E(0)E(0)A(0)F(0)D(0)L(0)W(0)N(0)E(0)C(0)A(0)K(0)	2.30136	3	1.98073	2	3.692	4	0	0	0	0	0	FALSE	IPI:EPA6-SP|NS:P00005|EPA6-SP	IPI:EPA6-SP|NS:P00005|EPA6-SP	IPI:EPA6-SP|NS:P00005|EPA6-SP
20250113_NS-10098_CMH_sample62.08507.08507.2	C:\Users\nichollass\Desktop\2025_Jan_CMH_sample62\MSfragger_70aa\20250113_NS_10098_CMH_sample62\interact.pep.xml	AEEAFDLWNECAK	AEEAFDLWNECAK	.AEEAFDLWNECAK.ACVIDIKD	-	A	13	2	3000.27	2120.7	2120.7	1061.36	1061.36	1581.68	791.846	539.025	3.21e-12	31.577	21.595	1	2	0	1	13	0	11C(57.0214)	Mod1: Unannotated mass-shift 538.0416, Mod2: Deamidation (PeakApex: 539.0254)	AEeAFDLWNECAK	A(21.60)E(21.60)E(21.86)A(20.57)F(19.45)D(18.57)L(18.12)W(17.77)N(15.66)E(13.94)C(11.98)A(10.49)K(9.98)	E3	1	A(0.00)E(0.00)E(0.00)A(0.00)F(0.00)D(0.00)L(0.00)W(0.00)N(0.00)E(0.00)C(0.00)A(0.00)K(0.00)	A(0)E(0)E(0)A(0)F(0)D(0)L(0)W(0)N(0)E(0)C(0)A(0)K(0)	21.8589	11	21.5955	11	31.5779	17	0	0	0	0	0	FALSE	IPI:EPA6-SP|NS:P00005|EPA6-SP	IPI:EPA6-SP|NS:P00005|EPA6-SP	IPI:EPA6-SP|NS:P00005|EPA6-SP
20250113_NS-10098_CMH_sample62.08508.08508.2	C:\Users\nichollass\Desktop\2025_Jan_CMH_sample62\MSfragger_70aa\20250113_NS_10098_CMH_sample62\interact.pep.xml	AEEAFDLWNECAK	AEEAFDLWNECAK	.AEEAFDLWNECAK.ACVIDIKD	-	A	13	2	3000.41	2120.7	2120.7	1061.36	1061.36	1581.68	791.846	539.025	3.36318e-05	23.393	10.937	0.9996	2	0	1	13	0	11C(57.0214)	Mod1: Unannotated mass-shift 538.0416, Mod2: Deamidation (PeakApex: 539.0254)	AEEAFDLWNecak	A(10.94)E(10.94)E(8.81)A(7.29)F(8.66)D(8.74)L(8.98)W(9.40)N(10.32)E(12.46)C(12.46)A(12.46)K(12.46)	E10;C11;A12;K13	4	A(0.00)E(0.00)E(0.00)A(0.00)F(0.00)D(0.00)L(0.00)W(0.00)N(0.00)E(0.00)C(0.00)A(0.00)K(0.00)	A(0)E(0)E(0)A(0)F(0)D(0)L(0)W(0)N(0)E(0)C(0)A(0)K(0)	12.456	9	10.9379	7	23.394	15	0	0	0	0	0	FALSE	IPI:EPA6-SP|NS:P00005|EPA6-SP	IPI:EPA6-SP|NS:P00005|EPA6-SP	IPI:EPA6-SP|NS:P00005|EPA6-SP
20250113_NS-10098_CMH_sample62.08510.08510.2	C:\Users\nichollass\Desktop\2025_Jan_CMH_sample62\MSfragger_70aa\20250113_NS_10098_CMH_sample62\interact.pep.xml	AEEAFDLWNECAK	AEEAFDLWNECAK	.AEEAFDLWNECAK.ACVIDIKD	-	A	13	2	3000.83	2120.7	2120.7	1061.36	1061.36	1581.68	791.846	539.025	2.12385e-08	23.877	18.869	1	2	0	1	13	0	11C(57.0214)	Mod1: Unannotated mass-shift 538.0416, Mod2: Deamidation (PeakApex: 539.0254)	AEeAFDLWNECAK	A(18.87)E(18.87)E(21.64)A(20.27)F(19.21)D(16.91)L(14.81)W(12.62)N(10.58)E(8.94)C(6.96)A(5.57)K(5.01)	E3	1	A(0.00)E(0.00)E(0.00)A(0.00)F(0.00)D(0.00)L(0.00)W(0.00)N(0.00)E(0.00)C(0.00)A(0.00)K(0.00)	A(0)E(0)E(0)A(0)F(0)D(0)L(0)W(0)N(0)E(0)C(0)A(0)K(0)	21.6385	11	20.2724	11	23.8775	13	0	0	0	0	0	FALSE	IPI:EPA6-SP|NS:P00005|EPA6-SP	IPI:EPA6-SP|NS:P00005|EPA6-SP	IPI:EPA6-SP|NS:P00005|EPA6-SP
20250113_NS-10098_CMH_sample62.08511.08511.2	C:\Users\nichollass\Desktop\2025_Jan_CMH_sample62\MSfragger_70aa\20250113_NS_10098_CMH_sample62\interact.pep.xml	AEEAFDLWNECAK	AEEAFDLWNECAK	.AEEAFDLWNECAK.ACVIDIKD	-	A	13	2	3000.96	2120.7	2120.7	1061.36	1061.36	1581.68	791.846	539.025	7.72396e-07	22.416	15.582	1	2	0	1	13	0	11C(57.0214)	Mod1: Unannotated mass-shift 538.0416, Mod2: Deamidation (PeakApex: 539.0254)	aeEAFDLWNECAK	A(15.58)E(15.58)E(13.24)A(10.89)F(11.20)D(10.51)L(10.10)W(9.79)N(9.64)E(8.08)C(6.83)A(6.83)K(6.83)	A1;E2	2	A(0.00)E(0.00)E(0.00)A(0.00)F(0.00)D(0.00)L(0.00)W(0.00)N(0.00)E(0.00)C(0.00)A(0.00)K(0.00)	A(0)E(0)E(0)A(0)F(0)D(0)L(0)W(0)N(0)E(0)C(0)A(0)K(0)	15.5826	9	13.2366	8	22.4163	14	0	0	0	0	0	FALSE	IPI:EPA6-SP|NS:P00005|EPA6-SP	IPI:EPA6-SP|NS:P00005|EPA6-SP	IPI:EPA6-SP|NS:P00005|EPA6-SP
20250113_NS-10098_CMH_sample62.08593.08593.2	C:\Users\nichollass\Desktop\2025_Jan_CMH_sample62\MSfragger_70aa\20250113_NS_10098_CMH_sample62\interact.pep.xml	AEEAFDLWNECAK	AEEAFDLWNECAK	.AEEAFDLWNECAK.ACVIDIKD	-	A	13	2	3016.92	2120.69	2120.7	1061.35	1061.36	1581.68	791.846	539.025	7.7696e-10	27.146	16.706	1	2	0	1	13	0	11C(57.0214)	Mod1: Unannotated mass-shift 538.0416, Mod2: Deamidation (PeakApex: 539.0254)	AEeAFDLWNECAK	A(16.71)E(16.71)E(19.90)A(18.72)F(17.74)D(19.17)L(18.77)W(18.43)N(16.33)E(14.68)C(12.76)A(11.45)K(10.44)	E3	1	A(0.00)E(0.00)E(0.00)A(0.00)F(0.00)D(0.00)L(0.00)W(0.00)N(0.00)E(0.00)C(0.00)A(0.00)K(0.00)	A(0)E(0)E(0)A(0)F(0)D(0)L(0)W(0)N(0)E(0)C(0)A(0)K(0)	19.8966	10	19.1729	11	27.1464	15	0	0	0	0	0	FALSE	IPI:EPA6-SP|NS:P00005|EPA6-SP	IPI:EPA6-SP|NS:P00005|EPA6-SP	IPI:EPA6-SP|NS:P00005|EPA6-SP
20250113_NS-10098_CMH_sample62.08594.08594.2	C:\Users\nichollass\Desktop\2025_Jan_CMH_sample62\MSfragger_70aa\20250113_NS_10098_CMH_sample62\interact.pep.xml	AEEAFDLWNECAK	AEEAFDLWNECAK	.AEEAFDLWNECAK.ACVIDIKD	-	A	13	2	3017.24	2120.69	2120.7	1061.35	1061.36	1581.68	791.846	539.025	0.204174	9.26	5.58	0.8705	2	0	1	13	0	11C(57.0214)	Mod1: Unannotated mass-shift 538.0416, Mod2: Deamidation (PeakApex: 539.0254)	aeEAFDLWNECAK	A(5.58)E(5.58)E(3.97)A(2.82)F(2.82)D(2.78)L(2.78)W(4.40)N(3.68)E(3.68)C(3.68)A(3.68)K(3.68)	A1;E2	2	A(0.00)E(0.00)E(0.00)A(0.00)F(0.00)D(0.00)L(0.00)W(0.00)N(0.00)E(0.00)C(0.00)A(0.00)K(0.00)	A(0)E(0)E(0)A(0)F(0)D(0)L(0)W(0)N(0)E(0)C(0)A(0)K(0)	5.58067	4	4.40032	4	9.26071	7	0	0	0	0	0	FALSE	IPI:EPA6-SP|NS:P00005|EPA6-SP	IPI:EPA6-SP|NS:P00005|EPA6-SP	IPI:EPA6-SP|NS:P00005|EPA6-SP
20250113_NS-10098_CMH_sample62.08595.08595.2	C:\Users\nichollass\Desktop\2025_Jan_CMH_sample62\MSfragger_70aa\20250113_NS_10098_CMH_sample62\interact.pep.xml	AEEAFDLWNECAK	AEEAFDLWNECAK	.AEEAFDLWNECAK.ACVIDIKD	-	A	13	2	3017.6	2120.69	2120.7	1061.35	1061.36	1581.68	791.846	539.025	1.46218	6.84	6.189	0.8174	2	0	1	13	0	11C(57.0214)	Mod1: Unannotated mass-shift 538.0416, Mod2: Deamidation (PeakApex: 539.0254)	aeeafDLWNECAK	A(4.96)E(4.96)E(4.96)A(4.96)F(4.96)D(3.38)L(2.06)W(2.42)N(1.88)E(1.88)C(1.88)A(1.88)K(1.88)	A1;E2;E3;A4;F5	5	A(0.00)E(0.00)E(0.00)A(0.00)F(0.00)D(0.00)L(0.00)W(0.00)N(0.00)E(0.00)C(0.00)A(0.00)K(0.00)	A(0)E(0)E(0)A(0)F(0)D(0)L(0)W(0)N(0)E(0)C(0)A(0)K(0)	4.96447	4	3.38222	3	6.84057	6	0	0	0	0	0	FALSE	IPI:EPA6-SP|NS:P00005|EPA6-SP	IPI:EPA6-SP|NS:P00005|EPA6-SP	IPI:EPA6-SP|NS:P00005|EPA6-SP
20250113_NS-10098_CMH_sample62.08605.08605.2	C:\Users\nichollass\Desktop\2025_Jan_CMH_sample62\MSfragger_70aa\20250113_NS_10098_CMH_sample62\interact.pep.xml	AEEAFDLWNECAK	AEEAFDLWNECAK	.AEEAFDLWNECAK.ACVIDIKD	-	A	13	2	3019.76	2120.69	2120.7	1061.35	1061.36	1581.68	791.846	539.025	1.56068e-08	25.842	18.924	1	2	0	1	13	0	11C(57.0214)	Mod1: Unannotated mass-shift 538.0416, Mod2: Deamidation (PeakApex: 539.0254)	AEEaFDLWNECAK	A(18.92)E(18.92)E(19.77)A(20.80)F(19.75)D(17.54)L(16.89)W(14.80)N(12.70)E(11.15)C(9.21)A(7.98)K(6.92)	A4	1	A(0.00)E(0.00)E(0.00)A(0.00)F(0.00)D(0.00)L(0.00)W(0.00)N(0.00)E(0.00)C(0.00)A(0.00)K(0.00)	A(0)E(0)E(0)A(0)F(0)D(0)L(0)W(0)N(0)E(0)C(0)A(0)K(0)	20.7973	11	19.7652	10	25.843	14	0	0	0	0	0	FALSE	IPI:EPA6-SP|NS:P00005|EPA6-SP	IPI:EPA6-SP|NS:P00005|EPA6-SP	IPI:EPA6-SP|NS:P00005|EPA6-SP
20250113_NS-10098_CMH_sample62.08489.08489.2	C:\Users\nichollass\Desktop\2025_Jan_CMH_sample62\MSfragger_70aa\20250113_NS_10098_CMH_sample62\interact.pep.xml	AEEAFDLWNECAK	AEEAFDLWNECAK	.AEEAFDLWNECAK.ACVIDIKD	-	A	13	2	2996.82	2126.99	2126.99	1064.5	1064.5	1581.68	791.846	545.313	0.00017362	17.177	8.457	0.9999	2	0	1	13	0	11C(57.0214)		AEEAfDLWNECAK	A(8.46)E(8.46)E(10.60)A(12.02)F(13.60)D(11.71)L(13.38)W(13.54)N(11.67)E(11.67)C(9.70)A(8.72)K(8.72)	F5	1	A(0.00)E(0.00)E(0.00)A(0.00)F(0.00)D(0.00)L(0.00)W(0.00)N(0.00)E(0.00)C(0.00)A(0.00)K(0.00)	A(1)E(1)E(1)A(1)F(1)D(0)L(0)W(0)N(0)E(0)C(0)A(0)K(0)	13.5995	10	13.5419	10	17.1772	12	0	0	0	1	0	FALSE	IPI:EPA6-SP|NS:P00005|EPA6-SP	IPI:EPA6-SP|NS:P00005|EPA6-SP	IPI:EPA6-SP|NS:P00005|EPA6-SP
20250113_NS-10098_CMH_sample62.08353.08353.2	C:\Users\nichollass\Desktop\2025_Jan_CMH_sample62\MSfragger_70aa\20250113_NS_10098_CMH_sample62\interact.pep.xml	AEEAFDLWNECAK	AEEAFDLWNECAK	.AEEAFDLWNECAK.ACVIDIKD	-	A	13	2	2968.61	2177.72	2177.72	1089.87	1089.87	1581.68	791.846	596.047	0	37.135	21.159	1	2	0	1	13	0	11C(57.0214)		aeEAFDLWNECAK	A(21.16)E(21.16)E(21.03)A(19.78)F(18.74)D(17.94)L(17.48)W(17.19)N(17.04)E(17.45)C(17.69)A(16.26)K(15.98)	A1;E2	2	A(0.00)E(0.00)E(0.00)A(0.00)F(0.00)D(0.00)L(0.00)W(0.00)N(0.00)E(0.00)C(0.00)A(0.00)K(0.00)	A(0)E(0)E(0)A(0)F(0)D(0)L(0)W(0)N(0)E(0)C(0)A(0)K(0)	21.1593	11	21.0268	11	37.1353	20	0	0	0	0	0	FALSE	IPI:EPA6-SP|NS:P00005|EPA6-SP	IPI:EPA6-SP|NS:P00005|EPA6-SP	IPI:EPA6-SP|NS:P00005|EPA6-SP
20250113_NS-10098_CMH_sample62.08354.08354.2	C:\Users\nichollass\Desktop\2025_Jan_CMH_sample62\MSfragger_70aa\20250113_NS_10098_CMH_sample62\interact.pep.xml	AEEAFDLWNECAK	AEEAFDLWNECAK	.AEEAFDLWNECAK.ACVIDIKD	-	A	13	2	2968.79	2177.72	2177.72	1089.87	1089.87	1581.68	791.846	596.047	0.213305	10.184	9.491	0.3439	2	0	1	13	0	11C(57.0214)		aeEAFDLWNECAK	A(9.49)E(9.49)E(7.23)A(4.79)F(3.18)D(1.79)L(0.69)W(0.69)N(0.69)E(0.69)C(0.69)A(0.69)K(0.69)	A1;E2	2	A(0.00)E(0.00)E(0.00)A(0.00)F(0.00)D(0.00)L(0.00)W(0.00)N(0.00)E(0.00)C(0.00)A(0.00)K(0.00)	A(0)E(0)E(0)A(0)F(0)D(0)L(0)W(0)N(0)E(0)C(0)A(0)K(0)	9.49176	7	7.23053	6	10.1849	9	0	0	0	0	0	FALSE	IPI:EPA6-SP|NS:P00005|EPA6-SP	IPI:EPA6-SP|NS:P00005|EPA6-SP	IPI:EPA6-SP|NS:P00005|EPA6-SP
20250113_NS-10098_CMH_sample62.08355.08355.2	C:\Users\nichollass\Desktop\2025_Jan_CMH_sample62\MSfragger_70aa\20250113_NS_10098_CMH_sample62\interact.pep.xml	AEEAFDLWNECAK	AEEAFDLWNECAK	.AEEAFDLWNECAK.ACVIDIKD	-	A	13	2	2969.19	2177.72	2177.72	1089.87	1089.87	1581.68	791.846	596.047	1.35753	4.969	3.178	0.2635	2	0	1	13	0	11C(57.0214)		aeeaFDLWNECAK	A(3.18)E(3.18)E(3.18)A(3.18)F(1.79)D(0.69)L(0.69)W(0.69)N(1.79)E(1.79)C(1.79)A(1.79)K(1.79)	A1;E2;E3;A4	4	A(0.00)E(0.00)E(0.00)A(0.00)F(0.00)D(0.00)L(0.00)W(0.00)N(0.00)E(0.00)C(0.00)A(0.00)K(0.00)	A(0)E(0)E(0)A(0)F(0)D(0)L(0)W(0)N(0)E(0)C(0)A(0)K(0)	3.17805	4	1.79176	3	4.96981	7	0	0	0	0	0	FALSE	IPI:EPA6-SP|NS:P00005|EPA6-SP	IPI:EPA6-SP|NS:P00005|EPA6-SP	IPI:EPA6-SP|NS:P00005|EPA6-SP
20250113_NS-10098_CMH_sample62.11021.11021.2	C:\Users\nichollass\Desktop\2025_Jan_CMH_sample62\MSfragger_70aa\20250113_NS_10098_CMH_sample62\interact.pep.xml	AEEAFDLWNECAK	AEEAFDLWNECAK	.AEEAFDLWNECAK.ACVIDIKD	-	A	13	2	3687.79	2186.76	2186.76	1094.39	1094.39	1581.68	791.846	605.087	0.00255236	12.238	5.7	0.8056	2	0	1	13	0	11C(57.0214)		AEEAFDLWnecak	A(0.00)E(0.00)E(2.26)A(3.44)F(4.76)D(6.24)L(8.03)W(10.06)N(12.24)E(12.24)C(12.24)A(12.24)K(12.24)	N9;E10;C11;A12;K13	5	A(0.00)E(0.00)E(0.00)A(0.00)F(0.00)D(0.00)L(0.00)W(0.00)N(0.00)E(0.00)C(0.00)A(0.00)K(0.00)	A(0)E(0)E(0)A(0)F(0)D(0)L(0)W(0)N(0)E(0)C(0)A(0)K(0)	12.2388	7	10.0601	6	12.2388	7	0	0	0	0	0	FALSE	IPI:EPA6-SP|NS:P00005|EPA6-SP	IPI:EPA6-SP|NS:P00005|EPA6-SP	IPI:EPA6-SP|NS:P00005|EPA6-SP
20250113_NS-10098_CMH_sample62.11022.11022.2	C:\Users\nichollass\Desktop\2025_Jan_CMH_sample62\MSfragger_70aa\20250113_NS_10098_CMH_sample62\interact.pep.xml	AEEAFDLWNECAK	AEEAFDLWNECAK	.AEEAFDLWNECAK.ACVIDIKD	-	A	13	2	3688.1	2186.76	2186.76	1094.39	1094.39	1581.68	791.846	605.087	0.148081	8.818	0	0.2347	2	0	1	13	0	11C(57.0214)		AEEAFDLWnecak	A(0.00)E(0.00)E(0.00)A(0.00)F(0.00)D(1.45)L(3.41)W(6.40)N(8.82)E(8.82)C(8.82)A(8.82)K(8.82)	N9;E10;C11;A12;K13	5	A(0.00)E(0.00)E(0.00)A(0.00)F(0.00)D(0.00)L(0.00)W(0.00)N(0.00)E(0.00)C(0.00)A(0.00)K(0.00)	A(0)E(0)E(0)A(0)F(0)D(0)L(0)W(0)N(0)E(0)C(0)A(0)K(0)	8.81849	5	6.4043	4	8.81849	5	0	0	0	0	0	FALSE	IPI:EPA6-SP|NS:P00005|EPA6-SP	IPI:EPA6-SP|NS:P00005|EPA6-SP	IPI:EPA6-SP|NS:P00005|EPA6-SP
20250113_NS-10098_CMH_sample62.11023.11023.2	C:\Users\nichollass\Desktop\2025_Jan_CMH_sample62\MSfragger_70aa\20250113_NS_10098_CMH_sample62\interact.pep.xml	AEEAFDLWNECAK	AEEAFDLWNECAK	.AEEAFDLWNECAK.ACVIDIKD	-	A	13	2	3688.67	2186.76	2186.76	1094.39	1094.39	1581.68	791.846	605.087	0.375046	9.814	5.159	0.1923	2	0	1	13	0	11C(57.0214)		AEEAFDLWNecak	A(0.00)E(0.00)E(0.00)A(0.00)F(0.00)D(0.78)L(2.87)W(5.65)N(8.17)E(9.81)C(9.81)A(9.81)K(9.81)	E10;C11;A12;K13	4	A(0.00)E(0.00)E(0.00)A(0.00)F(0.00)D(0.00)L(0.00)W(0.00)N(0.00)E(0.00)C(0.00)A(0.00)K(0.00)	A(0)E(0)E(0)A(0)F(0)D(0)L(0)W(0)N(0)E(0)C(0)A(0)K(0)	9.81456	5	8.17128	4	9.81456	5	0	0	0	0	0	FALSE	IPI:EPA6-SP|NS:P00005|EPA6-SP	IPI:EPA6-SP|NS:P00005|EPA6-SP	IPI:EPA6-SP|NS:P00005|EPA6-SP
20250113_NS-10098_CMH_sample62.08373.08373.2	C:\Users\nichollass\Desktop\2025_Jan_CMH_sample62\MSfragger_70aa\20250113_NS_10098_CMH_sample62\interact.pep.xml	AEEAFDLWNECAK	AEEAFDLWNECAK	.AEEAFDLWNECAK.ACVIDIKD	-	A	13	2	2973.44	2237.74	2237.74	1119.88	1119.88	1581.68	791.846	656.067	2.4171e-10	26.81	20.923	1	2	0	1	13	0	11C(57.0214)	Mod1: Acetylation, Mod2: Unannotated mass-shift 614.0586 (PeakApex: 656.0684)	aeEAFDLWNECAK	A(20.92)E(20.92)E(20.51)A(19.28)F(18.23)D(16.06)L(13.97)W(13.38)N(11.27)E(9.59)C(7.60)A(6.20)K(5.89)	A1;E2	2	A(0.00)E(0.00)E(0.00)A(0.00)F(0.00)D(0.00)L(0.00)W(0.00)N(0.00)E(0.00)C(0.00)A(0.00)K(0.00)	A(0)E(0)E(0)A(0)F(0)D(0)L(0)W(0)N(0)E(0)C(0)A(0)K(0)	20.9239	11	20.5145	11	26.8106	15	0	0	0	0	0	FALSE	IPI:EPA6-SP|NS:P00005|EPA6-SP	IPI:EPA6-SP|NS:P00005|EPA6-SP	IPI:EPA6-SP|NS:P00005|EPA6-SP
20250113_NS-10098_CMH_sample62.09217.09217.2	C:\Users\nichollass\Desktop\2025_Jan_CMH_sample62\MSfragger_70aa\20250113_NS_10098_CMH_sample62\interact.pep.xml	AEEAFDLWNECAK	AEEAFDLWNECAK	.AEEAFDLWNECAK.ACVIDIKD	-	A	13	2	3173.56	2271.71	2271.71	1136.86	1136.86	1581.68	791.846	690.036	0.000193954	16.444	15.071	0.9994	2	0	1	13	0	11C(57.0214)	Mod1: DTT adduct of cysteine, Mod2: Unannotated mass-shift 538.0416 (PeakApex: 690.0378)	AEEAFDLWNEcAK	A(1.97)E(1.97)E(5.18)A(6.22)F(7.45)D(8.87)L(10.54)W(12.38)N(12.38)E(14.35)C(16.44)A(15.07)K(14.47)	C11	1	A(0.00)E(0.00)E(0.00)A(0.00)F(0.00)D(0.00)L(0.00)W(0.00)N(0.00)E(0.00)C(0.00)A(0.00)K(0.00)	A(0)E(0)E(0)A(0)F(0)D(0)L(0)W(0)N(0)E(0)C(0)A(0)K(0)	16.4449	10	15.0716	9	16.4449	10	0	0	0	0	0	FALSE	IPI:EPA6-SP|NS:P00005|EPA6-SP	IPI:EPA6-SP|NS:P00005|EPA6-SP	IPI:EPA6-SP|NS:P00005|EPA6-SP
20250113_NS-10098_CMH_sample62.08439.08439.2	C:\Users\nichollass\Desktop\2025_Jan_CMH_sample62\MSfragger_70aa\20250113_NS_10098_CMH_sample62\interact.pep.xml	AEEAFDLWNECAK	AEEAFDLWNECAK	.AEEAFDLWNECAK.ACVIDIKD	-	A	13	2	2986.28	2312.73	2312.74	1157.37	1157.38	1581.68	791.846	731.064	0.074131	11.02	7.772	0.579	2	0	1	13	0	11C(57.0214)	Mod1: Unannotated mass-shift 731.0648 (PeakApex: 731.0648)	AEEafDLWNECAK	A(7.77)E(7.77)E(9.99)A(11.02)F(11.02)D(9.25)L(7.54)W(6.25)N(4.64)E(4.64)C(3.25)A(3.25)K(3.25)	A4;F5	2	A(0.00)E(0.00)E(0.00)A(0.00)F(0.00)D(0.00)L(0.00)W(0.00)N(0.00)E(0.00)C(0.00)A(0.00)K(0.00)	A(0)E(0)E(0)A(0)F(0)D(0)L(0)W(0)N(0)E(0)C(0)A(0)K(0)	11.0203	7	9.98608	6	11.0203	7	0	0	0	0	0	FALSE	IPI:EPA6-SP|NS:P00005|EPA6-SP	IPI:EPA6-SP|NS:P00005|EPA6-SP	IPI:EPA6-SP|NS:P00005|EPA6-SP
20250113_NS-10098_CMH_sample62.08448.08448.2	C:\Users\nichollass\Desktop\2025_Jan_CMH_sample62\MSfragger_70aa\20250113_NS_10098_CMH_sample62\interact.pep.xml	AEEAFDLWNECAK	AEEAFDLWNECAK	.AEEAFDLWNECAK.ACVIDIKD	-	A	13	2	2988.12	2312.73	2312.74	1157.37	1157.38	1581.68	791.846	731.064	0.00675694	15.181	10.124	0.8765	2	0	1	13	0	11C(57.0214)	Mod1: Unannotated mass-shift 731.0648 (PeakApex: 731.0648)	AEEAfDLWNECAK	A(10.12)E(10.12)E(12.83)A(13.92)F(15.18)D(13.30)L(11.51)W(9.77)N(8.08)E(6.73)C(5.06)A(5.06)K(5.06)	F5	1	A(0.00)E(0.00)E(0.00)A(0.00)F(0.00)D(0.00)L(0.00)W(0.00)N(0.00)E(0.00)C(0.00)A(0.00)K(0.00)	A(0)E(0)E(0)A(0)F(0)D(0)L(0)W(0)N(0)E(0)C(0)A(0)K(0)	15.181	9	13.9197	8	15.181	9	0	0	0	0	0	FALSE	IPI:EPA6-SP|NS:P00005|EPA6-SP	IPI:EPA6-SP|NS:P00005|EPA6-SP	IPI:EPA6-SP|NS:P00005|EPA6-SP
20250113_NS-10098_CMH_sample62.08356.08356.2	C:\Users\nichollass\Desktop\2025_Jan_CMH_sample62\MSfragger_70aa\20250113_NS_10098_CMH_sample62\interact.pep.xml	AEEAFDLWNECAK	AEEAFDLWNECAK	.AEEAFDLWNECAK.ACVIDIKD	-	A	13	2	2969.33	2312.74	2312.74	1157.38	1157.38	1581.68	791.846	731.065	0	36.969	20.963	1	2	0	1	13	0	11C(57.0214)	Mod1: Unannotated mass-shift 731.0648 (PeakApex: 731.0648)	aeEAFDLWNECAK	A(20.96)E(20.96)E(20.80)A(19.61)F(18.63)D(17.92)L(17.50)W(17.32)N(17.14)E(17.55)C(17.75)A(16.30)K(16.01)	A1;E2	2	A(0.00)E(0.00)E(0.00)A(0.00)F(0.00)D(0.00)L(0.00)W(0.00)N(0.00)E(0.00)C(0.00)A(0.00)K(0.00)	A(0)E(0)E(0)A(0)F(0)D(0)L(0)W(0)N(0)E(0)C(0)A(0)K(0)	20.9631	11	20.7989	11	36.9694	20	0	0	0	0	0	FALSE	IPI:EPA6-SP|NS:P00005|EPA6-SP	IPI:EPA6-SP|NS:P00005|EPA6-SP	IPI:EPA6-SP|NS:P00005|EPA6-SP
20250113_NS-10098_CMH_sample62.12241.12241.3	C:\Users\nichollass\Desktop\2025_Jan_CMH_sample62\MSfragger_70aa\20250113_NS_10098_CMH_sample62\interact.pep.xml	AEEAFDLWNECAK	AEEAFDLWNECAK	.AEEAFDLWNECAK.ACVIDIKD	-	A	13	3	4080.99	2373.04	2373.05	792.021	792.023	1581.68	528.233	791.37	1.1e-13	36.52	22.02	1	2	0	1	13	0	11C(57.0214)		AEeAFDLWNECAK	A(22.02)E(22.02)E(22.74)A(21.39)F(20.29)D(19.43)L(19.00)W(18.59)N(18.49)E(16.78)C(14.95)A(13.58)K(14.50)	E3	1	A(0.00)E(0.00)E(0.00)A(0.00)F(0.00)D(0.00)L(0.00)W(0.00)N(0.00)E(0.00)C(0.00)A(0.00)K(0.00)	A(0)E(0)E(0)A(0)F(0)D(0)L(0)W(0)N(0)E(0)C(0)A(0)K(0)	22.7417	11	22.0206	11	36.5205	19	0	0	0	0	0	FALSE	IPI:EPA6-SP|NS:P00005|EPA6-SP	IPI:EPA6-SP|NS:P00005|EPA6-SP	IPI:EPA6-SP|NS:P00005|EPA6-SP
20250113_NS-10098_CMH_sample62.12242.12242.3	C:\Users\nichollass\Desktop\2025_Jan_CMH_sample62\MSfragger_70aa\20250113_NS_10098_CMH_sample62\interact.pep.xml	AEEAFDLWNECAK	AEEAFDLWNECAK	.AEEAFDLWNECAK.ACVIDIKD	-	A	13	3	4081.33	2373.04	2373.05	792.021	792.023	1581.68	528.233	791.37	4e-14	36.202	21.834	1	2	0	1	13	0	11C(57.0214)		aeEAFDLWNECAK	A(21.83)E(21.83)E(20.80)A(19.75)F(19.07)D(18.49)L(18.20)W(17.87)N(17.75)E(18.21)C(16.58)A(15.58)K(14.37)	A1;E2	2	A(0.00)E(0.00)E(0.00)A(0.00)F(0.00)D(0.00)L(0.00)W(0.00)N(0.00)E(0.00)C(0.00)A(0.00)K(0.00)	A(0)E(0)E(0)A(0)F(0)D(0)L(0)W(0)N(0)E(0)C(0)A(0)K(0)	21.8347	11	20.8037	11	36.2027	19	0	0	0	0	0	FALSE	IPI:EPA6-SP|NS:P00005|EPA6-SP	IPI:EPA6-SP|NS:P00005|EPA6-SP	IPI:EPA6-SP|NS:P00005|EPA6-SP
20250113_NS-10098_CMH_sample62.12635.12635.3	C:\Users\nichollass\Desktop\2025_Jan_CMH_sample62\MSfragger_70aa\20250113_NS_10098_CMH_sample62\interact.pep.xml	AEEAFDLWNECAK	AEEAFDLWNECAK	.AEEAFDLWNECAK.ACVIDIKD	-	A	13	3	4186.92	2373.04	2373.05	792.021	792.023	1581.68	528.233	791.371	4e-14	35.573	21.506	1	2	0	1	13	0	11C(57.0214)		AEeAFDLWNECAK	A(21.51)E(21.51)E(21.74)A(20.46)F(19.39)D(18.52)L(18.06)W(17.66)N(17.54)E(17.88)C(16.02)A(14.63)K(14.07)	E3	1	A(0.00)E(0.00)E(0.00)A(0.00)F(0.00)D(0.00)L(0.00)W(0.00)N(0.00)E(0.00)C(0.00)A(0.00)K(0.00)	A(0)E(0)E(0)A(0)F(0)D(0)L(0)W(0)N(0)E(0)C(0)A(0)K(0)	21.7378	11	21.5064	11	35.5739	19	0	0	0	0	0	FALSE	IPI:EPA6-SP|NS:P00005|EPA6-SP	IPI:EPA6-SP|NS:P00005|EPA6-SP	IPI:EPA6-SP|NS:P00005|EPA6-SP
20250113_NS-10098_CMH_sample62.12636.12636.3	C:\Users\nichollass\Desktop\2025_Jan_CMH_sample62\MSfragger_70aa\20250113_NS_10098_CMH_sample62\interact.pep.xml	AEEAFDLWNECAK	AEEAFDLWNECAK	.AEEAFDLWNECAK.ACVIDIKD	-	A	13	3	4187.25	2373.04	2373.05	792.021	792.023	1581.68	528.233	791.371	1.5e-13	31.657	18.43	1	2	0	1	13	0	11C(57.0214)		aeEAFDLWNECAK	A(18.43)E(18.43)E(16.28)A(15.27)F(14.77)D(14.31)L(14.19)W(14.03)N(14.05)E(14.75)C(13.23)A(13.23)K(13.23)	A1;E2	2	A(0.00)E(0.00)E(0.00)A(0.00)F(0.00)D(0.00)L(0.00)W(0.00)N(0.00)E(0.00)C(0.00)A(0.00)K(0.00)	A(0)E(0)E(0)A(0)F(0)D(0)L(0)W(0)N(0)E(0)C(0)A(0)K(0)	18.4308	10	16.283	10	31.6572	18	0	0	0	0	0	FALSE	IPI:EPA6-SP|NS:P00005|EPA6-SP	IPI:EPA6-SP|NS:P00005|EPA6-SP	IPI:EPA6-SP|NS:P00005|EPA6-SP
20250113_NS-10098_CMH_sample62.08442.08442.2	C:\Users\nichollass\Desktop\2025_Jan_CMH_sample62\MSfragger_70aa\20250113_NS_10098_CMH_sample62\interact.pep.xml	AEEAFDLWNECAK	AEEAFDLWNECAK	.AEEAFDLWNECAK.ACVIDIKD	-	A	13	2	2986.98	2543.82	2543.83	1272.92	1272.92	1581.68	791.846	962.148	9e-14	35.527	21.569	1	2	0	1	13	0	11C(57.0214)	Mod1: Unannotated mass-shift 962.1486 (PeakApex: 962.1486)	AEeAFDLWNECAK	A(21.57)E(21.57)E(21.73)A(20.44)F(19.28)D(18.37)L(17.94)W(17.59)N(17.46)E(15.62)C(13.72)A(12.33)K(13.96)	E3	1	A(0.00)E(0.00)E(0.00)A(0.00)F(0.00)D(0.00)L(0.00)W(0.00)N(0.00)E(0.00)C(0.00)A(0.00)K(0.00)	A(0)E(0)E(0)A(0)F(0)D(0)L(0)W(0)N(0)E(0)C(0)A(0)K(0)	21.7317	11	21.5698	11	35.5277	19	0	0	0	0	0	FALSE	IPI:EPA6-SP|NS:P00005|EPA6-SP	IPI:EPA6-SP|NS:P00005|EPA6-SP	IPI:EPA6-SP|NS:P00005|EPA6-SP
20250113_NS-10098_CMH_sample62.08444.08444.2	C:\Users\nichollass\Desktop\2025_Jan_CMH_sample62\MSfragger_70aa\20250113_NS_10098_CMH_sample62\interact.pep.xml	AEEAFDLWNECAK	AEEAFDLWNECAK	.AEEAFDLWNECAK.ACVIDIKD	-	A	13	2	2987.46	2543.82	2543.83	1272.92	1272.92	1581.68	791.846	962.148	0.000201953	20.279	10.283	0.9997	2	0	1	13	0	11C(57.0214)	Mod1: Unannotated mass-shift 962.1486 (PeakApex: 962.1486)	aeeAFDLWNECAK	A(10.28)E(10.28)E(10.28)A(8.24)F(6.26)D(6.26)L(5.20)W(4.98)N(5.00)E(5.99)C(7.91)A(7.91)K(10.00)	A1;E2;E3	3	A(0.00)E(0.00)E(0.00)A(0.00)F(0.00)D(0.00)L(0.00)W(0.00)N(0.00)E(0.00)C(0.00)A(0.00)K(0.00)	A(0)E(0)E(0)A(0)F(0)D(0)L(0)W(0)N(0)E(0)C(0)A(0)K(0)	10.283	7	9.99672	7	20.2797	14	0	0	0	0	0	FALSE	IPI:EPA6-SP|NS:P00005|EPA6-SP	IPI:EPA6-SP|NS:P00005|EPA6-SP	IPI:EPA6-SP|NS:P00005|EPA6-SP
20250113_NS-10098_CMH_sample62.08452.08452.2	C:\Users\nichollass\Desktop\2025_Jan_CMH_sample62\MSfragger_70aa\20250113_NS_10098_CMH_sample62\interact.pep.xml	AEEAFDLWNECAK	AEEAFDLWNECAK	.AEEAFDLWNECAK.ACVIDIKD	-	A	13	2	2989.05	2543.82	2543.83	1272.92	1272.92	1581.68	791.846	962.148	0.000547331	18.547	10.124	0.9996	2	0	1	13	0	11C(57.0214)	Mod1: Unannotated mass-shift 962.1486 (PeakApex: 962.1486)	AEEAFDLWNECAk	A(8.42)E(8.42)E(8.42)A(6.56)F(4.75)D(4.75)L(4.00)W(4.08)N(4.33)E(6.14)C(8.07)A(8.07)K(10.12)	K13	1	A(0.00)E(0.00)E(0.00)A(0.00)F(0.00)D(0.00)L(0.00)W(0.00)N(0.00)E(0.00)C(0.00)A(0.00)K(0.00)	A(0)E(0)E(0)A(0)F(0)D(0)L(0)W(0)N(0)E(0)C(0)A(0)K(0)	10.1243	7	8.42297	6	18.5473	13	0	0	0	0	0	FALSE	IPI:EPA6-SP|NS:P00005|EPA6-SP	IPI:EPA6-SP|NS:P00005|EPA6-SP	IPI:EPA6-SP|NS:P00005|EPA6-SP
20250113_NS-10098_CMH_sample62.08457.08457.2	C:\Users\nichollass\Desktop\2025_Jan_CMH_sample62\MSfragger_70aa\20250113_NS_10098_CMH_sample62\interact.pep.xml	AEEAFDLWNECAK	AEEAFDLWNECAK	.AEEAFDLWNECAK.ACVIDIKD	-	A	13	2	2989.96	2543.82	2543.83	1272.92	1272.92	1581.68	791.846	962.149	2.8e-12	33.297	21.493	1	2	0	1	13	0	11C(57.0214)	Mod1: Unannotated mass-shift 962.1486 (PeakApex: 962.1486)	AEeAFDLWNECAK	A(21.49)E(21.49)E(21.55)A(20.27)F(19.17)D(18.28)L(17.84)W(17.42)N(17.27)E(15.56)C(13.58)A(12.16)K(11.80)	E3	1	A(0.00)E(0.00)E(0.00)A(0.00)F(0.00)D(0.00)L(0.00)W(0.00)N(0.00)E(0.00)C(0.00)A(0.00)K(0.00)	A(0)E(0)E(0)A(0)F(0)D(0)L(0)W(0)N(0)E(0)C(0)A(0)K(0)	21.5483	11	21.4935	11	33.2977	18	0	0	0	0	0	FALSE	IPI:EPA6-SP|NS:P00005|EPA6-SP	IPI:EPA6-SP|NS:P00005|EPA6-SP	IPI:EPA6-SP|NS:P00005|EPA6-SP
20250113_NS-10098_CMH_sample62.08459.08459.2	C:\Users\nichollass\Desktop\2025_Jan_CMH_sample62\MSfragger_70aa\20250113_NS_10098_CMH_sample62\interact.pep.xml	AEEAFDLWNECAK	AEEAFDLWNECAK	.AEEAFDLWNECAK.ACVIDIKD	-	A	13	2	2990.43	2543.82	2543.83	1272.92	1272.92	1581.68	791.846	962.149	0.00125242	18.109	9.811	0.9996	2	0	1	13	0	11C(57.0214)	Mod1: Unannotated mass-shift 962.1486 (PeakApex: 962.1486)	AEEAFDLWNECAk	A(8.30)E(8.30)E(8.30)A(6.44)F(4.60)D(4.60)L(3.74)W(3.51)N(4.05)E(5.78)C(7.68)A(7.68)K(9.81)	K13	1	A(0.00)E(0.00)E(0.00)A(0.00)F(0.00)D(0.00)L(0.00)W(0.00)N(0.00)E(0.00)C(0.00)A(0.00)K(0.00)	A(0)E(0)E(0)A(0)F(0)D(0)L(0)W(0)N(0)E(0)C(0)A(0)K(0)	9.81136	7	8.29826	6	18.1096	13	0	0	0	0	0	FALSE	IPI:EPA6-SP|NS:P00005|EPA6-SP	IPI:EPA6-SP|NS:P00005|EPA6-SP	IPI:EPA6-SP|NS:P00005|EPA6-SP
20250113_NS-10098_CMH_sample62.08463.08463.2	C:\Users\nichollass\Desktop\2025_Jan_CMH_sample62\MSfragger_70aa\20250113_NS_10098_CMH_sample62\interact.pep.xml	AEEAFDLWNECAK	AEEAFDLWNECAK	.AEEAFDLWNECAK.ACVIDIKD	-	A	13	2	2991.01	2543.82	2543.83	1272.92	1272.92	1581.68	791.846	962.149	2e-14	33.893	21.65	1	2	0	1	13	0	11C(57.0214)	Mod1: Unannotated mass-shift 962.1486 (PeakApex: 962.1486)	AEeAFDLWNECAK	A(21.65)E(21.65)E(22.20)A(20.95)F(19.84)D(18.95)L(18.53)W(18.17)N(18.00)E(16.32)C(14.36)A(12.99)K(12.24)	E3	1	A(0.00)E(0.00)E(0.00)A(0.00)F(0.00)D(0.00)L(0.00)W(0.00)N(0.00)E(0.00)C(0.00)A(0.00)K(0.00)	A(0)E(0)E(0)A(0)F(0)D(0)L(0)W(0)N(0)E(0)C(0)A(0)K(0)	22.2037	11	21.6503	11	33.8939	18	0	0	0	0	0	FALSE	IPI:EPA6-SP|NS:P00005|EPA6-SP	IPI:EPA6-SP|NS:P00005|EPA6-SP	IPI:EPA6-SP|NS:P00005|EPA6-SP
20250113_NS-10098_CMH_sample62.08464.08464.2	C:\Users\nichollass\Desktop\2025_Jan_CMH_sample62\MSfragger_70aa\20250113_NS_10098_CMH_sample62\interact.pep.xml	AEEAFDLWNECAK	AEEAFDLWNECAK	.AEEAFDLWNECAK.ACVIDIKD	-	A	13	2	2991.14	2543.82	2543.83	1272.92	1272.92	1581.68	791.846	962.149	9.37022	2.613	0	0.9815	2	0	1	13	0	11C(57.0214)	Mod1: Unannotated mass-shift 962.1486 (PeakApex: 962.1486)	aeEAFDLWNECAK	A(2.61)E(2.61)E(1.11)A(1.11)F(1.11)D(0.00)L(0.00)W(0.00)N(0.00)E(0.00)C(0.00)A(0.00)K(0.00)	A1;E2	2	A(0.00)E(0.00)E(0.00)A(0.00)F(0.00)D(0.00)L(0.00)W(0.00)N(0.00)E(0.00)C(0.00)A(0.00)K(0.00)	A(0)E(0)E(0)A(0)F(0)D(0)L(0)W(0)N(0)E(0)C(0)A(0)K(0)	2.6133	3	1.1079	3	2.6133	4	0	0	0	0	0	FALSE	IPI:EPA6-SP|NS:P00005|EPA6-SP	IPI:EPA6-SP|NS:P00005|EPA6-SP	IPI:EPA6-SP|NS:P00005|EPA6-SP
20250113_NS-10098_CMH_sample62.08465.08465.2	C:\Users\nichollass\Desktop\2025_Jan_CMH_sample62\MSfragger_70aa\20250113_NS_10098_CMH_sample62\interact.pep.xml	AEEAFDLWNECAK	AEEAFDLWNECAK	.AEEAFDLWNECAK.ACVIDIKD	-	A	13	2	2991.49	2543.82	2543.83	1272.92	1272.92	1581.68	791.846	962.149	0.0016788	16.6	8.389	0.9996	2	0	1	13	0	11C(57.0214)	Mod1: Unannotated mass-shift 962.1486 (PeakApex: 962.1486)	aeeAFDLWNECAK	A(8.39)E(8.39)E(8.39)A(6.53)F(4.67)D(4.67)L(3.95)W(4.11)N(4.48)E(6.22)C(6.22)A(6.22)K(8.21)	A1;E2;E3	3	A(0.00)E(0.00)E(0.00)A(0.00)F(0.00)D(0.00)L(0.00)W(0.00)N(0.00)E(0.00)C(0.00)A(0.00)K(0.00)	A(0)E(0)E(0)A(0)F(0)D(0)L(0)W(0)N(0)E(0)C(0)A(0)K(0)	8.39	6	8.21065	6	16.6006	12	0	0	0	0	0	FALSE	IPI:EPA6-SP|NS:P00005|EPA6-SP	IPI:EPA6-SP|NS:P00005|EPA6-SP	IPI:EPA6-SP|NS:P00005|EPA6-SP
20250113_NS-10098_CMH_sample62.08483.08483.2	C:\Users\nichollass\Desktop\2025_Jan_CMH_sample62\MSfragger_70aa\20250113_NS_10098_CMH_sample62\interact.pep.xml	AEEAFDLWNECAK	AEEAFDLWNECAK	.AEEAFDLWNECAK.ACVIDIKD	-	A	13	2	2995.3	2543.82	2543.83	1272.92	1272.92	1581.68	791.846	962.149	0	33.868	21.643	1	2	0	1	13	0	11C(57.0214)	Mod1: Unannotated mass-shift 962.1486 (PeakApex: 962.1486)	AEeAFDLWNECAK	A(21.64)E(21.64)E(22.15)A(20.93)F(19.82)D(18.95)L(18.52)W(18.15)N(18.03)E(16.32)C(14.40)A(12.98)K(12.22)	E3	1	A(0.00)E(0.00)E(0.00)A(0.00)F(0.00)D(0.00)L(0.00)W(0.00)N(0.00)E(0.00)C(0.00)A(0.00)K(0.00)	A(0)E(0)E(0)A(0)F(0)D(0)L(0)W(0)N(0)E(0)C(0)A(0)K(0)	22.1463	11	21.644	11	33.8683	18	0	0	0	0	0	FALSE	IPI:EPA6-SP|NS:P00005|EPA6-SP	IPI:EPA6-SP|NS:P00005|EPA6-SP	IPI:EPA6-SP|NS:P00005|EPA6-SP
20250113_NS-10098_CMH_sample62.08485.08485.2	C:\Users\nichollass\Desktop\2025_Jan_CMH_sample62\MSfragger_70aa\20250113_NS_10098_CMH_sample62\interact.pep.xml	AEEAFDLWNECAK	AEEAFDLWNECAK	.AEEAFDLWNECAK.ACVIDIKD	-	A	13	2	2996.01	2543.82	2543.83	1272.92	1272.92	1581.68	791.846	962.149	0.000967721	18.557	12.52	0.9995	2	0	1	13	0	11C(57.0214)	Mod1: Unannotated mass-shift 962.1486 (PeakApex: 962.1486)	aeEAFDLWNECAK	A(12.52)E(12.52)E(10.35)A(8.31)F(6.33)D(6.33)L(4.56)W(3.75)N(3.50)E(4.32)C(6.04)A(6.04)K(6.04)	A1;E2	2	A(0.00)E(0.00)E(0.00)A(0.00)F(0.00)D(0.00)L(0.00)W(0.00)N(0.00)E(0.00)C(0.00)A(0.00)K(0.00)	A(0)E(0)E(0)A(0)F(0)D(0)L(0)W(0)N(0)E(0)C(0)A(0)K(0)	12.5208	8	10.3502	7	18.5576	13	0	0	0	0	0	FALSE	IPI:EPA6-SP|NS:P00005|EPA6-SP	IPI:EPA6-SP|NS:P00005|EPA6-SP	IPI:EPA6-SP|NS:P00005|EPA6-SP
20250113_NS-10098_CMH_sample62.08495.08495.2	C:\Users\nichollass\Desktop\2025_Jan_CMH_sample62\MSfragger_70aa\20250113_NS_10098_CMH_sample62\interact.pep.xml	AEEAFDLWNECAK	AEEAFDLWNECAK	.AEEAFDLWNECAK.ACVIDIKD	-	A	13	2	2998.02	2543.82	2543.83	1272.92	1272.92	1581.68	791.846	962.149	9.7466e-10	27.88	19.244	1	2	0	1	13	0	11C(57.0214)	Mod1: Unannotated mass-shift 962.1486 (PeakApex: 962.1486)	AEeAFDLWNECAK	A(19.24)E(19.24)E(22.45)A(21.16)F(20.10)D(19.28)L(18.87)W(16.67)N(14.62)E(13.02)C(11.06)A(9.64)K(8.64)	E3	1	A(0.00)E(0.00)E(0.00)A(0.00)F(0.00)D(0.00)L(0.00)W(0.00)N(0.00)E(0.00)C(0.00)A(0.00)K(0.00)	A(0)E(0)E(0)A(0)F(0)D(0)L(0)W(0)N(0)E(0)C(0)A(0)K(0)	22.4513	11	21.1612	11	27.8803	15	0	0	0	0	0	FALSE	IPI:EPA6-SP|NS:P00005|EPA6-SP	IPI:EPA6-SP|NS:P00005|EPA6-SP	IPI:EPA6-SP|NS:P00005|EPA6-SP
20250113_NS-10098_CMH_sample62.08530.08530.2	C:\Users\nichollass\Desktop\2025_Jan_CMH_sample62\MSfragger_70aa\20250113_NS_10098_CMH_sample62\interact.pep.xml	AEEAFDLWNECAK	AEEAFDLWNECAK	.AEEAFDLWNECAK.ACVIDIKD	-	A	13	2	3004.54	2601.78	2601.78	1301.9	1301.9	1581.68	791.846	1020.1	1.13e-12	31.262	19.213	1	2	0	1	13	0	11C(57.0214)		AEeAFDLWNECAK	A(19.21)E(19.21)E(22.06)A(20.69)F(19.61)D(18.71)L(18.25)W(17.90)N(17.73)E(15.98)C(13.90)A(12.45)K(12.05)	E3	1	A(0.00)E(0.00)E(0.00)A(0.00)F(0.00)D(0.00)L(0.00)W(0.00)N(0.00)E(0.00)C(0.00)A(0.00)K(0.00)	A(0)E(0)E(0)A(0)F(0)D(0)L(0)W(0)N(0)E(0)C(0)A(0)K(0)	22.0596	11	20.6885	11	31.263	17	0	0	0	0	0	FALSE	IPI:EPA6-SP|NS:P00005|EPA6-SP	IPI:EPA6-SP|NS:P00005|EPA6-SP	IPI:EPA6-SP|NS:P00005|EPA6-SP
20250113_NS-10098_CMH_sample62.08532.08532.2	C:\Users\nichollass\Desktop\2025_Jan_CMH_sample62\MSfragger_70aa\20250113_NS_10098_CMH_sample62\interact.pep.xml	AEEAFDLWNECAK	AEEAFDLWNECAK	.AEEAFDLWNECAK.ACVIDIKD	-	A	13	2	3005.24	2601.78	2601.78	1301.9	1301.9	1581.68	791.846	1020.1	0.00479181	16.778	10.776	0.9088	2	0	1	13	0	11C(57.0214)		aeeAFDLWNECAK	A(10.78)E(10.78)E(10.78)A(8.71)F(6.77)D(4.85)L(3.22)W(2.19)N(2.59)E(2.59)C(4.17)A(4.17)K(6.00)	A1;E2;E3	3	A(0.00)E(0.00)E(0.00)A(0.00)F(0.00)D(0.00)L(0.00)W(0.00)N(0.00)E(0.00)C(0.00)A(0.00)K(0.00)	A(0)E(0)E(0)A(0)F(0)D(0)L(0)W(0)N(0)E(0)C(0)A(0)K(0)	10.7765	7	8.70962	6	16.7786	12	0	0	0	0	0	FALSE	IPI:EPA6-SP|NS:P00005|EPA6-SP	IPI:EPA6-SP|NS:P00005|EPA6-SP	IPI:EPA6-SP|NS:P00005|EPA6-SP
20250113_NS-10098_CMH_sample62.08540.08540.2	C:\Users\nichollass\Desktop\2025_Jan_CMH_sample62\MSfragger_70aa\20250113_NS_10098_CMH_sample62\interact.pep.xml	AEEAFDLWNECAK	AEEAFDLWNECAK	.AEEAFDLWNECAK.ACVIDIKD	-	A	13	2	3007.08	2601.78	2601.78	1301.9	1301.9	1581.68	791.846	1020.1	0.120851	10.171	8.721	0.5504	2	0	1	13	0	11C(57.0214)		aeeAFDLWNECAK	A(8.72)E(8.72)E(8.72)A(6.85)F(5.07)D(3.31)L(1.99)W(0.60)N(1.45)E(1.45)C(1.45)A(1.45)K(1.45)	A1;E2;E3	3	A(0.00)E(0.00)E(0.00)A(0.00)F(0.00)D(0.00)L(0.00)W(0.00)N(0.00)E(0.00)C(0.00)A(0.00)K(0.00)	A(0)E(0)E(0)A(0)F(0)D(0)L(0)W(0)N(0)E(0)C(0)A(0)K(0)	8.72155	6	6.84839	5	10.1713	8	0	0	0	0	0	FALSE	IPI:EPA6-SP|NS:P00005|EPA6-SP	IPI:EPA6-SP|NS:P00005|EPA6-SP	IPI:EPA6-SP|NS:P00005|EPA6-SP
[truncated: 6,104 more rows]
[truncated: 3 more columns]

## Sheet: EPA
Spectrum	Spectrum File	Peptide	Modified Peptide	Extended Peptide	Prev AA	Next AA	Peptide Length	Charge	Retention	Observed Mass	Calibrated Observed Mass	Observed M/Z	Calibrated Observed M/Z	Calculated Peptide Mass	Calculated M/Z	Delta Mass	Expectation	Hyperscore	Nextscore	Probability	Number of Enzymatic Termini	Number of Missed Cleavages	Protein Start	Protein End	Intensity	Assigned Modifications	Observed Modifications	MSFragger Localization	Position Scores	Best Positions	Number Best Positions	Shifted Only Position Scores	Shifted Only Position Ions	Score Best Position	Ions Best Position	Score Second Best Position	Ions Second Best Position	Score All Unshifted	Ions All Unshifted	Score Shifted Best Position	Ions Shifted Best Position	Score Shifted All Positions	Ions Shifted All Positions	Purity	Is Unique	Protein	Protein ID	Entry Name	Gene
[truncated: 5,542 more rows]
[truncated: 3 more columns]
