# Supplementary material for: Enhancing O-linking oligosaccharyltransferase functionality through directed evolution
Source: J Biol Chem. 2025 Nov 5;302(1):110885. doi: 10.1016/j.jbc.2025.110885 (PMC12800693; doi:10.1016/j.jbc.2025.110885)
Supplement: Table S5 [file mmc12.xlsx]

## Sheet: psm
Spectrum	Spectrum File	Peptide	Modified Peptide	Extended Peptide	Prev AA	Next AA	Peptide Length	Charge	Retention	Observed Mass	Calibrated Observed Mass	Observed M/Z	Calibrated Observed M/Z	Calculated Peptide Mass	Calculated M/Z	Delta Mass	Expectation	Hyperscore	Nextscore	Probability	Number of Enzymatic Termini	Number of Missed Cleavages	Protein Start	Protein End	Intensity	Assigned Modifications	Observed Modifications	MSFragger Localization	Position Scores	Best Positions	Number Best Positions	Shifted Only Position Scores	Shifted Only Position Ions	Score Best Position	Ions Best Position	Score Second Best Position	Ions Second Best Position	Score All Unshifted	Ions All Unshifted	Score Shifted Best Position	Ions Shifted Best Position	Score Shifted All Positions	Ions Shifted All Positions	Purity	Is Unique	Protein	Protein ID	Entry Name	Gene
241220_NS-10053_CMH_sample60.13736.13736.3	C:\Users\nichollass\Desktop\2024_Dec_CMHSet2\HexNAc_upt070aa\241220_NS_10053_CMH_sample60\interact.pep.xml	MSVDPAIADTNCTGVTQIASGASAATTNVASAQCGQGVLHYSMVLEGGNDALK	MSVDPAIADTNCTGVTQIAS[290]GASAATTNVASAQCGQGVLHYSMVLEGGNDALK	KDGVRSSR.MSVDPAIADTNCTGVTQIASGASAATTNVASAQCGQGVLHYSMVLEGGNDALK.LAIDNAIS	R	L	53	3	4170.62	5513.55	5513.56	1838.86	1838.86	5511.55	1838.19	205.09	0	93.344	83.258	1	2	0	28	80	471461184	12C(57.0215),20S(203.0794),34C(57.0215)	Mod1: First isotopic peak, Mod2: Unannotated mass-shift 204.0824 (PeakApex: 205.0828)	MSVDPAIADTNCTGVTQIAsGASAATTNVASAQCGQGVLHYSMVLEGGNDALK	M(0.00)S(73.90)V(0.00)D(0.00)P(0.00)A(0.00)I(0.00)A(0.00)D(0.00)T(0.00)N(0.00)C(0.00)T(0.00)G(0.00)V(0.00)T(0.00)Q(0.00)I(0.00)A(0.00)S(83.26)G(0.00)A(0.00)S(79.98)A(0.00)A(0.00)T(0.00)T(0.00)N(0.00)V(0.00)A(0.00)S(55.08)A(0.00)Q(0.00)C(0.00)G(0.00)Q(0.00)G(0.00)V(0.00)L(0.00)H(0.00)Y(0.00)S(38.76)M(0.00)V(0.00)L(0.00)E(0.00)G(0.00)G(0.00)N(0.00)D(0.00)A(0.00)L(0.00)K(0.00)	S20	1	M(0.00)S(0.00)V(0.00)D(0.00)P(0.00)A(0.00)I(0.00)A(0.00)D(0.00)T(0.00)N(0.00)C(0.00)T(0.00)G(0.00)V(0.00)T(0.00)Q(0.00)I(0.00)A(0.00)S(0.00)G(0.00)A(0.00)S(0.00)A(0.00)A(0.00)T(0.00)T(0.00)N(0.00)V(0.00)A(0.00)S(0.00)A(0.00)Q(0.00)C(0.00)G(0.00)Q(0.00)G(0.00)V(0.00)L(0.00)H(0.00)Y(0.00)S(0.00)M(0.00)V(0.00)L(0.00)E(0.00)G(0.00)G(0.00)N(0.00)D(0.00)A(0.00)L(0.00)K(0.00)	M(0)S(0)V(0)D(0)P(0)A(0)I(0)A(0)D(0)T(0)N(0)C(0)T(0)G(0)V(0)T(0)Q(0)I(0)A(0)S(0)G(0)A(0)S(0)A(0)A(0)T(0)T(0)N(0)V(0)A(0)S(0)A(0)Q(0)C(0)G(0)Q(0)G(0)V(0)L(0)H(0)Y(0)S(0)M(0)V(0)L(0)E(0)G(0)G(0)N(0)D(0)A(0)L(0)K(0)	83.259	37	79.9776	36	93.3448	40	0	0	0	0	0	FALSE	IPI:EPA6-SP|NS:P00005|EPA6-SP	IPI:EPA6-SP|NS:P00005|EPA6-SP	IPI:EPA6-SP|NS:P00005|EPA6-SP
241220_NS-10053_CMH_sample60.14246.14246.3	C:\Users\nichollass\Desktop\2024_Dec_CMHSet2\HexNAc_upt070aa\241220_NS_10053_CMH_sample60\interact.pep.xml	MSVDPAIADTNCTGVTQIASGASAATTNVASAQCGQGVLHYSMVLEGGNDALK	M[147]SVDPAIADTNCTGVTQIAS[290]GASAATTNVASAQCGQGVLHYSMVLEGGNDALK	KDGVRSSR.MSVDPAIADTNCTGVTQIASGASAATTNVASAQCGQGVLHYSMVLEGGNDALK.LAIDNAIS	R	L	53	3	4338.39	5529.54	5529.56	1844.19	1844.19	5527.55	1843.52	205.09	0.000908343	14.667	14.637	0.9991	2	0	28	80	1.78752e+06	12C(57.0215),1M(15.9949),20S(203.0794),34C(57.0215)	Mod1: First isotopic peak, Mod2: Unannotated mass-shift 204.0824 (PeakApex: 205.0828)	MSVDPAIADTNCTGVTQIAsGAsAATTNVASAQCGQGVLHYSMVLEGGNDALK	M(0.00)S(10.17)V(0.00)D(0.00)P(0.00)A(0.00)I(0.00)A(0.00)D(0.00)T(0.00)N(0.00)C(0.00)T(0.00)G(0.00)V(0.00)T(0.00)Q(0.00)I(0.00)A(0.00)S(12.58)G(0.00)A(0.00)S(12.58)A(0.00)A(0.00)T(0.00)T(0.00)N(0.00)V(0.00)A(0.00)S(10.69)A(0.00)Q(0.00)C(0.00)G(0.00)Q(0.00)G(0.00)V(0.00)L(0.00)H(0.00)Y(0.00)S(10.69)M(0.00)V(0.00)L(0.00)E(0.00)G(0.00)G(0.00)N(0.00)D(0.00)A(0.00)L(0.00)K(0.00)	S20;S23	2	M(0.00)S(0.00)V(0.00)D(0.00)P(0.00)A(0.00)I(0.00)A(0.00)D(0.00)T(0.00)N(0.00)C(0.00)T(0.00)G(0.00)V(0.00)T(0.00)Q(0.00)I(0.00)A(0.00)S(0.00)G(0.00)A(0.00)S(0.00)A(0.00)A(0.00)T(0.00)T(0.00)N(0.00)V(0.00)A(0.00)S(0.00)A(0.00)Q(0.00)C(0.00)G(0.00)Q(0.00)G(0.00)V(0.00)L(0.00)H(0.00)Y(0.00)S(0.00)M(0.00)V(0.00)L(0.00)E(0.00)G(0.00)G(0.00)N(0.00)D(0.00)A(0.00)L(0.00)K(0.00)	M(0)S(0)V(0)D(0)P(0)A(0)I(0)A(0)D(0)T(0)N(0)C(0)T(0)G(0)V(0)T(0)Q(0)I(0)A(0)S(0)G(0)A(0)S(0)A(0)A(0)T(0)T(0)N(0)V(0)A(0)S(0)A(0)Q(0)C(0)G(0)Q(0)G(0)V(0)L(0)H(0)Y(0)S(0)M(0)V(0)L(0)E(0)G(0)G(0)N(0)D(0)A(0)L(0)K(0)	12.5783	10	10.6933	9	14.6672	11	0	0	0	0	0	FALSE	IPI:EPA6-SP|NS:P00005|EPA6-SP	IPI:EPA6-SP|NS:P00005|EPA6-SP	IPI:EPA6-SP|NS:P00005|EPA6-SP
241220_NS-10053_CMH_sample60.14207.14207.3	C:\Users\nichollass\Desktop\2024_Dec_CMHSet2\HexNAc_upt070aa\241220_NS_10053_CMH_sample60\interact.pep.xml	GFYIAGDPALAYGYAQDQEPDACTGVTQIASGASAATTNVASAQCR	GFYIAGDPALAYGYAQDQEPDACTGVTQIAS[290]GASAATTNVASAQCR	QDIDAIWR.GFYIAGDPALAYGYAQDQEPDACTGVTQIASGASAATTNVASAQCR.GRIRNGAI	R	G	46	3	4325.09	4899.21	4899.22	1634.08	1634.08	4897.21	1633.41	205.086	2.1e-13	54.251	45.78	1	2	0	537	582	0	23C(57.0215),31S(203.0794),45C(57.0215)	Mod1: First isotopic peak, Mod2: Unannotated mass-shift 204.0824 (PeakApex: 205.0828)	GFYIAGDPALAYGYAQDQEPDACTGVTQIAsGASAATTNVASAQCR	G(0.00)F(0.00)Y(0.00)I(0.00)A(0.00)G(0.00)D(0.00)P(0.00)A(0.00)L(0.00)A(0.00)Y(0.00)G(0.00)Y(0.00)A(0.00)Q(0.00)D(0.00)Q(0.00)E(0.00)P(0.00)D(0.00)A(0.00)C(0.00)T(0.00)G(0.00)V(0.00)T(0.00)Q(0.00)I(0.00)A(0.00)S(43.12)G(0.00)A(0.00)S(37.89)A(0.00)A(0.00)T(0.00)T(0.00)N(0.00)V(0.00)A(0.00)S(22.14)A(0.00)Q(0.00)C(0.00)R(0.00)	S31	1	G(0.00)F(0.00)Y(0.00)I(0.00)A(0.00)G(0.00)D(0.00)P(0.00)A(0.00)L(0.00)A(0.00)Y(0.00)G(0.00)Y(0.00)A(0.00)Q(0.00)D(0.00)Q(0.00)E(0.00)P(0.00)D(0.00)A(0.00)C(0.00)T(0.00)G(0.00)V(0.00)T(0.00)Q(0.00)I(0.00)A(0.00)S(0.00)G(0.00)A(0.00)S(0.00)A(0.00)A(0.00)T(0.00)T(0.00)N(0.00)V(0.00)A(0.00)S(0.00)A(0.00)Q(0.00)C(0.00)R(0.00)	G(0)F(0)Y(0)I(0)A(0)G(0)D(0)P(0)A(0)L(0)A(0)Y(0)G(0)Y(0)A(0)Q(0)D(0)Q(0)E(0)P(0)D(0)A(0)C(0)T(0)G(0)V(0)T(0)Q(0)I(0)A(0)S(0)G(0)A(0)S(0)A(0)A(0)T(0)T(0)N(0)V(0)A(0)S(0)A(0)Q(0)C(0)R(0)	43.1199	22	37.8947	20	54.2513	26	0	0	0	0	0	FALSE	IPI:EPA6-SP|NS:P00005|EPA6-SP	IPI:EPA6-SP|NS:P00005|EPA6-SP	IPI:EPA6-SP|NS:P00005|EPA6-SP
241220_NS-10053_CMH_sample60.12958.12958.4	C:\Users\nichollass\Desktop\2024_Dec_CMHSet2\HexNAc_upt070aa\241220_NS_10053_CMH_sample60\interact.pep.xml	LIGHPLPLRLDAITGPEEECTGVTQIASGASAATTNVASAQCGGR	LIGHPLPLRLDAITGPEEECTGVTQIAS[290]GASAATTNVASAQCGGR	EAAGEVER.LIGHPLPLRLDAITGPEEECTGVTQIASGASAATTNVASAQCGGR.LTIIGWPI	R	L	45	4	3937.58	4751.32	4751.34	1188.84	1188.84	4749.33	1188.34	205.085	5.58e-12	52.515	44.486	1	2	1	622	666	3.38343e+06	20C(57.0215),28S(203.0794),42C(57.0215)	Mod1: First isotopic peak, Mod2: Unannotated mass-shift 204.0824 (PeakApex: 205.0828)	LIGHPLPLRLDAITGPEEECTGVTQIAsGASAATTNVASAQCGGR	L(0.00)I(0.00)G(0.00)H(0.00)P(0.00)L(0.00)P(0.00)L(0.00)R(0.00)L(0.00)D(0.00)A(0.00)I(0.00)T(0.00)G(0.00)P(0.00)E(0.00)E(0.00)E(0.00)C(0.00)T(0.00)G(0.00)V(0.00)T(0.00)Q(0.00)I(0.00)A(0.00)S(47.53)G(0.00)A(0.00)S(44.14)A(0.00)A(0.00)T(0.00)T(0.00)N(0.00)V(0.00)A(0.00)S(24.86)A(0.00)Q(0.00)C(0.00)G(0.00)G(0.00)R(0.00)	S28	1	L(0.00)I(0.00)G(0.00)H(0.00)P(0.00)L(0.00)P(0.00)L(0.00)R(0.00)L(0.00)D(0.00)A(0.00)I(0.00)T(0.00)G(0.00)P(0.00)E(0.00)E(0.00)E(0.00)C(0.00)T(0.00)G(0.00)V(0.00)T(0.00)Q(0.00)I(0.00)A(0.00)S(3.51)G(0.00)A(0.00)S(3.51)A(0.00)A(0.00)T(0.00)T(0.00)N(0.00)V(0.00)A(0.00)S(3.51)A(0.00)Q(0.00)C(0.00)G(0.00)G(0.00)R(0.00)	L(0)I(0)G(0)H(0)P(0)L(0)P(0)L(0)R(0)L(0)D(0)A(0)I(0)T(0)G(0)P(0)E(0)E(0)E(0)C(0)T(0)G(0)V(0)T(0)Q(0)I(0)A(0)S(0)G(0)A(0)S(0)A(0)A(0)T(0)T(0)N(0)V(0)A(0)S(0)A(0)Q(0)C(0)G(0)G(0)R(0)	47.5269	22	44.1403	21	52.5153	24	3.50978	0	0	0	0	FALSE	IPI:EPA6-SP|NS:P00005|EPA6-SP	IPI:EPA6-SP|NS:P00005|EPA6-SP	IPI:EPA6-SP|NS:P00005|EPA6-SP
241220_NS-10053_CMH_sample60.15812.15812.4	C:\Users\nichollass\Desktop\2024_Dec_CMHSet2\HexNAc_upt070aa\241220_NS_10053_CMH_sample60\interact.pep.xml	LAIDNALSITSDGLTIRLEGGVEPNCTGVTQIASGASAATTNVASAQCKPVR	LAIDNALS[290]ITSDGLTIRLEGGVEPNCTGVTQIASGASAATTNVASAQCKPVR	EGGNDAIK.LAIDNALSITSDGLTIRLEGGVEPNCTGVTQIASGASAATTNVASAQCKPVR.YSYTRQAR	K	Y	52	4	4878.08	5459.73	5459.74	1365.94	1365.94	5457.74	1365.44	205.085	4.718e-11	44.805	37.495	1	2	2	81	132	0	26C(57.0215),48C(57.0215),8S(203.0794)	Mod1: First isotopic peak, Mod2: Unannotated mass-shift 204.0824 (PeakApex: 205.0828)	LAIDNALsITSDGLTIRLEGGVEPNCTGVTQIASGASAATTNVASAQCKPVR	L(0.00)A(0.00)I(0.00)D(0.00)N(0.00)A(0.00)L(0.00)S(37.50)I(0.00)T(0.00)S(33.43)D(0.00)G(0.00)L(0.00)T(0.00)I(0.00)R(0.00)L(0.00)E(0.00)G(0.00)G(0.00)V(0.00)E(0.00)P(0.00)N(0.00)C(0.00)T(0.00)G(0.00)V(0.00)T(0.00)Q(0.00)I(0.00)A(0.00)S(23.04)G(0.00)A(0.00)S(23.04)A(0.00)A(0.00)T(0.00)T(0.00)N(0.00)V(0.00)A(0.00)S(8.42)A(0.00)Q(0.00)C(0.00)K(0.00)P(0.00)V(0.00)R(0.00)	S8	1	L(0.00)A(0.00)I(0.00)D(0.00)N(0.00)A(0.00)L(0.00)S(0.00)I(0.00)T(0.00)S(0.00)D(0.00)G(0.00)L(0.00)T(0.00)I(0.00)R(0.00)L(0.00)E(0.00)G(0.00)G(0.00)V(0.00)E(0.00)P(0.00)N(0.00)C(0.00)T(0.00)G(0.00)V(0.00)T(0.00)Q(0.00)I(0.00)A(0.00)S(0.00)G(0.00)A(0.00)S(0.00)A(0.00)A(0.00)T(0.00)T(0.00)N(0.00)V(0.00)A(0.00)S(0.00)A(0.00)Q(0.00)C(0.00)K(0.00)P(0.00)V(0.00)R(0.00)	L(0)A(0)I(0)D(0)N(0)A(0)L(0)S(0)I(0)T(0)S(0)D(0)G(0)L(0)T(0)I(0)R(0)L(0)E(0)G(0)G(0)V(0)E(0)P(0)N(0)C(0)T(0)G(0)V(0)T(0)Q(0)I(0)A(0)S(0)G(0)A(0)S(0)A(0)A(0)T(0)T(0)N(0)V(0)A(0)S(0)A(0)Q(0)C(0)K(0)P(0)V(0)R(0)	37.4959	19	33.4324	18	44.8054	22	0	0	0	0	0	FALSE	IPI:EPA6-SP|NS:P00005|EPA6-SP	IPI:EPA6-SP|NS:P00005|EPA6-SP	IPI:EPA6-SP|NS:P00005|EPA6-SP
241220_NS-10053_CMH_sample60.14423.14423.4	C:\Users\nichollass\Desktop\2024_Dec_CMHSet2\HexNAc_upt070aa\241220_NS_10053_CMH_sample60\interact.pep.xml	LAIDNALSITSDGLTIRLEGGVEPNCTGVTQIASGASAATTNVASAQCKPVR	LAIDNALS[290]ITSDGLTIRLEGGVEPNCTGVTQIASGASAATTNVASAQCKPVR	EGGNDAIK.LAIDNALSITSDGLTIRLEGGVEPNCTGVTQIASGASAATTNVASAQCKPVR.YSYTRQAR	K	Y	52	4	4392.83	5459.72	5459.74	1365.94	1365.94	5457.74	1365.44	205.084	3.64544e-09	36.253	31.639	1	2	2	81	132	915166	26C(57.0215),48C(57.0215),8S(203.0794)	Mod1: First isotopic peak, Mod2: Unannotated mass-shift 204.0824 (PeakApex: 205.0828)	LAIDNALsITSDGLTIRLEGGVEPNCTGVTQIASGASAATTNVASAQCKPVR	L(0.00)A(0.00)I(0.00)D(0.00)N(0.00)A(0.00)L(0.00)S(31.64)I(0.00)T(0.00)S(30.91)D(0.00)G(0.00)L(0.00)T(0.00)I(0.00)R(0.00)L(0.00)E(0.00)G(0.00)G(0.00)V(0.00)E(0.00)P(0.00)N(0.00)C(0.00)T(0.00)G(0.00)V(0.00)T(0.00)Q(0.00)I(0.00)A(0.00)S(23.40)G(0.00)A(0.00)S(23.40)A(0.00)A(0.00)T(0.00)T(0.00)N(0.00)V(0.00)A(0.00)S(9.85)A(0.00)Q(0.00)C(0.00)K(0.00)P(0.00)V(0.00)R(0.00)	S8	1	L(0.00)A(0.00)I(0.00)D(0.00)N(0.00)A(0.00)L(0.00)S(0.00)I(0.00)T(0.00)S(0.00)D(0.00)G(0.00)L(0.00)T(0.00)I(0.00)R(0.00)L(0.00)E(0.00)G(0.00)G(0.00)V(0.00)E(0.00)P(0.00)N(0.00)C(0.00)T(0.00)G(0.00)V(0.00)T(0.00)Q(0.00)I(0.00)A(0.00)S(0.00)G(0.00)A(0.00)S(0.00)A(0.00)A(0.00)T(0.00)T(0.00)N(0.00)V(0.00)A(0.00)S(0.00)A(0.00)Q(0.00)C(0.00)K(0.00)P(0.00)V(0.00)R(0.00)	L(0)A(0)I(0)D(0)N(0)A(0)L(0)S(0)I(0)T(0)S(0)D(0)G(0)L(0)T(0)I(0)R(0)L(0)E(0)G(0)G(0)V(0)E(0)P(0)N(0)C(0)T(0)G(0)V(0)T(0)Q(0)I(0)A(0)S(0)G(0)A(0)S(0)A(0)A(0)T(0)T(0)N(0)V(0)A(0)S(0)A(0)Q(0)C(0)K(0)P(0)V(0)R(0)	31.6398	18	30.9137	18	36.2533	20	0	0	0	0	0	FALSE	IPI:EPA6-SP|NS:P00005|EPA6-SP	IPI:EPA6-SP|NS:P00005|EPA6-SP	IPI:EPA6-SP|NS:P00005|EPA6-SP
241220_NS-10053_CMH_sample60.13628.13628.3	C:\Users\nichollass\Desktop\2024_Dec_CMHSet2\HexNAc_upt070aa\241220_NS_10053_CMH_sample60\interact.pep.xml	GFYIAGDPALAYGYAQDQEPDACTGVTQIASGASAATTNVASAQCR	GFYIAGDPALAYGYAQDQEPDACTGVTQIAS[290]GASAATTNVASAQCR	QDIDAIWR.GFYIAGDPALAYGYAQDQEPDACTGVTQIASGASAATTNVASAQCR.GRIRNGAI	R	G	46	3	4138.9	4899.19	4899.21	1634.07	1634.08	4897.21	1633.41	205.083	7e-14	56.225	47.769	1	2	0	537	582	7371767	23C(57.0215),31S(203.0794),45C(57.0215)	Mod1: First isotopic peak, Mod2: Unannotated mass-shift 204.0824 (PeakApex: 205.0828)	GFYIAGDPALAYGYAQDQEPDACTGVTQIAsGASAATTNVASAQCR	G(0.00)F(0.00)Y(0.00)I(0.00)A(0.00)G(0.00)D(0.00)P(0.00)A(0.00)L(0.00)A(0.00)Y(0.00)G(0.00)Y(0.00)A(0.00)Q(0.00)D(0.00)Q(0.00)E(0.00)P(0.00)D(0.00)A(0.00)C(0.00)T(0.00)G(0.00)V(0.00)T(0.00)Q(0.00)I(0.00)A(0.00)S(47.77)G(0.00)A(0.00)S(39.92)A(0.00)A(0.00)T(0.00)T(0.00)N(0.00)V(0.00)A(0.00)S(24.20)A(0.00)Q(0.00)C(0.00)R(0.00)	S31	1	G(0.00)F(0.00)Y(0.00)I(0.00)A(0.00)G(0.00)D(0.00)P(0.00)A(0.00)L(0.00)A(0.00)Y(0.00)G(0.00)Y(0.00)A(0.00)Q(0.00)D(0.00)Q(0.00)E(0.00)P(0.00)D(0.00)A(0.00)C(0.00)T(0.00)G(0.00)V(0.00)T(0.00)Q(0.00)I(0.00)A(0.00)S(0.00)G(0.00)A(0.00)S(0.00)A(0.00)A(0.00)T(0.00)T(0.00)N(0.00)V(0.00)A(0.00)S(0.00)A(0.00)Q(0.00)C(0.00)R(0.00)	G(0)F(0)Y(0)I(0)A(0)G(0)D(0)P(0)A(0)L(0)A(0)Y(0)G(0)Y(0)A(0)Q(0)D(0)Q(0)E(0)P(0)D(0)A(0)C(0)T(0)G(0)V(0)T(0)Q(0)I(0)A(0)S(0)G(0)A(0)S(0)A(0)A(0)T(0)T(0)N(0)V(0)A(0)S(0)A(0)Q(0)C(0)R(0)	47.7699	24	39.9236	21	56.2257	27	0	0	0	0	0	FALSE	IPI:EPA6-SP|NS:P00005|EPA6-SP	IPI:EPA6-SP|NS:P00005|EPA6-SP	IPI:EPA6-SP|NS:P00005|EPA6-SP
241220_NS-10053_CMH_sample60.13839.13839.4	C:\Users\nichollass\Desktop\2024_Dec_CMHSet2\HexNAc_upt070aa\241220_NS_10053_CMH_sample60\interact.pep.xml	LIGHPLPLRLDAITGPEEECTGVTQIASGASAATTNVASAQCGGR	LIGHPLPLRLDAITGPEEECTGVTQIAS[290]GASAATTNVASAQCGGR	EAAGEVER.LIGHPLPLRLDAITGPEEECTGVTQIASGASAATTNVASAQCGGR.LTIIGWPI	R	L	45	4	4205.82	4751.33	4751.34	1188.84	1188.84	4749.33	1188.34	205.083	3.88e-12	53.144	47.294	1	2	1	622	666	4850225	20C(57.0215),28S(203.0794),42C(57.0215)	Mod1: First isotopic peak, Mod2: Unannotated mass-shift 204.0824 (PeakApex: 205.0828)	LIGHPLPLRLDAITGPEEECTGVTQIAsGASAATTNVASAQCGGR	L(0.00)I(0.00)G(0.00)H(0.00)P(0.00)L(0.00)P(0.00)L(0.00)R(0.00)L(0.00)D(0.00)A(0.00)I(0.00)T(0.00)G(0.00)P(0.00)E(0.00)E(0.00)E(0.00)C(0.00)T(0.00)G(0.00)V(0.00)T(0.00)Q(0.00)I(0.00)A(0.00)S(50.22)G(0.00)A(0.00)S(41.84)A(0.00)A(0.00)T(0.00)T(0.00)N(0.00)V(0.00)A(0.00)S(22.41)A(0.00)Q(0.00)C(0.00)G(0.00)G(0.00)R(0.00)	S28	1	L(0.00)I(0.00)G(0.00)H(0.00)P(0.00)L(0.00)P(0.00)L(0.00)R(0.00)L(0.00)D(0.00)A(0.00)I(0.00)T(0.00)G(0.00)P(0.00)E(0.00)E(0.00)E(0.00)C(0.00)T(0.00)G(0.00)V(0.00)T(0.00)Q(0.00)I(0.00)A(0.00)S(2.56)G(0.00)A(0.00)S(2.56)A(0.00)A(0.00)T(0.00)T(0.00)N(0.00)V(0.00)A(0.00)S(2.56)A(0.00)Q(0.00)C(0.00)G(0.00)G(0.00)R(0.00)	L(0)I(0)G(0)H(0)P(0)L(0)P(0)L(0)R(0)L(0)D(0)A(0)I(0)T(0)G(0)P(0)E(0)E(0)E(0)C(0)T(0)G(0)V(0)T(0)Q(0)I(0)A(0)S(0)G(0)A(0)S(0)A(0)A(0)T(0)T(0)N(0)V(0)A(0)S(0)A(0)Q(0)C(0)G(0)G(0)R(0)	50.2228	23	41.8447	20	53.1447	24	2.55885	0	0	0	0	FALSE	IPI:EPA6-SP|NS:P00005|EPA6-SP	IPI:EPA6-SP|NS:P00005|EPA6-SP	IPI:EPA6-SP|NS:P00005|EPA6-SP
241220_NS-10053_CMH_sample60.15065.15065.4	C:\Users\nichollass\Desktop\2024_Dec_CMHSet2\HexNAc_upt070aa\241220_NS_10053_CMH_sample60\interact.pep.xml	LAIDNALSITSDGLTIRLEGGVEPNCTGVTQIASGASAATTNVASAQCKPVR	LAIDNALS[290]ITSDGLTIRLEGGVEPNCTGVTQIASGASAATTNVASAQCKPVR	EGGNDAIK.LAIDNALSITSDGLTIRLEGGVEPNCTGVTQIASGASAATTNVASAQCKPVR.YSYTRQAR	K	Y	52	4	4613.58	5459.71	5459.74	1365.94	1365.94	5457.74	1365.44	205.083	9.67164e-09	33.558	29.014	1	2	2	81	132	1.63877e+06	26C(57.0215),48C(57.0215),8S(203.0794)	Mod1: First isotopic peak, Mod2: Unannotated mass-shift 204.0824 (PeakApex: 205.0828)	LAIDNALsITSDGLTIRLEGGVEPNCTGVTQIASGASAATTNVASAQCKPVR	L(0.00)A(0.00)I(0.00)D(0.00)N(0.00)A(0.00)L(0.00)S(29.01)I(0.00)T(0.00)S(26.47)D(0.00)G(0.00)L(0.00)T(0.00)I(0.00)R(0.00)L(0.00)E(0.00)G(0.00)G(0.00)V(0.00)E(0.00)P(0.00)N(0.00)C(0.00)T(0.00)G(0.00)V(0.00)T(0.00)Q(0.00)I(0.00)A(0.00)S(23.48)G(0.00)A(0.00)S(23.48)A(0.00)A(0.00)T(0.00)T(0.00)N(0.00)V(0.00)A(0.00)S(12.80)A(0.00)Q(0.00)C(0.00)K(0.00)P(0.00)V(0.00)R(0.00)	S8	1	L(0.00)A(0.00)I(0.00)D(0.00)N(0.00)A(0.00)L(0.00)S(0.00)I(0.00)T(0.00)S(0.00)D(0.00)G(0.00)L(0.00)T(0.00)I(0.00)R(0.00)L(0.00)E(0.00)G(0.00)G(0.00)V(0.00)E(0.00)P(0.00)N(0.00)C(0.00)T(0.00)G(0.00)V(0.00)T(0.00)Q(0.00)I(0.00)A(0.00)S(0.00)G(0.00)A(0.00)S(0.00)A(0.00)A(0.00)T(0.00)T(0.00)N(0.00)V(0.00)A(0.00)S(0.00)A(0.00)Q(0.00)C(0.00)K(0.00)P(0.00)V(0.00)R(0.00)	L(0)A(0)I(0)D(0)N(0)A(0)L(0)S(0)I(0)T(0)S(0)D(0)G(0)L(0)T(0)I(0)R(0)L(0)E(0)G(0)G(0)V(0)E(0)P(0)N(0)C(0)T(0)G(0)V(0)T(0)Q(0)I(0)A(0)S(0)G(0)A(0)S(0)A(0)A(0)T(0)T(0)N(0)V(0)A(0)S(0)A(0)Q(0)C(0)K(0)P(0)V(0)R(0)	29.0149	17	26.4712	16	33.5586	19	0	0	0	0	0	FALSE	IPI:EPA6-SP|NS:P00005|EPA6-SP	IPI:EPA6-SP|NS:P00005|EPA6-SP	IPI:EPA6-SP|NS:P00005|EPA6-SP
241220_NS-10053_CMH_sample60.16407.16407.4	C:\Users\nichollass\Desktop\2024_Dec_CMHSet2\HexNAc_upt070aa\241220_NS_10053_CMH_sample60\interact.pep.xml	MSVDPAIADTNCTGVTQIASGASAATTNVASAQCGQGVLHYSMVLEGGNDALK	MSVDPAIADTNCTGVTQIAS[290]GASAATTNVASAQCGQGVLHYSMVLEGGNDALK	KDGVRSSR.MSVDPAIADTNCTGVTQIASGASAATTNVASAQCGQGVLHYSMVLEGGNDALK.LAIDNAIS	R	L	53	4	5093.22	5513.54	5513.56	1379.39	1379.4	5511.55	1378.9	205.083	4.98e-12	49.71	41.965	1	2	0	28	80	5074604	12C(57.0215),20S(203.0794),34C(57.0215)	Mod1: First isotopic peak, Mod2: Unannotated mass-shift 204.0824 (PeakApex: 205.0828)	MSVDPAIADTNCTGVTQIAsGAsAATTNVASAQCGQGVLHYSMVLEGGNDALK	M(0.00)S(37.57)V(0.00)D(0.00)P(0.00)A(0.00)I(0.00)A(0.00)D(0.00)T(0.00)N(0.00)C(0.00)T(0.00)G(0.00)V(0.00)T(0.00)Q(0.00)I(0.00)A(0.00)S(41.97)G(0.00)A(0.00)S(41.97)A(0.00)A(0.00)T(0.00)T(0.00)N(0.00)V(0.00)A(0.00)S(28.28)A(0.00)Q(0.00)C(0.00)G(0.00)Q(0.00)G(0.00)V(0.00)L(0.00)H(0.00)Y(0.00)S(23.83)M(0.00)V(0.00)L(0.00)E(0.00)G(0.00)G(0.00)N(0.00)D(0.00)A(0.00)L(0.00)K(0.00)	S20;S23	2	M(0.00)S(0.00)V(0.00)D(0.00)P(0.00)A(0.00)I(0.00)A(0.00)D(0.00)T(0.00)N(0.00)C(0.00)T(0.00)G(0.00)V(0.00)T(0.00)Q(0.00)I(0.00)A(0.00)S(0.00)G(0.00)A(0.00)S(0.00)A(0.00)A(0.00)T(0.00)T(0.00)N(0.00)V(0.00)A(0.00)S(0.00)A(0.00)Q(0.00)C(0.00)G(0.00)Q(0.00)G(0.00)V(0.00)L(0.00)H(0.00)Y(0.00)S(0.00)M(0.00)V(0.00)L(0.00)E(0.00)G(0.00)G(0.00)N(0.00)D(0.00)A(0.00)L(0.00)K(0.00)	M(0)S(0)V(0)D(0)P(0)A(0)I(0)A(0)D(0)T(0)N(0)C(0)T(0)G(0)V(0)T(0)Q(0)I(0)A(0)S(0)G(0)A(0)S(0)A(0)A(0)T(0)T(0)N(0)V(0)A(0)S(0)A(0)Q(0)C(0)G(0)Q(0)G(0)V(0)L(0)H(0)Y(0)S(0)M(0)V(0)L(0)E(0)G(0)G(0)N(0)D(0)A(0)L(0)K(0)	41.9658	21	37.5737	17	49.7102	24	0	0	0	0	0	FALSE	IPI:EPA6-SP|NS:P00005|EPA6-SP	IPI:EPA6-SP|NS:P00005|EPA6-SP	IPI:EPA6-SP|NS:P00005|EPA6-SP
241220_NS-10053_CMH_sample60.12510.12510.4	C:\Users\nichollass\Desktop\2024_Dec_CMHSet2\HexNAc_upt070aa\241220_NS_10053_CMH_sample60\interact.pep.xml	LAIDNALSITSDGLTIRLEGGVEPNCTGVTQIASGASAATTNVASAQCKPVR	LAIDNALS[290]ITSDGLTIRLEGGVEPNCTGVTQIASGASAATTNVASAQCKPVR	EGGNDAIK.LAIDNALSITSDGLTIRLEGGVEPNCTGVTQIASGASAATTNVASAQCKPVR.YSYTRQAR	K	Y	52	4	3807.41	5459.73	5459.74	1365.94	1365.94	5457.74	1365.44	205.083	0	80.789	66.275	1	2	2	81	132	20079026	26C(57.0215),48C(57.0215),8S(203.0794)	Mod1: First isotopic peak, Mod2: Unannotated mass-shift 204.0824 (PeakApex: 205.0828)	LAIDNALsITSDGLTIRLEGGVEPNCTGVTQIASGASAATTNVASAQCKPVR	L(0.00)A(0.00)I(0.00)D(0.00)N(0.00)A(0.00)L(0.00)S(66.28)I(0.00)T(0.00)S(64.05)D(0.00)G(0.00)L(0.00)T(0.00)I(0.00)R(0.00)L(0.00)E(0.00)G(0.00)G(0.00)V(0.00)E(0.00)P(0.00)N(0.00)C(0.00)T(0.00)G(0.00)V(0.00)T(0.00)Q(0.00)I(0.00)A(0.00)S(50.37)G(0.00)A(0.00)S(44.94)A(0.00)A(0.00)T(0.00)T(0.00)N(0.00)V(0.00)A(0.00)S(28.14)A(0.00)Q(0.00)C(0.00)K(0.00)P(0.00)V(0.00)R(0.00)	S8	1	L(0.00)A(0.00)I(0.00)D(0.00)N(0.00)A(0.00)L(0.00)S(0.00)I(0.00)T(0.00)S(0.00)D(0.00)G(0.00)L(0.00)T(0.00)I(0.00)R(0.00)L(0.00)E(0.00)G(0.00)G(0.00)V(0.00)E(0.00)P(0.00)N(0.00)C(0.00)T(0.00)G(0.00)V(0.00)T(0.00)Q(0.00)I(0.00)A(0.00)S(0.00)G(0.00)A(0.00)S(0.00)A(0.00)A(0.00)T(0.00)T(0.00)N(0.00)V(0.00)A(0.00)S(0.00)A(0.00)Q(0.00)C(0.00)K(0.00)P(0.00)V(0.00)R(0.00)	L(0)A(0)I(0)D(0)N(0)A(0)L(0)S(0)I(0)T(0)S(0)D(0)G(0)L(0)T(0)I(0)R(0)L(0)E(0)G(0)G(0)V(0)E(0)P(0)N(0)C(0)T(0)G(0)V(0)T(0)Q(0)I(0)A(0)S(0)G(0)A(0)S(0)A(0)A(0)T(0)T(0)N(0)V(0)A(0)S(0)A(0)Q(0)C(0)K(0)P(0)V(0)R(0)	66.2758	30	64.0546	30	80.7895	36	0	0	0	0	0	FALSE	IPI:EPA6-SP|NS:P00005|EPA6-SP	IPI:EPA6-SP|NS:P00005|EPA6-SP	IPI:EPA6-SP|NS:P00005|EPA6-SP
241220_NS-10053_CMH_sample60.15410.15410.4	C:\Users\nichollass\Desktop\2024_Dec_CMHSet2\HexNAc_upt070aa\241220_NS_10053_CMH_sample60\interact.pep.xml	MSVDPAIADTNCTGVTQIASGASAATTNVASAQCGQGVLHYSMVLEGGNDALK	MSVDPAIADTNCTGVTQIAS[290]GASAATTNVASAQCGQGVLHYSMVLEGGNDALK	KDGVRSSR.MSVDPAIADTNCTGVTQIASGASAATTNVASAQCGQGVLHYSMVLEGGNDALK.LAIDNAIS	R	L	53	4	4732	5513.52	5513.56	1379.39	1379.4	5511.55	1378.9	205.083	4.7e-13	54.817	48.716	1	2	0	28	80	2.21861e+06	12C(57.0215),20S(203.0794),34C(57.0215)	Mod1: First isotopic peak, Mod2: Unannotated mass-shift 204.0824 (PeakApex: 205.0828)	MSVDPAIADTNCTGVTQIAsGASAATTNVASAQCGQGVLHYSMVLEGGNDALK	M(0.00)S(46.64)V(0.00)D(0.00)P(0.00)A(0.00)I(0.00)A(0.00)D(0.00)T(0.00)N(0.00)C(0.00)T(0.00)G(0.00)V(0.00)T(0.00)Q(0.00)I(0.00)A(0.00)S(51.78)G(0.00)A(0.00)S(48.79)A(0.00)A(0.00)T(0.00)T(0.00)N(0.00)V(0.00)A(0.00)S(32.00)A(0.00)Q(0.00)C(0.00)G(0.00)Q(0.00)G(0.00)V(0.00)L(0.00)H(0.00)Y(0.00)S(24.63)M(0.00)V(0.00)L(0.00)E(0.00)G(0.00)G(0.00)N(0.00)D(0.00)A(0.00)L(0.00)K(0.00)	S20	1	M(0.00)S(2.05)V(0.00)D(0.00)P(0.00)A(0.00)I(0.00)A(0.00)D(0.00)T(0.00)N(0.00)C(0.00)T(0.00)G(0.00)V(0.00)T(0.00)Q(0.00)I(0.00)A(0.00)S(2.05)G(0.00)A(0.00)S(2.05)A(0.00)A(0.00)T(0.00)T(0.00)N(0.00)V(0.00)A(0.00)S(2.05)A(0.00)Q(0.00)C(0.00)G(0.00)Q(0.00)G(0.00)V(0.00)L(0.00)H(0.00)Y(0.00)S(2.05)M(0.00)V(0.00)L(0.00)E(0.00)G(0.00)G(0.00)N(0.00)D(0.00)A(0.00)L(0.00)K(0.00)	M(0)S(0)V(0)D(0)P(0)A(0)I(0)A(0)D(0)T(0)N(0)C(0)T(0)G(0)V(0)T(0)Q(0)I(0)A(0)S(0)G(0)A(0)S(0)A(0)A(0)T(0)T(0)N(0)V(0)A(0)S(0)A(0)Q(0)C(0)G(0)Q(0)G(0)V(0)L(0)H(0)Y(0)S(0)M(0)V(0)L(0)E(0)G(0)G(0)N(0)D(0)A(0)L(0)K(0)	51.7776	23	48.7855	22	54.8177	24	2.05451	0	0	0	0	FALSE	IPI:EPA6-SP|NS:P00005|EPA6-SP	IPI:EPA6-SP|NS:P00005|EPA6-SP	IPI:EPA6-SP|NS:P00005|EPA6-SP
241220_NS-10053_CMH_sample60.12304.12304.3	C:\Users\nichollass\Desktop\2024_Dec_CMHSet2\HexNAc_upt070aa\241220_NS_10053_CMH_sample60\interact.pep.xml	GFYIAGDPALAYGYAQDQEPDACTGVTQIASGASAATTNVASAQCR	GFYIAGDPALAYGYAQDQEPDACTGVTQIAS[290]GASAATTNVASAQCR	QDIDAIWR.GFYIAGDPALAYGYAQDQEPDACTGVTQIASGASAATTNVASAQCR.GRIRNGAI	R	G	46	3	3762.02	4899.19	4899.21	1634.07	1634.08	4897.21	1633.41	205.082	0	103.545	75.966	1	2	0	537	582	0	23C(57.0215),31S(203.0794),45C(57.0215)	Mod1: First isotopic peak, Mod2: Unannotated mass-shift 204.0824 (PeakApex: 205.0828)	GFYIAGDPALAYGYAQDQEPDACTGVTQIAsGASAATTNVASAQCR	G(0.00)F(0.00)Y(0.00)I(0.00)A(0.00)G(0.00)D(0.00)P(0.00)A(0.00)L(0.00)A(0.00)Y(0.00)G(0.00)Y(0.00)A(0.00)Q(0.00)D(0.00)Q(0.00)E(0.00)P(0.00)D(0.00)A(0.00)C(0.00)T(0.00)G(0.00)V(0.00)T(0.00)Q(0.00)I(0.00)A(0.00)S(64.71)G(0.00)A(0.00)S(59.74)A(0.00)A(0.00)T(0.00)T(0.00)N(0.00)V(0.00)A(0.00)S(46.86)A(0.00)Q(0.00)C(0.00)R(0.00)	S31	1	G(0.00)F(0.00)Y(0.00)I(0.00)A(0.00)G(0.00)D(0.00)P(0.00)A(0.00)L(0.00)A(0.00)Y(0.00)G(0.00)Y(0.00)A(0.00)Q(0.00)D(0.00)Q(0.00)E(0.00)P(0.00)D(0.00)A(0.00)C(0.00)T(0.00)G(0.00)V(0.00)T(0.00)Q(0.00)I(0.00)A(0.00)S(0.00)G(0.00)A(0.00)S(0.00)A(0.00)A(0.00)T(0.00)T(0.00)N(0.00)V(0.00)A(0.00)S(0.00)A(0.00)Q(0.00)C(0.00)R(0.00)	G(0)F(0)Y(0)I(0)A(0)G(0)D(0)P(0)A(0)L(0)A(0)Y(0)G(0)Y(0)A(0)Q(0)D(0)Q(0)E(0)P(0)D(0)A(0)C(0)T(0)G(0)V(0)T(0)Q(0)I(0)A(0)S(0)G(0)A(0)S(0)A(0)A(0)T(0)T(0)N(0)V(0)A(0)S(0)A(0)Q(0)C(0)R(0)	64.7133	30	59.7404	28	103.546	43	0	0	0	0	0	FALSE	IPI:EPA6-SP|NS:P00005|EPA6-SP	IPI:EPA6-SP|NS:P00005|EPA6-SP	IPI:EPA6-SP|NS:P00005|EPA6-SP
241220_NS-10053_CMH_sample60.07522.07522.3	C:\Users\nichollass\Desktop\2024_Dec_CMHSet2\HexNAc_upt070aa\241220_NS_10053_CMH_sample60\interact.pep.xml	LEGGVEPNCTGVTQIASGASAATTNVASAQCKPVR	LEGGVEPNCTGVTQIAS[290]GASAATTNVASAQCKPVR	TSDGITIR.LEGGVEPNCTGVTQIASGASAATTNVASAQCKPVR.YSYTRQAR	R	Y	35	3	2601.66	3705.76	3705.78	1236.26	1236.27	3703.78	1235.6	205.081	0	68.801	43.238	1	2	1	98	132	84663432	17S(203.0794),31C(57.0215),9C(57.0215)	Mod1: First isotopic peak, Mod2: Unannotated mass-shift 204.0824 (PeakApex: 205.0828)	LEGGVEPNCTGVTQIAsGASAATTNVASAQCKPVR	L(0.00)E(0.00)G(0.00)G(0.00)V(0.00)E(0.00)P(0.00)N(0.00)C(0.00)T(0.00)G(0.00)V(0.00)T(0.00)Q(0.00)I(0.00)A(0.00)S(41.25)G(0.00)A(0.00)S(35.72)A(0.00)A(0.00)T(0.00)T(0.00)N(0.00)V(0.00)A(0.00)S(16.28)A(0.00)Q(0.00)C(0.00)K(0.00)P(0.00)V(0.00)R(0.00)	S17	1	L(0.00)E(0.00)G(0.00)G(0.00)V(0.00)E(0.00)P(0.00)N(0.00)C(0.00)T(0.00)G(0.00)V(0.00)T(0.00)Q(0.00)I(0.00)A(0.00)S(0.00)G(0.00)A(0.00)S(0.00)A(0.00)A(0.00)T(0.00)T(0.00)N(0.00)V(0.00)A(0.00)S(0.00)A(0.00)Q(0.00)C(0.00)K(0.00)P(0.00)V(0.00)R(0.00)	L(0)E(0)G(0)G(0)V(0)E(0)P(0)N(0)C(0)T(0)G(0)V(0)T(0)Q(0)I(0)A(0)S(0)G(0)A(0)S(0)A(0)A(0)T(0)T(0)N(0)V(0)A(0)S(0)A(0)Q(0)C(0)K(0)P(0)V(0)R(0)	41.2477	22	35.7204	20	68.8016	31	0	0	0	0	0	FALSE	IPI:EPA6-SP|NS:P00005|EPA6-SP	IPI:EPA6-SP|NS:P00005|EPA6-SP	IPI:EPA6-SP|NS:P00005|EPA6-SP
241220_NS-10053_CMH_sample60.14607.14607.3	C:\Users\nichollass\Desktop\2024_Dec_CMHSet2\HexNAc_upt070aa\241220_NS_10053_CMH_sample60\interact.pep.xml	MSVDPAIADTNCTGVTQIASGASAATTNVASAQCGQGVLHYSMVLEGGNDALK	MSVDPAIADTNCTGVTQIAS[290]GASAATTNVASAQCGQGVLHYSMVLEGGNDALK	KDGVRSSR.MSVDPAIADTNCTGVTQIASGASAATTNVASAQCGQGVLHYSMVLEGGNDALK.LAIDNAIS	R	L	53	3	4458.41	5512.54	5512.56	1838.52	1838.53	5511.55	1838.19	204.089	0	80.937	71.195	1	2	0	28	80	0	12C(57.0215),20S(203.0794),34C(57.0215)	Mod1: Unannotated mass-shift 204.0824 (PeakApex: 204.0824)	MSVDPAIADTNCTGVTQIAsGAsAATTNVASAQCGQGVLHYSMVLEGGNDALK	M(0.00)S(63.85)V(0.00)D(0.00)P(0.00)A(0.00)I(0.00)A(0.00)D(0.00)T(0.00)N(0.00)C(0.00)T(0.00)G(0.00)V(0.00)T(0.00)Q(0.00)I(0.00)A(0.00)S(71.20)G(0.00)A(0.00)S(71.20)A(0.00)A(0.00)T(0.00)T(0.00)N(0.00)V(0.00)A(0.00)S(52.82)A(0.00)Q(0.00)C(0.00)G(0.00)Q(0.00)G(0.00)V(0.00)L(0.00)H(0.00)Y(0.00)S(36.58)M(0.00)V(0.00)L(0.00)E(0.00)G(0.00)G(0.00)N(0.00)D(0.00)A(0.00)L(0.00)K(0.00)	S20;S23	2	M(0.00)S(0.00)V(0.00)D(0.00)P(0.00)A(0.00)I(0.00)A(0.00)D(0.00)T(0.00)N(0.00)C(0.00)T(0.00)G(0.00)V(0.00)T(0.00)Q(0.00)I(0.00)A(0.00)S(0.00)G(0.00)A(0.00)S(0.00)A(0.00)A(0.00)T(0.00)T(0.00)N(0.00)V(0.00)A(0.00)S(0.00)A(0.00)Q(0.00)C(0.00)G(0.00)Q(0.00)G(0.00)V(0.00)L(0.00)H(0.00)Y(0.00)S(0.00)M(0.00)V(0.00)L(0.00)E(0.00)G(0.00)G(0.00)N(0.00)D(0.00)A(0.00)L(0.00)K(0.00)	M(0)S(0)V(0)D(0)P(0)A(0)I(0)A(0)D(0)T(0)N(0)C(0)T(0)G(0)V(0)T(0)Q(0)I(0)A(0)S(0)G(0)A(0)S(0)A(0)A(0)T(0)T(0)N(0)V(0)A(0)S(0)A(0)Q(0)C(0)G(0)Q(0)G(0)V(0)L(0)H(0)Y(0)S(0)M(0)V(0)L(0)E(0)G(0)G(0)N(0)D(0)A(0)L(0)K(0)	71.1951	33	63.848	26	80.937	36	0	0	0	0	0	FALSE	IPI:EPA6-SP|NS:P00005|EPA6-SP	IPI:EPA6-SP|NS:P00005|EPA6-SP	IPI:EPA6-SP|NS:P00005|EPA6-SP
241220_NS-10053_CMH_sample60.14351.14351.3	C:\Users\nichollass\Desktop\2024_Dec_CMHSet2\HexNAc_upt070aa\241220_NS_10053_CMH_sample60\interact.pep.xml	MSVDPAIADTNCTGVTQIASGASAATTNVASAQCGQGVLHYSMVLEGGNDALK	MSVDPAIADTNCTGVTQIAS[290]GASAATTNVASAQCGQGVLHYSMVLEGGNDALK	KDGVRSSR.MSVDPAIADTNCTGVTQIASGASAATTNVASAQCGQGVLHYSMVLEGGNDALK.LAIDNAIS	R	L	53	3	4369.61	5512.54	5512.56	1838.52	1838.53	5511.55	1838.19	204.087	0	64.372	58.074	1	2	0	28	80	0	12C(57.0215),20S(203.0794),34C(57.0215)	Mod1: Unannotated mass-shift 204.0824 (PeakApex: 204.0824)	MSVDPAIADTNCTGVTQIAsGAsAATTNVASAQCGQGVLHYSMVLEGGNDALK	M(0.00)S(54.01)V(0.00)D(0.00)P(0.00)A(0.00)I(0.00)A(0.00)D(0.00)T(0.00)N(0.00)C(0.00)T(0.00)G(0.00)V(0.00)T(0.00)Q(0.00)I(0.00)A(0.00)S(58.07)G(0.00)A(0.00)S(58.07)A(0.00)A(0.00)T(0.00)T(0.00)N(0.00)V(0.00)A(0.00)S(40.26)A(0.00)Q(0.00)C(0.00)G(0.00)Q(0.00)G(0.00)V(0.00)L(0.00)H(0.00)Y(0.00)S(24.85)M(0.00)V(0.00)L(0.00)E(0.00)G(0.00)G(0.00)N(0.00)D(0.00)A(0.00)L(0.00)K(0.00)	S20;S23	2	M(0.00)S(0.00)V(0.00)D(0.00)P(0.00)A(0.00)I(0.00)A(0.00)D(0.00)T(0.00)N(0.00)C(0.00)T(0.00)G(0.00)V(0.00)T(0.00)Q(0.00)I(0.00)A(0.00)S(0.00)G(0.00)A(0.00)S(0.00)A(0.00)A(0.00)T(0.00)T(0.00)N(0.00)V(0.00)A(0.00)S(0.00)A(0.00)Q(0.00)C(0.00)G(0.00)Q(0.00)G(0.00)V(0.00)L(0.00)H(0.00)Y(0.00)S(0.00)M(0.00)V(0.00)L(0.00)E(0.00)G(0.00)G(0.00)N(0.00)D(0.00)A(0.00)L(0.00)K(0.00)	M(0)S(0)V(0)D(0)P(0)A(0)I(0)A(0)D(0)T(0)N(0)C(0)T(0)G(0)V(0)T(0)Q(0)I(0)A(0)S(0)G(0)A(0)S(0)A(0)A(0)T(0)T(0)N(0)V(0)A(0)S(0)A(0)Q(0)C(0)G(0)Q(0)G(0)V(0)L(0)H(0)Y(0)S(0)M(0)V(0)L(0)E(0)G(0)G(0)N(0)D(0)A(0)L(0)K(0)	58.0745	28	54.0143	23	64.3721	30	0	0	0	0	0	FALSE	IPI:EPA6-SP|NS:P00005|EPA6-SP	IPI:EPA6-SP|NS:P00005|EPA6-SP	IPI:EPA6-SP|NS:P00005|EPA6-SP
241220_NS-10053_CMH_sample60.15326.15326.3	C:\Users\nichollass\Desktop\2024_Dec_CMHSet2\HexNAc_upt070aa\241220_NS_10053_CMH_sample60\interact.pep.xml	MSVDPAIADTNCTGVTQIASGASAATTNVASAQCGQGVLHYSMVLEGGNDALK	MSVDPAIADTNCTGVTQIAS[290]GASAATTNVASAQCGQGVLHYSMVLEGGNDALK	KDGVRSSR.MSVDPAIADTNCTGVTQIASGASAATTNVASAQCGQGVLHYSMVLEGGNDALK.LAIDNAIS	R	L	53	3	4701.84	5512.54	5512.56	1838.52	1838.53	5511.55	1838.19	204.085	0	82.717	72.757	1	2	0	28	80	0	12C(57.0215),20S(203.0794),34C(57.0215)	Mod1: Unannotated mass-shift 204.0824 (PeakApex: 204.0824)	MSVDPAIADTNCTGVTQIAsGASAATTNVASAQCGQGVLHYSMVLEGGNDALK	M(0.00)S(70.38)V(0.00)D(0.00)P(0.00)A(0.00)I(0.00)A(0.00)D(0.00)T(0.00)N(0.00)C(0.00)T(0.00)G(0.00)V(0.00)T(0.00)Q(0.00)I(0.00)A(0.00)S(72.76)G(0.00)A(0.00)S(69.51)A(0.00)A(0.00)T(0.00)T(0.00)N(0.00)V(0.00)A(0.00)S(45.05)A(0.00)Q(0.00)C(0.00)G(0.00)Q(0.00)G(0.00)V(0.00)L(0.00)H(0.00)Y(0.00)S(29.19)M(0.00)V(0.00)L(0.00)E(0.00)G(0.00)G(0.00)N(0.00)D(0.00)A(0.00)L(0.00)K(0.00)	S20	1	M(0.00)S(0.00)V(0.00)D(0.00)P(0.00)A(0.00)I(0.00)A(0.00)D(0.00)T(0.00)N(0.00)C(0.00)T(0.00)G(0.00)V(0.00)T(0.00)Q(0.00)I(0.00)A(0.00)S(0.00)G(0.00)A(0.00)S(0.00)A(0.00)A(0.00)T(0.00)T(0.00)N(0.00)V(0.00)A(0.00)S(0.00)A(0.00)Q(0.00)C(0.00)G(0.00)Q(0.00)G(0.00)V(0.00)L(0.00)H(0.00)Y(0.00)S(0.00)M(0.00)V(0.00)L(0.00)E(0.00)G(0.00)G(0.00)N(0.00)D(0.00)A(0.00)L(0.00)K(0.00)	M(0)S(0)V(0)D(0)P(0)A(0)I(0)A(0)D(0)T(0)N(0)C(0)T(0)G(0)V(0)T(0)Q(0)I(0)A(0)S(0)G(0)A(0)S(0)A(0)A(0)T(0)T(0)N(0)V(0)A(0)S(0)A(0)Q(0)C(0)G(0)Q(0)G(0)V(0)L(0)H(0)Y(0)S(0)M(0)V(0)L(0)E(0)G(0)G(0)N(0)D(0)A(0)L(0)K(0)	72.7577	33	70.3796	28	82.7178	36	0	0	0	0	0	FALSE	IPI:EPA6-SP|NS:P00005|EPA6-SP	IPI:EPA6-SP|NS:P00005|EPA6-SP	IPI:EPA6-SP|NS:P00005|EPA6-SP
241220_NS-10053_CMH_sample60.14613.14613.3	C:\Users\nichollass\Desktop\2024_Dec_CMHSet2\HexNAc_upt070aa\241220_NS_10053_CMH_sample60\interact.pep.xml	GFYIAGDPALAYGYAQDQEPDACTGVTQIASGASAATTNVASAQCR	GFYIAGDPALAYGYAQDQEPDACTGVTQIAS[290]GASAATTNVASAQCR	QDIDAIWR.GFYIAGDPALAYGYAQDQEPDACTGVTQIASGASAATTNVASAQCR.GRIRNGAI	R	G	46	3	4460.36	4898.21	4898.21	1633.75	1633.75	4897.21	1633.41	204.085	7.74e-12	48.944	40.691	1	2	0	537	582	6.63567e+06	23C(57.0215),31S(203.0794),45C(57.0215)	Mod1: Unannotated mass-shift 204.0824 (PeakApex: 204.0824)	GFYIAGDPALAYGYAQDQEPDACTGVTQIAsGASAATTNVASAQCR	G(0.00)F(0.00)Y(0.00)I(0.00)A(0.00)G(0.00)D(0.00)P(0.00)A(0.00)L(0.00)A(0.00)Y(0.00)G(0.00)Y(0.00)A(0.00)Q(0.00)D(0.00)Q(0.00)E(0.00)P(0.00)D(0.00)A(0.00)C(0.00)T(0.00)G(0.00)V(0.00)T(0.00)Q(0.00)I(0.00)A(0.00)S(40.69)G(0.00)A(0.00)S(35.50)A(0.00)A(0.00)T(0.00)T(0.00)N(0.00)V(0.00)A(0.00)S(19.67)A(0.00)Q(0.00)C(0.00)R(0.00)	S31	1	G(0.00)F(0.00)Y(0.00)I(0.00)A(0.00)G(0.00)D(0.00)P(0.00)A(0.00)L(0.00)A(0.00)Y(0.00)G(0.00)Y(0.00)A(0.00)Q(0.00)D(0.00)Q(0.00)E(0.00)P(0.00)D(0.00)A(0.00)C(0.00)T(0.00)G(0.00)V(0.00)T(0.00)Q(0.00)I(0.00)A(0.00)S(0.00)G(0.00)A(0.00)S(0.00)A(0.00)A(0.00)T(0.00)T(0.00)N(0.00)V(0.00)A(0.00)S(0.00)A(0.00)Q(0.00)C(0.00)R(0.00)	G(0)F(0)Y(0)I(0)A(0)G(0)D(0)P(0)A(0)L(0)A(0)Y(0)G(0)Y(0)A(0)Q(0)D(0)Q(0)E(0)P(0)D(0)A(0)C(0)T(0)G(0)V(0)T(0)Q(0)I(0)A(0)S(0)G(0)A(0)S(0)A(0)A(0)T(0)T(0)N(0)V(0)A(0)S(0)A(0)Q(0)C(0)R(0)	40.691	21	35.4962	19	48.944	24	0	0	0	0	0	FALSE	IPI:EPA6-SP|NS:P00005|EPA6-SP	IPI:EPA6-SP|NS:P00005|EPA6-SP	IPI:EPA6-SP|NS:P00005|EPA6-SP
241220_NS-10053_CMH_sample60.10928.10928.4	C:\Users\nichollass\Desktop\2024_Dec_CMHSet2\HexNAc_upt070aa\241220_NS_10053_CMH_sample60\interact.pep.xml	LIGHPLPLRLDAITGPEEECTGVTQIASGASAATTNVASAQCGGR	LIGHPLPLRLDAITGPEEECTGVTQIASGAS[290]AATTNVASAQCGGR	EAAGEVER.LIGHPLPLRLDAITGPEEECTGVTQIASGASAATTNVASAQCGGR.LTIIGWPI	R	L	45	4	3387.33	4750.32	4750.34	1188.59	1188.59	4749.33	1188.34	204.084	0	125.49	98.05	1	2	1	622	666	1149874940	20C(57.0215),31S(203.0794),42C(57.0215)	Mod1: Unannotated mass-shift 204.0824 (PeakApex: 204.0824)	LIGHPLPLRLDAITGPEEECTGVTQIASGAsAATTNVASAQCGGR	L(0.00)I(0.00)G(0.00)H(0.00)P(0.00)L(0.00)P(0.00)L(0.00)R(0.00)L(0.00)D(0.00)A(0.00)I(0.00)T(0.00)G(0.00)P(0.00)E(0.00)E(0.00)E(0.00)C(0.00)T(0.00)G(0.00)V(0.00)T(0.00)Q(0.00)I(0.00)A(0.00)S(81.10)G(0.00)A(0.00)S(81.88)A(0.00)A(0.00)T(0.00)T(0.00)N(0.00)V(0.00)A(0.00)S(78.16)A(0.00)Q(0.00)C(0.00)G(0.00)G(0.00)R(0.00)	S31	1	L(0.00)I(0.00)G(0.00)H(0.00)P(0.00)L(0.00)P(0.00)L(0.00)R(0.00)L(0.00)D(0.00)A(0.00)I(0.00)T(0.00)G(0.00)P(0.00)E(0.00)E(0.00)E(0.00)C(0.00)T(0.00)G(0.00)V(0.00)T(0.00)Q(0.00)I(0.00)A(0.00)S(0.00)G(0.00)A(0.00)S(0.00)A(0.00)A(0.00)T(0.00)T(0.00)N(0.00)V(0.00)A(0.00)S(0.00)A(0.00)Q(0.00)C(0.00)G(0.00)G(0.00)R(0.00)	L(0)I(0)G(0)H(0)P(0)L(0)P(0)L(0)R(0)L(0)D(0)A(0)I(0)T(0)G(0)P(0)E(0)E(0)E(0)C(0)T(0)G(0)V(0)T(0)Q(0)I(0)A(0)S(0)G(0)A(0)S(0)A(0)A(0)T(0)T(0)N(0)V(0)A(0)S(0)A(0)Q(0)C(0)G(0)G(0)R(0)	81.8774	36	81.1037	36	125.49	50	0	0	0	0	0	FALSE	IPI:EPA6-SP|NS:P00005|EPA6-SP	IPI:EPA6-SP|NS:P00005|EPA6-SP	IPI:EPA6-SP|NS:P00005|EPA6-SP
241220_NS-10053_CMH_sample60.12131.12131.3	C:\Users\nichollass\Desktop\2024_Dec_CMHSet2\HexNAc_upt070aa\241220_NS_10053_CMH_sample60\interact.pep.xml	MSVDPAIADTNCTGVTQIASGASAATTNVASAQCGQGVLHYSMVLEGGNDALK	MSVDPAIADTNCTGVTQIAS[290]GASAATTNVASAQCGQGVLHYSMVLEGGNDALK	KDGVRSSR.MSVDPAIADTNCTGVTQIASGASAATTNVASAQCGQGVLHYSMVLEGGNDALK.LAIDNAIS	R	L	53	3	3711.31	5512.54	5512.56	1838.52	1838.53	5511.55	1838.19	204.084	0	97.198	85.315	1	2	0	28	80	0	12C(57.0215),20S(203.0794),34C(57.0215)	Mod1: Unannotated mass-shift 204.0824 (PeakApex: 204.0824)	MSVDPAIADTNCTGVTQIAsGASAATTNVASAQCGQGVLHYSMVLEGGNDALK	M(0.00)S(79.45)V(0.00)D(0.00)P(0.00)A(0.00)I(0.00)A(0.00)D(0.00)T(0.00)N(0.00)C(0.00)T(0.00)G(0.00)V(0.00)T(0.00)Q(0.00)I(0.00)A(0.00)S(85.32)G(0.00)A(0.00)S(82.01)A(0.00)A(0.00)T(0.00)T(0.00)N(0.00)V(0.00)A(0.00)S(56.88)A(0.00)Q(0.00)C(0.00)G(0.00)Q(0.00)G(0.00)V(0.00)L(0.00)H(0.00)Y(0.00)S(37.77)M(0.00)V(0.00)L(0.00)E(0.00)G(0.00)G(0.00)N(0.00)D(0.00)A(0.00)L(0.00)K(0.00)	S20	1	M(0.00)S(0.00)V(0.00)D(0.00)P(0.00)A(0.00)I(0.00)A(0.00)D(0.00)T(0.00)N(0.00)C(0.00)T(0.00)G(0.00)V(0.00)T(0.00)Q(0.00)I(0.00)A(0.00)S(0.00)G(0.00)A(0.00)S(0.00)A(0.00)A(0.00)T(0.00)T(0.00)N(0.00)V(0.00)A(0.00)S(0.00)A(0.00)Q(0.00)C(0.00)G(0.00)Q(0.00)G(0.00)V(0.00)L(0.00)H(0.00)Y(0.00)S(0.00)M(0.00)V(0.00)L(0.00)E(0.00)G(0.00)G(0.00)N(0.00)D(0.00)A(0.00)L(0.00)K(0.00)	M(0)S(0)V(0)D(0)P(0)A(0)I(0)A(0)D(0)T(0)N(0)C(0)T(0)G(0)V(0)T(0)Q(0)I(0)A(0)S(0)G(0)A(0)S(0)A(0)A(0)T(0)T(0)N(0)V(0)A(0)S(0)A(0)Q(0)C(0)G(0)Q(0)G(0)V(0)L(0)H(0)Y(0)S(0)M(0)V(0)L(0)E(0)G(0)G(0)N(0)D(0)A(0)L(0)K(0)	85.3157	37	82.008	36	97.1988	40	0	0	0	0	0	FALSE	IPI:EPA6-SP|NS:P00005|EPA6-SP	IPI:EPA6-SP|NS:P00005|EPA6-SP	IPI:EPA6-SP|NS:P00005|EPA6-SP
241220_NS-10053_CMH_sample60.14153.14153.3	C:\Users\nichollass\Desktop\2024_Dec_CMHSet2\HexNAc_upt070aa\241220_NS_10053_CMH_sample60\interact.pep.xml	GFYIAGDPALAYGYAQDQEPDACTGVTQIASGASAATTNVASAQCR	GFYIAGDPALAYGYAQDQEPDACTGVTQIAS[290]GASAATTNVASAQCR	QDIDAIWR.GFYIAGDPALAYGYAQDQEPDACTGVTQIASGASAATTNVASAQCR.GRIRNGAI	R	G	46	3	4306.22	4898.2	4898.21	1633.74	1633.74	4897.21	1633.41	204.084	7e-14	57.218	45.833	1	2	0	537	582	10643459	23C(57.0215),31S(203.0794),45C(57.0215)	Mod1: Unannotated mass-shift 204.0824 (PeakApex: 204.0824)	GFYIAGDPALAYGYAQDQEPDACTGVTQIAsGASAATTNVASAQCR	G(0.00)F(0.00)Y(0.00)I(0.00)A(0.00)G(0.00)D(0.00)P(0.00)A(0.00)L(0.00)A(0.00)Y(0.00)G(0.00)Y(0.00)A(0.00)Q(0.00)D(0.00)Q(0.00)E(0.00)P(0.00)D(0.00)A(0.00)C(0.00)T(0.00)G(0.00)V(0.00)T(0.00)Q(0.00)I(0.00)A(0.00)S(45.83)G(0.00)A(0.00)S(37.97)A(0.00)A(0.00)T(0.00)T(0.00)N(0.00)V(0.00)A(0.00)S(22.07)A(0.00)Q(0.00)C(0.00)R(0.00)	S31	1	G(0.00)F(0.00)Y(0.00)I(0.00)A(0.00)G(0.00)D(0.00)P(0.00)A(0.00)L(0.00)A(0.00)Y(0.00)G(0.00)Y(0.00)A(0.00)Q(0.00)D(0.00)Q(0.00)E(0.00)P(0.00)D(0.00)A(0.00)C(0.00)T(0.00)G(0.00)V(0.00)T(0.00)Q(0.00)I(0.00)A(0.00)S(0.00)G(0.00)A(0.00)S(0.00)A(0.00)A(0.00)T(0.00)T(0.00)N(0.00)V(0.00)A(0.00)S(0.00)A(0.00)Q(0.00)C(0.00)R(0.00)	G(0)F(0)Y(0)I(0)A(0)G(0)D(0)P(0)A(0)L(0)A(0)Y(0)G(0)Y(0)A(0)Q(0)D(0)Q(0)E(0)P(0)D(0)A(0)C(0)T(0)G(0)V(0)T(0)Q(0)I(0)A(0)S(0)G(0)A(0)S(0)A(0)A(0)T(0)T(0)N(0)V(0)A(0)S(0)A(0)Q(0)C(0)R(0)	45.8331	23	37.9662	20	57.2185	27	0	0	0	0	0	FALSE	IPI:EPA6-SP|NS:P00005|EPA6-SP	IPI:EPA6-SP|NS:P00005|EPA6-SP	IPI:EPA6-SP|NS:P00005|EPA6-SP
241220_NS-10053_CMH_sample60.15138.15138.4	C:\Users\nichollass\Desktop\2024_Dec_CMHSet2\HexNAc_upt070aa\241220_NS_10053_CMH_sample60\interact.pep.xml	LIGHPLPLRLDAITGPEEECTGVTQIASGASAATTNVASAQCGGR	LIGHPLPLRLDAITGPEEECTGVTQIAS[290]GASAATTNVASAQCGGR	EAAGEVER.LIGHPLPLRLDAITGPEEECTGVTQIASGASAATTNVASAQCGGR.LTIIGWPI	R	L	45	4	4637.6	4750.32	4750.34	1188.59	1188.59	4749.33	1188.34	204.084	0	70.556	64.243	1	2	1	622	666	20339076	20C(57.0215),28S(203.0794),42C(57.0215)	Mod1: Unannotated mass-shift 204.0824 (PeakApex: 204.0824)	LIGHPLPLRLDAITGPEEECTGVTQIAsGASAATTNVASAQCGGR	L(0.00)I(0.00)G(0.00)H(0.00)P(0.00)L(0.00)P(0.00)L(0.00)R(0.00)L(0.00)D(0.00)A(0.00)I(0.00)T(0.00)G(0.00)P(0.00)E(0.00)E(0.00)E(0.00)C(0.00)T(0.00)G(0.00)V(0.00)T(0.00)Q(0.00)I(0.00)A(0.00)S(62.07)G(0.00)A(0.00)S(53.71)A(0.00)A(0.00)T(0.00)T(0.00)N(0.00)V(0.00)A(0.00)S(37.03)A(0.00)Q(0.00)C(0.00)G(0.00)G(0.00)R(0.00)	S28	1	L(0.00)I(0.00)G(0.00)H(0.00)P(0.00)L(0.00)P(0.00)L(0.00)R(0.00)L(0.00)D(0.00)A(0.00)I(0.00)T(0.00)G(0.00)P(0.00)E(0.00)E(0.00)E(0.00)C(0.00)T(0.00)G(0.00)V(0.00)T(0.00)Q(0.00)I(0.00)A(0.00)S(3.57)G(0.00)A(0.00)S(3.57)A(0.00)A(0.00)T(0.00)T(0.00)N(0.00)V(0.00)A(0.00)S(3.57)A(0.00)Q(0.00)C(0.00)G(0.00)G(0.00)R(0.00)	L(0)I(0)G(0)H(0)P(0)L(0)P(0)L(0)R(0)L(0)D(0)A(0)I(0)T(0)G(0)P(0)E(0)E(0)E(0)C(0)T(0)G(0)V(0)T(0)Q(0)I(0)A(0)S(0)G(0)A(0)S(0)A(0)A(0)T(0)T(0)N(0)V(0)A(0)S(0)A(0)Q(0)C(0)G(0)G(0)R(0)	62.075	28	53.7122	25	70.5561	31	3.5715	0	0	0	0	FALSE	IPI:EPA6-SP|NS:P00005|EPA6-SP	IPI:EPA6-SP|NS:P00005|EPA6-SP	IPI:EPA6-SP|NS:P00005|EPA6-SP
241220_NS-10053_CMH_sample60.15619.15619.3	C:\Users\nichollass\Desktop\2024_Dec_CMHSet2\HexNAc_upt070aa\241220_NS_10053_CMH_sample60\interact.pep.xml	GFYIAGDPALAYGYAQDQEPDACTGVTQIASGASAATTNVASAQCR	GFYIAGDPALAYGYAQDQEPDACTGVTQIAS[290]GASAATTNVASAQCR	QDIDAIWR.GFYIAGDPALAYGYAQDQEPDACTGVTQIASGASAATTNVASAQCR.GRIRNGAI	R	G	46	3	4807.18	4898.21	4898.21	1633.74	1633.74	4897.21	1633.41	204.084	8e-14	56.944	48.25	1	2	0	537	582	1.59471e+06	23C(57.0215),31S(203.0794),45C(57.0215)	Mod1: Unannotated mass-shift 204.0824 (PeakApex: 204.0824)	GFYIAGDPALAYGYAQDQEPDACTGVTQIAsGASAATTNVASAQCR	G(0.00)F(0.00)Y(0.00)I(0.00)A(0.00)G(0.00)D(0.00)P(0.00)A(0.00)L(0.00)A(0.00)Y(0.00)G(0.00)Y(0.00)A(0.00)Q(0.00)D(0.00)Q(0.00)E(0.00)P(0.00)D(0.00)A(0.00)C(0.00)T(0.00)G(0.00)V(0.00)T(0.00)Q(0.00)I(0.00)A(0.00)S(48.25)G(0.00)A(0.00)S(40.20)A(0.00)A(0.00)T(0.00)T(0.00)N(0.00)V(0.00)A(0.00)S(21.72)A(0.00)Q(0.00)C(0.00)R(0.00)	S31	1	G(0.00)F(0.00)Y(0.00)I(0.00)A(0.00)G(0.00)D(0.00)P(0.00)A(0.00)L(0.00)A(0.00)Y(0.00)G(0.00)Y(0.00)A(0.00)Q(0.00)D(0.00)Q(0.00)E(0.00)P(0.00)D(0.00)A(0.00)C(0.00)T(0.00)G(0.00)V(0.00)T(0.00)Q(0.00)I(0.00)A(0.00)S(0.00)G(0.00)A(0.00)S(0.00)A(0.00)A(0.00)T(0.00)T(0.00)N(0.00)V(0.00)A(0.00)S(0.00)A(0.00)Q(0.00)C(0.00)R(0.00)	G(0)F(0)Y(0)I(0)A(0)G(0)D(0)P(0)A(0)L(0)A(0)Y(0)G(0)Y(0)A(0)Q(0)D(0)Q(0)E(0)P(0)D(0)A(0)C(0)T(0)G(0)V(0)T(0)Q(0)I(0)A(0)S(0)G(0)A(0)S(0)A(0)A(0)T(0)T(0)N(0)V(0)A(0)S(0)A(0)Q(0)C(0)R(0)	48.2508	24	40.1991	21	56.9446	27	0	0	0	0	0	FALSE	IPI:EPA6-SP|NS:P00005|EPA6-SP	IPI:EPA6-SP|NS:P00005|EPA6-SP	IPI:EPA6-SP|NS:P00005|EPA6-SP
241220_NS-10053_CMH_sample60.14781.14781.4	C:\Users\nichollass\Desktop\2024_Dec_CMHSet2\HexNAc_upt070aa\241220_NS_10053_CMH_sample60\interact.pep.xml	LIGHPLPLRLDAITGPEEECTGVTQIASGASAATTNVASAQCGGR	LIGHPLPLRLDAITGPEEECTGVTQIAS[290]GASAATTNVASAQCGGR	EAAGEVER.LIGHPLPLRLDAITGPEEECTGVTQIASGASAATTNVASAQCGGR.LTIIGWPI	R	L	45	4	4520.74	4750.32	4750.34	1188.59	1188.59	4749.33	1188.34	204.083	9.1e-13	54.661	51.128	1	2	1	622	666	6038907	20C(57.0215),28S(203.0794),42C(57.0215)	Mod1: Unannotated mass-shift 204.0824 (PeakApex: 204.0824)	LIGHPLPLRLDAITGPEEECTGVTQIAsGASAATTNVASAQCGGR	L(0.00)I(0.00)G(0.00)H(0.00)P(0.00)L(0.00)P(0.00)L(0.00)R(0.00)L(0.00)D(0.00)A(0.00)I(0.00)T(0.00)G(0.00)P(0.00)E(0.00)E(0.00)E(0.00)C(0.00)T(0.00)G(0.00)V(0.00)T(0.00)Q(0.00)I(0.00)A(0.00)S(49.51)G(0.00)A(0.00)S(46.26)A(0.00)A(0.00)T(0.00)T(0.00)N(0.00)V(0.00)A(0.00)S(26.93)A(0.00)Q(0.00)C(0.00)G(0.00)G(0.00)R(0.00)	S28	1	L(0.00)I(0.00)G(0.00)H(0.00)P(0.00)L(0.00)P(0.00)L(0.00)R(0.00)L(0.00)D(0.00)A(0.00)I(0.00)T(0.00)G(0.00)P(0.00)E(0.00)E(0.00)E(0.00)C(0.00)T(0.00)G(0.00)V(0.00)T(0.00)Q(0.00)I(0.00)A(0.00)S(3.33)G(0.00)A(0.00)S(3.33)A(0.00)A(0.00)T(0.00)T(0.00)N(0.00)V(0.00)A(0.00)S(3.33)A(0.00)Q(0.00)C(0.00)G(0.00)G(0.00)R(0.00)	L(0)I(0)G(0)H(0)P(0)L(0)P(0)L(0)R(0)L(0)D(0)A(0)I(0)T(0)G(0)P(0)E(0)E(0)E(0)C(0)T(0)G(0)V(0)T(0)Q(0)I(0)A(0)S(0)G(0)A(0)S(0)A(0)A(0)T(0)T(0)N(0)V(0)A(0)S(0)A(0)Q(0)C(0)G(0)G(0)R(0)	49.5141	23	46.2582	22	54.6616	25	3.33167	0	0	0	0	FALSE	IPI:EPA6-SP|NS:P00005|EPA6-SP	IPI:EPA6-SP|NS:P00005|EPA6-SP	IPI:EPA6-SP|NS:P00005|EPA6-SP
241220_NS-10053_CMH_sample60.15572.15572.4	C:\Users\nichollass\Desktop\2024_Dec_CMHSet2\HexNAc_upt070aa\241220_NS_10053_CMH_sample60\interact.pep.xml	LIGHPLPLRLDAITGPEEECTGVTQIASGASAATTNVASAQCGGR	LIGHPLPLRLDAITGPEEECTGVTQIAS[290]GASAATTNVASAQCGGR	EAAGEVER.LIGHPLPLRLDAITGPEEECTGVTQIASGASAATTNVASAQCGGR.LTIIGWPI	R	L	45	4	4789.94	4750.32	4750.34	1188.59	1188.59	4749.33	1188.34	204.083	1e-14	63.129	54.636	1	2	1	622	666	778672	20C(57.0215),28S(203.0794),42C(57.0215)	Mod1: Unannotated mass-shift 204.0824 (PeakApex: 204.0824)	LIGHPLPLRLDAITGPEEECTGVTQIAsGASAATTNVASAQCGGR	L(0.00)I(0.00)G(0.00)H(0.00)P(0.00)L(0.00)P(0.00)L(0.00)R(0.00)L(0.00)D(0.00)A(0.00)I(0.00)T(0.00)G(0.00)P(0.00)E(0.00)E(0.00)E(0.00)C(0.00)T(0.00)G(0.00)V(0.00)T(0.00)Q(0.00)I(0.00)A(0.00)S(57.80)G(0.00)A(0.00)S(51.58)A(0.00)A(0.00)T(0.00)T(0.00)N(0.00)V(0.00)A(0.00)S(31.53)A(0.00)Q(0.00)C(0.00)G(0.00)G(0.00)R(0.00)	S28	1	L(0.00)I(0.00)G(0.00)H(0.00)P(0.00)L(0.00)P(0.00)L(0.00)R(0.00)L(0.00)D(0.00)A(0.00)I(0.00)T(0.00)G(0.00)P(0.00)E(0.00)E(0.00)E(0.00)C(0.00)T(0.00)G(0.00)V(0.00)T(0.00)Q(0.00)I(0.00)A(0.00)S(3.63)G(0.00)A(0.00)S(3.63)A(0.00)A(0.00)T(0.00)T(0.00)N(0.00)V(0.00)A(0.00)S(3.63)A(0.00)Q(0.00)C(0.00)G(0.00)G(0.00)R(0.00)	L(0)I(0)G(0)H(0)P(0)L(0)P(0)L(0)R(0)L(0)D(0)A(0)I(0)T(0)G(0)P(0)E(0)E(0)E(0)C(0)T(0)G(0)V(0)T(0)Q(0)I(0)A(0)S(0)G(0)A(0)S(0)A(0)A(0)T(0)T(0)N(0)V(0)A(0)S(0)A(0)Q(0)C(0)G(0)G(0)R(0)	57.805	26	51.5846	24	63.1292	28	3.62833	0	0	0	0	FALSE	IPI:EPA6-SP|NS:P00005|EPA6-SP	IPI:EPA6-SP|NS:P00005|EPA6-SP	IPI:EPA6-SP|NS:P00005|EPA6-SP
241220_NS-10053_CMH_sample60.15573.15573.4	C:\Users\nichollass\Desktop\2024_Dec_CMHSet2\HexNAc_upt070aa\241220_NS_10053_CMH_sample60\interact.pep.xml	LIGHPLPLRLDAITGPEEECTGVTQIASGASAATTNVASAQCGGR	LIGHPLPLRLDAITGPEEECTGVTQIAS[290]GASAATTNVASAQCGGR	EAAGEVER.LIGHPLPLRLDAITGPEEECTGVTQIASGASAATTNVASAQCGGR.LTIIGWPI	R	L	45	4	4790.28	4750.32	4750.34	1188.59	1188.59	4749.33	1188.34	204.083	0.0348739	14.33	13.195	0.4709	2	1	622	666	778672	20C(57.0215),28S(203.0794),42C(57.0215)	Mod1: Unannotated mass-shift 204.0824 (PeakApex: 204.0824)	LIGHPLPLRLDAITGPEEECTGVTQIAsGAsAATTNVASAQCGGR	L(0.00)I(0.00)G(0.00)H(0.00)P(0.00)L(0.00)P(0.00)L(0.00)R(0.00)L(0.00)D(0.00)A(0.00)I(0.00)T(0.00)G(0.00)P(0.00)E(0.00)E(0.00)E(0.00)C(0.00)T(0.00)G(0.00)V(0.00)T(0.00)Q(0.00)I(0.00)A(0.00)S(14.33)G(0.00)A(0.00)S(14.33)A(0.00)A(0.00)T(0.00)T(0.00)N(0.00)V(0.00)A(0.00)S(6.62)A(0.00)Q(0.00)C(0.00)G(0.00)G(0.00)R(0.00)	S28;S31	2	L(0.00)I(0.00)G(0.00)H(0.00)P(0.00)L(0.00)P(0.00)L(0.00)R(0.00)L(0.00)D(0.00)A(0.00)I(0.00)T(0.00)G(0.00)P(0.00)E(0.00)E(0.00)E(0.00)C(0.00)T(0.00)G(0.00)V(0.00)T(0.00)Q(0.00)I(0.00)A(0.00)S(3.08)G(0.00)A(0.00)S(3.08)A(0.00)A(0.00)T(0.00)T(0.00)N(0.00)V(0.00)A(0.00)S(3.08)A(0.00)Q(0.00)C(0.00)G(0.00)G(0.00)R(0.00)	L(0)I(0)G(0)H(0)P(0)L(0)P(0)L(0)R(0)L(0)D(0)A(0)I(0)T(0)G(0)P(0)E(0)E(0)E(0)C(0)T(0)G(0)V(0)T(0)Q(0)I(0)A(0)S(0)G(0)A(0)S(0)A(0)A(0)T(0)T(0)N(0)V(0)A(0)S(0)A(0)Q(0)C(0)G(0)G(0)R(0)	14.3302	7	6.61725	3	14.3302	7	3.07768	0	0	0	0	FALSE	IPI:EPA6-SP|NS:P00005|EPA6-SP	IPI:EPA6-SP|NS:P00005|EPA6-SP	IPI:EPA6-SP|NS:P00005|EPA6-SP
241220_NS-10053_CMH_sample60.07464.07464.3	C:\Users\nichollass\Desktop\2024_Dec_CMHSet2\HexNAc_upt070aa\241220_NS_10053_CMH_sample60\interact.pep.xml	LEGGVEPNCTGVTQIASGASAATTNVASAQCKPVR	LEGGVEPNCTGVTQIAS[290]GASAATTNVASAQCKPVR	TSDGITIR.LEGGVEPNCTGVTQIASGASAATTNVASAQCKPVR.YSYTRQAR	R	Y	35	3	2589.76	3704.77	3704.78	1235.93	1235.93	3703.78	1235.6	204.083	0	81.184	58.484	1	2	1	98	132	44812672	17S(203.0794),31C(57.0215),9C(57.0215)	Mod1: Unannotated mass-shift 204.0824 (PeakApex: 204.0824)	LEGGVEPNCTGVTQIAsGASAATTNVASAQCKPVR	L(0.00)E(0.00)G(0.00)G(0.00)V(0.00)E(0.00)P(0.00)N(0.00)C(0.00)T(0.00)G(0.00)V(0.00)T(0.00)Q(0.00)I(0.00)A(0.00)S(53.06)G(0.00)A(0.00)S(44.66)A(0.00)A(0.00)T(0.00)T(0.00)N(0.00)V(0.00)A(0.00)S(25.07)A(0.00)Q(0.00)C(0.00)K(0.00)P(0.00)V(0.00)R(0.00)	S17	1	L(0.00)E(0.00)G(0.00)G(0.00)V(0.00)E(0.00)P(0.00)N(0.00)C(0.00)T(0.00)G(0.00)V(0.00)T(0.00)Q(0.00)I(0.00)A(0.00)S(0.00)G(0.00)A(0.00)S(0.00)A(0.00)A(0.00)T(0.00)T(0.00)N(0.00)V(0.00)A(0.00)S(0.00)A(0.00)Q(0.00)C(0.00)K(0.00)P(0.00)V(0.00)R(0.00)	L(0)E(0)G(0)G(0)V(0)E(0)P(0)N(0)C(0)T(0)G(0)V(0)T(0)Q(0)I(0)A(0)S(0)G(0)A(0)S(0)A(0)A(0)T(0)T(0)N(0)V(0)A(0)S(0)A(0)Q(0)C(0)K(0)P(0)V(0)R(0)	53.0606	27	44.6625	24	81.1847	36	0	0	0	0	0	FALSE	IPI:EPA6-SP|NS:P00005|EPA6-SP	IPI:EPA6-SP|NS:P00005|EPA6-SP	IPI:EPA6-SP|NS:P00005|EPA6-SP
241220_NS-10053_CMH_sample60.14180.14180.4	C:\Users\nichollass\Desktop\2024_Dec_CMHSet2\HexNAc_upt070aa\241220_NS_10053_CMH_sample60\interact.pep.xml	LIGHPLPLRLDAITGPEEECTGVTQIASGASAATTNVASAQCGGR	LIGHPLPLRLDAITGPEEECTGVTQIAS[290]GASAATTNVASAQCGGR	EAAGEVER.LIGHPLPLRLDAITGPEEECTGVTQIASGASAATTNVASAQCGGR.LTIIGWPI	R	L	45	4	4315.47	4750.32	4750.34	1188.59	1188.59	4749.33	1188.34	204.083	9.33e-12	50.62	42.923	1	2	1	622	666	4370161	20C(57.0215),28S(203.0794),42C(57.0215)	Mod1: Unannotated mass-shift 204.0824 (PeakApex: 204.0824)	LIGHPLPLRLDAITGPEEECTGVTQIAsGASAATTNVASAQCGGR	L(0.00)I(0.00)G(0.00)H(0.00)P(0.00)L(0.00)P(0.00)L(0.00)R(0.00)L(0.00)D(0.00)A(0.00)I(0.00)T(0.00)G(0.00)P(0.00)E(0.00)E(0.00)E(0.00)C(0.00)T(0.00)G(0.00)V(0.00)T(0.00)Q(0.00)I(0.00)A(0.00)S(42.92)G(0.00)A(0.00)S(39.54)A(0.00)A(0.00)T(0.00)T(0.00)N(0.00)V(0.00)A(0.00)S(20.76)A(0.00)Q(0.00)C(0.00)G(0.00)G(0.00)R(0.00)	S28	1	L(0.00)I(0.00)G(0.00)H(0.00)P(0.00)L(0.00)P(0.00)L(0.00)R(0.00)L(0.00)D(0.00)A(0.00)I(0.00)T(0.00)G(0.00)P(0.00)E(0.00)E(0.00)E(0.00)C(0.00)T(0.00)G(0.00)V(0.00)T(0.00)Q(0.00)I(0.00)A(0.00)S(0.00)G(0.00)A(0.00)S(0.00)A(0.00)A(0.00)T(0.00)T(0.00)N(0.00)V(0.00)A(0.00)S(0.00)A(0.00)Q(0.00)C(0.00)G(0.00)G(0.00)R(0.00)	L(0)I(0)G(0)H(0)P(0)L(0)P(0)L(0)R(0)L(0)D(0)A(0)I(0)T(0)G(0)P(0)E(0)E(0)E(0)C(0)T(0)G(0)V(0)T(0)Q(0)I(0)A(0)S(0)G(0)A(0)S(0)A(0)A(0)T(0)T(0)N(0)V(0)A(0)S(0)A(0)Q(0)C(0)G(0)G(0)R(0)	42.9236	21	39.5435	20	50.6202	24	0	0	0	0	0	FALSE	IPI:EPA6-SP|NS:P00005|EPA6-SP	IPI:EPA6-SP|NS:P00005|EPA6-SP	IPI:EPA6-SP|NS:P00005|EPA6-SP
241220_NS-10053_CMH_sample60.15750.15750.4	C:\Users\nichollass\Desktop\2024_Dec_CMHSet2\HexNAc_upt070aa\241220_NS_10053_CMH_sample60\interact.pep.xml	LIGHPLPLRLDAITGPEEECTGVTQIASGASAATTNVASAQCGGR	LIGHPLPLRLDAITGPEEECTGVTQIAS[290]GASAATTNVASAQCGGR	EAAGEVER.LIGHPLPLRLDAITGPEEECTGVTQIASGASAATTNVASAQCGGR.LTIIGWPI	R	L	45	4	4855.33	4750.32	4750.34	1188.59	1188.59	4749.33	1188.34	204.083	0	65.36	52.031	1	2	1	622	666	2698081	20C(57.0215),28S(203.0794),42C(57.0215)	Mod1: Unannotated mass-shift 204.0824 (PeakApex: 204.0824)	LIGHPLPLRLDAITGPEEECTGVTQIAsGASAATTNVASAQCGGR	L(0.00)I(0.00)G(0.00)H(0.00)P(0.00)L(0.00)P(0.00)L(0.00)R(0.00)L(0.00)D(0.00)A(0.00)I(0.00)T(0.00)G(0.00)P(0.00)E(0.00)E(0.00)E(0.00)C(0.00)T(0.00)G(0.00)V(0.00)T(0.00)Q(0.00)I(0.00)A(0.00)S(55.14)G(0.00)A(0.00)S(51.53)A(0.00)A(0.00)T(0.00)T(0.00)N(0.00)V(0.00)A(0.00)S(34.76)A(0.00)Q(0.00)C(0.00)G(0.00)G(0.00)R(0.00)	S28	1	L(0.00)I(0.00)G(0.00)H(0.00)P(0.00)L(0.00)P(0.00)L(0.00)R(0.00)L(0.00)D(0.00)A(0.00)I(0.00)T(0.00)G(0.00)P(0.00)E(0.00)E(0.00)E(0.00)C(0.00)T(0.00)G(0.00)V(0.00)T(0.00)Q(0.00)I(0.00)A(0.00)S(3.65)G(0.00)A(0.00)S(3.65)A(0.00)A(0.00)T(0.00)T(0.00)N(0.00)V(0.00)A(0.00)S(3.65)A(0.00)Q(0.00)C(0.00)G(0.00)G(0.00)R(0.00)	L(0)I(0)G(0)H(0)P(0)L(0)P(0)L(0)R(0)L(0)D(0)A(0)I(0)T(0)G(0)P(0)E(0)E(0)E(0)C(0)T(0)G(0)V(0)T(0)Q(0)I(0)A(0)S(0)G(0)A(0)S(0)A(0)A(0)T(0)T(0)N(0)V(0)A(0)S(0)A(0)Q(0)C(0)G(0)G(0)R(0)	55.1402	25	51.5308	24	65.3604	29	3.64501	0	0	0	0	FALSE	IPI:EPA6-SP|NS:P00005|EPA6-SP	IPI:EPA6-SP|NS:P00005|EPA6-SP	IPI:EPA6-SP|NS:P00005|EPA6-SP
241220_NS-10053_CMH_sample60.15751.15751.4	C:\Users\nichollass\Desktop\2024_Dec_CMHSet2\HexNAc_upt070aa\241220_NS_10053_CMH_sample60\interact.pep.xml	LIGHPLPLRLDAITGPEEECTGVTQIASGASAATTNVASAQCGGR	LIGHPLPLRLDAITGPEEECTGVTQIAS[290]GASAATTNVASAQCGGR	EAAGEVER.LIGHPLPLRLDAITGPEEECTGVTQIASGASAATTNVASAQCGGR.LTIIGWPI	R	L	45	4	4855.66	4750.32	4750.34	1188.59	1188.59	4749.33	1188.34	204.083	0.0599446	12.389	10.068	0.3654	2	1	622	666	2698081	20C(57.0215),28S(203.0794),42C(57.0215)	Mod1: Unannotated mass-shift 204.0824 (PeakApex: 204.0824)	LIGHPLPLRLDAITGPEEECTGVTQIAsGAsAATTNVASAQCGGR	L(0.00)I(0.00)G(0.00)H(0.00)P(0.00)L(0.00)P(0.00)L(0.00)R(0.00)L(0.00)D(0.00)A(0.00)I(0.00)T(0.00)G(0.00)P(0.00)E(0.00)E(0.00)E(0.00)C(0.00)T(0.00)G(0.00)V(0.00)T(0.00)Q(0.00)I(0.00)A(0.00)S(12.39)G(0.00)A(0.00)S(12.39)A(0.00)A(0.00)T(0.00)T(0.00)N(0.00)V(0.00)A(0.00)S(8.53)A(0.00)Q(0.00)C(0.00)G(0.00)G(0.00)R(0.00)	S28;S31	2	L(0.00)I(0.00)G(0.00)H(0.00)P(0.00)L(0.00)P(0.00)L(0.00)R(0.00)L(0.00)D(0.00)A(0.00)I(0.00)T(0.00)G(0.00)P(0.00)E(0.00)E(0.00)E(0.00)C(0.00)T(0.00)G(0.00)V(0.00)T(0.00)Q(0.00)I(0.00)A(0.00)S(4.03)G(0.00)A(0.00)S(4.03)A(0.00)A(0.00)T(0.00)T(0.00)N(0.00)V(0.00)A(0.00)S(4.03)A(0.00)Q(0.00)C(0.00)G(0.00)G(0.00)R(0.00)	L(0)I(0)G(0)H(0)P(0)L(0)P(0)L(0)R(0)L(0)D(0)A(0)I(0)T(0)G(0)P(0)E(0)E(0)E(0)C(0)T(0)G(0)V(0)T(0)Q(0)I(0)A(0)S(0)G(0)A(0)S(0)A(0)A(0)T(0)T(0)N(0)V(0)A(0)S(0)A(0)Q(0)C(0)G(0)G(0)R(0)	12.39	5	8.52847	3	12.39	5	4.03254	0	0	0	0	FALSE	IPI:EPA6-SP|NS:P00005|EPA6-SP	IPI:EPA6-SP|NS:P00005|EPA6-SP	IPI:EPA6-SP|NS:P00005|EPA6-SP
241220_NS-10053_CMH_sample60.15607.15607.4	C:\Users\nichollass\Desktop\2024_Dec_CMHSet2\HexNAc_upt070aa\241220_NS_10053_CMH_sample60\interact.pep.xml	LAIDNALSITSDGLTIRLEGGVEPNCTGVTQIASGASAATTNVASAQCKPVR	LAIDNALS[290]ITSDGLTIRLEGGVEPNCTGVTQIASGASAATTNVASAQCKPVR	EGGNDAIK.LAIDNALSITSDGLTIRLEGGVEPNCTGVTQIASGASAATTNVASAQCKPVR.YSYTRQAR	K	Y	52	4	4802.81	5458.72	5458.74	1365.69	1365.69	5457.74	1365.44	204.082	2.53513e-09	35.884	32.031	1	2	2	81	132	0	26C(57.0215),48C(57.0215),8S(203.0794)	Mod1: Unannotated mass-shift 204.0824 (PeakApex: 204.0824)	LAIDNALsITSDGLTIRLEGGVEPNCTGVTQIASGASAATTNVASAQCKPVR	L(0.00)A(0.00)I(0.00)D(0.00)N(0.00)A(0.00)L(0.00)S(30.30)I(0.00)T(0.00)S(25.12)D(0.00)G(0.00)L(0.00)T(0.00)I(0.00)R(0.00)L(0.00)E(0.00)G(0.00)G(0.00)V(0.00)E(0.00)P(0.00)N(0.00)C(0.00)T(0.00)G(0.00)V(0.00)T(0.00)Q(0.00)I(0.00)A(0.00)S(20.21)G(0.00)A(0.00)S(20.21)A(0.00)A(0.00)T(0.00)T(0.00)N(0.00)V(0.00)A(0.00)S(9.59)A(0.00)Q(0.00)C(0.00)K(0.00)P(0.00)V(0.00)R(0.00)	S8	1	L(0.00)A(0.00)I(0.00)D(0.00)N(0.00)A(0.00)L(0.00)S(0.00)I(0.00)T(0.00)S(0.00)D(0.00)G(0.00)L(0.00)T(0.00)I(0.00)R(0.00)L(0.00)E(0.00)G(0.00)G(0.00)V(0.00)E(0.00)P(0.00)N(0.00)C(0.00)T(0.00)G(0.00)V(0.00)T(0.00)Q(0.00)I(0.00)A(0.00)S(0.00)G(0.00)A(0.00)S(0.00)A(0.00)A(0.00)T(0.00)T(0.00)N(0.00)V(0.00)A(0.00)S(0.00)A(0.00)Q(0.00)C(0.00)K(0.00)P(0.00)V(0.00)R(0.00)	L(0)A(0)I(0)D(0)N(0)A(0)L(0)S(0)I(0)T(0)S(0)D(0)G(0)L(0)T(0)I(0)R(0)L(0)E(0)G(0)G(0)V(0)E(0)P(0)N(0)C(0)T(0)G(0)V(0)T(0)Q(0)I(0)A(0)S(0)G(0)A(0)S(0)A(0)A(0)T(0)T(0)N(0)V(0)A(0)S(0)A(0)Q(0)C(0)K(0)P(0)V(0)R(0)	30.3028	17	25.1208	15	35.8848	19	0	0	0	0	0	FALSE	IPI:EPA6-SP|NS:P00005|EPA6-SP	IPI:EPA6-SP|NS:P00005|EPA6-SP	IPI:EPA6-SP|NS:P00005|EPA6-SP
241220_NS-10053_CMH_sample60.15706.15706.3	C:\Users\nichollass\Desktop\2024_Dec_CMHSet2\HexNAc_upt070aa\241220_NS_10053_CMH_sample60\interact.pep.xml	MSVDPAIADTNCTGVTQIASGASAATTNVASAQCGQGVLHYSMVLEGGNDALK	MS[290]VDPAIADTNCTGVTQIASGASAATTNVASAQCGQGVLHYSMVLEGGNDALK	KDGVRSSR.MSVDPAIADTNCTGVTQIASGASAATTNVASAQCGQGVLHYSMVLEGGNDALK.LAIDNAIS	R	L	53	3	4839.08	5512.55	5512.56	1838.52	1838.53	5511.55	1838.19	204.082	0	94.171	79.423	1	2	0	28	80	0	12C(57.0215),2S(203.0794),34C(57.0215)	Mod1: Unannotated mass-shift 204.0824 (PeakApex: 204.0824)	MsVDPAIADTNCTGVTQIASGASAATTNVASAQCGQGVLHYSMVLEGGNDALK	M(0.00)S(79.42)V(0.00)D(0.00)P(0.00)A(0.00)I(0.00)A(0.00)D(0.00)T(0.00)N(0.00)C(0.00)T(0.00)G(0.00)V(0.00)T(0.00)Q(0.00)I(0.00)A(0.00)S(78.81)G(0.00)A(0.00)S(75.54)A(0.00)A(0.00)T(0.00)T(0.00)N(0.00)V(0.00)A(0.00)S(53.60)A(0.00)Q(0.00)C(0.00)G(0.00)Q(0.00)G(0.00)V(0.00)L(0.00)H(0.00)Y(0.00)S(34.34)M(0.00)V(0.00)L(0.00)E(0.00)G(0.00)G(0.00)N(0.00)D(0.00)A(0.00)L(0.00)K(0.00)	S2	1	M(0.00)S(0.00)V(0.00)D(0.00)P(0.00)A(0.00)I(0.00)A(0.00)D(0.00)T(0.00)N(0.00)C(0.00)T(0.00)G(0.00)V(0.00)T(0.00)Q(0.00)I(0.00)A(0.00)S(0.00)G(0.00)A(0.00)S(0.00)A(0.00)A(0.00)T(0.00)T(0.00)N(0.00)V(0.00)A(0.00)S(0.00)A(0.00)Q(0.00)C(0.00)G(0.00)Q(0.00)G(0.00)V(0.00)L(0.00)H(0.00)Y(0.00)S(0.00)M(0.00)V(0.00)L(0.00)E(0.00)G(0.00)G(0.00)N(0.00)D(0.00)A(0.00)L(0.00)K(0.00)	M(0)S(0)V(0)D(0)P(0)A(0)I(0)A(0)D(0)T(0)N(0)C(0)T(0)G(0)V(0)T(0)Q(0)I(0)A(0)S(0)G(0)A(0)S(0)A(0)A(0)T(0)T(0)N(0)V(0)A(0)S(0)A(0)Q(0)C(0)G(0)Q(0)G(0)V(0)L(0)H(0)Y(0)S(0)M(0)V(0)L(0)E(0)G(0)G(0)N(0)D(0)A(0)L(0)K(0)	79.4236	30	78.8123	35	94.1712	39	0	0	0	0	0	FALSE	IPI:EPA6-SP|NS:P00005|EPA6-SP	IPI:EPA6-SP|NS:P00005|EPA6-SP	IPI:EPA6-SP|NS:P00005|EPA6-SP
241220_NS-10053_CMH_sample60.16020.16020.4	C:\Users\nichollass\Desktop\2024_Dec_CMHSet2\HexNAc_upt070aa\241220_NS_10053_CMH_sample60\interact.pep.xml	LIGHPLPLRLDAITGPEEECTGVTQIASGASAATTNVASAQCGGR	LIGHPLPLRLDAITGPEEECTGVTQIAS[290]GASAATTNVASAQCGGR	EAAGEVER.LIGHPLPLRLDAITGPEEECTGVTQIASGASAATTNVASAQCGGR.LTIIGWPI	R	L	45	4	4953.54	4750.32	4750.34	1188.59	1188.59	4749.33	1188.34	204.082	1.233e-11	50.136	47.267	1	2	1	622	666	1.82377e+06	20C(57.0215),28S(203.0794),42C(57.0215)	Mod1: Unannotated mass-shift 204.0824 (PeakApex: 204.0824)	LIGHPLPLRLDAITGPEEECTGVTQIAsGASAATTNVASAQCGGR	L(0.00)I(0.00)G(0.00)H(0.00)P(0.00)L(0.00)P(0.00)L(0.00)R(0.00)L(0.00)D(0.00)A(0.00)I(0.00)T(0.00)G(0.00)P(0.00)E(0.00)E(0.00)E(0.00)C(0.00)T(0.00)G(0.00)V(0.00)T(0.00)Q(0.00)I(0.00)A(0.00)S(47.27)G(0.00)A(0.00)S(39.06)A(0.00)A(0.00)T(0.00)T(0.00)N(0.00)V(0.00)A(0.00)S(20.26)A(0.00)Q(0.00)C(0.00)G(0.00)G(0.00)R(0.00)	S28	1	L(0.00)I(0.00)G(0.00)H(0.00)P(0.00)L(0.00)P(0.00)L(0.00)R(0.00)L(0.00)D(0.00)A(0.00)I(0.00)T(0.00)G(0.00)P(0.00)E(0.00)E(0.00)E(0.00)C(0.00)T(0.00)G(0.00)V(0.00)T(0.00)Q(0.00)I(0.00)A(0.00)S(0.00)G(0.00)A(0.00)S(0.00)A(0.00)A(0.00)T(0.00)T(0.00)N(0.00)V(0.00)A(0.00)S(0.00)A(0.00)Q(0.00)C(0.00)G(0.00)G(0.00)R(0.00)	L(0)I(0)G(0)H(0)P(0)L(0)P(0)L(0)R(0)L(0)D(0)A(0)I(0)T(0)G(0)P(0)E(0)E(0)E(0)C(0)T(0)G(0)V(0)T(0)Q(0)I(0)A(0)S(0)G(0)A(0)S(0)A(0)A(0)T(0)T(0)N(0)V(0)A(0)S(0)A(0)Q(0)C(0)G(0)G(0)R(0)	47.2674	23	39.064	20	50.136	24	0	0	0	0	0	FALSE	IPI:EPA6-SP|NS:P00005|EPA6-SP	IPI:EPA6-SP|NS:P00005|EPA6-SP	IPI:EPA6-SP|NS:P00005|EPA6-SP
241220_NS-10053_CMH_sample60.16470.16470.4	C:\Users\nichollass\Desktop\2024_Dec_CMHSet2\HexNAc_upt070aa\241220_NS_10053_CMH_sample60\interact.pep.xml	LIGHPLPLRLDAITGPEEECTGVTQIASGASAATTNVASAQCGGR	LIGHPLPLRLDAITGPEEECTGVTQIAS[290]GASAATTNVASAQCGGR	EAAGEVER.LIGHPLPLRLDAITGPEEECTGVTQIASGASAATTNVASAQCGGR.LTIIGWPI	R	L	45	4	5116.1	4750.32	4750.34	1188.59	1188.59	4749.33	1188.34	204.082	0	64.559	59.07	1	2	1	622	666	881653	20C(57.0215),28S(203.0794),42C(57.0215)	Mod1: Unannotated mass-shift 204.0824 (PeakApex: 204.0824)	LIGHPLPLRLDAITGPEEECTGVTQIAsGASAATTNVASAQCGGR	L(0.00)I(0.00)G(0.00)H(0.00)P(0.00)L(0.00)P(0.00)L(0.00)R(0.00)L(0.00)D(0.00)A(0.00)I(0.00)T(0.00)G(0.00)P(0.00)E(0.00)E(0.00)E(0.00)C(0.00)T(0.00)G(0.00)V(0.00)T(0.00)Q(0.00)I(0.00)A(0.00)S(54.08)G(0.00)A(0.00)S(48.36)A(0.00)A(0.00)T(0.00)T(0.00)N(0.00)V(0.00)A(0.00)S(34.67)A(0.00)Q(0.00)C(0.00)G(0.00)G(0.00)R(0.00)	S28	1	L(0.00)I(0.00)G(0.00)H(0.00)P(0.00)L(0.00)P(0.00)L(0.00)R(0.00)L(0.00)D(0.00)A(0.00)I(0.00)T(0.00)G(0.00)P(0.00)E(0.00)E(0.00)E(0.00)C(0.00)T(0.00)G(0.00)V(0.00)T(0.00)Q(0.00)I(0.00)A(0.00)S(0.00)G(0.00)A(0.00)S(0.00)A(0.00)A(0.00)T(0.00)T(0.00)N(0.00)V(0.00)A(0.00)S(0.00)A(0.00)Q(0.00)C(0.00)G(0.00)G(0.00)R(0.00)	L(0)I(0)G(0)H(0)P(0)L(0)P(0)L(0)R(0)L(0)D(0)A(0)I(0)T(0)G(0)P(0)E(0)E(0)E(0)C(0)T(0)G(0)V(0)T(0)Q(0)I(0)A(0)S(0)G(0)A(0)S(0)A(0)A(0)T(0)T(0)N(0)V(0)A(0)S(0)A(0)Q(0)C(0)G(0)G(0)R(0)	54.0815	26	48.3582	24	64.5599	30	0	0	0	0	0	FALSE	IPI:EPA6-SP|NS:P00005|EPA6-SP	IPI:EPA6-SP|NS:P00005|EPA6-SP	IPI:EPA6-SP|NS:P00005|EPA6-SP
241220_NS-10053_CMH_sample60.13806.13806.3	C:\Users\nichollass\Desktop\2024_Dec_CMHSet2\HexNAc_upt070aa\241220_NS_10053_CMH_sample60\interact.pep.xml	GFYIAGDPALAYGYAQDQEPDACTGVTQIASGASAATTNVASAQCR	GFYIAGDPALAYGYAQDQEPDACTGVTQIAS[290]GASAATTNVASAQCR	QDIDAIWR.GFYIAGDPALAYGYAQDQEPDACTGVTQIASGASAATTNVASAQCR.GRIRNGAI	R	G	46	3	4193.38	4898.18	4898.21	1633.73	1633.74	4897.21	1633.41	204.081	0	62.077	50.982	1	2	0	537	582	0	23C(57.0215),31S(203.0794),45C(57.0215)	Mod1: Unannotated mass-shift 204.0824 (PeakApex: 204.0824)	GFYIAGDPALAYGYAQDQEPDACTGVTQIAsGASAATTNVASAQCR	G(0.00)F(0.00)Y(0.00)I(0.00)A(0.00)G(0.00)D(0.00)P(0.00)A(0.00)L(0.00)A(0.00)Y(0.00)G(0.00)Y(0.00)A(0.00)Q(0.00)D(0.00)Q(0.00)E(0.00)P(0.00)D(0.00)A(0.00)C(0.00)T(0.00)G(0.00)V(0.00)T(0.00)Q(0.00)I(0.00)A(0.00)S(48.25)G(0.00)A(0.00)S(42.84)A(0.00)A(0.00)T(0.00)T(0.00)N(0.00)V(0.00)A(0.00)S(27.13)A(0.00)Q(0.00)C(0.00)R(0.00)	S31	1	G(0.00)F(0.00)Y(0.00)I(0.00)A(0.00)G(0.00)D(0.00)P(0.00)A(0.00)L(0.00)A(0.00)Y(0.00)G(0.00)Y(0.00)A(0.00)Q(0.00)D(0.00)Q(0.00)E(0.00)P(0.00)D(0.00)A(0.00)C(0.00)T(0.00)G(0.00)V(0.00)T(0.00)Q(0.00)I(0.00)A(0.00)S(0.00)G(0.00)A(0.00)S(0.00)A(0.00)A(0.00)T(0.00)T(0.00)N(0.00)V(0.00)A(0.00)S(0.00)A(0.00)Q(0.00)C(0.00)R(0.00)	G(0)F(0)Y(0)I(0)A(0)G(0)D(0)P(0)A(0)L(0)A(0)Y(0)G(0)Y(0)A(0)Q(0)D(0)Q(0)E(0)P(0)D(0)A(0)C(0)T(0)G(0)V(0)T(0)Q(0)I(0)A(0)S(0)G(0)A(0)S(0)A(0)A(0)T(0)T(0)N(0)V(0)A(0)S(0)A(0)Q(0)C(0)R(0)	48.2482	24	42.8411	22	62.0775	29	0	0	0	0	0	FALSE	IPI:EPA6-SP|NS:P00005|EPA6-SP	IPI:EPA6-SP|NS:P00005|EPA6-SP	IPI:EPA6-SP|NS:P00005|EPA6-SP
241220_NS-10053_CMH_sample60.13807.13807.3	C:\Users\nichollass\Desktop\2024_Dec_CMHSet2\HexNAc_upt070aa\241220_NS_10053_CMH_sample60\interact.pep.xml	GFYIAGDPALAYGYAQDQEPDACTGVTQIASGASAATTNVASAQCR	GFYIAGDPALAYGYAQDQEPDACTGVTQIAS[290]GASAATTNVASAQCR	QDIDAIWR.GFYIAGDPALAYGYAQDQEPDACTGVTQIASGASAATTNVASAQCR.GRIRNGAI	R	G	46	3	4193.7	4898.18	4898.21	1633.73	1633.74	4897.21	1633.41	204.081	0.0608135	11.364	8.446	0.8549	2	0	537	582	0	23C(57.0215),31S(203.0794),45C(57.0215)	Mod1: Unannotated mass-shift 204.0824 (PeakApex: 204.0824)	GFYIAGDPALAYGYAQDQEPDACTGVTQIAsGAsAATTNVASAQCR	G(0.00)F(0.00)Y(0.00)I(0.00)A(0.00)G(0.00)D(0.00)P(0.00)A(0.00)L(0.00)A(0.00)Y(0.00)G(0.00)Y(0.00)A(0.00)Q(0.00)D(0.00)Q(0.00)E(0.00)P(0.00)D(0.00)A(0.00)C(0.00)T(0.00)G(0.00)V(0.00)T(0.00)Q(0.00)I(0.00)A(0.00)S(7.75)G(0.00)A(0.00)S(7.75)A(0.00)A(0.00)T(0.00)T(0.00)N(0.00)V(0.00)A(0.00)S(4.16)A(0.00)Q(0.00)C(0.00)R(0.00)	S31;S34	2	G(0.00)F(0.00)Y(0.00)I(0.00)A(0.00)G(0.00)D(0.00)P(0.00)A(0.00)L(0.00)A(0.00)Y(0.00)G(0.00)Y(0.00)A(0.00)Q(0.00)D(0.00)Q(0.00)E(0.00)P(0.00)D(0.00)A(0.00)C(0.00)T(0.00)G(0.00)V(0.00)T(0.00)Q(0.00)I(0.00)A(0.00)S(2.80)G(0.00)A(0.00)S(2.80)A(0.00)A(0.00)T(0.00)T(0.00)N(0.00)V(0.00)A(0.00)S(2.80)A(0.00)Q(0.00)C(0.00)R(0.00)	G(0)F(0)Y(0)I(0)A(0)G(0)D(0)P(0)A(0)L(0)A(0)Y(0)G(0)Y(0)A(0)Q(0)D(0)Q(0)E(0)P(0)D(0)A(0)C(0)T(0)G(0)V(0)T(0)Q(0)I(0)A(0)S(0)G(0)A(0)S(0)A(0)A(0)T(0)T(0)N(0)V(0)A(0)S(0)A(0)Q(0)C(0)R(0)	7.75051	4	4.15702	1	11.3648	6	2.79887	0	0	0	0	FALSE	IPI:EPA6-SP|NS:P00005|EPA6-SP	IPI:EPA6-SP|NS:P00005|EPA6-SP	IPI:EPA6-SP|NS:P00005|EPA6-SP
241220_NS-10053_CMH_sample60.14181.14181.4	C:\Users\nichollass\Desktop\2024_Dec_CMHSet2\HexNAc_upt070aa\241220_NS_10053_CMH_sample60\interact.pep.xml	LAIDNALSITSDGLTIRLEGGVEPNCTGVTQIASGASAATTNVASAQCKPVR	LAIDNALS[290]ITSDGLTIRLEGGVEPNCTGVTQIASGASAATTNVASAQCKPVR	EGGNDAIK.LAIDNALSITSDGLTIRLEGGVEPNCTGVTQIASGASAATTNVASAQCKPVR.YSYTRQAR	K	Y	52	4	4315.75	5458.73	5458.74	1365.69	1365.69	5457.74	1365.44	204.081	2.78933e-09	35.718	32.931	1	2	2	81	132	0	26C(57.0215),48C(57.0215),8S(203.0794)	Mod1: Unannotated mass-shift 204.0824 (PeakApex: 204.0824)	LAIDNALsITSDGLTIRLEGGVEPNCTGVTQIASGASAATTNVASAQCKPVR	L(0.00)A(0.00)I(0.00)D(0.00)N(0.00)A(0.00)L(0.00)S(32.93)I(0.00)T(0.00)S(30.24)D(0.00)G(0.00)L(0.00)T(0.00)I(0.00)R(0.00)L(0.00)E(0.00)G(0.00)G(0.00)V(0.00)E(0.00)P(0.00)N(0.00)C(0.00)T(0.00)G(0.00)V(0.00)T(0.00)Q(0.00)I(0.00)A(0.00)S(27.60)G(0.00)A(0.00)S(25.05)A(0.00)A(0.00)T(0.00)T(0.00)N(0.00)V(0.00)A(0.00)S(11.41)A(0.00)Q(0.00)C(0.00)K(0.00)P(0.00)V(0.00)R(0.00)	S8	1	L(0.00)A(0.00)I(0.00)D(0.00)N(0.00)A(0.00)L(0.00)S(0.00)I(0.00)T(0.00)S(0.00)D(0.00)G(0.00)L(0.00)T(0.00)I(0.00)R(0.00)L(0.00)E(0.00)G(0.00)G(0.00)V(0.00)E(0.00)P(0.00)N(0.00)C(0.00)T(0.00)G(0.00)V(0.00)T(0.00)Q(0.00)I(0.00)A(0.00)S(0.00)G(0.00)A(0.00)S(0.00)A(0.00)A(0.00)T(0.00)T(0.00)N(0.00)V(0.00)A(0.00)S(0.00)A(0.00)Q(0.00)C(0.00)K(0.00)P(0.00)V(0.00)R(0.00)	L(0)A(0)I(0)D(0)N(0)A(0)L(0)S(0)I(0)T(0)S(0)D(0)G(0)L(0)T(0)I(0)R(0)L(0)E(0)G(0)G(0)V(0)E(0)P(0)N(0)C(0)T(0)G(0)V(0)T(0)Q(0)I(0)A(0)S(0)G(0)A(0)S(0)A(0)A(0)T(0)T(0)N(0)V(0)A(0)S(0)A(0)Q(0)C(0)K(0)P(0)V(0)R(0)	32.9314	18	30.2417	17	35.7184	19	0	0	0	0	0	FALSE	IPI:EPA6-SP|NS:P00005|EPA6-SP	IPI:EPA6-SP|NS:P00005|EPA6-SP	IPI:EPA6-SP|NS:P00005|EPA6-SP
241220_NS-10053_CMH_sample60.16005.16005.3	C:\Users\nichollass\Desktop\2024_Dec_CMHSet2\HexNAc_upt070aa\241220_NS_10053_CMH_sample60\interact.pep.xml	GFYIAGDPALAYGYAQDQEPDACTGVTQIASGASAATTNVASAQCR	GFYIAGDPALAYGYAQDQEPDACTGVTQIAS[290]GASAATTNVASAQCR	QDIDAIWR.GFYIAGDPALAYGYAQDQEPDACTGVTQIASGASAATTNVASAQCR.GRIRNGAI	R	G	46	3	4948.06	4898.19	4898.21	1633.74	1633.74	4897.21	1633.41	204.081	0	64.531	61.51	1	2	0	537	582	10223030	23C(57.0215),31S(203.0794),45C(57.0215)	Mod1: Unannotated mass-shift 204.0824 (PeakApex: 204.0824)	GFYIAGDPALAYGYAQDQEPDACTGVTQIAsGASAATTNVASAQCR	G(0.00)F(0.00)Y(0.00)I(0.00)A(0.00)G(0.00)D(0.00)P(0.00)A(0.00)L(0.00)A(0.00)Y(0.00)G(0.00)Y(0.00)A(0.00)Q(0.00)D(0.00)Q(0.00)E(0.00)P(0.00)D(0.00)A(0.00)C(0.00)T(0.00)G(0.00)V(0.00)T(0.00)Q(0.00)I(0.00)A(0.00)S(55.87)G(0.00)A(0.00)S(47.82)A(0.00)A(0.00)T(0.00)T(0.00)N(0.00)V(0.00)A(0.00)S(29.41)A(0.00)Q(0.00)C(0.00)R(0.00)	S31	1	G(0.00)F(0.00)Y(0.00)I(0.00)A(0.00)G(0.00)D(0.00)P(0.00)A(0.00)L(0.00)A(0.00)Y(0.00)G(0.00)Y(0.00)A(0.00)Q(0.00)D(0.00)Q(0.00)E(0.00)P(0.00)D(0.00)A(0.00)C(0.00)T(0.00)G(0.00)V(0.00)T(0.00)Q(0.00)I(0.00)A(0.00)S(0.00)G(0.00)A(0.00)S(0.00)A(0.00)A(0.00)T(0.00)T(0.00)N(0.00)V(0.00)A(0.00)S(0.00)A(0.00)Q(0.00)C(0.00)R(0.00)	G(0)F(0)Y(0)I(0)A(0)G(0)D(0)P(0)A(0)L(0)A(0)Y(0)G(0)Y(0)A(0)Q(0)D(0)Q(0)E(0)P(0)D(0)A(0)C(0)T(0)G(0)V(0)T(0)Q(0)I(0)A(0)S(0)G(0)A(0)S(0)A(0)A(0)T(0)T(0)N(0)V(0)A(0)S(0)A(0)Q(0)C(0)R(0)	55.8717	27	47.818	24	64.5315	30	0	0	0	0	0	FALSE	IPI:EPA6-SP|NS:P00005|EPA6-SP	IPI:EPA6-SP|NS:P00005|EPA6-SP	IPI:EPA6-SP|NS:P00005|EPA6-SP
241220_NS-10053_CMH_sample60.16006.16006.3	C:\Users\nichollass\Desktop\2024_Dec_CMHSet2\HexNAc_upt070aa\241220_NS_10053_CMH_sample60\interact.pep.xml	GFYIAGDPALAYGYAQDQEPDACTGVTQIASGASAATTNVASAQCR	GFYIAGDPALAYGYAQDQEPDACTGVTQIAS[290]GASAATTNVASAQCR	QDIDAIWR.GFYIAGDPALAYGYAQDQEPDACTGVTQIASGASAATTNVASAQCR.GRIRNGAI	R	G	46	3	4948.37	4898.19	4898.21	1633.74	1633.74	4897.21	1633.41	204.081	0.00704287	10.109	8.692	0.9855	2	0	537	582	10223030	23C(57.0215),31S(203.0794),45C(57.0215)	Mod1: Unannotated mass-shift 204.0824 (PeakApex: 204.0824)	GFYIAGDPALAYGYAQDQEPDACTGVTQIAsGAsAATTNVASAQCR	G(0.00)F(0.00)Y(0.00)I(0.00)A(0.00)G(0.00)D(0.00)P(0.00)A(0.00)L(0.00)A(0.00)Y(0.00)G(0.00)Y(0.00)A(0.00)Q(0.00)D(0.00)Q(0.00)E(0.00)P(0.00)D(0.00)A(0.00)C(0.00)T(0.00)G(0.00)V(0.00)T(0.00)Q(0.00)I(0.00)A(0.00)S(6.50)G(0.00)A(0.00)S(6.50)A(0.00)A(0.00)T(0.00)T(0.00)N(0.00)V(0.00)A(0.00)S(2.88)A(0.00)Q(0.00)C(0.00)R(0.00)	S31;S34	2	G(0.00)F(0.00)Y(0.00)I(0.00)A(0.00)G(0.00)D(0.00)P(0.00)A(0.00)L(0.00)A(0.00)Y(0.00)G(0.00)Y(0.00)A(0.00)Q(0.00)D(0.00)Q(0.00)E(0.00)P(0.00)D(0.00)A(0.00)C(0.00)T(0.00)G(0.00)V(0.00)T(0.00)Q(0.00)I(0.00)A(0.00)S(2.88)G(0.00)A(0.00)S(2.88)A(0.00)A(0.00)T(0.00)T(0.00)N(0.00)V(0.00)A(0.00)S(2.88)A(0.00)Q(0.00)C(0.00)R(0.00)	G(0)F(0)Y(0)I(0)A(0)G(0)D(0)P(0)A(0)L(0)A(0)Y(0)G(0)Y(0)A(0)Q(0)D(0)Q(0)E(0)P(0)D(0)A(0)C(0)T(0)G(0)V(0)T(0)Q(0)I(0)A(0)S(0)G(0)A(0)S(0)A(0)A(0)T(0)T(0)N(0)V(0)A(0)S(0)A(0)Q(0)C(0)R(0)	6.49959	3	2.88049	0	10.1094	5	2.88049	0	0	0	0	FALSE	IPI:EPA6-SP|NS:P00005|EPA6-SP	IPI:EPA6-SP|NS:P00005|EPA6-SP	IPI:EPA6-SP|NS:P00005|EPA6-SP
241220_NS-10053_CMH_sample60.16182.16182.4	C:\Users\nichollass\Desktop\2024_Dec_CMHSet2\HexNAc_upt070aa\241220_NS_10053_CMH_sample60\interact.pep.xml	LAIDNALSITSDGLTIRLEGGVEPNCTGVTQIASGASAATTNVASAQCKPVR	LAIDNALS[290]ITSDGLTIRLEGGVEPNCTGVTQIASGASAATTNVASAQCKPVR	EGGNDAIK.LAIDNALSITSDGLTIRLEGGVEPNCTGVTQIASGASAATTNVASAQCKPVR.YSYTRQAR	K	Y	52	4	5011.62	5458.72	5458.74	1365.69	1365.69	5457.74	1365.44	204.081	7.8e-13	49.932	42.102	1	2	2	81	132	4.49691e+06	26C(57.0215),48C(57.0215),8S(203.0794)	Mod1: Unannotated mass-shift 204.0824 (PeakApex: 204.0824)	LAIDNALsITSDGLTIRLEGGVEPNCTGVTQIASGASAATTNVASAQCKPVR	L(0.00)A(0.00)I(0.00)D(0.00)N(0.00)A(0.00)L(0.00)S(40.19)I(0.00)T(0.00)S(36.40)D(0.00)G(0.00)L(0.00)T(0.00)I(0.00)R(0.00)L(0.00)E(0.00)G(0.00)G(0.00)V(0.00)E(0.00)P(0.00)N(0.00)C(0.00)T(0.00)G(0.00)V(0.00)T(0.00)Q(0.00)I(0.00)A(0.00)S(30.49)G(0.00)A(0.00)S(30.49)A(0.00)A(0.00)T(0.00)T(0.00)N(0.00)V(0.00)A(0.00)S(16.82)A(0.00)Q(0.00)C(0.00)K(0.00)P(0.00)V(0.00)R(0.00)	S8	1	L(0.00)A(0.00)I(0.00)D(0.00)N(0.00)A(0.00)L(0.00)S(0.00)I(0.00)T(0.00)S(0.00)D(0.00)G(0.00)L(0.00)T(0.00)I(0.00)R(0.00)L(0.00)E(0.00)G(0.00)G(0.00)V(0.00)E(0.00)P(0.00)N(0.00)C(0.00)T(0.00)G(0.00)V(0.00)T(0.00)Q(0.00)I(0.00)A(0.00)S(0.00)G(0.00)A(0.00)S(0.00)A(0.00)A(0.00)T(0.00)T(0.00)N(0.00)V(0.00)A(0.00)S(0.00)A(0.00)Q(0.00)C(0.00)K(0.00)P(0.00)V(0.00)R(0.00)	L(0)A(0)I(0)D(0)N(0)A(0)L(0)S(0)I(0)T(0)S(0)D(0)G(0)L(0)T(0)I(0)R(0)L(0)E(0)G(0)G(0)V(0)E(0)P(0)N(0)C(0)T(0)G(0)V(0)T(0)Q(0)I(0)A(0)S(0)G(0)A(0)S(0)A(0)A(0)T(0)T(0)N(0)V(0)A(0)S(0)A(0)Q(0)C(0)K(0)P(0)V(0)R(0)	40.1915	21	36.4004	20	49.932	25	0	0	0	0	0	FALSE	IPI:EPA6-SP|NS:P00005|EPA6-SP	IPI:EPA6-SP|NS:P00005|EPA6-SP	IPI:EPA6-SP|NS:P00005|EPA6-SP
241220_NS-10053_CMH_sample60.15404.15404.4	C:\Users\nichollass\Desktop\2024_Dec_CMHSet2\HexNAc_upt070aa\241220_NS_10053_CMH_sample60\interact.pep.xml	LAIDNALSITSDGLTIRLEGGVEPNCTGVTQIASGASAATTNVASAQCKPVR	LAIDNALS[290]ITSDGLTIRLEGGVEPNCTGVTQIASGASAATTNVASAQCKPVR	EGGNDAIK.LAIDNALSITSDGLTIRLEGGVEPNCTGVTQIASGASAATTNVASAQCKPVR.YSYTRQAR	K	Y	52	4	4729.9	5458.74	5458.74	1365.69	1365.69	5457.74	1365.44	204.081	2e-14	58.383	48.093	1	2	2	81	132	796528	26C(57.0215),48C(57.0215),8S(203.0794)	Mod1: Unannotated mass-shift 204.0824 (PeakApex: 204.0824)	LAIDNALsITSDGLTIRLEGGVEPNCTGVTQIASGASAATTNVASAQCKPVR	L(0.00)A(0.00)I(0.00)D(0.00)N(0.00)A(0.00)L(0.00)S(46.12)I(0.00)T(0.00)S(39.34)D(0.00)G(0.00)L(0.00)T(0.00)I(0.00)R(0.00)L(0.00)E(0.00)G(0.00)G(0.00)V(0.00)E(0.00)P(0.00)N(0.00)C(0.00)T(0.00)G(0.00)V(0.00)T(0.00)Q(0.00)I(0.00)A(0.00)S(30.49)G(0.00)A(0.00)S(25.86)A(0.00)A(0.00)T(0.00)T(0.00)N(0.00)V(0.00)A(0.00)S(16.05)A(0.00)Q(0.00)C(0.00)K(0.00)P(0.00)V(0.00)R(0.00)	S8	1	L(0.00)A(0.00)I(0.00)D(0.00)N(0.00)A(0.00)L(0.00)S(0.00)I(0.00)T(0.00)S(0.00)D(0.00)G(0.00)L(0.00)T(0.00)I(0.00)R(0.00)L(0.00)E(0.00)G(0.00)G(0.00)V(0.00)E(0.00)P(0.00)N(0.00)C(0.00)T(0.00)G(0.00)V(0.00)T(0.00)Q(0.00)I(0.00)A(0.00)S(0.00)G(0.00)A(0.00)S(0.00)A(0.00)A(0.00)T(0.00)T(0.00)N(0.00)V(0.00)A(0.00)S(0.00)A(0.00)Q(0.00)C(0.00)K(0.00)P(0.00)V(0.00)R(0.00)	L(0)A(0)I(0)D(0)N(0)A(0)L(0)S(0)I(0)T(0)S(0)D(0)G(0)L(0)T(0)I(0)R(0)L(0)E(0)G(0)G(0)V(0)E(0)P(0)N(0)C(0)T(0)G(0)V(0)T(0)Q(0)I(0)A(0)S(0)G(0)A(0)S(0)A(0)A(0)T(0)T(0)N(0)V(0)A(0)S(0)A(0)Q(0)C(0)K(0)P(0)V(0)R(0)	46.1199	23	39.3413	21	58.3839	28	0	0	0	0	0	FALSE	IPI:EPA6-SP|NS:P00005|EPA6-SP	IPI:EPA6-SP|NS:P00005|EPA6-SP	IPI:EPA6-SP|NS:P00005|EPA6-SP
241220_NS-10053_CMH_sample60.15419.15419.3	C:\Users\nichollass\Desktop\2024_Dec_CMHSet2\HexNAc_upt070aa\241220_NS_10053_CMH_sample60\interact.pep.xml	GFYIAGDPALAYGYAQDQEPDACTGVTQIASGASAATTNVASAQCR	GFYIAGDPALAYGYAQDQEPDACTGVTQIAS[290]GASAATTNVASAQCR	QDIDAIWR.GFYIAGDPALAYGYAQDQEPDACTGVTQIASGASAATTNVASAQCR.GRIRNGAI	R	G	46	3	4735.22	4898.18	4898.21	1633.74	1633.74	4897.21	1633.41	204.08	2.56e-12	51.866	43.354	1	2	0	537	582	16328761	23C(57.0215),31S(203.0794),45C(57.0215)	Mod1: Unannotated mass-shift 204.0824 (PeakApex: 204.0824)	GFYIAGDPALAYGYAQDQEPDACTGVTQIAsGASAATTNVASAQCR	G(0.00)F(0.00)Y(0.00)I(0.00)A(0.00)G(0.00)D(0.00)P(0.00)A(0.00)L(0.00)A(0.00)Y(0.00)G(0.00)Y(0.00)A(0.00)Q(0.00)D(0.00)Q(0.00)E(0.00)P(0.00)D(0.00)A(0.00)C(0.00)T(0.00)G(0.00)V(0.00)T(0.00)Q(0.00)I(0.00)A(0.00)S(43.35)G(0.00)A(0.00)S(35.49)A(0.00)A(0.00)T(0.00)T(0.00)N(0.00)V(0.00)A(0.00)S(19.78)A(0.00)Q(0.00)C(0.00)R(0.00)	S31	1	G(0.00)F(0.00)Y(0.00)I(0.00)A(0.00)G(0.00)D(0.00)P(0.00)A(0.00)L(0.00)A(0.00)Y(0.00)G(0.00)Y(0.00)A(0.00)Q(0.00)D(0.00)Q(0.00)E(0.00)P(0.00)D(0.00)A(0.00)C(0.00)T(0.00)G(0.00)V(0.00)T(0.00)Q(0.00)I(0.00)A(0.00)S(0.00)G(0.00)A(0.00)S(0.00)A(0.00)A(0.00)T(0.00)T(0.00)N(0.00)V(0.00)A(0.00)S(0.00)A(0.00)Q(0.00)C(0.00)R(0.00)	G(0)F(0)Y(0)I(0)A(0)G(0)D(0)P(0)A(0)L(0)A(0)Y(0)G(0)Y(0)A(0)Q(0)D(0)Q(0)E(0)P(0)D(0)A(0)C(0)T(0)G(0)V(0)T(0)Q(0)I(0)A(0)S(0)G(0)A(0)S(0)A(0)A(0)T(0)T(0)N(0)V(0)A(0)S(0)A(0)Q(0)C(0)R(0)	43.3541	22	35.4912	19	51.8668	25	0	0	0	0	0	FALSE	IPI:EPA6-SP|NS:P00005|EPA6-SP	IPI:EPA6-SP|NS:P00005|EPA6-SP	IPI:EPA6-SP|NS:P00005|EPA6-SP
241220_NS-10053_CMH_sample60.10520.10520.5	C:\Users\nichollass\Desktop\2024_Dec_CMHSet2\HexNAc_upt070aa\241220_NS_10053_CMH_sample60\interact.pep.xml	LIGHPLPLRLDAITGPEEECTGVTQIASGASAATTNVASAQCGGR	LIGHPLPLRLDAITGPEEECTGVTQIAS[290]GASAATTNVASAQCGGR	EAAGEVER.LIGHPLPLRLDAITGPEEECTGVTQIASGASAATTNVASAQCGGR.LTIIGWPI	R	L	45	5	3292.38	4750.32	4750.33	951.071	951.074	4749.33	950.874	204.079	0	116.748	81.684	1	2	1	622	666	136558944	20C(57.0215),28S(203.0794),42C(57.0215)	Mod1: Unannotated mass-shift 204.0824 (PeakApex: 204.0824)	LIGHPLPLRLDAITGPEEECTGVTQIAsGASAATTNVASAQCGGR	L(0.00)I(0.00)G(0.00)H(0.00)P(0.00)L(0.00)P(0.00)L(0.00)R(0.00)L(0.00)D(0.00)A(0.00)I(0.00)T(0.00)G(0.00)P(0.00)E(0.00)E(0.00)E(0.00)C(0.00)T(0.00)G(0.00)V(0.00)T(0.00)Q(0.00)I(0.00)A(0.00)S(81.68)G(0.00)A(0.00)S(79.42)A(0.00)A(0.00)T(0.00)T(0.00)N(0.00)V(0.00)A(0.00)S(72.30)A(0.00)Q(0.00)C(0.00)G(0.00)G(0.00)R(0.00)	S28	1	L(0.00)I(0.00)G(0.00)H(0.00)P(0.00)L(0.00)P(0.00)L(0.00)R(0.00)L(0.00)D(0.00)A(0.00)I(0.00)T(0.00)G(0.00)P(0.00)E(0.00)E(0.00)E(0.00)C(0.00)T(0.00)G(0.00)V(0.00)T(0.00)Q(0.00)I(0.00)A(0.00)S(0.00)G(0.00)A(0.00)S(0.00)A(0.00)A(0.00)T(0.00)T(0.00)N(0.00)V(0.00)A(0.00)S(0.00)A(0.00)Q(0.00)C(0.00)G(0.00)G(0.00)R(0.00)	L(0)I(0)G(0)H(0)P(0)L(0)P(0)L(0)R(0)L(0)D(0)A(0)I(0)T(0)G(0)P(0)E(0)E(0)E(0)C(0)T(0)G(0)V(0)T(0)Q(0)I(0)A(0)S(0)G(0)A(0)S(0)A(0)A(0)T(0)T(0)N(0)V(0)A(0)S(0)A(0)Q(0)C(0)G(0)G(0)R(0)	81.6841	36	79.4166	35	116.748	47	0	0	0	0	0	FALSE	IPI:EPA6-SP|NS:P00005|EPA6-SP	IPI:EPA6-SP|NS:P00005|EPA6-SP	IPI:EPA6-SP|NS:P00005|EPA6-SP
241220_NS-10053_CMH_sample60.10521.10521.5	C:\Users\nichollass\Desktop\2024_Dec_CMHSet2\HexNAc_upt070aa\241220_NS_10053_CMH_sample60\interact.pep.xml	LIGHPLPLRLDAITGPEEECTGVTQIASGASAATTNVASAQCGGR	LIGHPLPLRLDAITGPEEECTGVTQIAS[290]GASAATTNVASAQCGGR	EAAGEVER.LIGHPLPLRLDAITGPEEECTGVTQIASGASAATTNVASAQCGGR.LTIIGWPI	R	L	45	5	3292.74	4750.32	4750.33	951.071	951.074	4749.33	950.874	204.079	8.06771e-06	28.873	26.183	1	2	1	622	666	136558944	20C(57.0215),28S(203.0794),42C(57.0215)	Mod1: Unannotated mass-shift 204.0824 (PeakApex: 204.0824)	LIGHPLPLRLDAITGPEEECTGVTQIAsGAsAATTNVASAQCGGR	L(0.00)I(0.00)G(0.00)H(0.00)P(0.00)L(0.00)P(0.00)L(0.00)R(0.00)L(0.00)D(0.00)A(0.00)I(0.00)T(0.00)G(0.00)P(0.00)E(0.00)E(0.00)E(0.00)C(0.00)T(0.00)G(0.00)V(0.00)T(0.00)Q(0.00)I(0.00)A(0.00)S(23.85)G(0.00)A(0.00)S(23.85)A(0.00)A(0.00)T(0.00)T(0.00)N(0.00)V(0.00)A(0.00)S(15.73)A(0.00)Q(0.00)C(0.00)G(0.00)G(0.00)R(0.00)	S28;S31	2	L(0.00)I(0.00)G(0.00)H(0.00)P(0.00)L(0.00)P(0.00)L(0.00)R(0.00)L(0.00)D(0.00)A(0.00)I(0.00)T(0.00)G(0.00)P(0.00)E(0.00)E(0.00)E(0.00)C(0.00)T(0.00)G(0.00)V(0.00)T(0.00)Q(0.00)I(0.00)A(0.00)S(3.45)G(0.00)A(0.00)S(3.45)A(0.00)A(0.00)T(0.00)T(0.00)N(0.00)V(0.00)A(0.00)S(3.45)A(0.00)Q(0.00)C(0.00)G(0.00)G(0.00)R(0.00)	L(0)I(0)G(0)H(0)P(0)L(0)P(0)L(0)R(0)L(0)D(0)A(0)I(0)T(0)G(0)P(0)E(0)E(0)E(0)C(0)T(0)G(0)V(0)T(0)Q(0)I(0)A(0)S(0)G(0)A(0)S(0)A(0)A(0)T(0)T(0)N(0)V(0)A(0)S(0)A(0)Q(0)C(0)G(0)G(0)R(0)	23.8503	11	15.7306	8	28.8738	14	3.45015	0	0	0	0	FALSE	IPI:EPA6-SP|NS:P00005|EPA6-SP	IPI:EPA6-SP|NS:P00005|EPA6-SP	IPI:EPA6-SP|NS:P00005|EPA6-SP
241220_NS-10053_CMH_sample60.14908.14908.3	C:\Users\nichollass\Desktop\2024_Dec_CMHSet2\HexNAc_upt070aa\241220_NS_10053_CMH_sample60\interact.pep.xml	MSVDPAIADTNCTGVTQIASGASAATTNVASAQCGQGVLHYSMVLEGGNDALK	MS[290]VDPAIADTNCTGVTQIASGASAATTNVASAQCGQGVLHYSMVLEGGNDALK	KDGVRSSR.MSVDPAIADTNCTGVTQIASGASAATTNVASAQCGQGVLHYSMVLEGGNDALK.LAIDNAIS	R	L	53	3	4566.53	5512.53	5512.55	1838.52	1838.53	5511.55	1838.19	204.079	6.234e-11	44.321	44.321	1	2	0	28	80	2.93455e+06	12C(57.0215),2S(203.0794),34C(57.0215)	Mod1: Unannotated mass-shift 204.0824 (PeakApex: 204.0824)																	0	FALSE	IPI:EPA6-SP|NS:P00005|EPA6-SP	IPI:EPA6-SP|NS:P00005|EPA6-SP	IPI:EPA6-SP|NS:P00005|EPA6-SP
241220_NS-10053_CMH_sample60.16512.16512.3	C:\Users\nichollass\Desktop\2024_Dec_CMHSet2\HexNAc_upt070aa\241220_NS_10053_CMH_sample60\interact.pep.xml	GFYIAGDPALAYGYAQDQEPDACTGVTQIASGASAATTNVASAQCR	GFYIAGDPALAYGYAQDQEPDACTGVTQIAS[290]GASAATTNVASAQCR	QDIDAIWR.GFYIAGDPALAYGYAQDQEPDACTGVTQIASGASAATTNVASAQCR.GRIRNGAI	R	G	46	3	5131.05	4898.21	4898.21	1633.74	1633.74	4897.21	1633.41	204.079	4.323e-11	42.957	37.379	1	2	0	537	582	3591379	23C(57.0215),31S(203.0794),45C(57.0215)	Mod1: Unannotated mass-shift 204.0824 (PeakApex: 204.0824)	GFYIAGDPALAYGYAQDQEPDACTGVTQIAsGASAATTNVASAQCR	G(0.00)F(0.00)Y(0.00)I(0.00)A(0.00)G(0.00)D(0.00)P(0.00)A(0.00)L(0.00)A(0.00)Y(0.00)G(0.00)Y(0.00)A(0.00)Q(0.00)D(0.00)Q(0.00)E(0.00)P(0.00)D(0.00)A(0.00)C(0.00)T(0.00)G(0.00)V(0.00)T(0.00)Q(0.00)I(0.00)A(0.00)S(37.38)G(0.00)A(0.00)S(32.07)A(0.00)A(0.00)T(0.00)T(0.00)N(0.00)V(0.00)A(0.00)S(13.82)A(0.00)Q(0.00)C(0.00)R(0.00)	S31	1	G(0.00)F(0.00)Y(0.00)I(0.00)A(0.00)G(0.00)D(0.00)P(0.00)A(0.00)L(0.00)A(0.00)Y(0.00)G(0.00)Y(0.00)A(0.00)Q(0.00)D(0.00)Q(0.00)E(0.00)P(0.00)D(0.00)A(0.00)C(0.00)T(0.00)G(0.00)V(0.00)T(0.00)Q(0.00)I(0.00)A(0.00)S(0.00)G(0.00)A(0.00)S(0.00)A(0.00)A(0.00)T(0.00)T(0.00)N(0.00)V(0.00)A(0.00)S(0.00)A(0.00)Q(0.00)C(0.00)R(0.00)	G(0)F(0)Y(0)I(0)A(0)G(0)D(0)P(0)A(0)L(0)A(0)Y(0)G(0)Y(0)A(0)Q(0)D(0)Q(0)E(0)P(0)D(0)A(0)C(0)T(0)G(0)V(0)T(0)Q(0)I(0)A(0)S(0)G(0)A(0)S(0)A(0)A(0)T(0)T(0)N(0)V(0)A(0)S(0)A(0)Q(0)C(0)R(0)	37.379	19	32.0721	17	42.9576	21	0	0	0	0	0	FALSE	IPI:EPA6-SP|NS:P00005|EPA6-SP	IPI:EPA6-SP|NS:P00005|EPA6-SP	IPI:EPA6-SP|NS:P00005|EPA6-SP
241220_NS-10053_CMH_sample60.16332.16332.3	C:\Users\nichollass\Desktop\2024_Dec_CMHSet2\HexNAc_upt070aa\241220_NS_10053_CMH_sample60\interact.pep.xml	GFYIAGDPALAYGYAQDQEPDACTGVTQIASGASAATTNVASAQCR	GFYIAGDPALAYGYAQDQEPDACTGVTQIAS[290]GASAATTNVASAQCR	QDIDAIWR.GFYIAGDPALAYGYAQDQEPDACTGVTQIASGASAATTNVASAQCR.GRIRNGAI	R	G	46	3	5066.06	4898.2	4898.21	1633.74	1633.74	4897.21	1633.41	204.079	1.388e-11	48.93	40.704	1	2	0	537	582	530852	23C(57.0215),31S(203.0794),45C(57.0215)	Mod1: Unannotated mass-shift 204.0824 (PeakApex: 204.0824)	GFYIAGDPALAYGYAQDQEPDACTGVTQIAsGASAATTNVASAQCR	G(0.00)F(0.00)Y(0.00)I(0.00)A(0.00)G(0.00)D(0.00)P(0.00)A(0.00)L(0.00)A(0.00)Y(0.00)G(0.00)Y(0.00)A(0.00)Q(0.00)D(0.00)Q(0.00)E(0.00)P(0.00)D(0.00)A(0.00)C(0.00)T(0.00)G(0.00)V(0.00)T(0.00)Q(0.00)I(0.00)A(0.00)S(40.70)G(0.00)A(0.00)S(35.54)A(0.00)A(0.00)T(0.00)T(0.00)N(0.00)V(0.00)A(0.00)S(19.83)A(0.00)Q(0.00)C(0.00)R(0.00)	S31	1	G(0.00)F(0.00)Y(0.00)I(0.00)A(0.00)G(0.00)D(0.00)P(0.00)A(0.00)L(0.00)A(0.00)Y(0.00)G(0.00)Y(0.00)A(0.00)Q(0.00)D(0.00)Q(0.00)E(0.00)P(0.00)D(0.00)A(0.00)C(0.00)T(0.00)G(0.00)V(0.00)T(0.00)Q(0.00)I(0.00)A(0.00)S(0.00)G(0.00)A(0.00)S(0.00)A(0.00)A(0.00)T(0.00)T(0.00)N(0.00)V(0.00)A(0.00)S(0.00)A(0.00)Q(0.00)C(0.00)R(0.00)	G(0)F(0)Y(0)I(0)A(0)G(0)D(0)P(0)A(0)L(0)A(0)Y(0)G(0)Y(0)A(0)Q(0)D(0)Q(0)E(0)P(0)D(0)A(0)C(0)T(0)G(0)V(0)T(0)Q(0)I(0)A(0)S(0)G(0)A(0)S(0)A(0)A(0)T(0)T(0)N(0)V(0)A(0)S(0)A(0)Q(0)C(0)R(0)	40.7042	21	35.5448	19	48.9308	24	0	0	0	0	0	FALSE	IPI:EPA6-SP|NS:P00005|EPA6-SP	IPI:EPA6-SP|NS:P00005|EPA6-SP	IPI:EPA6-SP|NS:P00005|EPA6-SP
241220_NS-10053_CMH_sample60.08010.08010.3	C:\Users\nichollass\Desktop\2024_Dec_CMHSet2\HexNAc_upt070aa\241220_NS_10053_CMH_sample60\interact.pep.xml	LEGGVEPNCTGVTQIASGASAATTNVASAQCKPVR	LEGGVEPNCTGVTQIAS[290]GASAATTNVASAQCKPVR	TSDGITIR.LEGGVEPNCTGVTQIASGASAATTNVASAQCKPVR.YSYTRQAR	R	Y	35	3	2709.03	3704.77	3704.78	1235.93	1235.93	3703.78	1235.6	204.078	1e-14	61.121	39.898	1	2	1	98	132	125054400	17S(203.0794),31C(57.0215),9C(57.0215)	Mod1: Unannotated mass-shift 204.0824 (PeakApex: 204.0824)	LEGGVEPNCTGVTQIAsGASAATTNVASAQCKPVR	L(0.00)E(0.00)G(0.00)G(0.00)V(0.00)E(0.00)P(0.00)N(0.00)C(0.00)T(0.00)G(0.00)V(0.00)T(0.00)Q(0.00)I(0.00)A(0.00)S(37.10)G(0.00)A(0.00)S(34.37)A(0.00)A(0.00)T(0.00)T(0.00)N(0.00)V(0.00)A(0.00)S(14.93)A(0.00)Q(0.00)C(0.00)K(0.00)P(0.00)V(0.00)R(0.00)	S17	1	L(0.00)E(0.00)G(0.00)G(0.00)V(0.00)E(0.00)P(0.00)N(0.00)C(0.00)T(0.00)G(0.00)V(0.00)T(0.00)Q(0.00)I(0.00)A(0.00)S(0.00)G(0.00)A(0.00)S(0.00)A(0.00)A(0.00)T(0.00)T(0.00)N(0.00)V(0.00)A(0.00)S(0.00)A(0.00)Q(0.00)C(0.00)K(0.00)P(0.00)V(0.00)R(0.00)	L(0)E(0)G(0)G(0)V(0)E(0)P(0)N(0)C(0)T(0)G(0)V(0)T(0)Q(0)I(0)A(0)S(0)G(0)A(0)S(0)A(0)A(0)T(0)T(0)N(0)V(0)A(0)S(0)A(0)Q(0)C(0)K(0)P(0)V(0)R(0)	37.1025	20	34.369	19	61.1219	28	0	0	0	0	0	FALSE	IPI:EPA6-SP|NS:P00005|EPA6-SP	IPI:EPA6-SP|NS:P00005|EPA6-SP	IPI:EPA6-SP|NS:P00005|EPA6-SP
241220_NS-10053_CMH_sample60.12482.12482.3	C:\Users\nichollass\Desktop\2024_Dec_CMHSet2\HexNAc_upt070aa\241220_NS_10053_CMH_sample60\interact.pep.xml	GFYIAGDPALAYGYAQDQEPDACTGVTQIASGASAATTNVASAQCR	GFYIAGDPALAYGYAQDQEPDACTGVTQIAS[290]GASAATTNVASAQCR	QDIDAIWR.GFYIAGDPALAYGYAQDQEPDACTGVTQIASGASAATTNVASAQCR.GRIRNGAI	R	G	46	3	3799.04	4898.18	4898.2	1633.74	1633.74	4897.21	1633.41	204.075	0	109.848	72.489	1	2	0	537	582	341407616	23C(57.0215),31S(203.0794),45C(57.0215)	Mod1: Unannotated mass-shift 204.0824 (PeakApex: 204.0824)	GFYIAGDPALAYGYAQDQEPDACTGVTQIAsGASAATTNVASAQCR	G(0.00)F(0.00)Y(0.00)I(0.00)A(0.00)G(0.00)D(0.00)P(0.00)A(0.00)L(0.00)A(0.00)Y(0.00)G(0.00)Y(0.00)A(0.00)Q(0.00)D(0.00)Q(0.00)E(0.00)P(0.00)D(0.00)A(0.00)C(0.00)T(0.00)G(0.00)V(0.00)T(0.00)Q(0.00)I(0.00)A(0.00)S(61.24)G(0.00)A(0.00)S(56.20)A(0.00)A(0.00)T(0.00)T(0.00)N(0.00)V(0.00)A(0.00)S(43.27)A(0.00)Q(0.00)C(0.00)R(0.00)	S31	1	G(0.00)F(0.00)Y(0.00)I(0.00)A(0.00)G(0.00)D(0.00)P(0.00)A(0.00)L(0.00)A(0.00)Y(0.00)G(0.00)Y(0.00)A(0.00)Q(0.00)D(0.00)Q(0.00)E(0.00)P(0.00)D(0.00)A(0.00)C(0.00)T(0.00)G(0.00)V(0.00)T(0.00)Q(0.00)I(0.00)A(0.00)S(0.00)G(0.00)A(0.00)S(0.00)A(0.00)A(0.00)T(0.00)T(0.00)N(0.00)V(0.00)A(0.00)S(0.00)A(0.00)Q(0.00)C(0.00)R(0.00)	G(0)F(0)Y(0)I(0)A(0)G(0)D(0)P(0)A(0)L(0)A(0)Y(0)G(0)Y(0)A(0)Q(0)D(0)Q(0)E(0)P(0)D(0)A(0)C(0)T(0)G(0)V(0)T(0)Q(0)I(0)A(0)S(0)G(0)A(0)S(0)A(0)A(0)T(0)T(0)N(0)V(0)A(0)S(0)A(0)Q(0)C(0)R(0)	61.2369	29	56.1985	27	109.848	45	0	0	0	0	0	FALSE	IPI:EPA6-SP|NS:P00005|EPA6-SP	IPI:EPA6-SP|NS:P00005|EPA6-SP	IPI:EPA6-SP|NS:P00005|EPA6-SP
241220_NS-10053_CMH_sample60.12483.12483.3	C:\Users\nichollass\Desktop\2024_Dec_CMHSet2\HexNAc_upt070aa\241220_NS_10053_CMH_sample60\interact.pep.xml	GFYIAGDPALAYGYAQDQEPDACTGVTQIASGASAATTNVASAQCR	GFYIAGDPALAYGYAQDQEPDACTGVTQIAS[290]GASAATTNVASAQCR	QDIDAIWR.GFYIAGDPALAYGYAQDQEPDACTGVTQIASGASAATTNVASAQCR.GRIRNGAI	R	G	46	3	3799.31	4898.18	4898.2	1633.74	1633.74	4897.21	1633.41	204.075	0	63.574	47.115	1	2	0	537	582	341407616	23C(57.0215),31S(203.0794),45C(57.0215)	Mod1: Unannotated mass-shift 204.0824 (PeakApex: 204.0824)	GFYIAGDPALAYGYAQDQEPDACTGVTQIAsGASAATTNVASAQCR	G(0.00)F(0.00)Y(0.00)I(0.00)A(0.00)G(0.00)D(0.00)P(0.00)A(0.00)L(0.00)A(0.00)Y(0.00)G(0.00)Y(0.00)A(0.00)Q(0.00)D(0.00)Q(0.00)E(0.00)P(0.00)D(0.00)A(0.00)C(0.00)T(0.00)G(0.00)V(0.00)T(0.00)Q(0.00)I(0.00)A(0.00)S(38.61)G(0.00)A(0.00)S(36.06)A(0.00)A(0.00)T(0.00)T(0.00)N(0.00)V(0.00)A(0.00)S(23.66)A(0.00)Q(0.00)C(0.00)R(0.00)	S31	1	G(0.00)F(0.00)Y(0.00)I(0.00)A(0.00)G(0.00)D(0.00)P(0.00)A(0.00)L(0.00)A(0.00)Y(0.00)G(0.00)Y(0.00)A(0.00)Q(0.00)D(0.00)Q(0.00)E(0.00)P(0.00)D(0.00)A(0.00)C(0.00)T(0.00)G(0.00)V(0.00)T(0.00)Q(0.00)I(0.00)A(0.00)S(2.66)G(0.00)A(0.00)S(2.66)A(0.00)A(0.00)T(0.00)T(0.00)N(0.00)V(0.00)A(0.00)S(2.66)A(0.00)Q(0.00)C(0.00)R(0.00)	G(0)F(0)Y(0)I(0)A(0)G(0)D(0)P(0)A(0)L(0)A(0)Y(0)G(0)Y(0)A(0)Q(0)D(0)Q(0)E(0)P(0)D(0)A(0)C(0)T(0)G(0)V(0)T(0)Q(0)I(0)A(0)S(0)G(0)A(0)S(0)A(0)A(0)T(0)T(0)N(0)V(0)A(0)S(0)A(0)Q(0)C(0)R(0)	38.6054	20	36.0585	19	63.5742	29	2.66222	0	0	0	0	FALSE	IPI:EPA6-SP|NS:P00005|EPA6-SP	IPI:EPA6-SP|NS:P00005|EPA6-SP	IPI:EPA6-SP|NS:P00005|EPA6-SP
241220_NS-10053_CMH_sample60.13307.13307.5	C:\Users\nichollass\Desktop\2024_Dec_CMHSet2\HexNAc_upt070aa\241220_NS_10053_CMH_sample60\interact.pep.xml	TGLTLAAPEAAGEVERLIGHPLPLRLDAITGPEEECTGVTQIASGASAATTNVASAQCGGR	TGLTLAAPEAAGEVERLIGHPLPLRLDAITGPEEECTGVTQIAS[290]GASAATTNVASAQCGGR	SSIPGFYR.TGLTLAAPEAAGEVERLIGHPLPLRLDAITGPEEECTGVTQIASGASAATTNVASAQCGGR.LTIIGWPI	R	L	61	5	4044.24	6315.12	6315.15	1264.03	1264.04	6315.14	1264.04	203.089	1.45881e-05	23.844	23.696	1	2	2	606	666	58853076	36C(57.0215),44S(203.0794),58C(57.0215)	Mod1: N-Acetylhexosamine (PeakApex: 203.0786, Theoretical: 203.0794)	TGLTLAAPEAAGEVERLIGHPLPLRLDAITGPEEECTGVTQIAsGAsAATTNVASAQCGGR	T(0.00)G(0.00)L(0.00)T(0.00)L(0.00)A(0.00)A(0.00)P(0.00)E(0.00)A(0.00)A(0.00)G(0.00)E(0.00)V(0.00)E(0.00)R(0.00)L(0.00)I(0.00)G(0.00)H(0.00)P(0.00)L(0.00)P(0.00)L(0.00)R(0.00)L(0.00)D(0.00)A(0.00)I(0.00)T(0.00)G(0.00)P(0.00)E(0.00)E(0.00)E(0.00)C(0.00)T(0.00)G(0.00)V(0.00)T(0.00)Q(0.00)I(0.00)A(0.00)S(23.84)G(0.00)A(0.00)S(23.84)A(0.00)A(0.00)T(0.00)T(0.00)N(0.00)V(0.00)A(0.00)S(11.85)A(0.00)Q(0.…	S44;S47	2	T(0.00)G(0.00)L(0.00)T(0.00)L(0.00)A(0.00)A(0.00)P(0.00)E(0.00)A(0.00)A(0.00)G(0.00)E(0.00)V(0.00)E(0.00)R(0.00)L(0.00)I(0.00)G(0.00)H(0.00)P(0.00)L(0.00)P(0.00)L(0.00)R(0.00)L(0.00)D(0.00)A(0.00)I(0.00)T(0.00)G(0.00)P(0.00)E(0.00)E(0.00)E(0.00)C(0.00)T(0.00)G(0.00)V(0.00)T(0.00)Q(0.00)I(0.00)A(0.00)S(2.81)G(0.00)A(0.00)S(2.81)A(0.00)A(0.00)T(0.00)T(0.00)N(0.00)V(0.00)A(0.00)S(2.81)A(0.00)Q(0.00)…	T(0)G(0)L(0)T(0)L(0)A(0)A(0)P(0)E(0)A(0)A(0)G(0)E(0)V(0)E(0)R(0)L(0)I(0)G(0)H(0)P(0)L(0)P(0)L(0)R(0)L(0)D(0)A(0)I(0)T(0)G(0)P(0)E(0)E(0)E(0)C(0)T(0)G(0)V(0)T(0)Q(0)I(0)A(0)S(0)G(0)A(0)S(0)A(0)A(0)T(0)T(0)N(0)V(0)A(0)S(0)A(0)Q(0)C(0)G(0)G(0)R(0)	23.8447	11	11.8537	6	23.8447	11	2.81121	0	0	0	0	FALSE	IPI:EPA6-SP|NS:P00005|EPA6-SP	IPI:EPA6-SP|NS:P00005|EPA6-SP	IPI:EPA6-SP|NS:P00005|EPA6-SP
241220_NS-10053_CMH_sample60.13309.13309.5	C:\Users\nichollass\Desktop\2024_Dec_CMHSet2\HexNAc_upt070aa\241220_NS_10053_CMH_sample60\interact.pep.xml	TGLTLAAPEAAGEVERLIGHPLPLRLDAITGPEEECTGVTQIASGASAATTNVASAQCGGR	TGLTLAAPEAAGEVERLIGHPLPLRLDAITGPEEECTGVTQIAS[290]GASAATTNVASAQCGGR	SSIPGFYR.TGLTLAAPEAAGEVERLIGHPLPLRLDAITGPEEECTGVTQIASGASAATTNVASAQCGGR.LTIIGWPI	R	L	61	5	4044.91	6315.12	6315.15	1264.03	1264.04	6315.14	1264.04	203.089	0	70.381	61.955	1	2	2	606	666	58853076	36C(57.0215),44S(203.0794),58C(57.0215)	Mod1: N-Acetylhexosamine (PeakApex: 203.0786, Theoretical: 203.0794)	TGLTLAAPEAAGEVERLIGHPLPLRLDAITGPEEECTGVTQIAsGASAATTNVASAQCGGR	T(0.00)G(0.00)L(0.00)T(0.00)L(0.00)A(0.00)A(0.00)P(0.00)E(0.00)A(0.00)A(0.00)G(0.00)E(0.00)V(0.00)E(0.00)R(0.00)L(0.00)I(0.00)G(0.00)H(0.00)P(0.00)L(0.00)P(0.00)L(0.00)R(0.00)L(0.00)D(0.00)A(0.00)I(0.00)T(0.00)G(0.00)P(0.00)E(0.00)E(0.00)E(0.00)C(0.00)T(0.00)G(0.00)V(0.00)T(0.00)Q(0.00)I(0.00)A(0.00)S(64.81)G(0.00)A(0.00)S(61.80)A(0.00)A(0.00)T(0.00)T(0.00)N(0.00)V(0.00)A(0.00)S(41.18)A(0.00)Q(0.…	S44	1	T(0.00)G(0.00)L(0.00)T(0.00)L(0.00)A(0.00)A(0.00)P(0.00)E(0.00)A(0.00)A(0.00)G(0.00)E(0.00)V(0.00)E(0.00)R(0.00)L(0.00)I(0.00)G(0.00)H(0.00)P(0.00)L(0.00)P(0.00)L(0.00)R(0.00)L(0.00)D(0.00)A(0.00)I(0.00)T(0.00)G(0.00)P(0.00)E(0.00)E(0.00)E(0.00)C(0.00)T(0.00)G(0.00)V(0.00)T(0.00)Q(0.00)I(0.00)A(0.00)S(1.27)G(0.00)A(0.00)S(1.27)A(0.00)A(0.00)T(0.00)T(0.00)N(0.00)V(0.00)A(0.00)S(1.27)A(0.00)Q(0.00)…	T(0)G(0)L(0)T(0)L(0)A(0)A(0)P(0)E(0)A(0)A(0)G(0)E(0)V(0)E(0)R(0)L(0)I(0)G(0)H(0)P(0)L(0)P(0)L(0)R(0)L(0)D(0)A(0)I(0)T(0)G(0)P(0)E(0)E(0)E(0)C(0)T(0)G(0)V(0)T(0)Q(0)I(0)A(0)S(0)G(0)A(0)S(0)A(0)A(0)T(0)T(0)N(0)V(0)A(0)S(0)A(0)Q(0)C(0)G(0)G(0)R(0)	64.8109	29	61.8047	28	70.3812	31	1.27032	0	0	0	0	FALSE	IPI:EPA6-SP|NS:P00005|EPA6-SP	IPI:EPA6-SP|NS:P00005|EPA6-SP	IPI:EPA6-SP|NS:P00005|EPA6-SP
241220_NS-10053_CMH_sample60.10477.10477.4	C:\Users\nichollass\Desktop\2024_Dec_CMHSet2\HexNAc_upt070aa\241220_NS_10053_CMH_sample60\interact.pep.xml	LIGHPLPLRLDAITGPEEECTGVTQIASGASAATTNVASAQCGGR	LIGHPLPLRLDAITGPEEECTGVTQIAS[290]GASAATTNVASAQCGGR	EAAGEVER.LIGHPLPLRLDAITGPEEECTGVTQIASGASAATTNVASAQCGGR.LTIIGWPI	R	L	45	4	3282.77	4749.32	4749.34	1188.34	1188.34	4749.33	1188.34	203.088	0	103.213	84.836	1	2	1	622	666	37683671000	20C(57.0215),28S(203.0794),42C(57.0215)	Mod1: N-Acetylhexosamine (PeakApex: 203.0786, Theoretical: 203.0794)	LIGHPLPLRLDAITGPEEECTGVTQIAsGASAATTNVASAQCGGR	L(0.00)I(0.00)G(0.00)H(0.00)P(0.00)L(0.00)P(0.00)L(0.00)R(0.00)L(0.00)D(0.00)A(0.00)I(0.00)T(0.00)G(0.00)P(0.00)E(0.00)E(0.00)E(0.00)C(0.00)T(0.00)G(0.00)V(0.00)T(0.00)Q(0.00)I(0.00)A(0.00)S(78.86)G(0.00)A(0.00)S(76.47)A(0.00)A(0.00)T(0.00)T(0.00)N(0.00)V(0.00)A(0.00)S(69.37)A(0.00)Q(0.00)C(0.00)G(0.00)G(0.00)R(0.00)	S28	1	L(0.00)I(0.00)G(0.00)H(0.00)P(0.00)L(0.00)P(0.00)L(0.00)R(0.00)L(0.00)D(0.00)A(0.00)I(0.00)T(0.00)G(0.00)P(0.00)E(0.00)E(0.00)E(0.00)C(0.00)T(0.00)G(0.00)V(0.00)T(0.00)Q(0.00)I(0.00)A(0.00)S(0.00)G(0.00)A(0.00)S(0.00)A(0.00)A(0.00)T(0.00)T(0.00)N(0.00)V(0.00)A(0.00)S(0.00)A(0.00)Q(0.00)C(0.00)G(0.00)G(0.00)R(0.00)	L(0)I(0)G(0)H(0)P(0)L(0)P(0)L(0)R(0)L(0)D(0)A(0)I(0)T(0)G(0)P(0)E(0)E(0)E(0)C(0)T(0)G(0)V(0)T(0)Q(0)I(0)A(0)S(0)G(0)A(0)S(0)A(0)A(0)T(0)T(0)N(0)V(0)A(0)S(0)A(0)Q(0)C(0)G(0)G(0)R(0)	78.8603	35	76.468	34	103.214	43	0	0	0	0	0	FALSE	IPI:EPA6-SP|NS:P00005|EPA6-SP	IPI:EPA6-SP|NS:P00005|EPA6-SP	IPI:EPA6-SP|NS:P00005|EPA6-SP
241220_NS-10053_CMH_sample60.10478.10478.4	C:\Users\nichollass\Desktop\2024_Dec_CMHSet2\HexNAc_upt070aa\241220_NS_10053_CMH_sample60\interact.pep.xml	LIGHPLPLRLDAITGPEEECTGVTQIASGASAATTNVASAQCGGR	LIGHPLPLRLDAITGPEEECTGVTQIASGAS[290]AATTNVASAQCGGR	EAAGEVER.LIGHPLPLRLDAITGPEEECTGVTQIASGASAATTNVASAQCGGR.LTIIGWPI	R	L	45	4	3283.08	4749.32	4749.34	1188.34	1188.34	4749.33	1188.34	203.088	5e-14	59.697	43.921	1	2	1	622	666	37683671000	20C(57.0215),31S(203.0794),42C(57.0215)	Mod1: N-Acetylhexosamine (PeakApex: 203.0786, Theoretical: 203.0794)	LIGHPLPLRLDAITGPEEECTGVTQIASGAsAATTNVASAQCGGR	L(0.00)I(0.00)G(0.00)H(0.00)P(0.00)L(0.00)P(0.00)L(0.00)R(0.00)L(0.00)D(0.00)A(0.00)I(0.00)T(0.00)G(0.00)P(0.00)E(0.00)E(0.00)E(0.00)C(0.00)T(0.00)G(0.00)V(0.00)T(0.00)Q(0.00)I(0.00)A(0.00)S(32.90)G(0.00)A(0.00)S(34.11)A(0.00)A(0.00)T(0.00)T(0.00)N(0.00)V(0.00)A(0.00)S(32.09)A(0.00)Q(0.00)C(0.00)G(0.00)G(0.00)R(0.00)	S31	1	L(0.00)I(0.00)G(0.00)H(0.00)P(0.00)L(0.00)P(0.00)L(0.00)R(0.00)L(0.00)D(0.00)A(0.00)I(0.00)T(0.00)G(0.00)P(0.00)E(0.00)E(0.00)E(0.00)C(0.00)T(0.00)G(0.00)V(0.00)T(0.00)Q(0.00)I(0.00)A(0.00)S(3.54)G(0.00)A(0.00)S(3.54)A(0.00)A(0.00)T(0.00)T(0.00)N(0.00)V(0.00)A(0.00)S(3.54)A(0.00)Q(0.00)C(0.00)G(0.00)G(0.00)R(0.00)	L(0)I(0)G(0)H(0)P(0)L(0)P(0)L(0)R(0)L(0)D(0)A(0)I(0)T(0)G(0)P(0)E(0)E(0)E(0)C(0)T(0)G(0)V(0)T(0)Q(0)I(0)A(0)S(0)G(0)A(0)S(0)A(0)A(0)T(0)T(0)N(0)V(0)A(0)S(0)A(0)Q(0)C(0)G(0)G(0)R(0)	34.1073	17	32.899	16	59.6976	28	3.5433	0	0	0	0	FALSE	IPI:EPA6-SP|NS:P00005|EPA6-SP	IPI:EPA6-SP|NS:P00005|EPA6-SP	IPI:EPA6-SP|NS:P00005|EPA6-SP
241220_NS-10053_CMH_sample60.10483.10483.4	C:\Users\nichollass\Desktop\2024_Dec_CMHSet2\HexNAc_upt070aa\241220_NS_10053_CMH_sample60\interact.pep.xml	LIGHPLPLRLDAITGPEEECTGVTQIASGASAATTNVASAQCGGR	LIGHPLPLRLDAITGPEEECTGVTQIAS[290]GASAATTNVASAQCGGR	EAAGEVER.LIGHPLPLRLDAITGPEEECTGVTQIASGASAATTNVASAQCGGR.LTIIGWPI	R	L	45	4	3284.02	4749.32	4749.34	1188.34	1188.34	4749.33	1188.34	203.088	0	72.163	69.255	1	2	1	622	666	37683671000	20C(57.0215),28S(203.0794),42C(57.0215)	Mod1: N-Acetylhexosamine (PeakApex: 203.0786, Theoretical: 203.0794)	LIGHPLPLRLDAITGPEEECTGVTQIAsGASAATTNVASAQCGGR	L(0.00)I(0.00)G(0.00)H(0.00)P(0.00)L(0.00)P(0.00)L(0.00)R(0.00)L(0.00)D(0.00)A(0.00)I(0.00)T(0.00)G(0.00)P(0.00)E(0.00)E(0.00)E(0.00)C(0.00)T(0.00)G(0.00)V(0.00)T(0.00)Q(0.00)I(0.00)A(0.00)S(69.26)G(0.00)A(0.00)S(60.89)A(0.00)A(0.00)T(0.00)T(0.00)N(0.00)V(0.00)A(0.00)S(41.43)A(0.00)Q(0.00)C(0.00)G(0.00)G(0.00)R(0.00)	S28	1	L(0.00)I(0.00)G(0.00)H(0.00)P(0.00)L(0.00)P(0.00)L(0.00)R(0.00)L(0.00)D(0.00)A(0.00)I(0.00)T(0.00)G(0.00)P(0.00)E(0.00)E(0.00)E(0.00)C(0.00)T(0.00)G(0.00)V(0.00)T(0.00)Q(0.00)I(0.00)A(0.00)S(0.00)G(0.00)A(0.00)S(0.00)A(0.00)A(0.00)T(0.00)T(0.00)N(0.00)V(0.00)A(0.00)S(0.00)A(0.00)Q(0.00)C(0.00)G(0.00)G(0.00)R(0.00)	L(0)I(0)G(0)H(0)P(0)L(0)P(0)L(0)R(0)L(0)D(0)A(0)I(0)T(0)G(0)P(0)E(0)E(0)E(0)C(0)T(0)G(0)V(0)T(0)Q(0)I(0)A(0)S(0)G(0)A(0)S(0)A(0)A(0)T(0)T(0)N(0)V(0)A(0)S(0)A(0)Q(0)C(0)G(0)G(0)R(0)	69.2554	32	60.8947	29	72.1633	33	0	0	0	0	0	FALSE	IPI:EPA6-SP|NS:P00005|EPA6-SP	IPI:EPA6-SP|NS:P00005|EPA6-SP	IPI:EPA6-SP|NS:P00005|EPA6-SP
241220_NS-10053_CMH_sample60.10749.10749.4	C:\Users\nichollass\Desktop\2024_Dec_CMHSet2\HexNAc_upt070aa\241220_NS_10053_CMH_sample60\interact.pep.xml	LIGHPLPLRLDAITGPEEECTGVTQIASGASAATTNVASAQCGGR	LIGHPLPLRLDAITGPEEECTGVTQIASGAS[290]AATTNVASAQCGGR	EAAGEVER.LIGHPLPLRLDAITGPEEECTGVTQIASGASAATTNVASAQCGGR.LTIIGWPI	R	L	45	4	3348.6	4749.32	4749.34	1188.34	1188.34	4749.33	1188.34	203.087	0	108.913	85.182	1	2	1	622	666	0	20C(57.0215),31S(203.0794),42C(57.0215)	Mod1: N-Acetylhexosamine (PeakApex: 203.0786, Theoretical: 203.0794)	LIGHPLPLRLDAITGPEEECTGVTQIASGAsAATTNVASAQCGGR	L(0.00)I(0.00)G(0.00)H(0.00)P(0.00)L(0.00)P(0.00)L(0.00)R(0.00)L(0.00)D(0.00)A(0.00)I(0.00)T(0.00)G(0.00)P(0.00)E(0.00)E(0.00)E(0.00)C(0.00)T(0.00)G(0.00)V(0.00)T(0.00)Q(0.00)I(0.00)A(0.00)S(75.35)G(0.00)A(0.00)S(75.86)A(0.00)A(0.00)T(0.00)T(0.00)N(0.00)V(0.00)A(0.00)S(68.54)A(0.00)Q(0.00)C(0.00)G(0.00)G(0.00)R(0.00)	S31	1	L(0.00)I(0.00)G(0.00)H(0.00)P(0.00)L(0.00)P(0.00)L(0.00)R(0.00)L(0.00)D(0.00)A(0.00)I(0.00)T(0.00)G(0.00)P(0.00)E(0.00)E(0.00)E(0.00)C(0.00)T(0.00)G(0.00)V(0.00)T(0.00)Q(0.00)I(0.00)A(0.00)S(0.00)G(0.00)A(0.00)S(0.00)A(0.00)A(0.00)T(0.00)T(0.00)N(0.00)V(0.00)A(0.00)S(0.00)A(0.00)Q(0.00)C(0.00)G(0.00)G(0.00)R(0.00)	L(0)I(0)G(0)H(0)P(0)L(0)P(0)L(0)R(0)L(0)D(0)A(0)I(0)T(0)G(0)P(0)E(0)E(0)E(0)C(0)T(0)G(0)V(0)T(0)Q(0)I(0)A(0)S(0)G(0)A(0)S(0)A(0)A(0)T(0)T(0)N(0)V(0)A(0)S(0)A(0)Q(0)C(0)G(0)G(0)R(0)	75.8564	34	75.3494	34	108.914	45	0	0	0	0	0	FALSE	IPI:EPA6-SP|NS:P00005|EPA6-SP	IPI:EPA6-SP|NS:P00005|EPA6-SP	IPI:EPA6-SP|NS:P00005|EPA6-SP
241220_NS-10053_CMH_sample60.10752.10752.4	C:\Users\nichollass\Desktop\2024_Dec_CMHSet2\HexNAc_upt070aa\241220_NS_10053_CMH_sample60\interact.pep.xml	LIGHPLPLRLDAITGPEEECTGVTQIASGASAATTNVASAQCGGR	LIGHPLPLRLDAITGPEEECTGVTQIAS[290]GASAATTNVASAQCGGR	EAAGEVER.LIGHPLPLRLDAITGPEEECTGVTQIASGASAATTNVASAQCGGR.LTIIGWPI	R	L	45	4	3349.27	4749.32	4749.34	1188.34	1188.34	4749.33	1188.34	203.087	1e-14	61.814	53.098	1	2	1	622	666	0	20C(57.0215),28S(203.0794),42C(57.0215)	Mod1: N-Acetylhexosamine (PeakApex: 203.0786, Theoretical: 203.0794)	LIGHPLPLRLDAITGPEEECTGVTQIAsGASAATTNVASAQCGGR	L(0.00)I(0.00)G(0.00)H(0.00)P(0.00)L(0.00)P(0.00)L(0.00)R(0.00)L(0.00)D(0.00)A(0.00)I(0.00)T(0.00)G(0.00)P(0.00)E(0.00)E(0.00)E(0.00)C(0.00)T(0.00)G(0.00)V(0.00)T(0.00)Q(0.00)I(0.00)A(0.00)S(53.10)G(0.00)A(0.00)S(47.55)A(0.00)A(0.00)T(0.00)T(0.00)N(0.00)V(0.00)A(0.00)S(27.83)A(0.00)Q(0.00)C(0.00)G(0.00)G(0.00)R(0.00)	S28	1	L(0.00)I(0.00)G(0.00)H(0.00)P(0.00)L(0.00)P(0.00)L(0.00)R(0.00)L(0.00)D(0.00)A(0.00)I(0.00)T(0.00)G(0.00)P(0.00)E(0.00)E(0.00)E(0.00)C(0.00)T(0.00)G(0.00)V(0.00)T(0.00)Q(0.00)I(0.00)A(0.00)S(0.00)G(0.00)A(0.00)S(0.00)A(0.00)A(0.00)T(0.00)T(0.00)N(0.00)V(0.00)A(0.00)S(0.00)A(0.00)Q(0.00)C(0.00)G(0.00)G(0.00)R(0.00)	L(0)I(0)G(0)H(0)P(0)L(0)P(0)L(0)R(0)L(0)D(0)A(0)I(0)T(0)G(0)P(0)E(0)E(0)E(0)C(0)T(0)G(0)V(0)T(0)Q(0)I(0)A(0)S(0)G(0)A(0)S(0)A(0)A(0)T(0)T(0)N(0)V(0)A(0)S(0)A(0)Q(0)C(0)G(0)G(0)R(0)	53.0984	26	47.5497	24	61.8142	29	0	0	0	0	0	FALSE	IPI:EPA6-SP|NS:P00005|EPA6-SP	IPI:EPA6-SP|NS:P00005|EPA6-SP	IPI:EPA6-SP|NS:P00005|EPA6-SP
241220_NS-10053_CMH_sample60.10753.10753.4	C:\Users\nichollass\Desktop\2024_Dec_CMHSet2\HexNAc_upt070aa\241220_NS_10053_CMH_sample60\interact.pep.xml	LIGHPLPLRLDAITGPEEECTGVTQIASGASAATTNVASAQCGGR	LIGHPLPLRLDAITGPEEECTGVTQIAS[290]GASAATTNVASAQCGGR	EAAGEVER.LIGHPLPLRLDAITGPEEECTGVTQIASGASAATTNVASAQCGGR.LTIIGWPI	R	L	45	4	3349.4	4749.32	4749.34	1188.34	1188.34	4749.33	1188.34	203.087	0.0813298	10.859	8.798	0.391	2	1	622	666	0	20C(57.0215),28S(203.0794),42C(57.0215)	Mod1: N-Acetylhexosamine (PeakApex: 203.0786, Theoretical: 203.0794)	LIGHPLPLRLDAITGPEEECTGVTQIAsGAsAATTNVASAQCGGR	L(0.00)I(0.00)G(0.00)H(0.00)P(0.00)L(0.00)P(0.00)L(0.00)R(0.00)L(0.00)D(0.00)A(0.00)I(0.00)T(0.00)G(0.00)P(0.00)E(0.00)E(0.00)E(0.00)C(0.00)T(0.00)G(0.00)V(0.00)T(0.00)Q(0.00)I(0.00)A(0.00)S(8.80)G(0.00)A(0.00)S(8.80)A(0.00)A(0.00)T(0.00)T(0.00)N(0.00)V(0.00)A(0.00)S(4.79)A(0.00)Q(0.00)C(0.00)G(0.00)G(0.00)R(0.00)	S28;S31	2	L(0.00)I(0.00)G(0.00)H(0.00)P(0.00)L(0.00)P(0.00)L(0.00)R(0.00)L(0.00)D(0.00)A(0.00)I(0.00)T(0.00)G(0.00)P(0.00)E(0.00)E(0.00)E(0.00)C(0.00)T(0.00)G(0.00)V(0.00)T(0.00)Q(0.00)I(0.00)A(0.00)S(0.00)G(0.00)A(0.00)S(0.00)A(0.00)A(0.00)T(0.00)T(0.00)N(0.00)V(0.00)A(0.00)S(0.00)A(0.00)Q(0.00)C(0.00)G(0.00)G(0.00)R(0.00)	L(0)I(0)G(0)H(0)P(0)L(0)P(0)L(0)R(0)L(0)D(0)A(0)I(0)T(0)G(0)P(0)E(0)E(0)E(0)C(0)T(0)G(0)V(0)T(0)Q(0)I(0)A(0)S(0)G(0)A(0)S(0)A(0)A(0)T(0)T(0)N(0)V(0)A(0)S(0)A(0)Q(0)C(0)G(0)G(0)R(0)	8.79824	6	4.78669	4	10.8599	7	0	0	0	0	0	FALSE	IPI:EPA6-SP|NS:P00005|EPA6-SP	IPI:EPA6-SP|NS:P00005|EPA6-SP	IPI:EPA6-SP|NS:P00005|EPA6-SP
241220_NS-10053_CMH_sample60.07201.07201.3	C:\Users\nichollass\Desktop\2024_Dec_CMHSet2\HexNAc_upt070aa\241220_NS_10053_CMH_sample60\interact.pep.xml	LEGGVEPNCTGVTQIASGASAATTNVASAQCKPVR	LEGGVEPNCTGVTQIAS[290]GASAATTNVASAQCKPVR	TSDGITIR.LEGGVEPNCTGVTQIASGASAATTNVASAQCKPVR.YSYTRQAR	R	Y	35	3	2527.46	3703.77	3703.78	1235.6	1235.6	3703.78	1235.6	203.086	0	74.178	48.111	1	2	1	98	132	26220048400	17S(203.0794),31C(57.0215),9C(57.0215)	Mod1: N-Acetylhexosamine (PeakApex: 203.0786, Theoretical: 203.0794)	LEGGVEPNCTGVTQIAsGASAATTNVASAQCKPVR	L(0.00)E(0.00)G(0.00)G(0.00)V(0.00)E(0.00)P(0.00)N(0.00)C(0.00)T(0.00)G(0.00)V(0.00)T(0.00)Q(0.00)I(0.00)A(0.00)S(43.26)G(0.00)A(0.00)S(37.74)A(0.00)A(0.00)T(0.00)T(0.00)N(0.00)V(0.00)A(0.00)S(18.58)A(0.00)Q(0.00)C(0.00)K(0.00)P(0.00)V(0.00)R(0.00)	S17	1	L(0.00)E(0.00)G(0.00)G(0.00)V(0.00)E(0.00)P(0.00)N(0.00)C(0.00)T(0.00)G(0.00)V(0.00)T(0.00)Q(0.00)I(0.00)A(0.00)S(0.00)G(0.00)A(0.00)S(0.00)A(0.00)A(0.00)T(0.00)T(0.00)N(0.00)V(0.00)A(0.00)S(0.00)A(0.00)Q(0.00)C(0.00)K(0.00)P(0.00)V(0.00)R(0.00)	L(0)E(0)G(0)G(0)V(0)E(0)P(0)N(0)C(0)T(0)G(0)V(0)T(0)Q(0)I(0)A(0)S(0)G(0)A(0)S(0)A(0)A(0)T(0)T(0)N(0)V(0)A(0)S(0)A(0)Q(0)C(0)K(0)P(0)V(0)R(0)	43.2603	22	37.7436	20	74.1785	32	0	0	0	0	0	FALSE	IPI:EPA6-SP|NS:P00005|EPA6-SP	IPI:EPA6-SP|NS:P00005|EPA6-SP	IPI:EPA6-SP|NS:P00005|EPA6-SP
241220_NS-10053_CMH_sample60.12150.12150.3	C:\Users\nichollass\Desktop\2024_Dec_CMHSet2\HexNAc_upt070aa\241220_NS_10053_CMH_sample60\interact.pep.xml	GFYIAGDPALAYGYAQDQEPDACTGVTQIASGASAATTNVASAQCR	GFYIAGDPALAYGYAQDQEPDACTGVTQIAS[290]GASAATTNVASAQCR	QDIDAIWR.GFYIAGDPALAYGYAQDQEPDACTGVTQIASGASAATTNVASAQCR.GRIRNGAI	R	G	46	3	3717.41	4897.17	4897.21	1633.4	1633.41	4897.21	1633.41	203.085	0	73.996	59.642	1	2	0	537	582	7608260600	23C(57.0215),31S(203.0794),45C(57.0215)	Mod1: N-Acetylhexosamine (PeakApex: 203.0786, Theoretical: 203.0794)	GFYIAGDPALAYGYAQDQEPDACTGVTQIAsGASAATTNVASAQCR	G(0.00)F(0.00)Y(0.00)I(0.00)A(0.00)G(0.00)D(0.00)P(0.00)A(0.00)L(0.00)A(0.00)Y(0.00)G(0.00)Y(0.00)A(0.00)Q(0.00)D(0.00)Q(0.00)E(0.00)P(0.00)D(0.00)A(0.00)C(0.00)T(0.00)G(0.00)V(0.00)T(0.00)Q(0.00)I(0.00)A(0.00)S(54.14)G(0.00)A(0.00)S(48.95)A(0.00)A(0.00)T(0.00)T(0.00)N(0.00)V(0.00)A(0.00)S(33.49)A(0.00)Q(0.00)C(0.00)R(0.00)	S31	1	G(0.00)F(0.00)Y(0.00)I(0.00)A(0.00)G(0.00)D(0.00)P(0.00)A(0.00)L(0.00)A(0.00)Y(0.00)G(0.00)Y(0.00)A(0.00)Q(0.00)D(0.00)Q(0.00)E(0.00)P(0.00)D(0.00)A(0.00)C(0.00)T(0.00)G(0.00)V(0.00)T(0.00)Q(0.00)I(0.00)A(0.00)S(0.00)G(0.00)A(0.00)S(0.00)A(0.00)A(0.00)T(0.00)T(0.00)N(0.00)V(0.00)A(0.00)S(0.00)A(0.00)Q(0.00)C(0.00)R(0.00)	G(0)F(0)Y(0)I(0)A(0)G(0)D(0)P(0)A(0)L(0)A(0)Y(0)G(0)Y(0)A(0)Q(0)D(0)Q(0)E(0)P(0)D(0)A(0)C(0)T(0)G(0)V(0)T(0)Q(0)I(0)A(0)S(0)G(0)A(0)S(0)A(0)A(0)T(0)T(0)N(0)V(0)A(0)S(0)A(0)Q(0)C(0)R(0)	54.1428	26	48.9523	24	73.9961	33	0	0	0	0	0	FALSE	IPI:EPA6-SP|NS:P00005|EPA6-SP	IPI:EPA6-SP|NS:P00005|EPA6-SP	IPI:EPA6-SP|NS:P00005|EPA6-SP
241220_NS-10053_CMH_sample60.12151.12151.3	C:\Users\nichollass\Desktop\2024_Dec_CMHSet2\HexNAc_upt070aa\241220_NS_10053_CMH_sample60\interact.pep.xml	GFYIAGDPALAYGYAQDQEPDACTGVTQIASGASAATTNVASAQCR	GFYIAGDPALAYGYAQDQEPDACTGVTQIAS[290]GASAATTNVASAQCR	QDIDAIWR.GFYIAGDPALAYGYAQDQEPDACTGVTQIASGASAATTNVASAQCR.GRIRNGAI	R	G	46	3	3717.72	4897.17	4897.21	1633.4	1633.41	4897.21	1633.41	203.085	0	166.753	112.929	1	2	0	537	582	7608260600	23C(57.0215),31S(203.0794),45C(57.0215)	Mod1: N-Acetylhexosamine (PeakApex: 203.0786, Theoretical: 203.0794)	GFYIAGDPALAYGYAQDQEPDACTGVTQIAsGASAATTNVASAQCR	G(0.00)F(0.00)Y(0.00)I(0.00)A(0.00)G(0.00)D(0.00)P(0.00)A(0.00)L(0.00)A(0.00)Y(0.00)G(0.00)Y(0.00)A(0.00)Q(0.00)D(0.00)Q(0.00)E(0.00)P(0.00)D(0.00)A(0.00)C(0.00)T(0.00)G(0.00)V(0.00)T(0.00)Q(0.00)I(0.00)A(0.00)S(76.73)G(0.00)A(0.00)S(75.08)A(0.00)A(0.00)T(0.00)T(0.00)N(0.00)V(0.00)A(0.00)S(72.16)A(0.00)Q(0.00)C(0.00)R(0.00)	S31	1	G(0.00)F(0.00)Y(0.00)I(0.00)A(0.00)G(0.00)D(0.00)P(0.00)A(0.00)L(0.00)A(0.00)Y(0.00)G(0.00)Y(0.00)A(0.00)Q(0.00)D(0.00)Q(0.00)E(0.00)P(0.00)D(0.00)A(0.00)C(0.00)T(0.00)G(0.00)V(0.00)T(0.00)Q(0.00)I(0.00)A(0.00)S(0.00)G(0.00)A(0.00)S(0.00)A(0.00)A(0.00)T(0.00)T(0.00)N(0.00)V(0.00)A(0.00)S(0.00)A(0.00)Q(0.00)C(0.00)R(0.00)	G(0)F(0)Y(0)I(0)A(0)G(0)D(0)P(0)A(0)L(0)A(0)Y(0)G(0)Y(0)A(0)Q(0)D(0)Q(0)E(0)P(0)D(0)A(0)C(0)T(0)G(0)V(0)T(0)Q(0)I(0)A(0)S(0)G(0)A(0)S(0)A(0)A(0)T(0)T(0)N(0)V(0)A(0)S(0)A(0)Q(0)C(0)R(0)	76.7271	34	75.0754	33	166.754	62	0	0	0	0	0	FALSE	IPI:EPA6-SP|NS:P00005|EPA6-SP	IPI:EPA6-SP|NS:P00005|EPA6-SP	IPI:EPA6-SP|NS:P00005|EPA6-SP
241220_NS-10053_CMH_sample60.12156.12156.3	C:\Users\nichollass\Desktop\2024_Dec_CMHSet2\HexNAc_upt070aa\241220_NS_10053_CMH_sample60\interact.pep.xml	GFYIAGDPALAYGYAQDQEPDACTGVTQIASGASAATTNVASAQCR	GFYIAGDPALAYGYAQDQEPDACTGVTQIAS[290]GASAATTNVASAQCR	QDIDAIWR.GFYIAGDPALAYGYAQDQEPDACTGVTQIASGASAATTNVASAQCR.GRIRNGAI	R	G	46	3	3719.07	4897.17	4897.21	1633.4	1633.41	4897.21	1633.41	203.085	8e-14	56.79	48.413	1	2	0	537	582	7608260600	23C(57.0215),31S(203.0794),45C(57.0215)	Mod1: N-Acetylhexosamine (PeakApex: 203.0786, Theoretical: 203.0794)	GFYIAGDPALAYGYAQDQEPDACTGVTQIAsGASAATTNVASAQCR	G(0.00)F(0.00)Y(0.00)I(0.00)A(0.00)G(0.00)D(0.00)P(0.00)A(0.00)L(0.00)A(0.00)Y(0.00)G(0.00)Y(0.00)A(0.00)Q(0.00)D(0.00)Q(0.00)E(0.00)P(0.00)D(0.00)A(0.00)C(0.00)T(0.00)G(0.00)V(0.00)T(0.00)Q(0.00)I(0.00)A(0.00)S(48.41)G(0.00)A(0.00)S(40.66)A(0.00)A(0.00)T(0.00)T(0.00)N(0.00)V(0.00)A(0.00)S(25.29)A(0.00)Q(0.00)C(0.00)R(0.00)	S31	1	G(0.00)F(0.00)Y(0.00)I(0.00)A(0.00)G(0.00)D(0.00)P(0.00)A(0.00)L(0.00)A(0.00)Y(0.00)G(0.00)Y(0.00)A(0.00)Q(0.00)D(0.00)Q(0.00)E(0.00)P(0.00)D(0.00)A(0.00)C(0.00)T(0.00)G(0.00)V(0.00)T(0.00)Q(0.00)I(0.00)A(0.00)S(0.00)G(0.00)A(0.00)S(0.00)A(0.00)A(0.00)T(0.00)T(0.00)N(0.00)V(0.00)A(0.00)S(0.00)A(0.00)Q(0.00)C(0.00)R(0.00)	G(0)F(0)Y(0)I(0)A(0)G(0)D(0)P(0)A(0)L(0)A(0)Y(0)G(0)Y(0)A(0)Q(0)D(0)Q(0)E(0)P(0)D(0)A(0)C(0)T(0)G(0)V(0)T(0)Q(0)I(0)A(0)S(0)G(0)A(0)S(0)A(0)A(0)T(0)T(0)N(0)V(0)A(0)S(0)A(0)Q(0)C(0)R(0)	48.4131	24	40.6612	21	56.7908	27	0	0	0	0	0	FALSE	IPI:EPA6-SP|NS:P00005|EPA6-SP	IPI:EPA6-SP|NS:P00005|EPA6-SP	IPI:EPA6-SP|NS:P00005|EPA6-SP
241220_NS-10053_CMH_sample60.12157.12157.3	C:\Users\nichollass\Desktop\2024_Dec_CMHSet2\HexNAc_upt070aa\241220_NS_10053_CMH_sample60\interact.pep.xml	GFYIAGDPALAYGYAQDQEPDACTGVTQIASGASAATTNVASAQCR	GFYIAGDPALAYGYAQDQEPDACTGVTQIAS[290]GASAATTNVASAQCR	QDIDAIWR.GFYIAGDPALAYGYAQDQEPDACTGVTQIASGASAATTNVASAQCR.GRIRNGAI	R	G	46	3	3719.27	4897.17	4897.21	1633.4	1633.41	4897.21	1633.41	203.085	0	96.337	74.891	1	2	0	537	582	7608260600	23C(57.0215),31S(203.0794),45C(57.0215)	Mod1: N-Acetylhexosamine (PeakApex: 203.0786, Theoretical: 203.0794)	GFYIAGDPALAYGYAQDQEPDACTGVTQIAsGASAATTNVASAQCR	G(0.00)F(0.00)Y(0.00)I(0.00)A(0.00)G(0.00)D(0.00)P(0.00)A(0.00)L(0.00)A(0.00)Y(0.00)G(0.00)Y(0.00)A(0.00)Q(0.00)D(0.00)Q(0.00)E(0.00)P(0.00)D(0.00)A(0.00)C(0.00)T(0.00)G(0.00)V(0.00)T(0.00)Q(0.00)I(0.00)A(0.00)S(66.55)G(0.00)A(0.00)S(58.75)A(0.00)A(0.00)T(0.00)T(0.00)N(0.00)V(0.00)A(0.00)S(43.14)A(0.00)Q(0.00)C(0.00)R(0.00)	S31	1	G(0.00)F(0.00)Y(0.00)I(0.00)A(0.00)G(0.00)D(0.00)P(0.00)A(0.00)L(0.00)A(0.00)Y(0.00)G(0.00)Y(0.00)A(0.00)Q(0.00)D(0.00)Q(0.00)E(0.00)P(0.00)D(0.00)A(0.00)C(0.00)T(0.00)G(0.00)V(0.00)T(0.00)Q(0.00)I(0.00)A(0.00)S(0.00)G(0.00)A(0.00)S(0.00)A(0.00)A(0.00)T(0.00)T(0.00)N(0.00)V(0.00)A(0.00)S(0.00)A(0.00)Q(0.00)C(0.00)R(0.00)	G(0)F(0)Y(0)I(0)A(0)G(0)D(0)P(0)A(0)L(0)A(0)Y(0)G(0)Y(0)A(0)Q(0)D(0)Q(0)E(0)P(0)D(0)A(0)C(0)T(0)G(0)V(0)T(0)Q(0)I(0)A(0)S(0)G(0)A(0)S(0)A(0)A(0)T(0)T(0)N(0)V(0)A(0)S(0)A(0)Q(0)C(0)R(0)	66.5501	31	58.7532	28	96.3379	41	0	0	0	0	0	FALSE	IPI:EPA6-SP|NS:P00005|EPA6-SP	IPI:EPA6-SP|NS:P00005|EPA6-SP	IPI:EPA6-SP|NS:P00005|EPA6-SP
241220_NS-10053_CMH_sample60.14440.14440.3	C:\Users\nichollass\Desktop\2024_Dec_CMHSet2\HexNAc_upt070aa\241220_NS_10053_CMH_sample60\interact.pep.xml	MSVDPAIADTNCTGVTQIASGASAATTNVASAQCGQGVLHYSMVLEGGNDALK	MSVDPAIADTNCTGVTQIAS[290]GASAATTNVASAQCGQGVLHYSMVLEGGNDALK	KDGVRSSR.MSVDPAIADTNCTGVTQIASGASAATTNVASAQCGQGVLHYSMVLEGGNDALK.LAIDNAIS	R	L	53	3	4399.11	5511.54	5511.56	1838.19	1838.19	5511.55	1838.19	203.084	0	82.044	75.439	1	2	0	28	80	11550071	12C(57.0215),20S(203.0794),34C(57.0215)	Mod1: N-Acetylhexosamine (PeakApex: 203.0786, Theoretical: 203.0794)	MSVDPAIADTNCTGVTQIAsGASAATTNVASAQCGQGVLHYSMVLEGGNDALK	M(0.00)S(67.20)V(0.00)D(0.00)P(0.00)A(0.00)I(0.00)A(0.00)D(0.00)T(0.00)N(0.00)C(0.00)T(0.00)G(0.00)V(0.00)T(0.00)Q(0.00)I(0.00)A(0.00)S(75.44)G(0.00)A(0.00)S(72.21)A(0.00)A(0.00)T(0.00)T(0.00)N(0.00)V(0.00)A(0.00)S(50.61)A(0.00)Q(0.00)C(0.00)G(0.00)Q(0.00)G(0.00)V(0.00)L(0.00)H(0.00)Y(0.00)S(31.86)M(0.00)V(0.00)L(0.00)E(0.00)G(0.00)G(0.00)N(0.00)D(0.00)A(0.00)L(0.00)K(0.00)	S20	1	M(0.00)S(0.00)V(0.00)D(0.00)P(0.00)A(0.00)I(0.00)A(0.00)D(0.00)T(0.00)N(0.00)C(0.00)T(0.00)G(0.00)V(0.00)T(0.00)Q(0.00)I(0.00)A(0.00)S(0.00)G(0.00)A(0.00)S(0.00)A(0.00)A(0.00)T(0.00)T(0.00)N(0.00)V(0.00)A(0.00)S(0.00)A(0.00)Q(0.00)C(0.00)G(0.00)Q(0.00)G(0.00)V(0.00)L(0.00)H(0.00)Y(0.00)S(0.00)M(0.00)V(0.00)L(0.00)E(0.00)G(0.00)G(0.00)N(0.00)D(0.00)A(0.00)L(0.00)K(0.00)	M(0)S(0)V(0)D(0)P(0)A(0)I(0)A(0)D(0)T(0)N(0)C(0)T(0)G(0)V(0)T(0)Q(0)I(0)A(0)S(0)G(0)A(0)S(0)A(0)A(0)T(0)T(0)N(0)V(0)A(0)S(0)A(0)Q(0)C(0)G(0)Q(0)G(0)V(0)L(0)H(0)Y(0)S(0)M(0)V(0)L(0)E(0)G(0)G(0)N(0)D(0)A(0)L(0)K(0)	75.4397	34	72.2058	33	82.0443	36	0	0	0	0	0	FALSE	IPI:EPA6-SP|NS:P00005|EPA6-SP	IPI:EPA6-SP|NS:P00005|EPA6-SP	IPI:EPA6-SP|NS:P00005|EPA6-SP
241220_NS-10053_CMH_sample60.08987.08987.3	C:\Users\nichollass\Desktop\2024_Dec_CMHSet2\HexNAc_upt070aa\241220_NS_10053_CMH_sample60\interact.pep.xml	LDAITGPEEECTGVTQIASGASAATTNVASAQCGGR	LDAITGPEEECTGVTQIAS[290]GAS[290]AATTNVASAQCGGR	IGHPIPIR.LDAITGPEEECTGVTQIASGASAATTNVASAQCGGR.LTIIGWPI	R	L	36	3	2941.11	3955.78	3955.79	1319.6	1319.61	3955.79	1319.6	203.084	0	69.124	69.051	1	2	0	631	666	131250960	11C(57.0215),19S(203.0794),22S(203.0794),33C(57.0215)	Mod1: N-Acetylhexosamine (PeakApex: 203.0786, Theoretical: 203.0794)	LDAITGPEEECTGVTQIASGAsAATTNVASAQCGGR	L(0.00)D(0.00)A(0.00)I(0.00)T(0.00)G(0.00)P(0.00)E(0.00)E(0.00)E(0.00)C(0.00)T(0.00)G(0.00)V(0.00)T(0.00)Q(0.00)I(0.00)A(0.00)S(0.00)G(0.00)A(0.00)S(60.72)A(0.00)A(0.00)T(0.00)T(0.00)N(0.00)V(0.00)A(0.00)S(40.96)A(0.00)Q(0.00)C(0.00)G(0.00)G(0.00)R(0.00)	S22	1	L(0.00)D(0.00)A(0.00)I(0.00)T(0.00)G(0.00)P(0.00)E(0.00)E(0.00)E(0.00)C(0.00)T(0.00)G(0.00)V(0.00)T(0.00)Q(0.00)I(0.00)A(0.00)S(0.00)G(0.00)A(0.00)S(0.00)A(0.00)A(0.00)T(0.00)T(0.00)N(0.00)V(0.00)A(0.00)S(0.00)A(0.00)Q(0.00)C(0.00)G(0.00)G(0.00)R(0.00)	L(0)D(0)A(0)I(0)T(0)G(0)P(0)E(0)E(0)E(0)C(0)T(0)G(0)V(0)T(0)Q(0)I(0)A(0)S(0)G(0)A(0)S(0)A(0)A(0)T(0)T(0)N(0)V(0)A(0)S(0)A(0)Q(0)C(0)G(0)G(0)R(0)	60.7185	29	40.9554	21	69.1248	32	0	0	0	0	0	FALSE	IPI:EPA6-SP|NS:P00005|EPA6-SP	IPI:EPA6-SP|NS:P00005|EPA6-SP	IPI:EPA6-SP|NS:P00005|EPA6-SP
241220_NS-10053_CMH_sample60.08988.08988.3	C:\Users\nichollass\Desktop\2024_Dec_CMHSet2\HexNAc_upt070aa\241220_NS_10053_CMH_sample60\interact.pep.xml	LDAITGPEEECTGVTQIASGASAATTNVASAQCGGR	LDAITGPEEECTGVTQIAS[290]GAS[290]AATTNVASAQCGGR	IGHPIPIR.LDAITGPEEECTGVTQIASGASAATTNVASAQCGGR.LTIIGWPI	R	L	36	3	2941.31	3955.78	3955.79	1319.6	1319.61	3955.79	1319.6	203.084	0.000170314	23.575	22.42	1	2	0	631	666	131250960	11C(57.0215),19S(203.0794),22S(203.0794),33C(57.0215)	Mod1: N-Acetylhexosamine (PeakApex: 203.0786, Theoretical: 203.0794)	LDAITGPEEECTGVTQIAsGASAATTNVASAQCGGR	L(0.00)D(0.00)A(0.00)I(0.00)T(0.00)G(0.00)P(0.00)E(0.00)E(0.00)E(0.00)C(0.00)T(0.00)G(0.00)V(0.00)T(0.00)Q(0.00)I(0.00)A(0.00)S(21.07)G(0.00)A(0.00)S(0.00)A(0.00)A(0.00)T(0.00)T(0.00)N(0.00)V(0.00)A(0.00)S(6.57)A(0.00)Q(0.00)C(0.00)G(0.00)G(0.00)R(0.00)	S19	1	L(0.00)D(0.00)A(0.00)I(0.00)T(0.00)G(0.00)P(0.00)E(0.00)E(0.00)E(0.00)C(0.00)T(0.00)G(0.00)V(0.00)T(0.00)Q(0.00)I(0.00)A(0.00)S(4.03)G(0.00)A(0.00)S(0.00)A(0.00)A(0.00)T(0.00)T(0.00)N(0.00)V(0.00)A(0.00)S(4.03)A(0.00)Q(0.00)C(0.00)G(0.00)G(0.00)R(0.00)	L(0)D(0)A(0)I(0)T(0)G(0)P(0)E(0)E(0)E(0)C(0)T(0)G(0)V(0)T(0)Q(0)I(0)A(0)S(0)G(0)A(0)S(0)A(0)A(0)T(0)T(0)N(0)V(0)A(0)S(0)A(0)Q(0)C(0)G(0)G(0)R(0)	21.0742	9	6.57172	2	23.5757	10	4.02856	0	0	0	0	FALSE	IPI:EPA6-SP|NS:P00005|EPA6-SP	IPI:EPA6-SP|NS:P00005|EPA6-SP	IPI:EPA6-SP|NS:P00005|EPA6-SP
241220_NS-10053_CMH_sample60.13028.13028.3	C:\Users\nichollass\Desktop\2024_Dec_CMHSet2\HexNAc_upt070aa\241220_NS_10053_CMH_sample60\interact.pep.xml	MSVDPAIADTNCTGVTQIASGASAATTNVASAQCGQGVLHYSMVLEGGNDALK	MSVDPAIADTNCTGVTQIAS[290]GASAATTNVASAQCGQGVLHYSMVLEGGNDALK	KDGVRSSR.MSVDPAIADTNCTGVTQIASGASAATTNVASAQCGQGVLHYSMVLEGGNDALK.LAIDNAIS	R	L	53	3	3959.9	5511.53	5511.56	1838.18	1838.19	5511.55	1838.19	203.084	0	81.065	77.041	1	2	0	28	80	10131281	12C(57.0215),20S(203.0794),34C(57.0215)	Mod1: N-Acetylhexosamine (PeakApex: 203.0786, Theoretical: 203.0794)	MSVDPAIADTNCTGVTQIAsGAsAATTNVASAQCGQGVLHYSMVLEGGNDALK	M(0.00)S(63.85)V(0.00)D(0.00)P(0.00)A(0.00)I(0.00)A(0.00)D(0.00)T(0.00)N(0.00)C(0.00)T(0.00)G(0.00)V(0.00)T(0.00)Q(0.00)I(0.00)A(0.00)S(74.56)G(0.00)A(0.00)S(74.56)A(0.00)A(0.00)T(0.00)T(0.00)N(0.00)V(0.00)A(0.00)S(53.00)A(0.00)Q(0.00)C(0.00)G(0.00)Q(0.00)G(0.00)V(0.00)L(0.00)H(0.00)Y(0.00)S(36.76)M(0.00)V(0.00)L(0.00)E(0.00)G(0.00)G(0.00)N(0.00)D(0.00)A(0.00)L(0.00)K(0.00)	S20;S23	2	M(0.00)S(0.00)V(0.00)D(0.00)P(0.00)A(0.00)I(0.00)A(0.00)D(0.00)T(0.00)N(0.00)C(0.00)T(0.00)G(0.00)V(0.00)T(0.00)Q(0.00)I(0.00)A(0.00)S(0.00)G(0.00)A(0.00)S(0.00)A(0.00)A(0.00)T(0.00)T(0.00)N(0.00)V(0.00)A(0.00)S(0.00)A(0.00)Q(0.00)C(0.00)G(0.00)Q(0.00)G(0.00)V(0.00)L(0.00)H(0.00)Y(0.00)S(0.00)M(0.00)V(0.00)L(0.00)E(0.00)G(0.00)G(0.00)N(0.00)D(0.00)A(0.00)L(0.00)K(0.00)	M(0)S(0)V(0)D(0)P(0)A(0)I(0)A(0)D(0)T(0)N(0)C(0)T(0)G(0)V(0)T(0)Q(0)I(0)A(0)S(0)G(0)A(0)S(0)A(0)A(0)T(0)T(0)N(0)V(0)A(0)S(0)A(0)Q(0)C(0)G(0)Q(0)G(0)V(0)L(0)H(0)Y(0)S(0)M(0)V(0)L(0)E(0)G(0)G(0)N(0)D(0)A(0)L(0)K(0)	74.5569	34	63.8501	26	81.0651	36	0	0	0	0	0	FALSE	IPI:EPA6-SP|NS:P00005|EPA6-SP	IPI:EPA6-SP|NS:P00005|EPA6-SP	IPI:EPA6-SP|NS:P00005|EPA6-SP
241220_NS-10053_CMH_sample60.13260.13260.3	C:\Users\nichollass\Desktop\2024_Dec_CMHSet2\HexNAc_upt070aa\241220_NS_10053_CMH_sample60\interact.pep.xml	MSVDPAIADTNCTGVTQIASGASAATTNVASAQCGQGVLHYSMVLEGGNDALK	MSVDPAIADTNCTGVTQIAS[290]GASAATTNVASAQCGQGVLHYSMVLEGGNDALK	KDGVRSSR.MSVDPAIADTNCTGVTQIASGASAATTNVASAQCGQGVLHYSMVLEGGNDALK.LAIDNAIS	R	L	53	3	4029.58	5511.54	5511.56	1838.19	1838.19	5511.55	1838.19	203.084	0	90.086	83.413	1	2	0	28	80	0	12C(57.0215),20S(203.0794),34C(57.0215)	Mod1: N-Acetylhexosamine (PeakApex: 203.0786, Theoretical: 203.0794)	MSVDPAIADTNCTGVTQIAsGASAATTNVASAQCGQGVLHYSMVLEGGNDALK	M(0.00)S(70.50)V(0.00)D(0.00)P(0.00)A(0.00)I(0.00)A(0.00)D(0.00)T(0.00)N(0.00)C(0.00)T(0.00)G(0.00)V(0.00)T(0.00)Q(0.00)I(0.00)A(0.00)S(83.41)G(0.00)A(0.00)S(76.89)A(0.00)A(0.00)T(0.00)T(0.00)N(0.00)V(0.00)A(0.00)S(58.20)A(0.00)Q(0.00)C(0.00)G(0.00)Q(0.00)G(0.00)V(0.00)L(0.00)H(0.00)Y(0.00)S(39.02)M(0.00)V(0.00)L(0.00)E(0.00)G(0.00)G(0.00)N(0.00)D(0.00)A(0.00)L(0.00)K(0.00)	S20	1	M(0.00)S(0.00)V(0.00)D(0.00)P(0.00)A(0.00)I(0.00)A(0.00)D(0.00)T(0.00)N(0.00)C(0.00)T(0.00)G(0.00)V(0.00)T(0.00)Q(0.00)I(0.00)A(0.00)S(0.00)G(0.00)A(0.00)S(0.00)A(0.00)A(0.00)T(0.00)T(0.00)N(0.00)V(0.00)A(0.00)S(0.00)A(0.00)Q(0.00)C(0.00)G(0.00)Q(0.00)G(0.00)V(0.00)L(0.00)H(0.00)Y(0.00)S(0.00)M(0.00)V(0.00)L(0.00)E(0.00)G(0.00)G(0.00)N(0.00)D(0.00)A(0.00)L(0.00)K(0.00)	M(0)S(0)V(0)D(0)P(0)A(0)I(0)A(0)D(0)T(0)N(0)C(0)T(0)G(0)V(0)T(0)Q(0)I(0)A(0)S(0)G(0)A(0)S(0)A(0)A(0)T(0)T(0)N(0)V(0)A(0)S(0)A(0)Q(0)C(0)G(0)Q(0)G(0)V(0)L(0)H(0)Y(0)S(0)M(0)V(0)L(0)E(0)G(0)G(0)N(0)D(0)A(0)L(0)K(0)	83.4133	37	76.892	35	90.0863	39	0	0	0	0	0	FALSE	IPI:EPA6-SP|NS:P00005|EPA6-SP	IPI:EPA6-SP|NS:P00005|EPA6-SP	IPI:EPA6-SP|NS:P00005|EPA6-SP
241220_NS-10053_CMH_sample60.10247.10247.4	C:\Users\nichollass\Desktop\2024_Dec_CMHSet2\HexNAc_upt070aa\241220_NS_10053_CMH_sample60\interact.pep.xml	NVGGDLDPSCTGVTQIASGASAATTNVASAQCSIPDKEQAISALPDYASQPGKPPR	NVGGDLDPS[290]CTGVTQIASGASAATTNVASAQCSIPDKEQAISALPDYASQPGKPPR	SAIPTDPR.NVGGDLDPSCTGVTQIASGASAATTNVASAQCSIPDKEQAISALPDYASQPGKPPR.EDIKHHHH	R	E	56	4	3227.31	5828.76	5828.78	1458.2	1458.2	5828.77	1458.2	203.083	0	64.132	64.132	1	2	2	691	746	741135620	10C(57.0215),32C(57.0215),9S(203.0794)	Mod1: N-Acetylhexosamine (PeakApex: 203.0786, Theoretical: 203.0794)																	0	FALSE	IPI:EPA6-SP|NS:P00005|EPA6-SP	IPI:EPA6-SP|NS:P00005|EPA6-SP	IPI:EPA6-SP|NS:P00005|EPA6-SP
241220_NS-10053_CMH_sample60.12739.12739.3	C:\Users\nichollass\Desktop\2024_Dec_CMHSet2\HexNAc_upt070aa\241220_NS_10053_CMH_sample60\interact.pep.xml	MSVDPAIADTNCTGVTQIASGASAATTNVASAQCGQGVLHYSMVLEGGNDALK	MSVDPAIADTNCTGVTQIAS[290]GASAATTNVASAQCGQGVLHYSMVLEGGNDALK	KDGVRSSR.MSVDPAIADTNCTGVTQIASGASAATTNVASAQCGQGVLHYSMVLEGGNDALK.LAIDNAIS	R	L	53	3	3869.62	5511.54	5511.56	1838.19	1838.19	5511.55	1838.19	203.083	0	87.842	81.167	1	2	0	28	80	410879296	12C(57.0215),20S(203.0794),34C(57.0215)	Mod1: N-Acetylhexosamine (PeakApex: 203.0786, Theoretical: 203.0794)	MSVDPAIADTNCTGVTQIAsGASAATTNVASAQCGQGVLHYSMVLEGGNDALK	M(0.00)S(70.57)V(0.00)D(0.00)P(0.00)A(0.00)I(0.00)A(0.00)D(0.00)T(0.00)N(0.00)C(0.00)T(0.00)G(0.00)V(0.00)T(0.00)Q(0.00)I(0.00)A(0.00)S(81.17)G(0.00)A(0.00)S(74.65)A(0.00)A(0.00)T(0.00)T(0.00)N(0.00)V(0.00)A(0.00)S(53.08)A(0.00)Q(0.00)C(0.00)G(0.00)Q(0.00)G(0.00)V(0.00)L(0.00)H(0.00)Y(0.00)S(36.82)M(0.00)V(0.00)L(0.00)E(0.00)G(0.00)G(0.00)N(0.00)D(0.00)A(0.00)L(0.00)K(0.00)	S20	1	M(0.00)S(0.00)V(0.00)D(0.00)P(0.00)A(0.00)I(0.00)A(0.00)D(0.00)T(0.00)N(0.00)C(0.00)T(0.00)G(0.00)V(0.00)T(0.00)Q(0.00)I(0.00)A(0.00)S(0.00)G(0.00)A(0.00)S(0.00)A(0.00)A(0.00)T(0.00)T(0.00)N(0.00)V(0.00)A(0.00)S(0.00)A(0.00)Q(0.00)C(0.00)G(0.00)Q(0.00)G(0.00)V(0.00)L(0.00)H(0.00)Y(0.00)S(0.00)M(0.00)V(0.00)L(0.00)E(0.00)G(0.00)G(0.00)N(0.00)D(0.00)A(0.00)L(0.00)K(0.00)	M(0)S(0)V(0)D(0)P(0)A(0)I(0)A(0)D(0)T(0)N(0)C(0)T(0)G(0)V(0)T(0)Q(0)I(0)A(0)S(0)G(0)A(0)S(0)A(0)A(0)T(0)T(0)N(0)V(0)A(0)S(0)A(0)Q(0)C(0)G(0)Q(0)G(0)V(0)L(0)H(0)Y(0)S(0)M(0)V(0)L(0)E(0)G(0)G(0)N(0)D(0)A(0)L(0)K(0)	81.1675	36	74.6499	34	87.8425	38	0	0	0	0	0	FALSE	IPI:EPA6-SP|NS:P00005|EPA6-SP	IPI:EPA6-SP|NS:P00005|EPA6-SP	IPI:EPA6-SP|NS:P00005|EPA6-SP
241220_NS-10053_CMH_sample60.12804.12804.5	C:\Users\nichollass\Desktop\2024_Dec_CMHSet2\HexNAc_upt070aa\241220_NS_10053_CMH_sample60\interact.pep.xml	LIGHPLPLRLDAITGPEEECTGVTQIASGASAATTNVASAQCGGRLTILGWPLAER	LIGHPLPLRLDAITGPEEECTGVTQIAS[290]GASAATTNVASAQCGGRLTILGWPLAER	EAAGEVER.LIGHPLPLRLDAITGPEEECTGVTQIASGASAATTNVASAQCGGRLTILGWPLAER.TVVIPSAI	R	T	56	5	3888.51	5999.03	5999.06	1200.81	1200.82	5999.05	1200.82	203.083	0	124.097	91.556	1	2	2	622	677	87774872	20C(57.0215),28S(203.0794),42C(57.0215)	Mod1: N-Acetylhexosamine (PeakApex: 203.0786, Theoretical: 203.0794)	LIGHPLPLRLDAITGPEEECTGVTQIAsGASAATTNVASAQCGGRLTILGWPLAER	L(0.00)I(0.00)G(0.00)H(0.00)P(0.00)L(0.00)P(0.00)L(0.00)R(0.00)L(0.00)D(0.00)A(0.00)I(0.00)T(0.00)G(0.00)P(0.00)E(0.00)E(0.00)E(0.00)C(0.00)T(0.00)G(0.00)V(0.00)T(0.00)Q(0.00)I(0.00)A(0.00)S(95.02)G(0.00)A(0.00)S(91.78)A(0.00)A(0.00)T(0.00)T(0.00)N(0.00)V(0.00)A(0.00)S(72.07)A(0.00)Q(0.00)C(0.00)G(0.00)G(0.00)R(0.00)L(0.00)T(0.00)I(0.00)L(0.00)G(0.00)W(0.00)P(0.00)L(0.00)A(0.00)E(0.00)R(0.00)	S28	1	L(0.00)I(0.00)G(0.00)H(0.00)P(0.00)L(0.00)P(0.00)L(0.00)R(0.00)L(0.00)D(0.00)A(0.00)I(0.00)T(0.00)G(0.00)P(0.00)E(0.00)E(0.00)E(0.00)C(0.00)T(0.00)G(0.00)V(0.00)T(0.00)Q(0.00)I(0.00)A(0.00)S(2.72)G(0.00)A(0.00)S(2.72)A(0.00)A(0.00)T(0.00)T(0.00)N(0.00)V(0.00)A(0.00)S(2.72)A(0.00)Q(0.00)C(0.00)G(0.00)G(0.00)R(0.00)L(0.00)T(0.00)I(0.00)L(0.00)G(0.00)W(0.00)P(0.00)L(0.00)A(0.00)E(0.00)R(0.00)	L(0)I(0)G(0)H(0)P(0)L(0)P(0)L(0)R(0)L(0)D(0)A(0)I(0)T(0)G(0)P(0)E(0)E(0)E(0)C(0)T(0)G(0)V(0)T(0)Q(0)I(0)A(0)S(0)G(0)A(0)S(0)A(0)A(0)T(0)T(0)N(0)V(0)A(0)S(0)A(0)Q(0)C(0)G(0)G(0)R(0)L(0)T(0)I(0)L(0)G(0)W(0)P(0)L(0)A(0)E(0)R(0)	95.0229	40	91.7794	39	124.098	49	2.71569	0	0	0	0	FALSE	IPI:EPA6-SP|NS:P00005|EPA6-SP	IPI:EPA6-SP|NS:P00005|EPA6-SP	IPI:EPA6-SP|NS:P00005|EPA6-SP
241220_NS-10053_CMH_sample60.11831.11831.3	C:\Users\nichollass\Desktop\2024_Dec_CMHSet2\HexNAc_upt070aa\241220_NS_10053_CMH_sample60\interact.pep.xml	GFYIAGDPALAYGYAQDQEPDACTGVTQIASGASAATTNVASAQCR	GFYIAGDPALAYGYAQDQEPDACTGVTQIAS[290]GAS[290]AATTNVASAQCR	QDIDAIWR.GFYIAGDPALAYGYAQDQEPDACTGVTQIASGASAATTNVASAQCR.GRIRNGAI	R	G	46	3	3631.61	5100.28	5100.29	1701.1	1701.1	5100.29	1701.1	203.083	8.28e-12	50.828	42.846	1	2	0	537	582	811248960	23C(57.0215),31S(203.0794),34S(203.0794),45C(57.0215)	Mod1: N-Acetylhexosamine (PeakApex: 203.0786, Theoretical: 203.0794)	GFYIAGDPALAYGYAQDQEPDACTGVTQIASGAsAATTNVASAQCR	G(0.00)F(0.00)Y(0.00)I(0.00)A(0.00)G(0.00)D(0.00)P(0.00)A(0.00)L(0.00)A(0.00)Y(0.00)G(0.00)Y(0.00)A(0.00)Q(0.00)D(0.00)Q(0.00)E(0.00)P(0.00)D(0.00)A(0.00)C(0.00)T(0.00)G(0.00)V(0.00)T(0.00)Q(0.00)I(0.00)A(0.00)S(0.00)G(0.00)A(0.00)S(40.35)A(0.00)A(0.00)T(0.00)T(0.00)N(0.00)V(0.00)A(0.00)S(24.91)A(0.00)Q(0.00)C(0.00)R(0.00)	S34	1	G(0.00)F(0.00)Y(0.00)I(0.00)A(0.00)G(0.00)D(0.00)P(0.00)A(0.00)L(0.00)A(0.00)Y(0.00)G(0.00)Y(0.00)A(0.00)Q(0.00)D(0.00)Q(0.00)E(0.00)P(0.00)D(0.00)A(0.00)C(0.00)T(0.00)G(0.00)V(0.00)T(0.00)Q(0.00)I(0.00)A(0.00)S(0.00)G(0.00)A(0.00)S(0.00)A(0.00)A(0.00)T(0.00)T(0.00)N(0.00)V(0.00)A(0.00)S(0.00)A(0.00)Q(0.00)C(0.00)R(0.00)	G(0)F(0)Y(0)I(0)A(0)G(0)D(0)P(0)A(0)L(0)A(0)Y(0)G(0)Y(0)A(0)Q(0)D(0)Q(0)E(0)P(0)D(0)A(0)C(0)T(0)G(0)V(0)T(0)Q(0)I(0)A(0)S(0)G(0)A(0)S(0)A(0)A(0)T(0)T(0)N(0)V(0)A(0)S(0)A(0)Q(0)C(0)R(0)	40.3541	21	24.908	14	50.828	25	0	0	0	0	0	FALSE	IPI:EPA6-SP|NS:P00005|EPA6-SP	IPI:EPA6-SP|NS:P00005|EPA6-SP	IPI:EPA6-SP|NS:P00005|EPA6-SP
241220_NS-10053_CMH_sample60.11832.11832.3	C:\Users\nichollass\Desktop\2024_Dec_CMHSet2\HexNAc_upt070aa\241220_NS_10053_CMH_sample60\interact.pep.xml	GFYIAGDPALAYGYAQDQEPDACTGVTQIASGASAATTNVASAQCR	GFYIAGDPALAYGYAQDQEPDACTGVTQIAS[290]GAS[290]AATTNVASAQCR	QDIDAIWR.GFYIAGDPALAYGYAQDQEPDACTGVTQIASGASAATTNVASAQCR.GRIRNGAI	R	G	46	3	3631.92	5100.28	5100.29	1701.1	1701.1	5100.29	1701.1	203.083	0	96.452	93.104	1	2	0	537	582	811248960	23C(57.0215),31S(203.0794),34S(203.0794),45C(57.0215)	Mod1: N-Acetylhexosamine (PeakApex: 203.0786, Theoretical: 203.0794)	GFYIAGDPALAYGYAQDQEPDACTGVTQIASGAsAATTNVASAQCR	G(0.00)F(0.00)Y(0.00)I(0.00)A(0.00)G(0.00)D(0.00)P(0.00)A(0.00)L(0.00)A(0.00)Y(0.00)G(0.00)Y(0.00)A(0.00)Q(0.00)D(0.00)Q(0.00)E(0.00)P(0.00)D(0.00)A(0.00)C(0.00)T(0.00)G(0.00)V(0.00)T(0.00)Q(0.00)I(0.00)A(0.00)S(0.00)G(0.00)A(0.00)S(62.12)A(0.00)A(0.00)T(0.00)T(0.00)N(0.00)V(0.00)A(0.00)S(46.43)A(0.00)Q(0.00)C(0.00)R(0.00)	S34	1	G(0.00)F(0.00)Y(0.00)I(0.00)A(0.00)G(0.00)D(0.00)P(0.00)A(0.00)L(0.00)A(0.00)Y(0.00)G(0.00)Y(0.00)A(0.00)Q(0.00)D(0.00)Q(0.00)E(0.00)P(0.00)D(0.00)A(0.00)C(0.00)T(0.00)G(0.00)V(0.00)T(0.00)Q(0.00)I(0.00)A(0.00)S(0.00)G(0.00)A(0.00)S(0.00)A(0.00)A(0.00)T(0.00)T(0.00)N(0.00)V(0.00)A(0.00)S(0.00)A(0.00)Q(0.00)C(0.00)R(0.00)	G(0)F(0)Y(0)I(0)A(0)G(0)D(0)P(0)A(0)L(0)A(0)Y(0)G(0)Y(0)A(0)Q(0)D(0)Q(0)E(0)P(0)D(0)A(0)C(0)T(0)G(0)V(0)T(0)Q(0)I(0)A(0)S(0)G(0)A(0)S(0)A(0)A(0)T(0)T(0)N(0)V(0)A(0)S(0)A(0)Q(0)C(0)R(0)	62.1184	29	46.4329	22	96.4529	41	0	0	0	0	0	FALSE	IPI:EPA6-SP|NS:P00005|EPA6-SP	IPI:EPA6-SP|NS:P00005|EPA6-SP	IPI:EPA6-SP|NS:P00005|EPA6-SP
241220_NS-10053_CMH_sample60.09374.09374.3	C:\Users\nichollass\Desktop\2024_Dec_CMHSet2\HexNAc_upt070aa\241220_NS_10053_CMH_sample60\interact.pep.xml	LDAITGPEEECTGVTQIASGASAATTNVASAQCGGR	LDAITGPEEECTGVTQIAS[290]GASAATTNVASAQCGGR	IGHPIPIR.LDAITGPEEECTGVTQIASGASAATTNVASAQCGGR.LTIIGWPI	R	L	36	3	3034.05	3752.7	3752.71	1251.91	1251.91	3752.71	1251.91	203.082	0	84.679	67.497	1	2	0	631	666	1846650880	11C(57.0215),19S(203.0794),33C(57.0215)	Mod1: N-Acetylhexosamine (PeakApex: 203.0786, Theoretical: 203.0794)	LDAITGPEEECTGVTQIAsGASAATTNVASAQCGGR	L(0.00)D(0.00)A(0.00)I(0.00)T(0.00)G(0.00)P(0.00)E(0.00)E(0.00)E(0.00)C(0.00)T(0.00)G(0.00)V(0.00)T(0.00)Q(0.00)I(0.00)A(0.00)S(64.66)G(0.00)A(0.00)S(61.86)A(0.00)A(0.00)T(0.00)T(0.00)N(0.00)V(0.00)A(0.00)S(50.94)A(0.00)Q(0.00)C(0.00)G(0.00)G(0.00)R(0.00)	S19	1	L(0.00)D(0.00)A(0.00)I(0.00)T(0.00)G(0.00)P(0.00)E(0.00)E(0.00)E(0.00)C(0.00)T(0.00)G(0.00)V(0.00)T(0.00)Q(0.00)I(0.00)A(0.00)S(0.00)G(0.00)A(0.00)S(0.00)A(0.00)A(0.00)T(0.00)T(0.00)N(0.00)V(0.00)A(0.00)S(0.00)A(0.00)Q(0.00)C(0.00)G(0.00)G(0.00)R(0.00)	L(0)D(0)A(0)I(0)T(0)G(0)P(0)E(0)E(0)E(0)C(0)T(0)G(0)V(0)T(0)Q(0)I(0)A(0)S(0)G(0)A(0)S(0)A(0)A(0)T(0)T(0)N(0)V(0)A(0)S(0)A(0)Q(0)C(0)G(0)G(0)R(0)	64.6584	30	61.8633	29	84.68	37	0	0	0	0	0	FALSE	IPI:EPA6-SP|NS:P00005|EPA6-SP	IPI:EPA6-SP|NS:P00005|EPA6-SP	IPI:EPA6-SP|NS:P00005|EPA6-SP
241220_NS-10053_CMH_sample60.11915.11915.3	C:\Users\nichollass\Desktop\2024_Dec_CMHSet2\HexNAc_upt070aa\241220_NS_10053_CMH_sample60\interact.pep.xml	MSVDPAIADTNCTGVTQIASGASAATTNVASAQCGQGVLHYSMVLEGGNDALK	MSVDPAIADTNCTGVTQIAS[290]GASAATTNVASAQCGQGVLHYSMVLEGGNDALK	KDGVRSSR.MSVDPAIADTNCTGVTQIASGASAATTNVASAQCGQGVLHYSMVLEGGNDALK.LAIDNAIS	R	L	53	3	3654.51	5511.54	5511.56	1838.19	1838.19	5511.55	1838.19	203.082	0	64.062	59.99	1	2	0	28	80	5220209700	12C(57.0215),20S(203.0794),34C(57.0215)	Mod1: N-Acetylhexosamine (PeakApex: 203.0786, Theoretical: 203.0794)	MSVDPAIADTNCTGVTQIAsGAsAATTNVASAQCGQGVLHYSMVLEGGNDALK	M(0.00)S(47.36)V(0.00)D(0.00)P(0.00)A(0.00)I(0.00)A(0.00)D(0.00)T(0.00)N(0.00)C(0.00)T(0.00)G(0.00)V(0.00)T(0.00)Q(0.00)I(0.00)A(0.00)S(59.99)G(0.00)A(0.00)S(59.99)A(0.00)A(0.00)T(0.00)T(0.00)N(0.00)V(0.00)A(0.00)S(51.21)A(0.00)Q(0.00)C(0.00)G(0.00)Q(0.00)G(0.00)V(0.00)L(0.00)H(0.00)Y(0.00)S(35.49)M(0.00)V(0.00)L(0.00)E(0.00)G(0.00)G(0.00)N(0.00)D(0.00)A(0.00)L(0.00)K(0.00)	S20;S23	2	M(0.00)S(0.00)V(0.00)D(0.00)P(0.00)A(0.00)I(0.00)A(0.00)D(0.00)T(0.00)N(0.00)C(0.00)T(0.00)G(0.00)V(0.00)T(0.00)Q(0.00)I(0.00)A(0.00)S(0.00)G(0.00)A(0.00)S(0.00)A(0.00)A(0.00)T(0.00)T(0.00)N(0.00)V(0.00)A(0.00)S(0.00)A(0.00)Q(0.00)C(0.00)G(0.00)Q(0.00)G(0.00)V(0.00)L(0.00)H(0.00)Y(0.00)S(0.00)M(0.00)V(0.00)L(0.00)E(0.00)G(0.00)G(0.00)N(0.00)D(0.00)A(0.00)L(0.00)K(0.00)	M(0)S(0)V(0)D(0)P(0)A(0)I(0)A(0)D(0)T(0)N(0)C(0)T(0)G(0)V(0)T(0)Q(0)I(0)A(0)S(0)G(0)A(0)S(0)A(0)A(0)T(0)T(0)N(0)V(0)A(0)S(0)A(0)Q(0)C(0)G(0)Q(0)G(0)V(0)L(0)H(0)Y(0)S(0)M(0)V(0)L(0)E(0)G(0)G(0)N(0)D(0)A(0)L(0)K(0)	59.9903	28	51.2076	25	64.0623	29	0	0	0	0	0	FALSE	IPI:EPA6-SP|NS:P00005|EPA6-SP	IPI:EPA6-SP|NS:P00005|EPA6-SP	IPI:EPA6-SP|NS:P00005|EPA6-SP
241220_NS-10053_CMH_sample60.14190.14190.4	C:\Users\nichollass\Desktop\2024_Dec_CMHSet2\HexNAc_upt070aa\241220_NS_10053_CMH_sample60\interact.pep.xml	LIGHPLPLRLDAITGPEEECTGVTQIASGASAATTNVASAQCGGR	LIGHPLPLRLDAITGPEEECTGVTQIAS[290]GASAATTNVASAQCGGR	EAAGEVER.LIGHPLPLRLDAITGPEEECTGVTQIASGASAATTNVASAQCGGR.LTIIGWPI	R	L	45	4	4318.95	4749.31	4749.34	1188.34	1188.34	4749.33	1188.34	203.082	3.1e-13	56.511	51.279	1	2	1	622	666	4370161	20C(57.0215),28S(203.0794),42C(57.0215)	Mod1: N-Acetylhexosamine (PeakApex: 203.0786, Theoretical: 203.0794)	LIGHPLPLRLDAITGPEEECTGVTQIAsGASAATTNVASAQCGGR	L(0.00)I(0.00)G(0.00)H(0.00)P(0.00)L(0.00)P(0.00)L(0.00)R(0.00)L(0.00)D(0.00)A(0.00)I(0.00)T(0.00)G(0.00)P(0.00)E(0.00)E(0.00)E(0.00)C(0.00)T(0.00)G(0.00)V(0.00)T(0.00)Q(0.00)I(0.00)A(0.00)S(48.90)G(0.00)A(0.00)S(45.87)A(0.00)A(0.00)T(0.00)T(0.00)N(0.00)V(0.00)A(0.00)S(29.51)A(0.00)Q(0.00)C(0.00)G(0.00)G(0.00)R(0.00)	S28	1	L(0.00)I(0.00)G(0.00)H(0.00)P(0.00)L(0.00)P(0.00)L(0.00)R(0.00)L(0.00)D(0.00)A(0.00)I(0.00)T(0.00)G(0.00)P(0.00)E(0.00)E(0.00)E(0.00)C(0.00)T(0.00)G(0.00)V(0.00)T(0.00)Q(0.00)I(0.00)A(0.00)S(0.00)G(0.00)A(0.00)S(0.00)A(0.00)A(0.00)T(0.00)T(0.00)N(0.00)V(0.00)A(0.00)S(0.00)A(0.00)Q(0.00)C(0.00)G(0.00)G(0.00)R(0.00)	L(0)I(0)G(0)H(0)P(0)L(0)P(0)L(0)R(0)L(0)D(0)A(0)I(0)T(0)G(0)P(0)E(0)E(0)E(0)C(0)T(0)G(0)V(0)T(0)Q(0)I(0)A(0)S(0)G(0)A(0)S(0)A(0)A(0)T(0)T(0)N(0)V(0)A(0)S(0)A(0)Q(0)C(0)G(0)G(0)R(0)	48.9009	24	45.8658	23	56.5117	27	0	0	0	0	0	FALSE	IPI:EPA6-SP|NS:P00005|EPA6-SP	IPI:EPA6-SP|NS:P00005|EPA6-SP	IPI:EPA6-SP|NS:P00005|EPA6-SP
241220_NS-10053_CMH_sample60.06949.06949.3	C:\Users\nichollass\Desktop\2024_Dec_CMHSet2\HexNAc_upt070aa\241220_NS_10053_CMH_sample60\interact.pep.xml	LEGGVEPNCTGVTQIASGASAATTNVASAQCKPVR	LEGGVEPNCTGVTQIAS[290]GAS[290]AATTNVASAQCKPVR	TSDGITIR.LEGGVEPNCTGVTQIASGASAATTNVASAQCKPVR.YSYTRQAR	R	Y	35	3	2455.01	3906.84	3906.86	1303.29	1303.29	3906.86	1303.29	203.082	0	64.077	55.178	1	2	1	98	132	272251328	17S(203.0794),20S(203.0794),31C(57.0215),9C(57.0215)	Mod1: N-Acetylhexosamine (PeakApex: 203.0786, Theoretical: 203.0794)	LEGGVEPNCTGVTQIASGAsAATTNVASAQCKPVR	L(0.00)E(0.00)G(0.00)G(0.00)V(0.00)E(0.00)P(0.00)N(0.00)C(0.00)T(0.00)G(0.00)V(0.00)T(0.00)Q(0.00)I(0.00)A(0.00)S(0.00)G(0.00)A(0.00)S(44.29)A(0.00)A(0.00)T(0.00)T(0.00)N(0.00)V(0.00)A(0.00)S(24.82)A(0.00)Q(0.00)C(0.00)K(0.00)P(0.00)V(0.00)R(0.00)	S20	1	L(0.00)E(0.00)G(0.00)G(0.00)V(0.00)E(0.00)P(0.00)N(0.00)C(0.00)T(0.00)G(0.00)V(0.00)T(0.00)Q(0.00)I(0.00)A(0.00)S(0.00)G(0.00)A(0.00)S(0.00)A(0.00)A(0.00)T(0.00)T(0.00)N(0.00)V(0.00)A(0.00)S(0.00)A(0.00)Q(0.00)C(0.00)K(0.00)P(0.00)V(0.00)R(0.00)	L(0)E(0)G(0)G(0)V(0)E(0)P(0)N(0)C(0)T(0)G(0)V(0)T(0)Q(0)I(0)A(0)S(0)G(0)A(0)S(0)A(0)A(0)T(0)T(0)N(0)V(0)A(0)S(0)A(0)Q(0)C(0)K(0)P(0)V(0)R(0)	44.2943	24	24.8231	16	64.0779	31	0	0	0	0	0	FALSE	IPI:EPA6-SP|NS:P00005|EPA6-SP	IPI:EPA6-SP|NS:P00005|EPA6-SP	IPI:EPA6-SP|NS:P00005|EPA6-SP
241220_NS-10053_CMH_sample60.06954.06954.3	C:\Users\nichollass\Desktop\2024_Dec_CMHSet2\HexNAc_upt070aa\241220_NS_10053_CMH_sample60\interact.pep.xml	LEGGVEPNCTGVTQIASGASAATTNVASAQCKPVR	LEGGVEPNCTGVTQIAS[290]GAS[290]AATTNVASAQCKPVR	TSDGITIR.LEGGVEPNCTGVTQIASGASAATTNVASAQCKPVR.YSYTRQAR	R	Y	35	3	2456.18	3906.84	3906.86	1303.29	1303.29	3906.86	1303.29	203.082	1.61157e-09	38.671	36	1	2	1	98	132	272251328	17S(203.0794),20S(203.0794),31C(57.0215),9C(57.0215)	Mod1: N-Acetylhexosamine (PeakApex: 203.0786, Theoretical: 203.0794)	LEGGVEPNCTGVTQIASGAsAATTNVASAQCKPVR	L(0.00)E(0.00)G(0.00)G(0.00)V(0.00)E(0.00)P(0.00)N(0.00)C(0.00)T(0.00)G(0.00)V(0.00)T(0.00)Q(0.00)I(0.00)A(0.00)S(0.00)G(0.00)A(0.00)S(36.00)A(0.00)A(0.00)T(0.00)T(0.00)N(0.00)V(0.00)A(0.00)S(19.36)A(0.00)Q(0.00)C(0.00)K(0.00)P(0.00)V(0.00)R(0.00)	S20	1	L(0.00)E(0.00)G(0.00)G(0.00)V(0.00)E(0.00)P(0.00)N(0.00)C(0.00)T(0.00)G(0.00)V(0.00)T(0.00)Q(0.00)I(0.00)A(0.00)S(0.00)G(0.00)A(0.00)S(0.00)A(0.00)A(0.00)T(0.00)T(0.00)N(0.00)V(0.00)A(0.00)S(0.00)A(0.00)Q(0.00)C(0.00)K(0.00)P(0.00)V(0.00)R(0.00)	L(0)E(0)G(0)G(0)V(0)E(0)P(0)N(0)C(0)T(0)G(0)V(0)T(0)Q(0)I(0)A(0)S(0)G(0)A(0)S(0)A(0)A(0)T(0)T(0)N(0)V(0)A(0)S(0)A(0)Q(0)C(0)K(0)P(0)V(0)R(0)	36.0008	21	19.3569	14	38.6716	22	0	0	0	0	0	FALSE	IPI:EPA6-SP|NS:P00005|EPA6-SP	IPI:EPA6-SP|NS:P00005|EPA6-SP	IPI:EPA6-SP|NS:P00005|EPA6-SP
241220_NS-10053_CMH_sample60.07492.07492.3	C:\Users\nichollass\Desktop\2024_Dec_CMHSet2\HexNAc_upt070aa\241220_NS_10053_CMH_sample60\interact.pep.xml	LEGGVEPNCTGVTQIASGASAATTNVASAQCKPVR	LEGGVEPNCTGVTQIAS[290]GASAATTNVASAQCKPVR	TSDGITIR.LEGGVEPNCTGVTQIASGASAATTNVASAQCKPVR.YSYTRQAR	R	Y	35	3	2595.65	3703.76	3703.78	1235.59	1235.6	3703.78	1235.6	203.082	0	87.935	58.565	1	2	1	98	132	44812672	17S(203.0794),31C(57.0215),9C(57.0215)	Mod1: N-Acetylhexosamine (PeakApex: 203.0786, Theoretical: 203.0794)	LEGGVEPNCTGVTQIAsGASAATTNVASAQCKPVR	L(0.00)E(0.00)G(0.00)G(0.00)V(0.00)E(0.00)P(0.00)N(0.00)C(0.00)T(0.00)G(0.00)V(0.00)T(0.00)Q(0.00)I(0.00)A(0.00)S(53.18)G(0.00)A(0.00)S(44.79)A(0.00)A(0.00)T(0.00)T(0.00)N(0.00)V(0.00)A(0.00)S(25.21)A(0.00)Q(0.00)C(0.00)K(0.00)P(0.00)V(0.00)R(0.00)	S17	1	L(0.00)E(0.00)G(0.00)G(0.00)V(0.00)E(0.00)P(0.00)N(0.00)C(0.00)T(0.00)G(0.00)V(0.00)T(0.00)Q(0.00)I(0.00)A(0.00)S(0.00)G(0.00)A(0.00)S(0.00)A(0.00)A(0.00)T(0.00)T(0.00)N(0.00)V(0.00)A(0.00)S(0.00)A(0.00)Q(0.00)C(0.00)K(0.00)P(0.00)V(0.00)R(0.00)	L(0)E(0)G(0)G(0)V(0)E(0)P(0)N(0)C(0)T(0)G(0)V(0)T(0)Q(0)I(0)A(0)S(0)G(0)A(0)S(0)A(0)A(0)T(0)T(0)N(0)V(0)A(0)S(0)A(0)Q(0)C(0)K(0)P(0)V(0)R(0)	53.1769	27	44.7933	24	87.9359	38	0	0	0	0	0	FALSE	IPI:EPA6-SP|NS:P00005|EPA6-SP	IPI:EPA6-SP|NS:P00005|EPA6-SP	IPI:EPA6-SP|NS:P00005|EPA6-SP
241220_NS-10053_CMH_sample60.11035.11035.4	C:\Users\nichollass\Desktop\2024_Dec_CMHSet2\HexNAc_upt070aa\241220_NS_10053_CMH_sample60\interact.pep.xml	LIGHPLPLRLDAITGPEEECTGVTQIASGASAATTNVASAQCGGR	LIGHPLPLRLDAITGPEEECTGVTQIAS[290]GASAATTNVASAQCGGR	EAAGEVER.LIGHPLPLRLDAITGPEEECTGVTQIASGASAATTNVASAQCGGR.LTIIGWPI	R	L	45	4	3415.29	4749.32	4749.34	1188.34	1188.34	4749.33	1188.34	203.082	2.91743e-05	23.64	20.051	1	2	1	622	666	0	20C(57.0215),28S(203.0794),42C(57.0215)	Mod1: N-Acetylhexosamine (PeakApex: 203.0786, Theoretical: 203.0794)	LIGHPLPLRLDAITGPEEECTGVTQIAsGAsAATTNVASAQCGGR	L(0.00)I(0.00)G(0.00)H(0.00)P(0.00)L(0.00)P(0.00)L(0.00)R(0.00)L(0.00)D(0.00)A(0.00)I(0.00)T(0.00)G(0.00)P(0.00)E(0.00)E(0.00)E(0.00)C(0.00)T(0.00)G(0.00)V(0.00)T(0.00)Q(0.00)I(0.00)A(0.00)S(18.51)G(0.00)A(0.00)S(18.51)A(0.00)A(0.00)T(0.00)T(0.00)N(0.00)V(0.00)A(0.00)S(12.47)A(0.00)Q(0.00)C(0.00)G(0.00)G(0.00)R(0.00)	S28;S31	2	L(0.00)I(0.00)G(0.00)H(0.00)P(0.00)L(0.00)P(0.00)L(0.00)R(0.00)L(0.00)D(0.00)A(0.00)I(0.00)T(0.00)G(0.00)P(0.00)E(0.00)E(0.00)E(0.00)C(0.00)T(0.00)G(0.00)V(0.00)T(0.00)Q(0.00)I(0.00)A(0.00)S(2.94)G(0.00)A(0.00)S(2.94)A(0.00)A(0.00)T(0.00)T(0.00)N(0.00)V(0.00)A(0.00)S(2.94)A(0.00)Q(0.00)C(0.00)G(0.00)G(0.00)R(0.00)	L(0)I(0)G(0)H(0)P(0)L(0)P(0)L(0)R(0)L(0)D(0)A(0)I(0)T(0)G(0)P(0)E(0)E(0)E(0)C(0)T(0)G(0)V(0)T(0)Q(0)I(0)A(0)S(0)G(0)A(0)S(0)A(0)A(0)T(0)T(0)N(0)V(0)A(0)S(0)A(0)Q(0)C(0)G(0)G(0)R(0)	18.5099	9	12.4701	8	23.6401	13	2.93921	0	0	0	0	FALSE	IPI:EPA6-SP|NS:P00005|EPA6-SP	IPI:EPA6-SP|NS:P00005|EPA6-SP	IPI:EPA6-SP|NS:P00005|EPA6-SP
241220_NS-10053_CMH_sample60.11037.11037.4	C:\Users\nichollass\Desktop\2024_Dec_CMHSet2\HexNAc_upt070aa\241220_NS_10053_CMH_sample60\interact.pep.xml	LIGHPLPLRLDAITGPEEECTGVTQIASGASAATTNVASAQCGGR	LIGHPLPLRLDAITGPEEECTGVTQIAS[290]GASAATTNVASAQCGGR	EAAGEVER.LIGHPLPLRLDAITGPEEECTGVTQIASGASAATTNVASAQCGGR.LTIIGWPI	R	L	45	4	3415.73	4749.32	4749.34	1188.34	1188.34	4749.33	1188.34	203.082	0	108.875	93.549	1	2	1	622	666	0	20C(57.0215),28S(203.0794),42C(57.0215)	Mod1: N-Acetylhexosamine (PeakApex: 203.0786, Theoretical: 203.0794)	LIGHPLPLRLDAITGPEEECTGVTQIAsGASAATTNVASAQCGGR	L(0.00)I(0.00)G(0.00)H(0.00)P(0.00)L(0.00)P(0.00)L(0.00)R(0.00)L(0.00)D(0.00)A(0.00)I(0.00)T(0.00)G(0.00)P(0.00)E(0.00)E(0.00)E(0.00)C(0.00)T(0.00)G(0.00)V(0.00)T(0.00)Q(0.00)I(0.00)A(0.00)S(81.20)G(0.00)A(0.00)S(75.82)A(0.00)A(0.00)T(0.00)T(0.00)N(0.00)V(0.00)A(0.00)S(68.48)A(0.00)Q(0.00)C(0.00)G(0.00)G(0.00)R(0.00)	S28	1	L(0.00)I(0.00)G(0.00)H(0.00)P(0.00)L(0.00)P(0.00)L(0.00)R(0.00)L(0.00)D(0.00)A(0.00)I(0.00)T(0.00)G(0.00)P(0.00)E(0.00)E(0.00)E(0.00)C(0.00)T(0.00)G(0.00)V(0.00)T(0.00)Q(0.00)I(0.00)A(0.00)S(0.00)G(0.00)A(0.00)S(0.00)A(0.00)A(0.00)T(0.00)T(0.00)N(0.00)V(0.00)A(0.00)S(0.00)A(0.00)Q(0.00)C(0.00)G(0.00)G(0.00)R(0.00)	L(0)I(0)G(0)H(0)P(0)L(0)P(0)L(0)R(0)L(0)D(0)A(0)I(0)T(0)G(0)P(0)E(0)E(0)E(0)C(0)T(0)G(0)V(0)T(0)Q(0)I(0)A(0)S(0)G(0)A(0)S(0)A(0)A(0)T(0)T(0)N(0)V(0)A(0)S(0)A(0)Q(0)C(0)G(0)G(0)R(0)	81.1985	36	75.8189	34	108.876	45	0	0	0	0	0	FALSE	IPI:EPA6-SP|NS:P00005|EPA6-SP	IPI:EPA6-SP|NS:P00005|EPA6-SP	IPI:EPA6-SP|NS:P00005|EPA6-SP
241220_NS-10053_CMH_sample60.14013.14013.3	C:\Users\nichollass\Desktop\2024_Dec_CMHSet2\HexNAc_upt070aa\241220_NS_10053_CMH_sample60\interact.pep.xml	SQDLDAIWRGFYIAGDPALAYGYAQDQEPDACTGVTQIASGASAATTNVASAQCR	SQDLDAIWRGFYIAGDPALAYGYAQDQEPDACTGVTQIAS[290]GASAATTNVASAQCR	VFGGVRAR.SQDLDAIWRGFYIAGDPALAYGYAQDQEPDACTGVTQIASGASAATTNVASAQCR.GRIRNGAI	R	G	55	3	4258.52	5981.72	5981.74	1994.91	1994.92	5981.74	1994.92	203.081	0	70.551	58.533	1	2	1	528	582	24370542	32C(57.0215),40S(203.0794),54C(57.0215)	Mod1: N-Acetylhexosamine (PeakApex: 203.0786, Theoretical: 203.0794)	SQDLDAIWRGFYIAGDPALAYGYAQDQEPDACTGVTQIAsGASAATTNVASAQCR	S(48.69)Q(0.00)D(0.00)L(0.00)D(0.00)A(0.00)I(0.00)W(0.00)R(0.00)G(0.00)F(0.00)Y(0.00)I(0.00)A(0.00)G(0.00)D(0.00)P(0.00)A(0.00)L(0.00)A(0.00)Y(0.00)G(0.00)Y(0.00)A(0.00)Q(0.00)D(0.00)Q(0.00)E(0.00)P(0.00)D(0.00)A(0.00)C(0.00)T(0.00)G(0.00)V(0.00)T(0.00)Q(0.00)I(0.00)A(0.00)S(52.91)G(0.00)A(0.00)S(44.89)A(0.00)A(0.00)T(0.00)T(0.00)N(0.00)V(0.00)A(0.00)S(26.67)A(0.00)Q(0.00)C(0.00)R(0.00)	S40	1	S(0.00)Q(0.00)D(0.00)L(0.00)D(0.00)A(0.00)I(0.00)W(0.00)R(0.00)G(0.00)F(0.00)Y(0.00)I(0.00)A(0.00)G(0.00)D(0.00)P(0.00)A(0.00)L(0.00)A(0.00)Y(0.00)G(0.00)Y(0.00)A(0.00)Q(0.00)D(0.00)Q(0.00)E(0.00)P(0.00)D(0.00)A(0.00)C(0.00)T(0.00)G(0.00)V(0.00)T(0.00)Q(0.00)I(0.00)A(0.00)S(0.00)G(0.00)A(0.00)S(0.00)A(0.00)A(0.00)T(0.00)T(0.00)N(0.00)V(0.00)A(0.00)S(0.00)A(0.00)Q(0.00)C(0.00)R(0.00)	S(0)Q(0)D(0)L(0)D(0)A(0)I(0)W(0)R(0)G(0)F(0)Y(0)I(0)A(0)G(0)D(0)P(0)A(0)L(0)A(0)Y(0)G(0)Y(0)A(0)Q(0)D(0)Q(0)E(0)P(0)D(0)A(0)C(0)T(0)G(0)V(0)T(0)Q(0)I(0)A(0)S(0)G(0)A(0)S(0)A(0)A(0)T(0)T(0)N(0)V(0)A(0)S(0)A(0)Q(0)C(0)R(0)	52.9117	27	48.6871	21	70.5519	33	0	0	0	0	0	FALSE	IPI:EPA6-SP|NS:P00005|EPA6-SP	IPI:EPA6-SP|NS:P00005|EPA6-SP	IPI:EPA6-SP|NS:P00005|EPA6-SP
241220_NS-10053_CMH_sample60.15460.15460.4	C:\Users\nichollass\Desktop\2024_Dec_CMHSet2\HexNAc_upt070aa\241220_NS_10053_CMH_sample60\interact.pep.xml	LIGHPLPLRLDAITGPEEECTGVTQIASGASAATTNVASAQCGGR	LIGHPLPLRLDAITGPEEECTGVTQIAS[290]GASAATTNVASAQCGGR	EAAGEVER.LIGHPLPLRLDAITGPEEECTGVTQIASGASAATTNVASAQCGGR.LTIIGWPI	R	L	45	4	4749.93	4749.34	4749.34	1188.34	1188.34	4749.33	1188.34	203.081	5.77e-12	51.455	48.645	1	2	1	622	666	630951	20C(57.0215),28S(203.0794),42C(57.0215)	Mod1: N-Acetylhexosamine (PeakApex: 203.0786, Theoretical: 203.0794)	LIGHPLPLRLDAITGPEEECTGVTQIAsGASAATTNVASAQCGGR	L(0.00)I(0.00)G(0.00)H(0.00)P(0.00)L(0.00)P(0.00)L(0.00)R(0.00)L(0.00)D(0.00)A(0.00)I(0.00)T(0.00)G(0.00)P(0.00)E(0.00)E(0.00)E(0.00)C(0.00)T(0.00)G(0.00)V(0.00)T(0.00)Q(0.00)I(0.00)A(0.00)S(48.65)G(0.00)A(0.00)S(43.22)A(0.00)A(0.00)T(0.00)T(0.00)N(0.00)V(0.00)A(0.00)S(24.45)A(0.00)Q(0.00)C(0.00)G(0.00)G(0.00)R(0.00)	S28	1	L(0.00)I(0.00)G(0.00)H(0.00)P(0.00)L(0.00)P(0.00)L(0.00)R(0.00)L(0.00)D(0.00)A(0.00)I(0.00)T(0.00)G(0.00)P(0.00)E(0.00)E(0.00)E(0.00)C(0.00)T(0.00)G(0.00)V(0.00)T(0.00)Q(0.00)I(0.00)A(0.00)S(0.00)G(0.00)A(0.00)S(0.00)A(0.00)A(0.00)T(0.00)T(0.00)N(0.00)V(0.00)A(0.00)S(0.00)A(0.00)Q(0.00)C(0.00)G(0.00)G(0.00)R(0.00)	L(0)I(0)G(0)H(0)P(0)L(0)P(0)L(0)R(0)L(0)D(0)A(0)I(0)T(0)G(0)P(0)E(0)E(0)E(0)C(0)T(0)G(0)V(0)T(0)Q(0)I(0)A(0)S(0)G(0)A(0)S(0)A(0)A(0)T(0)T(0)N(0)V(0)A(0)S(0)A(0)Q(0)C(0)G(0)G(0)R(0)	48.6455	24	43.2231	22	51.4552	25	0	0	0	0	0	FALSE	IPI:EPA6-SP|NS:P00005|EPA6-SP	IPI:EPA6-SP|NS:P00005|EPA6-SP	IPI:EPA6-SP|NS:P00005|EPA6-SP
241220_NS-10053_CMH_sample60.15520.15520.3	C:\Users\nichollass\Desktop\2024_Dec_CMHSet2\HexNAc_upt070aa\241220_NS_10053_CMH_sample60\interact.pep.xml	MSVDPAIADTNCTGVTQIASGASAATTNVASAQCGQGVLHYSMVLEGGNDALK	MSVDPAIADTNCTGVTQIAS[290]GASAATTNVASAQCGQGVLHYSMVLEGGNDALK	KDGVRSSR.MSVDPAIADTNCTGVTQIASGASAATTNVASAQCGQGVLHYSMVLEGGNDALK.LAIDNAIS	R	L	53	3	4771.71	5511.55	5511.56	1838.19	1838.19	5511.55	1838.19	203.081	0	76.724	70.35	1	2	0	28	80	0	12C(57.0215),20S(203.0794),34C(57.0215)	Mod1: N-Acetylhexosamine (PeakApex: 203.0786, Theoretical: 203.0794)	MSVDPAIADTNCTGVTQIAsGASAATTNVASAQCGQGVLHYSMVLEGGNDALK	M(0.00)S(57.26)V(0.00)D(0.00)P(0.00)A(0.00)I(0.00)A(0.00)D(0.00)T(0.00)N(0.00)C(0.00)T(0.00)G(0.00)V(0.00)T(0.00)Q(0.00)I(0.00)A(0.00)S(70.35)G(0.00)A(0.00)S(64.16)A(0.00)A(0.00)T(0.00)T(0.00)N(0.00)V(0.00)A(0.00)S(46.61)A(0.00)Q(0.00)C(0.00)G(0.00)Q(0.00)G(0.00)V(0.00)L(0.00)H(0.00)Y(0.00)S(36.31)M(0.00)V(0.00)L(0.00)E(0.00)G(0.00)G(0.00)N(0.00)D(0.00)A(0.00)L(0.00)K(0.00)	S20	1	M(0.00)S(0.00)V(0.00)D(0.00)P(0.00)A(0.00)I(0.00)A(0.00)D(0.00)T(0.00)N(0.00)C(0.00)T(0.00)G(0.00)V(0.00)T(0.00)Q(0.00)I(0.00)A(0.00)S(0.00)G(0.00)A(0.00)S(0.00)A(0.00)A(0.00)T(0.00)T(0.00)N(0.00)V(0.00)A(0.00)S(0.00)A(0.00)Q(0.00)C(0.00)G(0.00)Q(0.00)G(0.00)V(0.00)L(0.00)H(0.00)Y(0.00)S(0.00)M(0.00)V(0.00)L(0.00)E(0.00)G(0.00)G(0.00)N(0.00)D(0.00)A(0.00)L(0.00)K(0.00)	M(0)S(0)V(0)D(0)P(0)A(0)I(0)A(0)D(0)T(0)N(0)C(0)T(0)G(0)V(0)T(0)Q(0)I(0)A(0)S(0)G(0)A(0)S(0)A(0)A(0)T(0)T(0)N(0)V(0)A(0)S(0)A(0)Q(0)C(0)G(0)Q(0)G(0)V(0)L(0)H(0)Y(0)S(0)M(0)V(0)L(0)E(0)G(0)G(0)N(0)D(0)A(0)L(0)K(0)	70.3502	33	64.1633	31	76.7249	35	0	0	0	0	0	FALSE	IPI:EPA6-SP|NS:P00005|EPA6-SP	IPI:EPA6-SP|NS:P00005|EPA6-SP	IPI:EPA6-SP|NS:P00005|EPA6-SP
241220_NS-10053_CMH_sample60.16805.16805.4	C:\Users\nichollass\Desktop\2024_Dec_CMHSet2\HexNAc_upt070aa\241220_NS_10053_CMH_sample60\interact.pep.xml	LIGHPLPLRLDAITGPEEECTGVTQIASGASAATTNVASAQCGGR	LIGHPLPLRLDAITGPEEECTGVTQIAS[290]GASAATTNVASAQCGGR	EAAGEVER.LIGHPLPLRLDAITGPEEECTGVTQIASGASAATTNVASAQCGGR.LTIIGWPI	R	L	45	4	5236.81	4749.33	4749.34	1188.34	1188.34	4749.33	1188.34	203.081	3.64e-12	52.257	46.288	1	2	1	622	666	0	20C(57.0215),28S(203.0794),42C(57.0215)	Mod1: N-Acetylhexosamine (PeakApex: 203.0786, Theoretical: 203.0794)	LIGHPLPLRLDAITGPEEECTGVTQIAsGASAATTNVASAQCGGR	L(0.00)I(0.00)G(0.00)H(0.00)P(0.00)L(0.00)P(0.00)L(0.00)R(0.00)L(0.00)D(0.00)A(0.00)I(0.00)T(0.00)G(0.00)P(0.00)E(0.00)E(0.00)E(0.00)C(0.00)T(0.00)G(0.00)V(0.00)T(0.00)Q(0.00)I(0.00)A(0.00)S(49.40)G(0.00)A(0.00)S(43.85)A(0.00)A(0.00)T(0.00)T(0.00)N(0.00)V(0.00)A(0.00)S(24.63)A(0.00)Q(0.00)C(0.00)G(0.00)G(0.00)R(0.00)	S28	1	L(0.00)I(0.00)G(0.00)H(0.00)P(0.00)L(0.00)P(0.00)L(0.00)R(0.00)L(0.00)D(0.00)A(0.00)I(0.00)T(0.00)G(0.00)P(0.00)E(0.00)E(0.00)E(0.00)C(0.00)T(0.00)G(0.00)V(0.00)T(0.00)Q(0.00)I(0.00)A(0.00)S(3.64)G(0.00)A(0.00)S(3.64)A(0.00)A(0.00)T(0.00)T(0.00)N(0.00)V(0.00)A(0.00)S(3.64)A(0.00)Q(0.00)C(0.00)G(0.00)G(0.00)R(0.00)	L(0)I(0)G(0)H(0)P(0)L(0)P(0)L(0)R(0)L(0)D(0)A(0)I(0)T(0)G(0)P(0)E(0)E(0)E(0)C(0)T(0)G(0)V(0)T(0)Q(0)I(0)A(0)S(0)G(0)A(0)S(0)A(0)A(0)T(0)T(0)N(0)V(0)A(0)S(0)A(0)Q(0)C(0)G(0)G(0)R(0)	49.4029	23	43.8544	21	52.2572	24	3.64265	0	0	0	0	FALSE	IPI:EPA6-SP|NS:P00005|EPA6-SP	IPI:EPA6-SP|NS:P00005|EPA6-SP	IPI:EPA6-SP|NS:P00005|EPA6-SP
241220_NS-10053_CMH_sample60.10620.10620.3	C:\Users\nichollass\Desktop\2024_Dec_CMHSet2\HexNAc_upt070aa\241220_NS_10053_CMH_sample60\interact.pep.xml	LIGHPLPLRLDAITGPEEECTGVTQIASGASAATTNVASAQCGGR	LIGHPLPLRLDAITGPEEECTGVTQIAS[290]GASAATTNVASAQCGGR	EAAGEVER.LIGHPLPLRLDAITGPEEECTGVTQIASGASAATTNVASAQCGGR.LTIIGWPI	R	L	45	3	3315.01	4749.31	4749.34	1584.11	1584.12	4749.33	1584.12	203.081	0	99.354	75.417	1	2	1	622	666	0	20C(57.0215),28S(203.0794),42C(57.0215)	Mod1: N-Acetylhexosamine (PeakApex: 203.0786, Theoretical: 203.0794)	LIGHPLPLRLDAITGPEEECTGVTQIAsGASAATTNVASAQCGGR	L(0.00)I(0.00)G(0.00)H(0.00)P(0.00)L(0.00)P(0.00)L(0.00)R(0.00)L(0.00)D(0.00)A(0.00)I(0.00)T(0.00)G(0.00)P(0.00)E(0.00)E(0.00)E(0.00)C(0.00)T(0.00)G(0.00)V(0.00)T(0.00)Q(0.00)I(0.00)A(0.00)S(75.15)G(0.00)A(0.00)S(72.70)A(0.00)A(0.00)T(0.00)T(0.00)N(0.00)V(0.00)A(0.00)S(62.19)A(0.00)Q(0.00)C(0.00)G(0.00)G(0.00)R(0.00)	S28	1	L(0.00)I(0.00)G(0.00)H(0.00)P(0.00)L(0.00)P(0.00)L(0.00)R(0.00)L(0.00)D(0.00)A(0.00)I(0.00)T(0.00)G(0.00)P(0.00)E(0.00)E(0.00)E(0.00)C(0.00)T(0.00)G(0.00)V(0.00)T(0.00)Q(0.00)I(0.00)A(0.00)S(0.00)G(0.00)A(0.00)S(0.00)A(0.00)A(0.00)T(0.00)T(0.00)N(0.00)V(0.00)A(0.00)S(0.00)A(0.00)Q(0.00)C(0.00)G(0.00)G(0.00)R(0.00)	L(0)I(0)G(0)H(0)P(0)L(0)P(0)L(0)R(0)L(0)D(0)A(0)I(0)T(0)G(0)P(0)E(0)E(0)E(0)C(0)T(0)G(0)V(0)T(0)Q(0)I(0)A(0)S(0)G(0)A(0)S(0)A(0)A(0)T(0)T(0)N(0)V(0)A(0)S(0)A(0)Q(0)C(0)G(0)G(0)R(0)	75.1522	35	72.6983	34	99.3543	43	0	0	0	0	0	FALSE	IPI:EPA6-SP|NS:P00005|EPA6-SP	IPI:EPA6-SP|NS:P00005|EPA6-SP	IPI:EPA6-SP|NS:P00005|EPA6-SP
241220_NS-10053_CMH_sample60.11301.11301.4	C:\Users\nichollass\Desktop\2024_Dec_CMHSet2\HexNAc_upt070aa\241220_NS_10053_CMH_sample60\interact.pep.xml	LIGHPLPLRLDAITGPEEECTGVTQIASGASAATTNVASAQCGGR	LIGHPLPLRLDAITGPEEECTGVTQIAS[290]GASAATTNVASAQCGGR	EAAGEVER.LIGHPLPLRLDAITGPEEECTGVTQIASGASAATTNVASAQCGGR.LTIIGWPI	R	L	45	4	3488.65	4749.32	4749.34	1188.34	1188.34	4749.33	1188.34	203.081	0	108.93	93.605	1	2	1	622	666	0	20C(57.0215),28S(203.0794),42C(57.0215)	Mod1: N-Acetylhexosamine (PeakApex: 203.0786, Theoretical: 203.0794)	LIGHPLPLRLDAITGPEEECTGVTQIAsGASAATTNVASAQCGGR	L(0.00)I(0.00)G(0.00)H(0.00)P(0.00)L(0.00)P(0.00)L(0.00)R(0.00)L(0.00)D(0.00)A(0.00)I(0.00)T(0.00)G(0.00)P(0.00)E(0.00)E(0.00)E(0.00)C(0.00)T(0.00)G(0.00)V(0.00)T(0.00)Q(0.00)I(0.00)A(0.00)S(81.27)G(0.00)A(0.00)S(75.90)A(0.00)A(0.00)T(0.00)T(0.00)N(0.00)V(0.00)A(0.00)S(68.64)A(0.00)Q(0.00)C(0.00)G(0.00)G(0.00)R(0.00)	S28	1	L(0.00)I(0.00)G(0.00)H(0.00)P(0.00)L(0.00)P(0.00)L(0.00)R(0.00)L(0.00)D(0.00)A(0.00)I(0.00)T(0.00)G(0.00)P(0.00)E(0.00)E(0.00)E(0.00)C(0.00)T(0.00)G(0.00)V(0.00)T(0.00)Q(0.00)I(0.00)A(0.00)S(0.00)G(0.00)A(0.00)S(0.00)A(0.00)A(0.00)T(0.00)T(0.00)N(0.00)V(0.00)A(0.00)S(0.00)A(0.00)Q(0.00)C(0.00)G(0.00)G(0.00)R(0.00)	L(0)I(0)G(0)H(0)P(0)L(0)P(0)L(0)R(0)L(0)D(0)A(0)I(0)T(0)G(0)P(0)E(0)E(0)E(0)C(0)T(0)G(0)V(0)T(0)Q(0)I(0)A(0)S(0)G(0)A(0)S(0)A(0)A(0)T(0)T(0)N(0)V(0)A(0)S(0)A(0)Q(0)C(0)G(0)G(0)R(0)	81.2718	36	75.9033	34	108.931	45	0	0	0	0	0	FALSE	IPI:EPA6-SP|NS:P00005|EPA6-SP	IPI:EPA6-SP|NS:P00005|EPA6-SP	IPI:EPA6-SP|NS:P00005|EPA6-SP
241220_NS-10053_CMH_sample60.14812.14812.4	C:\Users\nichollass\Desktop\2024_Dec_CMHSet2\HexNAc_upt070aa\241220_NS_10053_CMH_sample60\interact.pep.xml	LIGHPLPLRLDAITGPEEECTGVTQIASGASAATTNVASAQCGGR	LIGHPLPLRLDAITGPEEECTGVTQIAS[290]GASAATTNVASAQCGGR	EAAGEVER.LIGHPLPLRLDAITGPEEECTGVTQIASGASAATTNVASAQCGGR.LTIIGWPI	R	L	45	4	4531.77	4749.32	4749.34	1188.34	1188.34	4749.33	1188.34	203.081	1.1e-13	60.258	51.864	1	2	1	622	666	1.47318e+06	20C(57.0215),28S(203.0794),42C(57.0215)	Mod1: N-Acetylhexosamine (PeakApex: 203.0786, Theoretical: 203.0794)	LIGHPLPLRLDAITGPEEECTGVTQIAsGASAATTNVASAQCGGR	L(0.00)I(0.00)G(0.00)H(0.00)P(0.00)L(0.00)P(0.00)L(0.00)R(0.00)L(0.00)D(0.00)A(0.00)I(0.00)T(0.00)G(0.00)P(0.00)E(0.00)E(0.00)E(0.00)C(0.00)T(0.00)G(0.00)V(0.00)T(0.00)Q(0.00)I(0.00)A(0.00)S(52.70)G(0.00)A(0.00)S(46.59)A(0.00)A(0.00)T(0.00)T(0.00)N(0.00)V(0.00)A(0.00)S(29.67)A(0.00)Q(0.00)C(0.00)G(0.00)G(0.00)R(0.00)	S28	1	L(0.00)I(0.00)G(0.00)H(0.00)P(0.00)L(0.00)P(0.00)L(0.00)R(0.00)L(0.00)D(0.00)A(0.00)I(0.00)T(0.00)G(0.00)P(0.00)E(0.00)E(0.00)E(0.00)C(0.00)T(0.00)G(0.00)V(0.00)T(0.00)Q(0.00)I(0.00)A(0.00)S(3.60)G(0.00)A(0.00)S(3.60)A(0.00)A(0.00)T(0.00)T(0.00)N(0.00)V(0.00)A(0.00)S(3.60)A(0.00)Q(0.00)C(0.00)G(0.00)G(0.00)R(0.00)	L(0)I(0)G(0)H(0)P(0)L(0)P(0)L(0)R(0)L(0)D(0)A(0)I(0)T(0)G(0)P(0)E(0)E(0)E(0)C(0)T(0)G(0)V(0)T(0)Q(0)I(0)A(0)S(0)G(0)A(0)S(0)A(0)A(0)T(0)T(0)N(0)V(0)A(0)S(0)A(0)Q(0)C(0)G(0)G(0)R(0)	52.7005	24	46.5872	22	60.2584	27	3.60485	0	0	0	0	FALSE	IPI:EPA6-SP|NS:P00005|EPA6-SP	IPI:EPA6-SP|NS:P00005|EPA6-SP	IPI:EPA6-SP|NS:P00005|EPA6-SP
241220_NS-10053_CMH_sample60.16545.16545.4	C:\Users\nichollass\Desktop\2024_Dec_CMHSet2\HexNAc_upt070aa\241220_NS_10053_CMH_sample60\interact.pep.xml	LIGHPLPLRLDAITGPEEECTGVTQIASGASAATTNVASAQCGGR	LIGHPLPLRLDAITGPEEECTGVTQIAS[290]GASAATTNVASAQCGGR	EAAGEVER.LIGHPLPLRLDAITGPEEECTGVTQIASGASAATTNVASAQCGGR.LTIIGWPI	R	L	45	4	5142.77	4749.34	4749.33	1188.34	1188.34	4749.33	1188.34	203.08	0	70.546	61.766	1	2	1	622	666	972235	20C(57.0215),28S(203.0794),42C(57.0215)	Mod1: N-Acetylhexosamine (PeakApex: 203.0786, Theoretical: 203.0794)	LIGHPLPLRLDAITGPEEECTGVTQIAsGASAATTNVASAQCGGR	L(0.00)I(0.00)G(0.00)H(0.00)P(0.00)L(0.00)P(0.00)L(0.00)R(0.00)L(0.00)D(0.00)A(0.00)I(0.00)T(0.00)G(0.00)P(0.00)E(0.00)E(0.00)E(0.00)C(0.00)T(0.00)G(0.00)V(0.00)T(0.00)Q(0.00)I(0.00)A(0.00)S(62.45)G(0.00)A(0.00)S(59.02)A(0.00)A(0.00)T(0.00)T(0.00)N(0.00)V(0.00)A(0.00)S(39.01)A(0.00)Q(0.00)C(0.00)G(0.00)G(0.00)R(0.00)	S28	1	L(0.00)I(0.00)G(0.00)H(0.00)P(0.00)L(0.00)P(0.00)L(0.00)R(0.00)L(0.00)D(0.00)A(0.00)I(0.00)T(0.00)G(0.00)P(0.00)E(0.00)E(0.00)E(0.00)C(0.00)T(0.00)G(0.00)V(0.00)T(0.00)Q(0.00)I(0.00)A(0.00)S(3.64)G(0.00)A(0.00)S(3.64)A(0.00)A(0.00)T(0.00)T(0.00)N(0.00)V(0.00)A(0.00)S(3.64)A(0.00)Q(0.00)C(0.00)G(0.00)G(0.00)R(0.00)	L(0)I(0)G(0)H(0)P(0)L(0)P(0)L(0)R(0)L(0)D(0)A(0)I(0)T(0)G(0)P(0)E(0)E(0)E(0)C(0)T(0)G(0)V(0)T(0)Q(0)I(0)A(0)S(0)G(0)A(0)S(0)A(0)A(0)T(0)T(0)N(0)V(0)A(0)S(0)A(0)Q(0)C(0)G(0)G(0)R(0)	62.4467	28	59.0176	27	70.5467	31	3.63753	0	0	0	0	FALSE	IPI:EPA6-SP|NS:P00005|EPA6-SP	IPI:EPA6-SP|NS:P00005|EPA6-SP	IPI:EPA6-SP|NS:P00005|EPA6-SP
241220_NS-10053_CMH_sample60.06965.06965.4	C:\Users\nichollass\Desktop\2024_Dec_CMHSet2\HexNAc_upt070aa\241220_NS_10053_CMH_sample60\interact.pep.xml	LEGGVEPNCTGVTQIASGASAATTNVASAQCKPVR	LEGGVEPNCTGVTQIAS[290]GAS[290]AATTNVASAQCKPVR	TSDGITIR.LEGGVEPNCTGVTQIASGASAATTNVASAQCKPVR.YSYTRQAR	R	Y	35	4	2459.21	3906.84	3906.86	977.718	977.722	3906.86	977.722	203.079	1e-13	58.52	55.63	1	2	1	98	132	16812980	17S(203.0794),20S(203.0794),31C(57.0215),9C(57.0215)	Mod1: N-Acetylhexosamine (PeakApex: 203.0786, Theoretical: 203.0794)	LEGGVEPNCTGVTQIASGAsAATTNVASAQCKPVR	L(0.00)E(0.00)G(0.00)G(0.00)V(0.00)E(0.00)P(0.00)N(0.00)C(0.00)T(0.00)G(0.00)V(0.00)T(0.00)Q(0.00)I(0.00)A(0.00)S(0.00)G(0.00)A(0.00)S(44.66)A(0.00)A(0.00)T(0.00)T(0.00)N(0.00)V(0.00)A(0.00)S(24.92)A(0.00)Q(0.00)C(0.00)K(0.00)P(0.00)V(0.00)R(0.00)	S20	1	L(0.00)E(0.00)G(0.00)G(0.00)V(0.00)E(0.00)P(0.00)N(0.00)C(0.00)T(0.00)G(0.00)V(0.00)T(0.00)Q(0.00)I(0.00)A(0.00)S(0.00)G(0.00)A(0.00)S(0.00)A(0.00)A(0.00)T(0.00)T(0.00)N(0.00)V(0.00)A(0.00)S(0.00)A(0.00)Q(0.00)C(0.00)K(0.00)P(0.00)V(0.00)R(0.00)	L(0)E(0)G(0)G(0)V(0)E(0)P(0)N(0)C(0)T(0)G(0)V(0)T(0)Q(0)I(0)A(0)S(0)G(0)A(0)S(0)A(0)A(0)T(0)T(0)N(0)V(0)A(0)S(0)A(0)Q(0)C(0)K(0)P(0)V(0)R(0)	44.6574	23	24.9237	15	58.521	28	0	0	0	0	0	FALSE	IPI:EPA6-SP|NS:P00005|EPA6-SP	IPI:EPA6-SP|NS:P00005|EPA6-SP	IPI:EPA6-SP|NS:P00005|EPA6-SP
241220_NS-10053_CMH_sample60.12162.12162.3	C:\Users\nichollass\Desktop\2024_Dec_CMHSet2\HexNAc_upt070aa\241220_NS_10053_CMH_sample60\interact.pep.xml	MSVDPAIADTNCTGVTQIASGASAATTNVASAQCGQGVLHYSMVLEGGNDALK	MSVDPAIADTNCTGVTQIAS[290]GASAATTNVASAQCGQGVLHYSMVLEGGNDALK	KDGVRSSR.MSVDPAIADTNCTGVTQIASGASAATTNVASAQCGQGVLHYSMVLEGGNDALK.LAIDNAIS	R	L	53	3	3720.5	5511.53	5511.55	1838.18	1838.19	5511.55	1838.19	203.079	0	82.343	79.026	1	2	0	28	80	51920604	12C(57.0215),20S(203.0794),34C(57.0215)	Mod1: N-Acetylhexosamine (PeakApex: 203.0786, Theoretical: 203.0794)	MSVDPAIADTNCTGVTQIAsGASAATTNVASAQCGQGVLHYSMVLEGGNDALK	M(0.00)S(67.24)V(0.00)D(0.00)P(0.00)A(0.00)I(0.00)A(0.00)D(0.00)T(0.00)N(0.00)C(0.00)T(0.00)G(0.00)V(0.00)T(0.00)Q(0.00)I(0.00)A(0.00)S(79.03)G(0.00)A(0.00)S(75.76)A(0.00)A(0.00)T(0.00)T(0.00)N(0.00)V(0.00)A(0.00)S(50.99)A(0.00)Q(0.00)C(0.00)G(0.00)Q(0.00)G(0.00)V(0.00)L(0.00)H(0.00)Y(0.00)S(32.37)M(0.00)V(0.00)L(0.00)E(0.00)G(0.00)G(0.00)N(0.00)D(0.00)A(0.00)L(0.00)K(0.00)	S20	1	M(0.00)S(0.00)V(0.00)D(0.00)P(0.00)A(0.00)I(0.00)A(0.00)D(0.00)T(0.00)N(0.00)C(0.00)T(0.00)G(0.00)V(0.00)T(0.00)Q(0.00)I(0.00)A(0.00)S(0.00)G(0.00)A(0.00)S(0.00)A(0.00)A(0.00)T(0.00)T(0.00)N(0.00)V(0.00)A(0.00)S(0.00)A(0.00)Q(0.00)C(0.00)G(0.00)Q(0.00)G(0.00)V(0.00)L(0.00)H(0.00)Y(0.00)S(0.00)M(0.00)V(0.00)L(0.00)E(0.00)G(0.00)G(0.00)N(0.00)D(0.00)A(0.00)L(0.00)K(0.00)	M(0)S(0)V(0)D(0)P(0)A(0)I(0)A(0)D(0)T(0)N(0)C(0)T(0)G(0)V(0)T(0)Q(0)I(0)A(0)S(0)G(0)A(0)S(0)A(0)A(0)T(0)T(0)N(0)V(0)A(0)S(0)A(0)Q(0)C(0)G(0)Q(0)G(0)V(0)L(0)H(0)Y(0)S(0)M(0)V(0)L(0)E(0)G(0)G(0)N(0)D(0)A(0)L(0)K(0)	79.0269	35	75.7552	34	82.3438	36	0	0	0	0	0	FALSE	IPI:EPA6-SP|NS:P00005|EPA6-SP	IPI:EPA6-SP|NS:P00005|EPA6-SP	IPI:EPA6-SP|NS:P00005|EPA6-SP
241220_NS-10053_CMH_sample60.11313.11313.3	C:\Users\nichollass\Desktop\2024_Dec_CMHSet2\HexNAc_upt070aa\241220_NS_10053_CMH_sample60\interact.pep.xml	CTGVTQIASGASAATTNVASAQCLSWNQVDQVIR	CTGVTQIAS[290]GAS[290]AATTNVASAQCLSWNQVDQVIR	VAIYIAAR.CTGVTQIASGASAATTNVASAQCLSWNQVDQVIR.NAIASPGS	R	N	34	3	3492.8	3969.86	3969.87	1324.29	1324.3	3969.87	1324.3	203.079	4e-14	60.324	59.332	1	2	0	349	382	111085728	12S(203.0794),1C(57.0215),23C(57.0215),9S(203.0794)	Mod1: N-Acetylhexosamine (PeakApex: 203.0786, Theoretical: 203.0794)	CTGVTQIAsGASAATTNVASAQCLSWNQVDQVIR	C(0.00)T(0.00)G(0.00)V(0.00)T(0.00)Q(0.00)I(0.00)A(0.00)S(53.54)G(0.00)A(0.00)S(0.00)A(0.00)A(0.00)T(0.00)T(0.00)N(0.00)V(0.00)A(0.00)S(49.06)A(0.00)Q(0.00)C(0.00)L(0.00)S(36.44)W(0.00)N(0.00)Q(0.00)V(0.00)D(0.00)Q(0.00)V(0.00)I(0.00)R(0.00)	S9	1	C(0.00)T(0.00)G(0.00)V(0.00)T(0.00)Q(0.00)I(0.00)A(0.00)S(0.00)G(0.00)A(0.00)S(0.00)A(0.00)A(0.00)T(0.00)T(0.00)N(0.00)V(0.00)A(0.00)S(0.00)A(0.00)Q(0.00)C(0.00)L(0.00)S(0.00)W(0.00)N(0.00)Q(0.00)V(0.00)D(0.00)Q(0.00)V(0.00)I(0.00)R(0.00)	C(0)T(0)G(0)V(0)T(0)Q(0)I(0)A(0)S(0)G(0)A(0)S(0)A(0)A(0)T(0)T(0)N(0)V(0)A(0)S(0)A(0)Q(0)C(0)L(0)S(0)W(0)N(0)Q(0)V(0)D(0)Q(0)V(0)I(0)R(0)	53.5422	25	49.0586	24	60.3241	28	0	0	0	0	0	FALSE	IPI:EPA6-SP|NS:P00005|EPA6-SP	IPI:EPA6-SP|NS:P00005|EPA6-SP	IPI:EPA6-SP|NS:P00005|EPA6-SP
241220_NS-10053_CMH_sample60.11314.11314.3	C:\Users\nichollass\Desktop\2024_Dec_CMHSet2\HexNAc_upt070aa\241220_NS_10053_CMH_sample60\interact.pep.xml	CTGVTQIASGASAATTNVASAQCLSWNQVDQVIR	CTGVTQIAS[290]GAS[290]AATTNVASAQCLSWNQVDQVIR	VAIYIAAR.CTGVTQIASGASAATTNVASAQCLSWNQVDQVIR.NAIASPGS	R	N	34	3	3493.03	3969.86	3969.87	1324.29	1324.3	3969.87	1324.3	203.079	1.61343e-05	26.669	26.29	1	2	0	349	382	111085728	12S(203.0794),1C(57.0215),23C(57.0215),9S(203.0794)	Mod1: N-Acetylhexosamine (PeakApex: 203.0786, Theoretical: 203.0794)	CTGVTQIAsGASAATTNVASAQCLSWNQVDQVIR	C(0.00)T(0.00)G(0.00)V(0.00)T(0.00)Q(0.00)I(0.00)A(0.00)S(26.29)G(0.00)A(0.00)S(0.00)A(0.00)A(0.00)T(0.00)T(0.00)N(0.00)V(0.00)A(0.00)S(21.58)A(0.00)Q(0.00)C(0.00)L(0.00)S(16.77)W(0.00)N(0.00)Q(0.00)V(0.00)D(0.00)Q(0.00)V(0.00)I(0.00)R(0.00)	S9	1	C(0.00)T(0.00)G(0.00)V(0.00)T(0.00)Q(0.00)I(0.00)A(0.00)S(3.02)G(0.00)A(0.00)S(0.00)A(0.00)A(0.00)T(0.00)T(0.00)N(0.00)V(0.00)A(0.00)S(3.02)A(0.00)Q(0.00)C(0.00)L(0.00)S(3.02)W(0.00)N(0.00)Q(0.00)V(0.00)D(0.00)Q(0.00)V(0.00)I(0.00)R(0.00)	C(0)T(0)G(0)V(0)T(0)Q(0)I(0)A(0)S(0)G(0)A(0)S(0)A(0)A(0)T(0)T(0)N(0)V(0)A(0)S(0)A(0)Q(0)C(0)L(0)S(0)W(0)N(0)Q(0)V(0)D(0)Q(0)V(0)I(0)R(0)	26.291	12	21.5777	11	26.6694	13	3.01656	0	0	0	0	FALSE	IPI:EPA6-SP|NS:P00005|EPA6-SP	IPI:EPA6-SP|NS:P00005|EPA6-SP	IPI:EPA6-SP|NS:P00005|EPA6-SP
241220_NS-10053_CMH_sample60.16323.16323.4	C:\Users\nichollass\Desktop\2024_Dec_CMHSet2\HexNAc_upt070aa\241220_NS_10053_CMH_sample60\interact.pep.xml	LIGHPLPLRLDAITGPEEECTGVTQIASGASAATTNVASAQCGGR	LIGHPLPLRLDAITGPEEECTGVTQIAS[290]GASAATTNVASAQCGGR	EAAGEVER.LIGHPLPLRLDAITGPEEECTGVTQIASGASAATTNVASAQCGGR.LTIIGWPI	R	L	45	4	5062.81	4749.31	4749.33	1188.34	1188.34	4749.33	1188.34	203.079	5e-14	59.804	56.517	1	2	1	622	666	83918456	20C(57.0215),28S(203.0794),42C(57.0215)	Mod1: N-Acetylhexosamine (PeakApex: 203.0786, Theoretical: 203.0794)	LIGHPLPLRLDAITGPEEECTGVTQIAsGASAATTNVASAQCGGR	L(0.00)I(0.00)G(0.00)H(0.00)P(0.00)L(0.00)P(0.00)L(0.00)R(0.00)L(0.00)D(0.00)A(0.00)I(0.00)T(0.00)G(0.00)P(0.00)E(0.00)E(0.00)E(0.00)C(0.00)T(0.00)G(0.00)V(0.00)T(0.00)Q(0.00)I(0.00)A(0.00)S(54.03)G(0.00)A(0.00)S(45.83)A(0.00)A(0.00)T(0.00)T(0.00)N(0.00)V(0.00)A(0.00)S(27.00)A(0.00)Q(0.00)C(0.00)G(0.00)G(0.00)R(0.00)	S28	1	L(0.00)I(0.00)G(0.00)H(0.00)P(0.00)L(0.00)P(0.00)L(0.00)R(0.00)L(0.00)D(0.00)A(0.00)I(0.00)T(0.00)G(0.00)P(0.00)E(0.00)E(0.00)E(0.00)C(0.00)T(0.00)G(0.00)V(0.00)T(0.00)Q(0.00)I(0.00)A(0.00)S(0.00)G(0.00)A(0.00)S(0.00)A(0.00)A(0.00)T(0.00)T(0.00)N(0.00)V(0.00)A(0.00)S(0.00)A(0.00)Q(0.00)C(0.00)G(0.00)G(0.00)R(0.00)	L(0)I(0)G(0)H(0)P(0)L(0)P(0)L(0)R(0)L(0)D(0)A(0)I(0)T(0)G(0)P(0)E(0)E(0)E(0)C(0)T(0)G(0)V(0)T(0)Q(0)I(0)A(0)S(0)G(0)A(0)S(0)A(0)A(0)T(0)T(0)N(0)V(0)A(0)S(0)A(0)Q(0)C(0)G(0)G(0)R(0)	54.0346	26	45.826	23	59.8041	28	0	0	0	0	0	FALSE	IPI:EPA6-SP|NS:P00005|EPA6-SP	IPI:EPA6-SP|NS:P00005|EPA6-SP	IPI:EPA6-SP|NS:P00005|EPA6-SP
241220_NS-10053_CMH_sample60.11933.11933.4	C:\Users\nichollass\Desktop\2024_Dec_CMHSet2\HexNAc_upt070aa\241220_NS_10053_CMH_sample60\interact.pep.xml	MSVDPAIADTNCTGVTQIASGASAATTNVASAQCGQGVLHYSMVLEGGNDALK	MSVDPAIADTNCTGVTQIAS[290]GASAATTNVASAQCGQGVLHYSMVLEGGNDALK	KDGVRSSR.MSVDPAIADTNCTGVTQIASGASAATTNVASAQCGQGVLHYSMVLEGGNDALK.LAIDNAIS	R	L	53	4	3658.58	5511.54	5511.55	1378.89	1378.9	5511.55	1378.9	203.079	0	105.472	91.759	1	2	0	28	80	525059360	12C(57.0215),20S(203.0794),34C(57.0215)	Mod1: N-Acetylhexosamine (PeakApex: 203.0786, Theoretical: 203.0794)	MSVDPAIADTNCTGVTQIAsGASAATTNVASAQCGQGVLHYSMVLEGGNDALK	M(0.00)S(82.03)V(0.00)D(0.00)P(0.00)A(0.00)I(0.00)A(0.00)D(0.00)T(0.00)N(0.00)C(0.00)T(0.00)G(0.00)V(0.00)T(0.00)Q(0.00)I(0.00)A(0.00)S(95.22)G(0.00)A(0.00)S(85.27)A(0.00)A(0.00)T(0.00)T(0.00)N(0.00)V(0.00)A(0.00)S(63.34)A(0.00)Q(0.00)C(0.00)G(0.00)Q(0.00)G(0.00)V(0.00)L(0.00)H(0.00)Y(0.00)S(46.74)M(0.00)V(0.00)L(0.00)E(0.00)G(0.00)G(0.00)N(0.00)D(0.00)A(0.00)L(0.00)K(0.00)	S20	1	M(0.00)S(1.73)V(0.00)D(0.00)P(0.00)A(0.00)I(0.00)A(0.00)D(0.00)T(0.00)N(0.00)C(0.00)T(0.00)G(0.00)V(0.00)T(0.00)Q(0.00)I(0.00)A(0.00)S(1.73)G(0.00)A(0.00)S(1.73)A(0.00)A(0.00)T(0.00)T(0.00)N(0.00)V(0.00)A(0.00)S(1.73)A(0.00)Q(0.00)C(0.00)G(0.00)Q(0.00)G(0.00)V(0.00)L(0.00)H(0.00)Y(0.00)S(1.73)M(0.00)V(0.00)L(0.00)E(0.00)G(0.00)G(0.00)N(0.00)D(0.00)A(0.00)L(0.00)K(0.00)	M(0)S(0)V(0)D(0)P(0)A(0)I(0)A(0)D(0)T(0)N(0)C(0)T(0)G(0)V(0)T(0)Q(0)I(0)A(0)S(0)G(0)A(0)S(0)A(0)A(0)T(0)T(0)N(0)V(0)A(0)S(0)A(0)Q(0)C(0)G(0)Q(0)G(0)V(0)L(0)H(0)Y(0)S(0)M(0)V(0)L(0)E(0)G(0)G(0)N(0)D(0)A(0)L(0)K(0)	95.2153	39	85.2684	36	105.472	42	1.73024	0	0	0	0	FALSE	IPI:EPA6-SP|NS:P00005|EPA6-SP	IPI:EPA6-SP|NS:P00005|EPA6-SP	IPI:EPA6-SP|NS:P00005|EPA6-SP
241220_NS-10053_CMH_sample60.14574.14574.3	C:\Users\nichollass\Desktop\2024_Dec_CMHSet2\HexNAc_upt070aa\241220_NS_10053_CMH_sample60\interact.pep.xml	GFYIAGDPALAYGYAQDQEPDACTGVTQIASGASAATTNVASAQCR	GFYIAGDPALAYGYAQDQEPDACTGVTQIAS[290]GASAATTNVASAQCR	QDIDAIWR.GFYIAGDPALAYGYAQDQEPDACTGVTQIASGASAATTNVASAQCR.GRIRNGAI	R	G	46	3	4446.46	4897.19	4897.21	1633.4	1633.41	4897.21	1633.41	203.079	1e-14	61.565	53.32	1	2	0	537	582	5.48217e+06	23C(57.0215),31S(203.0794),45C(57.0215)	Mod1: N-Acetylhexosamine (PeakApex: 203.0786, Theoretical: 203.0794)	GFYIAGDPALAYGYAQDQEPDACTGVTQIAsGASAATTNVASAQCR	G(0.00)F(0.00)Y(0.00)I(0.00)A(0.00)G(0.00)D(0.00)P(0.00)A(0.00)L(0.00)A(0.00)Y(0.00)G(0.00)Y(0.00)A(0.00)Q(0.00)D(0.00)Q(0.00)E(0.00)P(0.00)D(0.00)A(0.00)C(0.00)T(0.00)G(0.00)V(0.00)T(0.00)Q(0.00)I(0.00)A(0.00)S(50.47)G(0.00)A(0.00)S(44.87)A(0.00)A(0.00)T(0.00)T(0.00)N(0.00)V(0.00)A(0.00)S(26.42)A(0.00)Q(0.00)C(0.00)R(0.00)	S31	1	G(0.00)F(0.00)Y(0.00)I(0.00)A(0.00)G(0.00)D(0.00)P(0.00)A(0.00)L(0.00)A(0.00)Y(0.00)G(0.00)Y(0.00)A(0.00)Q(0.00)D(0.00)Q(0.00)E(0.00)P(0.00)D(0.00)A(0.00)C(0.00)T(0.00)G(0.00)V(0.00)T(0.00)Q(0.00)I(0.00)A(0.00)S(0.00)G(0.00)A(0.00)S(0.00)A(0.00)A(0.00)T(0.00)T(0.00)N(0.00)V(0.00)A(0.00)S(0.00)A(0.00)Q(0.00)C(0.00)R(0.00)	G(0)F(0)Y(0)I(0)A(0)G(0)D(0)P(0)A(0)L(0)A(0)Y(0)G(0)Y(0)A(0)Q(0)D(0)Q(0)E(0)P(0)D(0)A(0)C(0)T(0)G(0)V(0)T(0)Q(0)I(0)A(0)S(0)G(0)A(0)S(0)A(0)A(0)T(0)T(0)N(0)V(0)A(0)S(0)A(0)Q(0)C(0)R(0)	50.4669	25	44.8653	23	61.5659	29	0	0	0	0	0	FALSE	IPI:EPA6-SP|NS:P00005|EPA6-SP	IPI:EPA6-SP|NS:P00005|EPA6-SP	IPI:EPA6-SP|NS:P00005|EPA6-SP
241220_NS-10053_CMH_sample60.15425.15425.3	C:\Users\nichollass\Desktop\2024_Dec_CMHSet2\HexNAc_upt070aa\241220_NS_10053_CMH_sample60\interact.pep.xml	GFYIAGDPALAYGYAQDQEPDACTGVTQIASGASAATTNVASAQCR	GFYIAGDPALAYGYAQDQEPDACTGVTQIAS[290]GASAATTNVASAQCR	QDIDAIWR.GFYIAGDPALAYGYAQDQEPDACTGVTQIASGASAATTNVASAQCR.GRIRNGAI	R	G	46	3	4737.28	4897.19	4897.21	1633.4	1633.41	4897.21	1633.41	203.079	1e-14	56.818	45.997	1	2	0	537	582	16328761	23C(57.0215),31S(203.0794),45C(57.0215)	Mod1: N-Acetylhexosamine (PeakApex: 203.0786, Theoretical: 203.0794)	GFYIAGDPALAYGYAQDQEPDACTGVTQIAsGASAATTNVASAQCR	G(0.00)F(0.00)Y(0.00)I(0.00)A(0.00)G(0.00)D(0.00)P(0.00)A(0.00)L(0.00)A(0.00)Y(0.00)G(0.00)Y(0.00)A(0.00)Q(0.00)D(0.00)Q(0.00)E(0.00)P(0.00)D(0.00)A(0.00)C(0.00)T(0.00)G(0.00)V(0.00)T(0.00)Q(0.00)I(0.00)A(0.00)S(46.00)G(0.00)A(0.00)S(40.50)A(0.00)A(0.00)T(0.00)T(0.00)N(0.00)V(0.00)A(0.00)S(24.66)A(0.00)Q(0.00)C(0.00)R(0.00)	S31	1	G(0.00)F(0.00)Y(0.00)I(0.00)A(0.00)G(0.00)D(0.00)P(0.00)A(0.00)L(0.00)A(0.00)Y(0.00)G(0.00)Y(0.00)A(0.00)Q(0.00)D(0.00)Q(0.00)E(0.00)P(0.00)D(0.00)A(0.00)C(0.00)T(0.00)G(0.00)V(0.00)T(0.00)Q(0.00)I(0.00)A(0.00)S(0.00)G(0.00)A(0.00)S(0.00)A(0.00)A(0.00)T(0.00)T(0.00)N(0.00)V(0.00)A(0.00)S(0.00)A(0.00)Q(0.00)C(0.00)R(0.00)	G(0)F(0)Y(0)I(0)A(0)G(0)D(0)P(0)A(0)L(0)A(0)Y(0)G(0)Y(0)A(0)Q(0)D(0)Q(0)E(0)P(0)D(0)A(0)C(0)T(0)G(0)V(0)T(0)Q(0)I(0)A(0)S(0)G(0)A(0)S(0)A(0)A(0)T(0)T(0)N(0)V(0)A(0)S(0)A(0)Q(0)C(0)R(0)	45.9977	23	40.5044	21	56.8182	27	0	0	0	0	0	FALSE	IPI:EPA6-SP|NS:P00005|EPA6-SP	IPI:EPA6-SP|NS:P00005|EPA6-SP	IPI:EPA6-SP|NS:P00005|EPA6-SP
241220_NS-10053_CMH_sample60.15712.15712.3	C:\Users\nichollass\Desktop\2024_Dec_CMHSet2\HexNAc_upt070aa\241220_NS_10053_CMH_sample60\interact.pep.xml	MSVDPAIADTNCTGVTQIASGASAATTNVASAQCGQGVLHYSMVLEGGNDALK	MSVDPAIADTNCTGVTQIAS[290]GASAATTNVASAQCGQGVLHYSMVLEGGNDALK	KDGVRSSR.MSVDPAIADTNCTGVTQIASGASAATTNVASAQCGQGVLHYSMVLEGGNDALK.LAIDNAIS	R	L	53	3	4841.15	5511.55	5511.55	1838.19	1838.19	5511.55	1838.19	203.079	2.5e-13	52.896	50.579	1	2	0	28	80	0	12C(57.0215),20S(203.0794),34C(57.0215)	Mod1: N-Acetylhexosamine (PeakApex: 203.0786, Theoretical: 203.0794)	MSVDPAIADTNCTGVTQIAsGAsAATTNVASAQCGQGVLHYSMVLEGGNDALK	M(0.00)S(40.29)V(0.00)D(0.00)P(0.00)A(0.00)I(0.00)A(0.00)D(0.00)T(0.00)N(0.00)C(0.00)T(0.00)G(0.00)V(0.00)T(0.00)Q(0.00)I(0.00)A(0.00)S(48.35)G(0.00)A(0.00)S(48.35)A(0.00)A(0.00)T(0.00)T(0.00)N(0.00)V(0.00)A(0.00)S(32.02)A(0.00)Q(0.00)C(0.00)G(0.00)Q(0.00)G(0.00)V(0.00)L(0.00)H(0.00)Y(0.00)S(24.90)M(0.00)V(0.00)L(0.00)E(0.00)G(0.00)G(0.00)N(0.00)D(0.00)A(0.00)L(0.00)K(0.00)	S20;S23	2	M(0.00)S(0.00)V(0.00)D(0.00)P(0.00)A(0.00)I(0.00)A(0.00)D(0.00)T(0.00)N(0.00)C(0.00)T(0.00)G(0.00)V(0.00)T(0.00)Q(0.00)I(0.00)A(0.00)S(0.00)G(0.00)A(0.00)S(0.00)A(0.00)A(0.00)T(0.00)T(0.00)N(0.00)V(0.00)A(0.00)S(0.00)A(0.00)Q(0.00)C(0.00)G(0.00)Q(0.00)G(0.00)V(0.00)L(0.00)H(0.00)Y(0.00)S(0.00)M(0.00)V(0.00)L(0.00)E(0.00)G(0.00)G(0.00)N(0.00)D(0.00)A(0.00)L(0.00)K(0.00)	M(0)S(0)V(0)D(0)P(0)A(0)I(0)A(0)D(0)T(0)N(0)C(0)T(0)G(0)V(0)T(0)Q(0)I(0)A(0)S(0)G(0)A(0)S(0)A(0)A(0)T(0)T(0)N(0)V(0)A(0)S(0)A(0)Q(0)C(0)G(0)Q(0)G(0)V(0)L(0)H(0)Y(0)S(0)M(0)V(0)L(0)E(0)G(0)G(0)N(0)D(0)A(0)L(0)K(0)	48.3494	25	40.2922	18	52.896	26	0	0	0	0	0	FALSE	IPI:EPA6-SP|NS:P00005|EPA6-SP	IPI:EPA6-SP|NS:P00005|EPA6-SP	IPI:EPA6-SP|NS:P00005|EPA6-SP
241220_NS-10053_CMH_sample60.11579.11579.3	C:\Users\nichollass\Desktop\2024_Dec_CMHSet2\HexNAc_upt070aa\241220_NS_10053_CMH_sample60\interact.pep.xml	CTGVTQIASGASAATTNVASAQCLSWNQVDQVIR	CTGVTQIASGASAATTNVAS[290]AQCLSWNQVDQVIR	VAIYIAAR.CTGVTQIASGASAATTNVASAQCLSWNQVDQVIR.NAIASPGS	R	N	34	3	3562.9	3766.78	3766.79	1256.6	1256.6	3766.79	1256.6	203.078	0	110.77	74.77	1	2	0	349	382	2380912380	1C(57.0215),20S(203.0794),23C(57.0215)	Mod1: N-Acetylhexosamine (PeakApex: 203.0786, Theoretical: 203.0794)	CTGVTQIASGASAATTNVAsAQCLSWNQVDQVIR	C(0.00)T(0.00)G(0.00)V(0.00)T(0.00)Q(0.00)I(0.00)A(0.00)S(60.74)G(0.00)A(0.00)S(67.50)A(0.00)A(0.00)T(0.00)T(0.00)N(0.00)V(0.00)A(0.00)S(71.82)A(0.00)Q(0.00)C(0.00)L(0.00)S(68.25)W(0.00)N(0.00)Q(0.00)V(0.00)D(0.00)Q(0.00)V(0.00)I(0.00)R(0.00)	S20	1	C(0.00)T(0.00)G(0.00)V(0.00)T(0.00)Q(0.00)I(0.00)A(0.00)S(0.00)G(0.00)A(0.00)S(0.00)A(0.00)A(0.00)T(0.00)T(0.00)N(0.00)V(0.00)A(0.00)S(0.00)A(0.00)Q(0.00)C(0.00)L(0.00)S(0.00)W(0.00)N(0.00)Q(0.00)V(0.00)D(0.00)Q(0.00)V(0.00)I(0.00)R(0.00)	C(0)T(0)G(0)V(0)T(0)Q(0)I(0)A(0)S(0)G(0)A(0)S(0)A(0)A(0)T(0)T(0)N(0)V(0)A(0)S(0)A(0)Q(0)C(0)L(0)S(0)W(0)N(0)Q(0)V(0)D(0)Q(0)V(0)I(0)R(0)	71.8153	32	68.2453	30	110.771	45	0	0	0	0	0	FALSE	IPI:EPA6-SP|NS:P00005|EPA6-SP	IPI:EPA6-SP|NS:P00005|EPA6-SP	IPI:EPA6-SP|NS:P00005|EPA6-SP
241220_NS-10053_CMH_sample60.11580.11580.3	C:\Users\nichollass\Desktop\2024_Dec_CMHSet2\HexNAc_upt070aa\241220_NS_10053_CMH_sample60\interact.pep.xml	CTGVTQIASGASAATTNVASAQCLSWNQVDQVIR	CTGVTQIAS[290]GASAATTNVASAQCLSWNQVDQVIR	VAIYIAAR.CTGVTQIASGASAATTNVASAQCLSWNQVDQVIR.NAIASPGS	R	N	34	3	3563.22	3766.78	3766.79	1256.6	1256.6	3766.79	1256.6	203.078	0	86.295	53.888	1	2	0	349	382	2380912380	1C(57.0215),23C(57.0215),9S(203.0794)	Mod1: N-Acetylhexosamine (PeakApex: 203.0786, Theoretical: 203.0794)	CTGVTQIAsGASAATTNVASAQCLSWNQVDQVIR	C(0.00)T(0.00)G(0.00)V(0.00)T(0.00)Q(0.00)I(0.00)A(0.00)S(54.40)G(0.00)A(0.00)S(51.30)A(0.00)A(0.00)T(0.00)T(0.00)N(0.00)V(0.00)A(0.00)S(39.97)A(0.00)Q(0.00)C(0.00)L(0.00)S(41.66)W(0.00)N(0.00)Q(0.00)V(0.00)D(0.00)Q(0.00)V(0.00)I(0.00)R(0.00)	S9	1	C(0.00)T(0.00)G(0.00)V(0.00)T(0.00)Q(0.00)I(0.00)A(0.00)S(4.61)G(0.00)A(0.00)S(4.61)A(0.00)A(0.00)T(0.00)T(0.00)N(0.00)V(0.00)A(0.00)S(4.61)A(0.00)Q(0.00)C(0.00)L(0.00)S(4.61)W(0.00)N(0.00)Q(0.00)V(0.00)D(0.00)Q(0.00)V(0.00)I(0.00)R(0.00)	C(0)T(0)G(0)V(0)T(0)Q(0)I(0)A(0)S(0)G(0)A(0)S(0)A(0)A(0)T(0)T(0)N(0)V(0)A(0)S(0)A(0)Q(0)C(0)L(0)S(0)W(0)N(0)Q(0)V(0)D(0)Q(0)V(0)I(0)R(0)	54.403	22	51.3039	21	86.2952	36	4.60517	0	0	0	0	FALSE	IPI:EPA6-SP|NS:P00005|EPA6-SP	IPI:EPA6-SP|NS:P00005|EPA6-SP	IPI:EPA6-SP|NS:P00005|EPA6-SP
241220_NS-10053_CMH_sample60.11588.11588.3	C:\Users\nichollass\Desktop\2024_Dec_CMHSet2\HexNAc_upt070aa\241220_NS_10053_CMH_sample60\interact.pep.xml	CTGVTQIASGASAATTNVASAQCLSWNQVDQVIR	CTGVTQIASGASAATTNVAS[290]AQCLSWNQVDQVIR	VAIYIAAR.CTGVTQIASGASAATTNVASAQCLSWNQVDQVIR.NAIASPGS	R	N	34	3	3565.42	3766.78	3766.79	1256.6	1256.6	3766.79	1256.6	203.078	1e-14	62.605	59.823	1	2	0	349	382	2380912380	1C(57.0215),20S(203.0794),23C(57.0215)	Mod1: N-Acetylhexosamine (PeakApex: 203.0786, Theoretical: 203.0794)	CTGVTQIASGASAATTNVAsAQCLSWNQVDQVIR	C(0.00)T(0.00)G(0.00)V(0.00)T(0.00)Q(0.00)I(0.00)A(0.00)S(48.33)G(0.00)A(0.00)S(52.74)A(0.00)A(0.00)T(0.00)T(0.00)N(0.00)V(0.00)A(0.00)S(57.10)A(0.00)Q(0.00)C(0.00)L(0.00)S(44.58)W(0.00)N(0.00)Q(0.00)V(0.00)D(0.00)Q(0.00)V(0.00)I(0.00)R(0.00)	S20	1	C(0.00)T(0.00)G(0.00)V(0.00)T(0.00)Q(0.00)I(0.00)A(0.00)S(0.00)G(0.00)A(0.00)S(0.00)A(0.00)A(0.00)T(0.00)T(0.00)N(0.00)V(0.00)A(0.00)S(0.00)A(0.00)Q(0.00)C(0.00)L(0.00)S(0.00)W(0.00)N(0.00)Q(0.00)V(0.00)D(0.00)Q(0.00)V(0.00)I(0.00)R(0.00)	C(0)T(0)G(0)V(0)T(0)Q(0)I(0)A(0)S(0)G(0)A(0)S(0)A(0)A(0)T(0)T(0)N(0)V(0)A(0)S(0)A(0)Q(0)C(0)L(0)S(0)W(0)N(0)Q(0)V(0)D(0)Q(0)V(0)I(0)R(0)	57.1038	27	52.7363	25	62.6051	29	0	0	0	0	0	FALSE	IPI:EPA6-SP|NS:P00005|EPA6-SP	IPI:EPA6-SP|NS:P00005|EPA6-SP	IPI:EPA6-SP|NS:P00005|EPA6-SP
241220_NS-10053_CMH_sample60.15896.15896.4	C:\Users\nichollass\Desktop\2024_Dec_CMHSet2\HexNAc_upt070aa\241220_NS_10053_CMH_sample60\interact.pep.xml	LIGHPLPLRLDAITGPEEECTGVTQIASGASAATTNVASAQCGGR	LIGHPLPLRLDAITGPEEECTGVTQIAS[290]GASAATTNVASAQCGGR	EAAGEVER.LIGHPLPLRLDAITGPEEECTGVTQIASGASAATTNVASAQCGGR.LTIIGWPI	R	L	45	4	4908.47	4749.32	4749.33	1188.34	1188.34	4749.33	1188.34	203.078	3.18e-12	52.491	47.48	1	2	1	622	666	2.37927e+06	20C(57.0215),28S(203.0794),42C(57.0215)	Mod1: N-Acetylhexosamine (PeakApex: 203.0786, Theoretical: 203.0794)	LIGHPLPLRLDAITGPEEECTGVTQIAsGASAATTNVASAQCGGR	L(0.00)I(0.00)G(0.00)H(0.00)P(0.00)L(0.00)P(0.00)L(0.00)R(0.00)L(0.00)D(0.00)A(0.00)I(0.00)T(0.00)G(0.00)P(0.00)E(0.00)E(0.00)E(0.00)C(0.00)T(0.00)G(0.00)V(0.00)T(0.00)Q(0.00)I(0.00)A(0.00)S(47.48)G(0.00)A(0.00)S(41.42)A(0.00)A(0.00)T(0.00)T(0.00)N(0.00)V(0.00)A(0.00)S(22.72)A(0.00)Q(0.00)C(0.00)G(0.00)G(0.00)R(0.00)	S28	1	L(0.00)I(0.00)G(0.00)H(0.00)P(0.00)L(0.00)P(0.00)L(0.00)R(0.00)L(0.00)D(0.00)A(0.00)I(0.00)T(0.00)G(0.00)P(0.00)E(0.00)E(0.00)E(0.00)C(0.00)T(0.00)G(0.00)V(0.00)T(0.00)Q(0.00)I(0.00)A(0.00)S(0.00)G(0.00)A(0.00)S(0.00)A(0.00)A(0.00)T(0.00)T(0.00)N(0.00)V(0.00)A(0.00)S(0.00)A(0.00)Q(0.00)C(0.00)G(0.00)G(0.00)R(0.00)	L(0)I(0)G(0)H(0)P(0)L(0)P(0)L(0)R(0)L(0)D(0)A(0)I(0)T(0)G(0)P(0)E(0)E(0)E(0)C(0)T(0)G(0)V(0)T(0)Q(0)I(0)A(0)S(0)G(0)A(0)S(0)A(0)A(0)T(0)T(0)N(0)V(0)A(0)S(0)A(0)Q(0)C(0)G(0)G(0)R(0)	47.4804	23	41.4228	21	52.4911	25	0	0	0	0	0	FALSE	IPI:EPA6-SP|NS:P00005|EPA6-SP	IPI:EPA6-SP|NS:P00005|EPA6-SP	IPI:EPA6-SP|NS:P00005|EPA6-SP
241220_NS-10053_CMH_sample60.11848.11848.3	C:\Users\nichollass\Desktop\2024_Dec_CMHSet2\HexNAc_upt070aa\241220_NS_10053_CMH_sample60\interact.pep.xml	CTGVTQIASGASAATTNVASAQCLSWNQVDQVIR	CTGVTQIAS[290]GASAATTNVASAQCLSWNQVDQVIR	VAIYIAAR.CTGVTQIASGASAATTNVASAQCLSWNQVDQVIR.NAIASPGS	R	N	34	3	3636.56	3766.77	3766.79	1256.6	1256.6	3766.79	1256.6	203.078	2.16396e-06	29.159	20.882	1	2	0	349	382	0	1C(57.0215),23C(57.0215),9S(203.0794)	Mod1: N-Acetylhexosamine (PeakApex: 203.0786, Theoretical: 203.0794)	CTGVTQIAsGAsAATTNVASAQCLSWNQVDQVIR	C(0.00)T(0.00)G(0.00)V(0.00)T(0.00)Q(0.00)I(0.00)A(0.00)S(23.88)G(0.00)A(0.00)S(23.88)A(0.00)A(0.00)T(0.00)T(0.00)N(0.00)V(0.00)A(0.00)S(22.63)A(0.00)Q(0.00)C(0.00)L(0.00)S(20.25)W(0.00)N(0.00)Q(0.00)V(0.00)D(0.00)Q(0.00)V(0.00)I(0.00)R(0.00)	S9;S12	2	C(0.00)T(0.00)G(0.00)V(0.00)T(0.00)Q(0.00)I(0.00)A(0.00)S(2.97)G(0.00)A(0.00)S(2.97)A(0.00)A(0.00)T(0.00)T(0.00)N(0.00)V(0.00)A(0.00)S(2.97)A(0.00)Q(0.00)C(0.00)L(0.00)S(2.97)W(0.00)N(0.00)Q(0.00)V(0.00)D(0.00)Q(0.00)V(0.00)I(0.00)R(0.00)	C(0)T(0)G(0)V(0)T(0)Q(0)I(0)A(0)S(0)G(0)A(0)S(0)A(0)A(0)T(0)T(0)N(0)V(0)A(0)S(0)A(0)Q(0)C(0)L(0)S(0)W(0)N(0)Q(0)V(0)D(0)Q(0)V(0)I(0)R(0)	23.8779	11	22.6251	12	29.16	15	2.97384	0	0	0	0	FALSE	IPI:EPA6-SP|NS:P00005|EPA6-SP	IPI:EPA6-SP|NS:P00005|EPA6-SP	IPI:EPA6-SP|NS:P00005|EPA6-SP
241220_NS-10053_CMH_sample60.10216.10216.4	C:\Users\nichollass\Desktop\2024_Dec_CMHSet2\HexNAc_upt070aa\241220_NS_10053_CMH_sample60\interact.pep.xml	LIGHPLPLRLDAITGPEEECTGVTQIASGASAATTNVASAQCGGR	LIGHPLPLRLDAITGPEEECTGVTQIAS[290]GAS[290]AATTNVASAQCGGR	EAAGEVER.LIGHPLPLRLDAITGPEEECTGVTQIASGASAATTNVASAQCGGR.LTIIGWPI	R	L	45	4	3221.18	4952.4	4952.41	1239.11	1239.11	4952.41	1239.11	203.078	0	93.531	89.626	1	2	1	622	666	1951180800	20C(57.0215),28S(203.0794),31S(203.0794),42C(57.0215)	Mod1: N-Acetylhexosamine (PeakApex: 203.0786, Theoretical: 203.0794)	LIGHPLPLRLDAITGPEEECTGVTQIAsGASAATTNVASAQCGGR	L(0.00)I(0.00)G(0.00)H(0.00)P(0.00)L(0.00)P(0.00)L(0.00)R(0.00)L(0.00)D(0.00)A(0.00)I(0.00)T(0.00)G(0.00)P(0.00)E(0.00)E(0.00)E(0.00)C(0.00)T(0.00)G(0.00)V(0.00)T(0.00)Q(0.00)I(0.00)A(0.00)S(80.82)G(0.00)A(0.00)S(0.00)A(0.00)A(0.00)T(0.00)T(0.00)N(0.00)V(0.00)A(0.00)S(71.04)A(0.00)Q(0.00)C(0.00)G(0.00)G(0.00)R(0.00)	S28	1	L(0.00)I(0.00)G(0.00)H(0.00)P(0.00)L(0.00)P(0.00)L(0.00)R(0.00)L(0.00)D(0.00)A(0.00)I(0.00)T(0.00)G(0.00)P(0.00)E(0.00)E(0.00)E(0.00)C(0.00)T(0.00)G(0.00)V(0.00)T(0.00)Q(0.00)I(0.00)A(0.00)S(0.00)G(0.00)A(0.00)S(0.00)A(0.00)A(0.00)T(0.00)T(0.00)N(0.00)V(0.00)A(0.00)S(0.00)A(0.00)Q(0.00)C(0.00)G(0.00)G(0.00)R(0.00)	L(0)I(0)G(0)H(0)P(0)L(0)P(0)L(0)R(0)L(0)D(0)A(0)I(0)T(0)G(0)P(0)E(0)E(0)E(0)C(0)T(0)G(0)V(0)T(0)Q(0)I(0)A(0)S(0)G(0)A(0)S(0)A(0)A(0)T(0)T(0)N(0)V(0)A(0)S(0)A(0)Q(0)C(0)G(0)G(0)R(0)	80.8153	36	71.0387	31	93.5315	40	0	0	0	0	0	FALSE	IPI:EPA6-SP|NS:P00005|EPA6-SP	IPI:EPA6-SP|NS:P00005|EPA6-SP	IPI:EPA6-SP|NS:P00005|EPA6-SP
241220_NS-10053_CMH_sample60.10225.10225.4	C:\Users\nichollass\Desktop\2024_Dec_CMHSet2\HexNAc_upt070aa\241220_NS_10053_CMH_sample60\interact.pep.xml	LIGHPLPLRLDAITGPEEECTGVTQIASGASAATTNVASAQCGGR	LIGHPLPLRLDAITGPEEECTGVTQIAS[290]GAS[290]AATTNVASAQCGGR	EAAGEVER.LIGHPLPLRLDAITGPEEECTGVTQIASGASAATTNVASAQCGGR.LTIIGWPI	R	L	45	4	3222.73	4952.4	4952.41	1239.11	1239.11	4952.41	1239.11	203.078	7.452e-11	45.011	39.611	1	2	1	622	666	1951180800	20C(57.0215),28S(203.0794),31S(203.0794),42C(57.0215)	Mod1: N-Acetylhexosamine (PeakApex: 203.0786, Theoretical: 203.0794)	LIGHPLPLRLDAITGPEEECTGVTQIASGAsAATTNVASAQCGGR	L(0.00)I(0.00)G(0.00)H(0.00)P(0.00)L(0.00)P(0.00)L(0.00)R(0.00)L(0.00)D(0.00)A(0.00)I(0.00)T(0.00)G(0.00)P(0.00)E(0.00)E(0.00)E(0.00)C(0.00)T(0.00)G(0.00)V(0.00)T(0.00)Q(0.00)I(0.00)A(0.00)S(0.00)G(0.00)A(0.00)S(39.61)A(0.00)A(0.00)T(0.00)T(0.00)N(0.00)V(0.00)A(0.00)S(22.56)A(0.00)Q(0.00)C(0.00)G(0.00)G(0.00)R(0.00)	S31	1	L(0.00)I(0.00)G(0.00)H(0.00)P(0.00)L(0.00)P(0.00)L(0.00)R(0.00)L(0.00)D(0.00)A(0.00)I(0.00)T(0.00)G(0.00)P(0.00)E(0.00)E(0.00)E(0.00)C(0.00)T(0.00)G(0.00)V(0.00)T(0.00)Q(0.00)I(0.00)A(0.00)S(0.00)G(0.00)A(0.00)S(0.00)A(0.00)A(0.00)T(0.00)T(0.00)N(0.00)V(0.00)A(0.00)S(0.00)A(0.00)Q(0.00)C(0.00)G(0.00)G(0.00)R(0.00)	L(0)I(0)G(0)H(0)P(0)L(0)P(0)L(0)R(0)L(0)D(0)A(0)I(0)T(0)G(0)P(0)E(0)E(0)E(0)C(0)T(0)G(0)V(0)T(0)Q(0)I(0)A(0)S(0)G(0)A(0)S(0)A(0)A(0)T(0)T(0)N(0)V(0)A(0)S(0)A(0)Q(0)C(0)G(0)G(0)R(0)	39.6119	21	22.5567	14	45.0113	23	0	0	0	0	0	FALSE	IPI:EPA6-SP|NS:P00005|EPA6-SP	IPI:EPA6-SP|NS:P00005|EPA6-SP	IPI:EPA6-SP|NS:P00005|EPA6-SP
241220_NS-10053_CMH_sample60.16185.16185.3	C:\Users\nichollass\Desktop\2024_Dec_CMHSet2\HexNAc_upt070aa\241220_NS_10053_CMH_sample60\interact.pep.xml	GFYIAGDPALAYGYAQDQEPDACTGVTQIASGASAATTNVASAQCR	GFYIAGDPALAYGYAQDQEPDACTGVTQIAS[290]GASAATTNVASAQCR	QDIDAIWR.GFYIAGDPALAYGYAQDQEPDACTGVTQIASGASAATTNVASAQCR.GRIRNGAI	R	G	46	3	5012.53	4897.19	4897.21	1633.4	1633.41	4897.21	1633.41	203.077	0	67.364	50.422	1	2	0	537	582	1701012	23C(57.0215),31S(203.0794),45C(57.0215)	Mod1: N-Acetylhexosamine (PeakApex: 203.0786, Theoretical: 203.0794)	GFYIAGDPALAYGYAQDQEPDACTGVTQIAsGASAATTNVASAQCR	G(0.00)F(0.00)Y(0.00)I(0.00)A(0.00)G(0.00)D(0.00)P(0.00)A(0.00)L(0.00)A(0.00)Y(0.00)G(0.00)Y(0.00)A(0.00)Q(0.00)D(0.00)Q(0.00)E(0.00)P(0.00)D(0.00)A(0.00)C(0.00)T(0.00)G(0.00)V(0.00)T(0.00)Q(0.00)I(0.00)A(0.00)S(50.42)G(0.00)A(0.00)S(45.09)A(0.00)A(0.00)T(0.00)T(0.00)N(0.00)V(0.00)A(0.00)S(29.18)A(0.00)Q(0.00)C(0.00)R(0.00)	S31	1	G(0.00)F(0.00)Y(0.00)I(0.00)A(0.00)G(0.00)D(0.00)P(0.00)A(0.00)L(0.00)A(0.00)Y(0.00)G(0.00)Y(0.00)A(0.00)Q(0.00)D(0.00)Q(0.00)E(0.00)P(0.00)D(0.00)A(0.00)C(0.00)T(0.00)G(0.00)V(0.00)T(0.00)Q(0.00)I(0.00)A(0.00)S(0.00)G(0.00)A(0.00)S(0.00)A(0.00)A(0.00)T(0.00)T(0.00)N(0.00)V(0.00)A(0.00)S(0.00)A(0.00)Q(0.00)C(0.00)R(0.00)	G(0)F(0)Y(0)I(0)A(0)G(0)D(0)P(0)A(0)L(0)A(0)Y(0)G(0)Y(0)A(0)Q(0)D(0)Q(0)E(0)P(0)D(0)A(0)C(0)T(0)G(0)V(0)T(0)Q(0)I(0)A(0)S(0)G(0)A(0)S(0)A(0)A(0)T(0)T(0)N(0)V(0)A(0)S(0)A(0)Q(0)C(0)R(0)	50.4229	25	45.0854	23	67.3645	31	0	0	0	0	0	FALSE	IPI:EPA6-SP|NS:P00005|EPA6-SP	IPI:EPA6-SP|NS:P00005|EPA6-SP	IPI:EPA6-SP|NS:P00005|EPA6-SP
241220_NS-10053_CMH_sample60.16186.16186.3	C:\Users\nichollass\Desktop\2024_Dec_CMHSet2\HexNAc_upt070aa\241220_NS_10053_CMH_sample60\interact.pep.xml	GFYIAGDPALAYGYAQDQEPDACTGVTQIASGASAATTNVASAQCR	GFYIAGDPALAYGYAQDQEPDACTGVTQIAS[290]GASAATTNVASAQCR	QDIDAIWR.GFYIAGDPALAYGYAQDQEPDACTGVTQIASGASAATTNVASAQCR.GRIRNGAI	R	G	46	3	5012.84	4897.19	4897.21	1633.4	1633.41	4897.21	1633.41	203.077	0.00695024	10.132	0	0.9949	2	0	537	582	1701012	23C(57.0215),31S(203.0794),45C(57.0215)	Mod1: N-Acetylhexosamine (PeakApex: 203.0786, Theoretical: 203.0794)	GFYIAGDPALAYGYAQDQEPDACTGVTQIAsGAsAATTNVASAQCR	G(0.00)F(0.00)Y(0.00)I(0.00)A(0.00)G(0.00)D(0.00)P(0.00)A(0.00)L(0.00)A(0.00)Y(0.00)G(0.00)Y(0.00)A(0.00)Q(0.00)D(0.00)Q(0.00)E(0.00)P(0.00)D(0.00)A(0.00)C(0.00)T(0.00)G(0.00)V(0.00)T(0.00)Q(0.00)I(0.00)A(0.00)S(8.59)G(0.00)A(0.00)S(8.59)A(0.00)A(0.00)T(0.00)T(0.00)N(0.00)V(0.00)A(0.00)S(6.38)A(0.00)Q(0.00)C(0.00)R(0.00)	S31;S34	2	G(0.00)F(0.00)Y(0.00)I(0.00)A(0.00)G(0.00)D(0.00)P(0.00)A(0.00)L(0.00)A(0.00)Y(0.00)G(0.00)Y(0.00)A(0.00)Q(0.00)D(0.00)Q(0.00)E(0.00)P(0.00)D(0.00)A(0.00)C(0.00)T(0.00)G(0.00)V(0.00)T(0.00)Q(0.00)I(0.00)A(0.00)S(4.22)G(0.00)A(0.00)S(4.22)A(0.00)A(0.00)T(0.00)T(0.00)N(0.00)V(0.00)A(0.00)S(4.22)A(0.00)Q(0.00)C(0.00)R(0.00)	G(0)F(0)Y(0)I(0)A(0)G(0)D(0)P(0)A(0)L(0)A(0)Y(0)G(0)Y(0)A(0)Q(0)D(0)Q(0)E(0)P(0)D(0)A(0)C(0)T(0)G(0)V(0)T(0)Q(0)I(0)A(0)S(0)G(0)A(0)S(0)A(0)A(0)T(0)T(0)N(0)V(0)A(0)S(0)A(0)Q(0)C(0)R(0)	8.59285	3	6.37857	1	10.1327	4	4.2202	0	0	0	0	FALSE	IPI:EPA6-SP|NS:P00005|EPA6-SP	IPI:EPA6-SP|NS:P00005|EPA6-SP	IPI:EPA6-SP|NS:P00005|EPA6-SP
241220_NS-10053_CMH_sample60.16188.16188.3	C:\Users\nichollass\Desktop\2024_Dec_CMHSet2\HexNAc_upt070aa\241220_NS_10053_CMH_sample60\interact.pep.xml	GFYIAGDPALAYGYAQDQEPDACTGVTQIASGASAATTNVASAQCR	GFYIAGDPALAYGYAQDQEPDACTGVTQIAS[290]GASAATTNVASAQCR	QDIDAIWR.GFYIAGDPALAYGYAQDQEPDACTGVTQIASGASAATTNVASAQCR.GRIRNGAI	R	G	46	3	5013.65	4897.19	4897.21	1633.4	1633.41	4897.21	1633.41	203.077	1.814e-11	47.465	39.005	1	2	0	537	582	1701012	23C(57.0215),31S(203.0794),45C(57.0215)	Mod1: N-Acetylhexosamine (PeakApex: 203.0786, Theoretical: 203.0794)	GFYIAGDPALAYGYAQDQEPDACTGVTQIAsGASAATTNVASAQCR	G(0.00)F(0.00)Y(0.00)I(0.00)A(0.00)G(0.00)D(0.00)P(0.00)A(0.00)L(0.00)A(0.00)Y(0.00)G(0.00)Y(0.00)A(0.00)Q(0.00)D(0.00)Q(0.00)E(0.00)P(0.00)D(0.00)A(0.00)C(0.00)T(0.00)G(0.00)V(0.00)T(0.00)Q(0.00)I(0.00)A(0.00)S(39.01)G(0.00)A(0.00)S(31.15)A(0.00)A(0.00)T(0.00)T(0.00)N(0.00)V(0.00)A(0.00)S(15.44)A(0.00)Q(0.00)C(0.00)R(0.00)	S31	1	G(0.00)F(0.00)Y(0.00)I(0.00)A(0.00)G(0.00)D(0.00)P(0.00)A(0.00)L(0.00)A(0.00)Y(0.00)G(0.00)Y(0.00)A(0.00)Q(0.00)D(0.00)Q(0.00)E(0.00)P(0.00)D(0.00)A(0.00)C(0.00)T(0.00)G(0.00)V(0.00)T(0.00)Q(0.00)I(0.00)A(0.00)S(0.00)G(0.00)A(0.00)S(0.00)A(0.00)A(0.00)T(0.00)T(0.00)N(0.00)V(0.00)A(0.00)S(0.00)A(0.00)Q(0.00)C(0.00)R(0.00)	G(0)F(0)Y(0)I(0)A(0)G(0)D(0)P(0)A(0)L(0)A(0)Y(0)G(0)Y(0)A(0)Q(0)D(0)Q(0)E(0)P(0)D(0)A(0)C(0)T(0)G(0)V(0)T(0)Q(0)I(0)A(0)S(0)G(0)A(0)S(0)A(0)A(0)T(0)T(0)N(0)V(0)A(0)S(0)A(0)Q(0)C(0)R(0)	39.0051	20	31.1526	17	47.4654	23	0	0	0	0	0	FALSE	IPI:EPA6-SP|NS:P00005|EPA6-SP	IPI:EPA6-SP|NS:P00005|EPA6-SP	IPI:EPA6-SP|NS:P00005|EPA6-SP
241220_NS-10053_CMH_sample60.13905.13905.3	C:\Users\nichollass\Desktop\2024_Dec_CMHSet2\HexNAc_upt070aa\241220_NS_10053_CMH_sample60\interact.pep.xml	CTGVTQIASGASAATTNVASAQCLSWNQVDQVIR	CTGVTQIAS[290]GASAATTNVASAQCLSWNQVDQVIR	VAIYIAAR.CTGVTQIASGASAATTNVASAQCLSWNQVDQVIR.NAIASPGS	R	N	34	3	4227.52	3766.78	3766.79	1256.6	1256.6	3766.79	1256.6	203.076	5e-14	59.864	50.436	1	2	0	349	382	204934832	1C(57.0215),23C(57.0215),9S(203.0794)	Mod1: N-Acetylhexosamine (PeakApex: 203.0786, Theoretical: 203.0794)	CTGVTQIAsGASAATTNVASAQCLSWNQVDQVIR	C(0.00)T(0.00)G(0.00)V(0.00)T(0.00)Q(0.00)I(0.00)A(0.00)S(50.44)G(0.00)A(0.00)S(47.39)A(0.00)A(0.00)T(0.00)T(0.00)N(0.00)V(0.00)A(0.00)S(30.14)A(0.00)Q(0.00)C(0.00)L(0.00)S(17.49)W(0.00)N(0.00)Q(0.00)V(0.00)D(0.00)Q(0.00)V(0.00)I(0.00)R(0.00)	S9	1	C(0.00)T(0.00)G(0.00)V(0.00)T(0.00)Q(0.00)I(0.00)A(0.00)S(0.00)G(0.00)A(0.00)S(0.00)A(0.00)A(0.00)T(0.00)T(0.00)N(0.00)V(0.00)A(0.00)S(0.00)A(0.00)Q(0.00)C(0.00)L(0.00)S(0.00)W(0.00)N(0.00)Q(0.00)V(0.00)D(0.00)Q(0.00)V(0.00)I(0.00)R(0.00)	C(0)T(0)G(0)V(0)T(0)Q(0)I(0)A(0)S(0)G(0)A(0)S(0)A(0)A(0)T(0)T(0)N(0)V(0)A(0)S(0)A(0)Q(0)C(0)L(0)S(0)W(0)N(0)Q(0)V(0)D(0)Q(0)V(0)I(0)R(0)	50.4369	22	47.3875	21	59.8646	25	0	0	0	0	0	FALSE	IPI:EPA6-SP|NS:P00005|EPA6-SP	IPI:EPA6-SP|NS:P00005|EPA6-SP	IPI:EPA6-SP|NS:P00005|EPA6-SP
241220_NS-10053_CMH_sample60.11936.11936.4	C:\Users\nichollass\Desktop\2024_Dec_CMHSet2\HexNAc_upt070aa\241220_NS_10053_CMH_sample60\interact.pep.xml	LAIDNALSITSDGLTIRLEGGVEPNCTGVTQIASGASAATTNVASAQCKPVR	LAIDNALS[290]ITSDGLTIRLEGGVEPNCTGVTQIASGASAATTNVASAQCKPVR	EGGNDAIK.LAIDNALSITSDGLTIRLEGGVEPNCTGVTQIASGASAATTNVASAQCKPVR.YSYTRQAR	K	Y	52	4	3659.26	5457.72	5457.73	1365.44	1365.44	5457.74	1365.44	203.076	0	112.677	89.402	1	2	2	81	132	304301216	26C(57.0215),48C(57.0215),8S(203.0794)	Mod1: N-Acetylhexosamine (PeakApex: 203.0786, Theoretical: 203.0794)	LAIDNALsITSDGLTIRLEGGVEPNCTGVTQIASGASAATTNVASAQCKPVR	L(0.00)A(0.00)I(0.00)D(0.00)N(0.00)A(0.00)L(0.00)S(89.40)I(0.00)T(0.00)S(83.25)D(0.00)G(0.00)L(0.00)T(0.00)I(0.00)R(0.00)L(0.00)E(0.00)G(0.00)G(0.00)V(0.00)E(0.00)P(0.00)N(0.00)C(0.00)T(0.00)G(0.00)V(0.00)T(0.00)Q(0.00)I(0.00)A(0.00)S(57.81)G(0.00)A(0.00)S(52.28)A(0.00)A(0.00)T(0.00)T(0.00)N(0.00)V(0.00)A(0.00)S(32.73)A(0.00)Q(0.00)C(0.00)K(0.00)P(0.00)V(0.00)R(0.00)	S8	1	L(0.00)A(0.00)I(0.00)D(0.00)N(0.00)A(0.00)L(0.00)S(0.00)I(0.00)T(0.00)S(0.00)D(0.00)G(0.00)L(0.00)T(0.00)I(0.00)R(0.00)L(0.00)E(0.00)G(0.00)G(0.00)V(0.00)E(0.00)P(0.00)N(0.00)C(0.00)T(0.00)G(0.00)V(0.00)T(0.00)Q(0.00)I(0.00)A(0.00)S(0.00)G(0.00)A(0.00)S(0.00)A(0.00)A(0.00)T(0.00)T(0.00)N(0.00)V(0.00)A(0.00)S(0.00)A(0.00)Q(0.00)C(0.00)K(0.00)P(0.00)V(0.00)R(0.00)	L(0)A(0)I(0)D(0)N(0)A(0)L(0)S(0)I(0)T(0)S(0)D(0)G(0)L(0)T(0)I(0)R(0)L(0)E(0)G(0)G(0)V(0)E(0)P(0)N(0)C(0)T(0)G(0)V(0)T(0)Q(0)I(0)A(0)S(0)G(0)A(0)S(0)A(0)A(0)T(0)T(0)N(0)V(0)A(0)S(0)A(0)Q(0)C(0)K(0)P(0)V(0)R(0)	89.4024	37	83.2539	36	112.678	46	0	0	0	0	0	FALSE	IPI:EPA6-SP|NS:P00005|EPA6-SP	IPI:EPA6-SP|NS:P00005|EPA6-SP	IPI:EPA6-SP|NS:P00005|EPA6-SP
241220_NS-10053_CMH_sample60.11615.11615.3	C:\Users\nichollass\Desktop\2024_Dec_CMHSet2\HexNAc_upt070aa\241220_NS_10053_CMH_sample60\interact.pep.xml	MSVDPAIADTNCTGVTQIASGASAATTNVASAQCGQGVLHYSMVLEGGNDALK	M[147]SVDPAIADTNCTGVTQIAS[290]GASAATTNVASAQCGQGVLHYSMVLEGGNDALK	KDGVRSSR.MSVDPAIADTNCTGVTQIASGASAATTNVASAQCGQGVLHYSMVLEGGNDALK.LAIDNAIS	R	L	53	3	3571.17	5527.53	5527.55	1843.52	1843.52	5527.55	1843.52	203.076	0	69.077	62.641	1	2	0	28	80	119583712	12C(57.0215),1M(15.9949),20S(203.0794),34C(57.0215)	Mod1: N-Acetylhexosamine (PeakApex: 203.0786, Theoretical: 203.0794)	MSVDPAIADTNCTGVTQIAsGASAATTNVASAQCGQGVLHYSMVLEGGNDALK	M(0.00)S(60.45)V(0.00)D(0.00)P(0.00)A(0.00)I(0.00)A(0.00)D(0.00)T(0.00)N(0.00)C(0.00)T(0.00)G(0.00)V(0.00)T(0.00)Q(0.00)I(0.00)A(0.00)S(62.64)G(0.00)A(0.00)S(59.49)A(0.00)A(0.00)T(0.00)T(0.00)N(0.00)V(0.00)A(0.00)S(41.50)A(0.00)Q(0.00)C(0.00)G(0.00)Q(0.00)G(0.00)V(0.00)L(0.00)H(0.00)Y(0.00)S(25.75)M(0.00)V(0.00)L(0.00)E(0.00)G(0.00)G(0.00)N(0.00)D(0.00)A(0.00)L(0.00)K(0.00)	S20	1	M(0.00)S(0.00)V(0.00)D(0.00)P(0.00)A(0.00)I(0.00)A(0.00)D(0.00)T(0.00)N(0.00)C(0.00)T(0.00)G(0.00)V(0.00)T(0.00)Q(0.00)I(0.00)A(0.00)S(0.00)G(0.00)A(0.00)S(0.00)A(0.00)A(0.00)T(0.00)T(0.00)N(0.00)V(0.00)A(0.00)S(0.00)A(0.00)Q(0.00)C(0.00)G(0.00)Q(0.00)G(0.00)V(0.00)L(0.00)H(0.00)Y(0.00)S(0.00)M(0.00)V(0.00)L(0.00)E(0.00)G(0.00)G(0.00)N(0.00)D(0.00)A(0.00)L(0.00)K(0.00)	M(0)S(0)V(0)D(0)P(0)A(0)I(0)A(0)D(0)T(0)N(0)C(0)T(0)G(0)V(0)T(0)Q(0)I(0)A(0)S(0)G(0)A(0)S(0)A(0)A(0)T(0)T(0)N(0)V(0)A(0)S(0)A(0)Q(0)C(0)G(0)Q(0)G(0)V(0)L(0)H(0)Y(0)S(0)M(0)V(0)L(0)E(0)G(0)G(0)N(0)D(0)A(0)L(0)K(0)	62.6418	29	60.4491	25	69.0774	31	0	0	0	0	0	FALSE	IPI:EPA6-SP|NS:P00005|EPA6-SP	IPI:EPA6-SP|NS:P00005|EPA6-SP	IPI:EPA6-SP|NS:P00005|EPA6-SP
241220_NS-10053_CMH_sample60.15902.15902.3	C:\Users\nichollass\Desktop\2024_Dec_CMHSet2\HexNAc_upt070aa\241220_NS_10053_CMH_sample60\interact.pep.xml	MSVDPAIADTNCTGVTQIASGASAATTNVASAQCGQGVLHYSMVLEGGNDALK	MSVDPAIADTNCTGVTQIAS[290]GASAATTNVASAQCGQGVLHYSMVLEGGNDALK	KDGVRSSR.MSVDPAIADTNCTGVTQIASGASAATTNVASAQCGQGVLHYSMVLEGGNDALK.LAIDNAIS	R	L	53	3	4910.51	5511.54	5511.55	1838.19	1838.19	5511.55	1838.19	203.076	0	88.879	76.909	1	2	0	28	80	86596144	12C(57.0215),20S(203.0794),34C(57.0215)	Mod1: N-Acetylhexosamine (PeakApex: 203.0786, Theoretical: 203.0794)	MSVDPAIADTNCTGVTQIAsGAsAATTNVASAQCGQGVLHYSMVLEGGNDALK	M(0.00)S(69.29)V(0.00)D(0.00)P(0.00)A(0.00)I(0.00)A(0.00)D(0.00)T(0.00)N(0.00)C(0.00)T(0.00)G(0.00)V(0.00)T(0.00)Q(0.00)I(0.00)A(0.00)S(76.91)G(0.00)A(0.00)S(76.91)A(0.00)A(0.00)T(0.00)T(0.00)N(0.00)V(0.00)A(0.00)S(58.28)A(0.00)Q(0.00)C(0.00)G(0.00)Q(0.00)G(0.00)V(0.00)L(0.00)H(0.00)Y(0.00)S(39.09)M(0.00)V(0.00)L(0.00)E(0.00)G(0.00)G(0.00)N(0.00)D(0.00)A(0.00)L(0.00)K(0.00)	S20;S23	2	M(0.00)S(0.00)V(0.00)D(0.00)P(0.00)A(0.00)I(0.00)A(0.00)D(0.00)T(0.00)N(0.00)C(0.00)T(0.00)G(0.00)V(0.00)T(0.00)Q(0.00)I(0.00)A(0.00)S(0.00)G(0.00)A(0.00)S(0.00)A(0.00)A(0.00)T(0.00)T(0.00)N(0.00)V(0.00)A(0.00)S(0.00)A(0.00)Q(0.00)C(0.00)G(0.00)Q(0.00)G(0.00)V(0.00)L(0.00)H(0.00)Y(0.00)S(0.00)M(0.00)V(0.00)L(0.00)E(0.00)G(0.00)G(0.00)N(0.00)D(0.00)A(0.00)L(0.00)K(0.00)	M(0)S(0)V(0)D(0)P(0)A(0)I(0)A(0)D(0)T(0)N(0)C(0)T(0)G(0)V(0)T(0)Q(0)I(0)A(0)S(0)G(0)A(0)S(0)A(0)A(0)T(0)T(0)N(0)V(0)A(0)S(0)A(0)Q(0)C(0)G(0)Q(0)G(0)V(0)L(0)H(0)Y(0)S(0)M(0)V(0)L(0)E(0)G(0)G(0)N(0)D(0)A(0)L(0)K(0)	76.9099	35	69.2876	27	88.8791	38	0	0	0	0	0	FALSE	IPI:EPA6-SP|NS:P00005|EPA6-SP	IPI:EPA6-SP|NS:P00005|EPA6-SP	IPI:EPA6-SP|NS:P00005|EPA6-SP
241220_NS-10053_CMH_sample60.12501.12501.3	C:\Users\nichollass\Desktop\2024_Dec_CMHSet2\HexNAc_upt070aa\241220_NS_10053_CMH_sample60\interact.pep.xml	MSVDPAIADTNCTGVTQIASGASAATTNVASAQCGQGVLHYSMVLEGGNDALK	MSVDPAIADTNCTGVTQIAS[290]GASAATTNVASAQCGQGVLHYSMVLEGGNDALK	KDGVRSSR.MSVDPAIADTNCTGVTQIASGASAATTNVASAQCGQGVLHYSMVLEGGNDALK.LAIDNAIS	R	L	53	3	3804.46	5511.54	5511.55	1838.19	1838.19	5511.55	1838.19	203.075	0	84.718	78.11	1	2	0	28	80	172423712	12C(57.0215),20S(203.0794),34C(57.0215)	Mod1: N-Acetylhexosamine (PeakApex: 203.0786, Theoretical: 203.0794)	MSVDPAIADTNCTGVTQIAsGASAATTNVASAQCGQGVLHYSMVLEGGNDALK	M(0.00)S(67.30)V(0.00)D(0.00)P(0.00)A(0.00)I(0.00)A(0.00)D(0.00)T(0.00)N(0.00)C(0.00)T(0.00)G(0.00)V(0.00)T(0.00)Q(0.00)I(0.00)A(0.00)S(78.11)G(0.00)A(0.00)S(71.68)A(0.00)A(0.00)T(0.00)T(0.00)N(0.00)V(0.00)A(0.00)S(50.46)A(0.00)Q(0.00)C(0.00)G(0.00)Q(0.00)G(0.00)V(0.00)L(0.00)H(0.00)Y(0.00)S(34.61)M(0.00)V(0.00)L(0.00)E(0.00)G(0.00)G(0.00)N(0.00)D(0.00)A(0.00)L(0.00)K(0.00)	S20	1	M(0.00)S(0.00)V(0.00)D(0.00)P(0.00)A(0.00)I(0.00)A(0.00)D(0.00)T(0.00)N(0.00)C(0.00)T(0.00)G(0.00)V(0.00)T(0.00)Q(0.00)I(0.00)A(0.00)S(0.00)G(0.00)A(0.00)S(0.00)A(0.00)A(0.00)T(0.00)T(0.00)N(0.00)V(0.00)A(0.00)S(0.00)A(0.00)Q(0.00)C(0.00)G(0.00)Q(0.00)G(0.00)V(0.00)L(0.00)H(0.00)Y(0.00)S(0.00)M(0.00)V(0.00)L(0.00)E(0.00)G(0.00)G(0.00)N(0.00)D(0.00)A(0.00)L(0.00)K(0.00)	M(0)S(0)V(0)D(0)P(0)A(0)I(0)A(0)D(0)T(0)N(0)C(0)T(0)G(0)V(0)T(0)Q(0)I(0)A(0)S(0)G(0)A(0)S(0)A(0)A(0)T(0)T(0)N(0)V(0)A(0)S(0)A(0)Q(0)C(0)G(0)Q(0)G(0)V(0)L(0)H(0)Y(0)S(0)M(0)V(0)L(0)E(0)G(0)G(0)N(0)D(0)A(0)L(0)K(0)	78.1107	35	71.6773	33	84.7187	37	0	0	0	0	0	FALSE	IPI:EPA6-SP|NS:P00005|EPA6-SP	IPI:EPA6-SP|NS:P00005|EPA6-SP	IPI:EPA6-SP|NS:P00005|EPA6-SP
241220_NS-10053_CMH_sample60.12519.12519.3	C:\Users\nichollass\Desktop\2024_Dec_CMHSet2\HexNAc_upt070aa\241220_NS_10053_CMH_sample60\interact.pep.xml	GFYIAGDPALAYGYAQDQEPDACTGVTQIASGASAATTNVASAQCR	GFYIAGDPALAYGYAQDQEPDACTGVTQIAS[290]GASAATTNVASAQCR	QDIDAIWR.GFYIAGDPALAYGYAQDQEPDACTGVTQIASGASAATTNVASAQCR.GRIRNGAI	R	G	46	3	3810.38	4897.19	4897.2	1633.4	1633.41	4897.21	1633.41	203.074	0	87.453	72.441	1	2	0	537	582	139197056	23C(57.0215),31S(203.0794),45C(57.0215)	Mod1: N-Acetylhexosamine (PeakApex: 203.0786, Theoretical: 203.0794)	GFYIAGDPALAYGYAQDQEPDACTGVTQIAsGASAATTNVASAQCR	G(0.00)F(0.00)Y(0.00)I(0.00)A(0.00)G(0.00)D(0.00)P(0.00)A(0.00)L(0.00)A(0.00)Y(0.00)G(0.00)Y(0.00)A(0.00)Q(0.00)D(0.00)Q(0.00)E(0.00)P(0.00)D(0.00)A(0.00)C(0.00)T(0.00)G(0.00)V(0.00)T(0.00)Q(0.00)I(0.00)A(0.00)S(61.20)G(0.00)A(0.00)S(56.17)A(0.00)A(0.00)T(0.00)T(0.00)N(0.00)V(0.00)A(0.00)S(40.40)A(0.00)Q(0.00)C(0.00)R(0.00)	S31	1	G(0.00)F(0.00)Y(0.00)I(0.00)A(0.00)G(0.00)D(0.00)P(0.00)A(0.00)L(0.00)A(0.00)Y(0.00)G(0.00)Y(0.00)A(0.00)Q(0.00)D(0.00)Q(0.00)E(0.00)P(0.00)D(0.00)A(0.00)C(0.00)T(0.00)G(0.00)V(0.00)T(0.00)Q(0.00)I(0.00)A(0.00)S(0.00)G(0.00)A(0.00)S(0.00)A(0.00)A(0.00)T(0.00)T(0.00)N(0.00)V(0.00)A(0.00)S(0.00)A(0.00)Q(0.00)C(0.00)R(0.00)	G(0)F(0)Y(0)I(0)A(0)G(0)D(0)P(0)A(0)L(0)A(0)Y(0)G(0)Y(0)A(0)Q(0)D(0)Q(0)E(0)P(0)D(0)A(0)C(0)T(0)G(0)V(0)T(0)Q(0)I(0)A(0)S(0)G(0)A(0)S(0)A(0)A(0)T(0)T(0)N(0)V(0)A(0)S(0)A(0)Q(0)C(0)R(0)	61.197	29	56.1651	27	87.4534	38	0	0	0	0	0	FALSE	IPI:EPA6-SP|NS:P00005|EPA6-SP	IPI:EPA6-SP|NS:P00005|EPA6-SP	IPI:EPA6-SP|NS:P00005|EPA6-SP
241220_NS-10053_CMH_sample60.12520.12520.3	C:\Users\nichollass\Desktop\2024_Dec_CMHSet2\HexNAc_upt070aa\241220_NS_10053_CMH_sample60\interact.pep.xml	GFYIAGDPALAYGYAQDQEPDACTGVTQIASGASAATTNVASAQCR	GFYIAGDPALAYGYAQDQEPDACTGVTQIAS[290]GASAATTNVASAQCR	QDIDAIWR.GFYIAGDPALAYGYAQDQEPDACTGVTQIASGASAATTNVASAQCR.GRIRNGAI	R	G	46	3	3810.67	4897.19	4897.2	1633.4	1633.41	4897.21	1633.41	203.074	1.98267e-09	38.311	33.78	1	2	0	537	582	139197056	23C(57.0215),31S(203.0794),45C(57.0215)	Mod1: N-Acetylhexosamine (PeakApex: 203.0786, Theoretical: 203.0794)	GFYIAGDPALAYGYAQDQEPDACTGVTQIAsGASAATTNVASAQCR	G(0.00)F(0.00)Y(0.00)I(0.00)A(0.00)G(0.00)D(0.00)P(0.00)A(0.00)L(0.00)A(0.00)Y(0.00)G(0.00)Y(0.00)A(0.00)Q(0.00)D(0.00)Q(0.00)E(0.00)P(0.00)D(0.00)A(0.00)C(0.00)T(0.00)G(0.00)V(0.00)T(0.00)Q(0.00)I(0.00)A(0.00)S(27.93)G(0.00)A(0.00)S(25.54)A(0.00)A(0.00)T(0.00)T(0.00)N(0.00)V(0.00)A(0.00)S(13.05)A(0.00)Q(0.00)C(0.00)R(0.00)	S31	1	G(0.00)F(0.00)Y(0.00)I(0.00)A(0.00)G(0.00)D(0.00)P(0.00)A(0.00)L(0.00)A(0.00)Y(0.00)G(0.00)Y(0.00)A(0.00)Q(0.00)D(0.00)Q(0.00)E(0.00)P(0.00)D(0.00)A(0.00)C(0.00)T(0.00)G(0.00)V(0.00)T(0.00)Q(0.00)I(0.00)A(0.00)S(0.00)G(0.00)A(0.00)S(0.00)A(0.00)A(0.00)T(0.00)T(0.00)N(0.00)V(0.00)A(0.00)S(0.00)A(0.00)Q(0.00)C(0.00)R(0.00)	G(0)F(0)Y(0)I(0)A(0)G(0)D(0)P(0)A(0)L(0)A(0)Y(0)G(0)Y(0)A(0)Q(0)D(0)Q(0)E(0)P(0)D(0)A(0)C(0)T(0)G(0)V(0)T(0)Q(0)I(0)A(0)S(0)G(0)A(0)S(0)A(0)A(0)T(0)T(0)N(0)V(0)A(0)S(0)A(0)Q(0)C(0)R(0)	27.9289	17	25.5386	16	38.3117	21	0	0	0	0	0	FALSE	IPI:EPA6-SP|NS:P00005|EPA6-SP	IPI:EPA6-SP|NS:P00005|EPA6-SP	IPI:EPA6-SP|NS:P00005|EPA6-SP
241220_NS-10053_CMH_sample60.12879.12879.3	C:\Users\nichollass\Desktop\2024_Dec_CMHSet2\HexNAc_upt070aa\241220_NS_10053_CMH_sample60\interact.pep.xml	GFYIAGDPALAYGYAQDQEPDACTGVTQIASGASAATTNVASAQCR	GFYIAGDPALAYGYAQDQEPDACTGVTQIAS[290]GASAATTNVASAQCR	QDIDAIWR.GFYIAGDPALAYGYAQDQEPDACTGVTQIASGASAATTNVASAQCR.GRIRNGAI	R	G	46	3	3913.38	4897.19	4897.2	1633.4	1633.41	4897.21	1633.41	203.073	0	84.382	61.195	1	2	0	537	582	5197995	23C(57.0215),31S(203.0794),45C(57.0215)	Mod1: N-Acetylhexosamine (PeakApex: 203.0786, Theoretical: 203.0794)	GFYIAGDPALAYGYAQDQEPDACTGVTQIAsGASAATTNVASAQCR	G(0.00)F(0.00)Y(0.00)I(0.00)A(0.00)G(0.00)D(0.00)P(0.00)A(0.00)L(0.00)A(0.00)Y(0.00)G(0.00)Y(0.00)A(0.00)Q(0.00)D(0.00)Q(0.00)E(0.00)P(0.00)D(0.00)A(0.00)C(0.00)T(0.00)G(0.00)V(0.00)T(0.00)Q(0.00)I(0.00)A(0.00)S(58.47)G(0.00)A(0.00)S(53.36)A(0.00)A(0.00)T(0.00)T(0.00)N(0.00)V(0.00)A(0.00)S(40.32)A(0.00)Q(0.00)C(0.00)R(0.00)	S31	1	G(0.00)F(0.00)Y(0.00)I(0.00)A(0.00)G(0.00)D(0.00)P(0.00)A(0.00)L(0.00)A(0.00)Y(0.00)G(0.00)Y(0.00)A(0.00)Q(0.00)D(0.00)Q(0.00)E(0.00)P(0.00)D(0.00)A(0.00)C(0.00)T(0.00)G(0.00)V(0.00)T(0.00)Q(0.00)I(0.00)A(0.00)S(0.00)G(0.00)A(0.00)S(0.00)A(0.00)A(0.00)T(0.00)T(0.00)N(0.00)V(0.00)A(0.00)S(0.00)A(0.00)Q(0.00)C(0.00)R(0.00)	G(0)F(0)Y(0)I(0)A(0)G(0)D(0)P(0)A(0)L(0)A(0)Y(0)G(0)Y(0)A(0)Q(0)D(0)Q(0)E(0)P(0)D(0)A(0)C(0)T(0)G(0)V(0)T(0)Q(0)I(0)A(0)S(0)G(0)A(0)S(0)A(0)A(0)T(0)T(0)N(0)V(0)A(0)S(0)A(0)Q(0)C(0)R(0)	58.4743	28	53.3647	26	84.3828	37	0	0	0	0	0	FALSE	IPI:EPA6-SP|NS:P00005|EPA6-SP	IPI:EPA6-SP|NS:P00005|EPA6-SP	IPI:EPA6-SP|NS:P00005|EPA6-SP
241220_NS-10053_CMH_sample60.12880.12880.3	C:\Users\nichollass\Desktop\2024_Dec_CMHSet2\HexNAc_upt070aa\241220_NS_10053_CMH_sample60\interact.pep.xml	GFYIAGDPALAYGYAQDQEPDACTGVTQIASGASAATTNVASAQCR	GFYIAGDPALAYGYAQDQEPDACTGVTQIAS[290]GASAATTNVASAQCR	QDIDAIWR.GFYIAGDPALAYGYAQDQEPDACTGVTQIASGASAATTNVASAQCR.GRIRNGAI	R	G	46	3	3913.69	4897.19	4897.2	1633.4	1633.41	4897.21	1633.41	203.073	5.8479e-09	37.432	30.442	1	2	0	537	582	5197995	23C(57.0215),31S(203.0794),45C(57.0215)	Mod1: N-Acetylhexosamine (PeakApex: 203.0786, Theoretical: 203.0794)	GFYIAGDPALAYGYAQDQEPDACTGVTQIAsGASAATTNVASAQCR	G(0.00)F(0.00)Y(0.00)I(0.00)A(0.00)G(0.00)D(0.00)P(0.00)A(0.00)L(0.00)A(0.00)Y(0.00)G(0.00)Y(0.00)A(0.00)Q(0.00)D(0.00)Q(0.00)E(0.00)P(0.00)D(0.00)A(0.00)C(0.00)T(0.00)G(0.00)V(0.00)T(0.00)Q(0.00)I(0.00)A(0.00)S(29.75)G(0.00)A(0.00)S(25.15)A(0.00)A(0.00)T(0.00)T(0.00)N(0.00)V(0.00)A(0.00)S(15.79)A(0.00)Q(0.00)C(0.00)R(0.00)	S31	1	G(0.00)F(0.00)Y(0.00)I(0.00)A(0.00)G(0.00)D(0.00)P(0.00)A(0.00)L(0.00)A(0.00)Y(0.00)G(0.00)Y(0.00)A(0.00)Q(0.00)D(0.00)Q(0.00)E(0.00)P(0.00)D(0.00)A(0.00)C(0.00)T(0.00)G(0.00)V(0.00)T(0.00)Q(0.00)I(0.00)A(0.00)S(2.41)G(0.00)A(0.00)S(2.41)A(0.00)A(0.00)T(0.00)T(0.00)N(0.00)V(0.00)A(0.00)S(2.41)A(0.00)Q(0.00)C(0.00)R(0.00)	G(0)F(0)Y(0)I(0)A(0)G(0)D(0)P(0)A(0)L(0)A(0)Y(0)G(0)Y(0)A(0)Q(0)D(0)Q(0)E(0)P(0)D(0)A(0)C(0)T(0)G(0)V(0)T(0)Q(0)I(0)A(0)S(0)G(0)A(0)S(0)A(0)A(0)T(0)T(0)N(0)V(0)A(0)S(0)A(0)Q(0)C(0)R(0)	29.7522	16	25.1498	14	37.433	19	2.4074	0	0	0	0	FALSE	IPI:EPA6-SP|NS:P00005|EPA6-SP	IPI:EPA6-SP|NS:P00005|EPA6-SP	IPI:EPA6-SP|NS:P00005|EPA6-SP
241220_NS-10053_CMH_sample60.16093.16093.3	C:\Users\nichollass\Desktop\2024_Dec_CMHSet2\HexNAc_upt070aa\241220_NS_10053_CMH_sample60\interact.pep.xml	MSVDPAIADTNCTGVTQIASGASAATTNVASAQCGQGVLHYSMVLEGGNDALK	MSVDPAIADTNCTGVTQIAS[290]GASAATTNVASAQCGQGVLHYSMVLEGGNDALK	KDGVRSSR.MSVDPAIADTNCTGVTQIASGASAATTNVASAQCGQGVLHYSMVLEGGNDALK.LAIDNAIS	R	L	53	3	4979.68	5511.57	5511.55	1838.2	1838.19	5511.55	1838.19	203.073	0	93.919	80.607	1	2	0	28	80	5259181	12C(57.0215),20S(203.0794),34C(57.0215)	Mod1: N-Acetylhexosamine (PeakApex: 203.0786, Theoretical: 203.0794)	MSVDPAIADTNCTGVTQIAsGASAATTNVASAQCGQGVLHYSMVLEGGNDALK	M(0.00)S(74.11)V(0.00)D(0.00)P(0.00)A(0.00)I(0.00)A(0.00)D(0.00)T(0.00)N(0.00)C(0.00)T(0.00)G(0.00)V(0.00)T(0.00)Q(0.00)I(0.00)A(0.00)S(80.61)G(0.00)A(0.00)S(77.36)A(0.00)A(0.00)T(0.00)T(0.00)N(0.00)V(0.00)A(0.00)S(55.77)A(0.00)Q(0.00)C(0.00)G(0.00)Q(0.00)G(0.00)V(0.00)L(0.00)H(0.00)Y(0.00)S(37.05)M(0.00)V(0.00)L(0.00)E(0.00)G(0.00)G(0.00)N(0.00)D(0.00)A(0.00)L(0.00)K(0.00)	S20	1	M(0.00)S(0.00)V(0.00)D(0.00)P(0.00)A(0.00)I(0.00)A(0.00)D(0.00)T(0.00)N(0.00)C(0.00)T(0.00)G(0.00)V(0.00)T(0.00)Q(0.00)I(0.00)A(0.00)S(0.00)G(0.00)A(0.00)S(0.00)A(0.00)A(0.00)T(0.00)T(0.00)N(0.00)V(0.00)A(0.00)S(0.00)A(0.00)Q(0.00)C(0.00)G(0.00)Q(0.00)G(0.00)V(0.00)L(0.00)H(0.00)Y(0.00)S(0.00)M(0.00)V(0.00)L(0.00)E(0.00)G(0.00)G(0.00)N(0.00)D(0.00)A(0.00)L(0.00)K(0.00)	M(0)S(0)V(0)D(0)P(0)A(0)I(0)A(0)D(0)T(0)N(0)C(0)T(0)G(0)V(0)T(0)Q(0)I(0)A(0)S(0)G(0)A(0)S(0)A(0)A(0)T(0)T(0)N(0)V(0)A(0)S(0)A(0)Q(0)C(0)G(0)Q(0)G(0)V(0)L(0)H(0)Y(0)S(0)M(0)V(0)L(0)E(0)G(0)G(0)N(0)D(0)A(0)L(0)K(0)	80.6077	36	77.3578	35	93.9195	40	0	0	0	0	0	FALSE	IPI:EPA6-SP|NS:P00005|EPA6-SP	IPI:EPA6-SP|NS:P00005|EPA6-SP	IPI:EPA6-SP|NS:P00005|EPA6-SP
241220_NS-10053_CMH_sample60.16473.16473.3	C:\Users\nichollass\Desktop\2024_Dec_CMHSet2\HexNAc_upt070aa\241220_NS_10053_CMH_sample60\interact.pep.xml	MSVDPAIADTNCTGVTQIASGASAATTNVASAQCGQGVLHYSMVLEGGNDALK	MSVDPAIADTNCTGVTQIAS[290]GASAATTNVASAQCGQGVLHYSMVLEGGNDALK	KDGVRSSR.MSVDPAIADTNCTGVTQIASGASAATTNVASAQCGQGVLHYSMVLEGGNDALK.LAIDNAIS	R	L	53	3	5117.01	5511.54	5511.54	1838.19	1838.19	5511.55	1838.19	203.065	4e-14	56.961	49.315	1	2	0	28	80	939366	12C(57.0215),20S(203.0794),34C(57.0215)	Mod1: N-Acetylhexosamine (PeakApex: 203.0786, Theoretical: 203.0794)	MSVDPAIADTNCTGVTQIAsGAsAATTNVASAQCGQGVLHYSMVLEGGNDALK	M(0.00)S(40.20)V(0.00)D(0.00)P(0.00)A(0.00)I(0.00)A(0.00)D(0.00)T(0.00)N(0.00)C(0.00)T(0.00)G(0.00)V(0.00)T(0.00)Q(0.00)I(0.00)A(0.00)S(49.32)G(0.00)A(0.00)S(49.32)A(0.00)A(0.00)T(0.00)T(0.00)N(0.00)V(0.00)A(0.00)S(43.70)A(0.00)Q(0.00)C(0.00)G(0.00)Q(0.00)G(0.00)V(0.00)L(0.00)H(0.00)Y(0.00)S(33.41)M(0.00)V(0.00)L(0.00)E(0.00)G(0.00)G(0.00)N(0.00)D(0.00)A(0.00)L(0.00)K(0.00)	S20;S23	2	M(0.00)S(0.00)V(0.00)D(0.00)P(0.00)A(0.00)I(0.00)A(0.00)D(0.00)T(0.00)N(0.00)C(0.00)T(0.00)G(0.00)V(0.00)T(0.00)Q(0.00)I(0.00)A(0.00)S(0.00)G(0.00)A(0.00)S(0.00)A(0.00)A(0.00)T(0.00)T(0.00)N(0.00)V(0.00)A(0.00)S(0.00)A(0.00)Q(0.00)C(0.00)G(0.00)Q(0.00)G(0.00)V(0.00)L(0.00)H(0.00)Y(0.00)S(0.00)M(0.00)V(0.00)L(0.00)E(0.00)G(0.00)G(0.00)N(0.00)D(0.00)A(0.00)L(0.00)K(0.00)	M(0)S(0)V(0)D(0)P(0)A(0)I(0)A(0)D(0)T(0)N(0)C(0)T(0)G(0)V(0)T(0)Q(0)I(0)A(0)S(0)G(0)A(0)S(0)A(0)A(0)T(0)T(0)N(0)V(0)A(0)S(0)A(0)Q(0)C(0)G(0)Q(0)G(0)V(0)L(0)H(0)Y(0)S(0)M(0)V(0)L(0)E(0)G(0)G(0)N(0)D(0)A(0)L(0)K(0)	49.3156	26	43.6962	24	56.9615	28	0	0	0	0	0	FALSE	IPI:EPA6-SP|NS:P00005|EPA6-SP	IPI:EPA6-SP|NS:P00005|EPA6-SP	IPI:EPA6-SP|NS:P00005|EPA6-SP
241220_NS-10053_CMH_sample60.16479.16479.3	C:\Users\nichollass\Desktop\2024_Dec_CMHSet2\HexNAc_upt070aa\241220_NS_10053_CMH_sample60\interact.pep.xml	MSVDPAIADTNCTGVTQIASGASAATTNVASAQCGQGVLHYSMVLEGGNDALK	MS[290]VDPAIADTNCTGVTQIASGASAATTNVASAQCGQGVLHYSMVLEGGNDALK	KDGVRSSR.MSVDPAIADTNCTGVTQIASGASAATTNVASAQCGQGVLHYSMVLEGGNDALK.LAIDNAIS	R	L	53	3	5119.36	5511.54	5511.54	1838.19	1838.19	5511.55	1838.19	203.064	0	95.968	81.057	1	2	0	28	80	939366	12C(57.0215),2S(203.0794),34C(57.0215)	Mod1: N-Acetylhexosamine (PeakApex: 203.0786, Theoretical: 203.0794)	MsVDPAIADTNCTGVTQIASGASAATTNVASAQCGQGVLHYSMVLEGGNDALK	M(0.00)S(81.06)V(0.00)D(0.00)P(0.00)A(0.00)I(0.00)A(0.00)D(0.00)T(0.00)N(0.00)C(0.00)T(0.00)G(0.00)V(0.00)T(0.00)Q(0.00)I(0.00)A(0.00)S(78.99)G(0.00)A(0.00)S(72.44)A(0.00)A(0.00)T(0.00)T(0.00)N(0.00)V(0.00)A(0.00)S(50.69)A(0.00)Q(0.00)C(0.00)G(0.00)Q(0.00)G(0.00)V(0.00)L(0.00)H(0.00)Y(0.00)S(31.92)M(0.00)V(0.00)L(0.00)E(0.00)G(0.00)G(0.00)N(0.00)D(0.00)A(0.00)L(0.00)K(0.00)	S2	1	M(0.00)S(0.00)V(0.00)D(0.00)P(0.00)A(0.00)I(0.00)A(0.00)D(0.00)T(0.00)N(0.00)C(0.00)T(0.00)G(0.00)V(0.00)T(0.00)Q(0.00)I(0.00)A(0.00)S(0.00)G(0.00)A(0.00)S(0.00)A(0.00)A(0.00)T(0.00)T(0.00)N(0.00)V(0.00)A(0.00)S(0.00)A(0.00)Q(0.00)C(0.00)G(0.00)Q(0.00)G(0.00)V(0.00)L(0.00)H(0.00)Y(0.00)S(0.00)M(0.00)V(0.00)L(0.00)E(0.00)G(0.00)G(0.00)N(0.00)D(0.00)A(0.00)L(0.00)K(0.00)	M(0)S(0)V(0)D(0)P(0)A(0)I(0)A(0)D(0)T(0)N(0)C(0)T(0)G(0)V(0)T(0)Q(0)I(0)A(0)S(0)G(0)A(0)S(0)A(0)A(0)T(0)T(0)N(0)V(0)A(0)S(0)A(0)Q(0)C(0)G(0)Q(0)G(0)V(0)L(0)H(0)Y(0)S(0)M(0)V(0)L(0)E(0)G(0)G(0)N(0)D(0)A(0)L(0)K(0)	81.0571	31	78.9884	35	95.9689	40	0	0	0	0	0	FALSE	IPI:EPA6-SP|NS:P00005|EPA6-SP	IPI:EPA6-SP|NS:P00005|EPA6-SP	IPI:EPA6-SP|NS:P00005|EPA6-SP
241220_NS-10053_CMH_sample60.11731.11731.3	C:\Users\nichollass\Desktop\2024_Dec_CMHSet2\HexNAc_upt070aa\241220_NS_10053_CMH_sample60\interact.pep.xml	MSVDPAIADTNCTGVTQIASGASAATTNVASAQCGQGVLHYSMVLEGGNDALK	MSVDPAIADTNCTGVTQIAS[290]GAS[290]AATTNVASAQCGQGVLHYSMVLEGGNDALK	KDGVRSSR.MSVDPAIADTNCTGVTQIASGASAATTNVASAQCGQGVLHYSMVLEGGNDALK.LAIDNAIS	R	L	53	3	3599.19	5714.61	5714.62	1905.88	1905.88	5714.63	1905.88	203.063	0	77.752	74.551	1	2	0	28	80	316336608	12C(57.0215),20S(203.0794),23S(203.0794),34C(57.0215)	Mod1: N-Acetylhexosamine (PeakApex: 203.0786, Theoretical: 203.0794)	MSVDPAIADTNCTGVTQIASGAsAATTNVASAQCGQGVLHYSMVLEGGNDALK	M(0.00)S(57.66)V(0.00)D(0.00)P(0.00)A(0.00)I(0.00)A(0.00)D(0.00)T(0.00)N(0.00)C(0.00)T(0.00)G(0.00)V(0.00)T(0.00)Q(0.00)I(0.00)A(0.00)S(0.00)G(0.00)A(0.00)S(72.10)A(0.00)A(0.00)T(0.00)T(0.00)N(0.00)V(0.00)A(0.00)S(53.75)A(0.00)Q(0.00)C(0.00)G(0.00)Q(0.00)G(0.00)V(0.00)L(0.00)H(0.00)Y(0.00)S(39.97)M(0.00)V(0.00)L(0.00)E(0.00)G(0.00)G(0.00)N(0.00)D(0.00)A(0.00)L(0.00)K(0.00)	S23	1	M(0.00)S(0.00)V(0.00)D(0.00)P(0.00)A(0.00)I(0.00)A(0.00)D(0.00)T(0.00)N(0.00)C(0.00)T(0.00)G(0.00)V(0.00)T(0.00)Q(0.00)I(0.00)A(0.00)S(0.00)G(0.00)A(0.00)S(0.00)A(0.00)A(0.00)T(0.00)T(0.00)N(0.00)V(0.00)A(0.00)S(0.00)A(0.00)Q(0.00)C(0.00)G(0.00)Q(0.00)G(0.00)V(0.00)L(0.00)H(0.00)Y(0.00)S(0.00)M(0.00)V(0.00)L(0.00)E(0.00)G(0.00)G(0.00)N(0.00)D(0.00)A(0.00)L(0.00)K(0.00)	M(0)S(0)V(0)D(0)P(0)A(0)I(0)A(0)D(0)T(0)N(0)C(0)T(0)G(0)V(0)T(0)Q(0)I(0)A(0)S(0)G(0)A(0)S(0)A(0)A(0)T(0)T(0)N(0)V(0)A(0)S(0)A(0)Q(0)C(0)G(0)Q(0)G(0)V(0)L(0)H(0)Y(0)S(0)M(0)V(0)L(0)E(0)G(0)G(0)N(0)D(0)A(0)L(0)K(0)	72.1005	33	57.6613	24	77.7523	35	0	0	0	0	0	FALSE	IPI:EPA6-SP|NS:P00005|EPA6-SP	IPI:EPA6-SP|NS:P00005|EPA6-SP	IPI:EPA6-SP|NS:P00005|EPA6-SP
241220_NS-10053_CMH_sample60.16664.16664.3	C:\Users\nichollass\Desktop\2024_Dec_CMHSet2\HexNAc_upt070aa\241220_NS_10053_CMH_sample60\interact.pep.xml	MSVDPAIADTNCTGVTQIASGASAATTNVASAQCGQGVLHYSMVLEGGNDALK	MSVDPAIADTNCTGVTQIAS[290]GASAATTNVASAQCGQGVLHYSMVLEGGNDALK	KDGVRSSR.MSVDPAIADTNCTGVTQIASGASAATTNVASAQCGQGVLHYSMVLEGGNDALK.LAIDNAIS	R	L	53	3	5185.61	5511.54	5511.53	1838.19	1838.19	5511.55	1838.19	203.06	0	59.641	56.607	1	2	0	28	80	2.25548e+06	12C(57.0215),20S(203.0794),34C(57.0215)		MSVDPAIADTNCTGVTQIAsGASAATTNVASAQCGQGVLHYSMVLEGGNDALK	M(0.00)S(44.78)V(0.00)D(0.00)P(0.00)A(0.00)I(0.00)A(0.00)D(0.00)T(0.00)N(0.00)C(0.00)T(0.00)G(0.00)V(0.00)T(0.00)Q(0.00)I(0.00)A(0.00)S(56.61)G(0.00)A(0.00)S(53.63)A(0.00)A(0.00)T(0.00)T(0.00)N(0.00)V(0.00)A(0.00)S(39.45)A(0.00)Q(0.00)C(0.00)G(0.00)Q(0.00)G(0.00)V(0.00)L(0.00)H(0.00)Y(0.00)S(29.42)M(0.00)V(0.00)L(0.00)E(0.00)G(0.00)G(0.00)N(0.00)D(0.00)A(0.00)L(0.00)K(0.00)	S20	1	M(0.00)S(0.00)V(0.00)D(0.00)P(0.00)A(0.00)I(0.00)A(0.00)D(0.00)T(0.00)N(0.00)C(0.00)T(0.00)G(0.00)V(0.00)T(0.00)Q(0.00)I(0.00)A(0.00)S(0.00)G(0.00)A(0.00)S(0.00)A(0.00)A(0.00)T(0.00)T(0.00)N(0.00)V(0.00)A(0.00)S(0.00)A(0.00)Q(0.00)C(0.00)G(0.00)Q(0.00)G(0.00)V(0.00)L(0.00)H(0.00)Y(0.00)S(0.00)M(0.00)V(0.00)L(0.00)E(0.00)G(0.00)G(0.00)N(0.00)D(0.00)A(0.00)L(0.00)K(0.00)	M(0)S(0)V(0)D(0)P(0)A(0)I(0)A(0)D(0)T(0)N(0)C(0)T(0)G(0)V(0)T(0)Q(0)I(0)A(0)S(0)G(0)A(0)S(0)A(0)A(0)T(0)T(0)N(0)V(0)A(0)S(0)A(0)Q(0)C(0)G(0)Q(0)G(0)V(0)L(0)H(0)Y(0)S(0)M(0)V(0)L(0)E(0)G(0)G(0)N(0)D(0)A(0)L(0)K(0)	56.6074	28	53.6315	27	59.6411	29	0	0	0	0	0	FALSE	IPI:EPA6-SP|NS:P00005|EPA6-SP	IPI:EPA6-SP|NS:P00005|EPA6-SP	IPI:EPA6-SP|NS:P00005|EPA6-SP
241220_NS-10053_CMH_sample60.13476.13476.5	C:\Users\nichollass\Desktop\2024_Dec_CMHSet2\HexNAc_upt070aa\241220_NS_10053_CMH_sample60\interact.pep.xml	TGLTLAAPEAAGEVERLIGHPLPLRLDAITGPEEECTGVTQIASGASAATTNVASAQCGGR	TGLTLAAPEAAGEVERLIGHPLPLRLDAITGPEEECTGVTQIASGASAATTNVASAQCGGR	SSIPGFYR.TGLTLAAPEAAGEVERLIGHPLPLRLDAITGPEEECTGVTQIASGASAATTNVASAQCGGR.LTIIGWPI	R	L	61	5	4093.2	6114.04	6114.08	1223.82	1223.82	6112.06	1223.42	2.0234	0	80.56	0	1	2	2	606	666	163699584	36C(57.0215),58C(57.0215)	Mod1: Second isotopic peak (PeakApex: 2.0054)																	0	FALSE	IPI:EPA6-SP|NS:P00005|EPA6-SP	IPI:EPA6-SP|NS:P00005|EPA6-SP	IPI:EPA6-SP|NS:P00005|EPA6-SP
241220_NS-10053_CMH_sample60.13477.13477.5	C:\Users\nichollass\Desktop\2024_Dec_CMHSet2\HexNAc_upt070aa\241220_NS_10053_CMH_sample60\interact.pep.xml	TGLTLAAPEAAGEVERLIGHPLPLRLDAITGPEEECTGVTQIASGASAATTNVASAQCGGR	TGLTLAAPEAAGEVERLIGHPLPLRLDAITGPEEECTGVTQIASGASAATTNVASAQCGGR	SSIPGFYR.TGLTLAAPEAAGEVERLIGHPLPLRLDAITGPEEECTGVTQIASGASAATTNVASAQCGGR.LTIIGWPI	R	L	61	5	4093.35	6114.04	6114.08	1223.82	1223.82	6112.06	1223.42	2.0234	5.801e-10	38.446	0	1	2	2	606	666	163699584	36C(57.0215),58C(57.0215)	Mod1: Second isotopic peak (PeakApex: 2.0054)																	0	FALSE	IPI:EPA6-SP|NS:P00005|EPA6-SP	IPI:EPA6-SP|NS:P00005|EPA6-SP	IPI:EPA6-SP|NS:P00005|EPA6-SP
241220_NS-10053_CMH_sample60.13478.13478.5	C:\Users\nichollass\Desktop\2024_Dec_CMHSet2\HexNAc_upt070aa\241220_NS_10053_CMH_sample60\interact.pep.xml	TGLTLAAPEAAGEVERLIGHPLPLRLDAITGPEEECTGVTQIASGASAATTNVASAQCGGR	TGLTLAAPEAAGEVERLIGHPLPLRLDAITGPEEECTGVTQIASGASAATTNVASAQCGGR	SSIPGFYR.TGLTLAAPEAAGEVERLIGHPLPLRLDAITGPEEECTGVTQIASGASAATTNVASAQCGGR.LTIIGWPI	R	L	61	5	4093.66	6114.04	6114.08	1223.82	1223.82	6112.06	1223.42	2.0234	0	86.246	0	1	2	2	606	666	163699584	36C(57.0215),58C(57.0215)	Mod1: Second isotopic peak (PeakApex: 2.0054)																	0	FALSE	IPI:EPA6-SP|NS:P00005|EPA6-SP	IPI:EPA6-SP|NS:P00005|EPA6-SP	IPI:EPA6-SP|NS:P00005|EPA6-SP
241220_NS-10053_CMH_sample60.13482.13482.5	C:\Users\nichollass\Desktop\2024_Dec_CMHSet2\HexNAc_upt070aa\241220_NS_10053_CMH_sample60\interact.pep.xml	TGLTLAAPEAAGEVERLIGHPLPLRLDAITGPEEECTGVTQIASGASAATTNVASAQCGGR	TGLTLAAPEAAGEVERLIGHPLPLRLDAITGPEEECTGVTQIASGASAATTNVASAQCGGR	SSIPGFYR.TGLTLAAPEAAGEVERLIGHPLPLRLDAITGPEEECTGVTQIASGASAATTNVASAQCGGR.LTIIGWPI	R	L	61	5	4094.33	6114.04	6114.08	1223.82	1223.82	6112.06	1223.42	2.0234	3.5e-13	51.32	0	1	2	2	606	666	163699584	36C(57.0215),58C(57.0215)	Mod1: Second isotopic peak (PeakApex: 2.0054)																	0	FALSE	IPI:EPA6-SP|NS:P00005|EPA6-SP	IPI:EPA6-SP|NS:P00005|EPA6-SP	IPI:EPA6-SP|NS:P00005|EPA6-SP
241220_NS-10053_CMH_sample60.13483.13483.5	C:\Users\nichollass\Desktop\2024_Dec_CMHSet2\HexNAc_upt070aa\241220_NS_10053_CMH_sample60\interact.pep.xml	TGLTLAAPEAAGEVERLIGHPLPLRLDAITGPEEECTGVTQIASGASAATTNVASAQCGGR	TGLTLAAPEAAGEVERLIGHPLPLRLDAITGPEEECTGVTQIASGASAATTNVASAQCGGR	SSIPGFYR.TGLTLAAPEAAGEVERLIGHPLPLRLDAITGPEEECTGVTQIASGASAATTNVASAQCGGR.LTIIGWPI	R	L	61	5	4094.47	6114.04	6114.08	1223.82	1223.82	6112.06	1223.42	2.0234	1.11173e-05	21.316	0	1	2	2	606	666	163699584	36C(57.0215),58C(57.0215)	Mod1: Second isotopic peak (PeakApex: 2.0054)																	0	FALSE	IPI:EPA6-SP|NS:P00005|EPA6-SP	IPI:EPA6-SP|NS:P00005|EPA6-SP	IPI:EPA6-SP|NS:P00005|EPA6-SP
241220_NS-10053_CMH_sample60.13484.13484.5	C:\Users\nichollass\Desktop\2024_Dec_CMHSet2\HexNAc_upt070aa\241220_NS_10053_CMH_sample60\interact.pep.xml	TGLTLAAPEAAGEVERLIGHPLPLRLDAITGPEEECTGVTQIASGASAATTNVASAQCGGR	TGLTLAAPEAAGEVERLIGHPLPLRLDAITGPEEECTGVTQIASGASAATTNVASAQCGGR	SSIPGFYR.TGLTLAAPEAAGEVERLIGHPLPLRLDAITGPEEECTGVTQIASGASAATTNVASAQCGGR.LTIIGWPI	R	L	61	5	4094.78	6114.04	6114.08	1223.82	1223.82	6112.06	1223.42	2.0234	4.17109e-09	35.019	0	1	2	2	606	666	163699584	36C(57.0215),58C(57.0215)	Mod1: Second isotopic peak (PeakApex: 2.0054)																	0	FALSE	IPI:EPA6-SP|NS:P00005|EPA6-SP	IPI:EPA6-SP|NS:P00005|EPA6-SP	IPI:EPA6-SP|NS:P00005|EPA6-SP
241220_NS-10053_CMH_sample60.14926.14926.3	C:\Users\nichollass\Desktop\2024_Dec_CMHSet2\HexNAc_upt070aa\241220_NS_10053_CMH_sample60\interact.pep.xml	GFYIAGDPALAYGYAQDQEPDACTGVTQIASGASAATTNVASAQCR	GFYIAGDPALAYGYAQDQEPDACTGVTQIASGASAATTNVASAQCR	QDIDAIWR.GFYIAGDPALAYGYAQDQEPDACTGVTQIASGASAATTNVASAQCR.GRIRNGAI	R	G	46	3	4573.17	4696.13	4696.14	1566.38	1566.39	4694.13	1565.72	2.0136	0	67.125	0	1	2	0	537	582	0	23C(57.0215),45C(57.0215)	Mod1: Second isotopic peak (PeakApex: 2.0054, Theoretical: 2.0047)																	0	FALSE	IPI:EPA6-SP|NS:P00005|EPA6-SP	IPI:EPA6-SP|NS:P00005|EPA6-SP	IPI:EPA6-SP|NS:P00005|EPA6-SP
241220_NS-10053_CMH_sample60.14927.14927.3	C:\Users\nichollass\Desktop\2024_Dec_CMHSet2\HexNAc_upt070aa\241220_NS_10053_CMH_sample60\interact.pep.xml	GFYIAGDPALAYGYAQDQEPDACTGVTQIASGASAATTNVASAQCR	GFYIAGDPALAYGYAQDQEPDACTGVTQIASGASAATTNVASAQCR	QDIDAIWR.GFYIAGDPALAYGYAQDQEPDACTGVTQIASGASAATTNVASAQCR.GRIRNGAI	R	G	46	3	4573.5	4696.13	4696.14	1566.38	1566.39	4694.13	1565.72	2.0136	2.05707e-05	20.247	0	1	2	0	537	582	0	23C(57.0215),45C(57.0215)	Mod1: Second isotopic peak (PeakApex: 2.0054, Theoretical: 2.0047)																	0	FALSE	IPI:EPA6-SP|NS:P00005|EPA6-SP	IPI:EPA6-SP|NS:P00005|EPA6-SP	IPI:EPA6-SP|NS:P00005|EPA6-SP
241220_NS-10053_CMH_sample60.14247.14247.3	C:\Users\nichollass\Desktop\2024_Dec_CMHSet2\HexNAc_upt070aa\241220_NS_10053_CMH_sample60\interact.pep.xml	MSVDPAIADTNCTGVTQIASGASAATTNVASAQCGQGVLHYSMVLEGGNDALK	M[147]SVDPAIADTNCTGVTQIAS[290]GASAATTNVASAQCGQGVLHYSMVLEGGNDALK	KDGVRSSR.MSVDPAIADTNCTGVTQIASGASAATTNVASAQCGQGVLHYSMVLEGGNDALK.LAIDNAIS	R	L	53	3	4338.67	5529.54	5529.56	1844.19	1844.19	5527.55	1843.52	2.0097	1.073e-11	50.377	47.408	1	2	0	28	80	921812	12C(57.0215),1M(15.9949),20S(203.0794),34C(57.0215)	Mod1: Second isotopic peak (PeakApex: 2.0054, Theoretical: 2.0047)																	0	FALSE	IPI:EPA6-SP|NS:P00005|EPA6-SP	IPI:EPA6-SP|NS:P00005|EPA6-SP	IPI:EPA6-SP|NS:P00005|EPA6-SP
241220_NS-10053_CMH_sample60.13727.13727.3	C:\Users\nichollass\Desktop\2024_Dec_CMHSet2\HexNAc_upt070aa\241220_NS_10053_CMH_sample60\interact.pep.xml	MSVDPAIADTNCTGVTQIASGASAATTNVASAQCGQGVLHYSMVLEGGNDALK	MSVDPAIADTNCTGVTQIASGASAATTNVASAQCGQGVLHYSMVLEGGNDALK	KDGVRSSR.MSVDPAIADTNCTGVTQIASGASAATTNVASAQCGQGVLHYSMVLEGGNDALK.LAIDNAIS	R	L	53	3	4167.34	5310.46	5310.48	1771.16	1771.17	5308.47	1770.5	2.0092	1.709e-10	41.569	0	1	2	0	28	80	0	12C(57.0215),34C(57.0215)	Mod1: Second isotopic peak (PeakApex: 2.0054, Theoretical: 2.0047)																	0	FALSE	IPI:EPA6-SP|NS:P00005|EPA6-SP	IPI:EPA6-SP|NS:P00005|EPA6-SP	IPI:EPA6-SP|NS:P00005|EPA6-SP
241220_NS-10053_CMH_sample60.16488.16488.4	C:\Users\nichollass\Desktop\2024_Dec_CMHSet2\HexNAc_upt070aa\241220_NS_10053_CMH_sample60\interact.pep.xml	LAIDNALSITSDGLTIRLEGGVEPNCTGVTQIASGASAATTNVASAQCKPVR	LAIDNALS[290]ITSDGLTIRLEGGVEPNCTGVTQIASGASAATTNVASAQCKPVR	EGGNDAIK.LAIDNALSITSDGLTIRLEGGVEPNCTGVTQIASGASAATTNVASAQCKPVR.YSYTRQAR	K	Y	52	4	5122.52	5459.78	5459.74	1365.95	1365.94	5457.74	1365.44	2.0073	1.57036e-06	25.716	25.716	1	2	2	81	132	1.88575e+06	26C(57.0215),48C(57.0215),8S(203.0794)	Mod1: Second isotopic peak (PeakApex: 2.0054, Theoretical: 2.0047)																	0	FALSE	IPI:EPA6-SP|NS:P00005|EPA6-SP	IPI:EPA6-SP|NS:P00005|EPA6-SP	IPI:EPA6-SP|NS:P00005|EPA6-SP
241220_NS-10053_CMH_sample60.15814.15814.4	C:\Users\nichollass\Desktop\2024_Dec_CMHSet2\HexNAc_upt070aa\241220_NS_10053_CMH_sample60\interact.pep.xml	LAIDNALSITSDGLTIRLEGGVEPNCTGVTQIASGASAATTNVASAQCKPVR	LAIDNALSITSDGLTIRLEGGVEPNCTGVTQIAS[290]GASAATTNVASAQCKPVR	EGGNDAIK.LAIDNALSITSDGLTIRLEGGVEPNCTGVTQIASGASAATTNVASAQCKPVR.YSYTRQAR	K	Y	52	4	4878.92	5459.73	5459.74	1365.94	1365.94	5457.74	1365.44	2.0058	1.41906e-05	20.892	20.892	1	2	2	81	132	0	26C(57.0215),34S(203.0794),48C(57.0215)	Mod1: Second isotopic peak (PeakApex: 2.0054, Theoretical: 2.0047)																	0	FALSE	IPI:EPA6-SP|NS:P00005|EPA6-SP	IPI:EPA6-SP|NS:P00005|EPA6-SP	IPI:EPA6-SP|NS:P00005|EPA6-SP
241220_NS-10053_CMH_sample60.12960.12960.4	C:\Users\nichollass\Desktop\2024_Dec_CMHSet2\HexNAc_upt070aa\241220_NS_10053_CMH_sample60\interact.pep.xml	LIGHPLPLRLDAITGPEEECTGVTQIASGASAATTNVASAQCGGR	LIGHPLPLRLDAITGPEEECTGVTQIAS[290]GASAATTNVASAQCGGR	EAAGEVER.LIGHPLPLRLDAITGPEEECTGVTQIASGASAATTNVASAQCGGR.LTIIGWPI	R	L	45	4	3938.39	4751.32	4751.34	1188.84	1188.84	4749.33	1188.34	2.0053	1.78855e-05	20.49	18.066	1	2	1	622	666	3.38343e+06	20C(57.0215),28S(203.0794),42C(57.0215)	Mod1: Second isotopic peak (PeakApex: 2.0054, Theoretical: 2.0047)																	0	FALSE	IPI:EPA6-SP|NS:P00005|EPA6-SP	IPI:EPA6-SP|NS:P00005|EPA6-SP	IPI:EPA6-SP|NS:P00005|EPA6-SP
241220_NS-10053_CMH_sample60.14425.14425.4	C:\Users\nichollass\Desktop\2024_Dec_CMHSet2\HexNAc_upt070aa\241220_NS_10053_CMH_sample60\interact.pep.xml	LAIDNALSITSDGLTIRLEGGVEPNCTGVTQIASGASAATTNVASAQCKPVR	LAIDNALSITSDGLTIRLEGGVEPNCTGVTQIAS[290]GASAATTNVASAQCKPVR	EGGNDAIK.LAIDNALSITSDGLTIRLEGGVEPNCTGVTQIASGASAATTNVASAQCKPVR.YSYTRQAR	K	Y	52	4	4393.65	5459.72	5459.74	1365.94	1365.94	5457.74	1365.44	2.0053	1.61529e-05	20.667	20.667	1	2	2	81	132	915166	26C(57.0215),34S(203.0794),48C(57.0215)	Mod1: Second isotopic peak (PeakApex: 2.0054, Theoretical: 2.0047)																	0	FALSE	IPI:EPA6-SP|NS:P00005|EPA6-SP	IPI:EPA6-SP|NS:P00005|EPA6-SP	IPI:EPA6-SP|NS:P00005|EPA6-SP
241220_NS-10053_CMH_sample60.15389.15389.4	C:\Users\nichollass\Desktop\2024_Dec_CMHSet2\HexNAc_upt070aa\241220_NS_10053_CMH_sample60\interact.pep.xml	LAIDNALSITSDGLTIRLEGGVEPNCTGVTQIASGASAATTNVASAQCKPVR	LAIDNALS[290]ITSDGLTIRLEGGVEPNCTGVTQIASGASAATTNVASAQCKPVR	EGGNDAIK.LAIDNALSITSDGLTIRLEGGVEPNCTGVTQIASGASAATTNVASAQCKPVR.YSYTRQAR	K	Y	52	4	4724.29	5459.72	5459.74	1365.94	1365.94	5457.74	1365.44	2.0053	3.99945e-08	31.092	31.092	1	2	2	81	132	796528	26C(57.0215),48C(57.0215),8S(203.0794)	Mod1: Second isotopic peak (PeakApex: 2.0054, Theoretical: 2.0047)																	0	FALSE	IPI:EPA6-SP|NS:P00005|EPA6-SP	IPI:EPA6-SP|NS:P00005|EPA6-SP	IPI:EPA6-SP|NS:P00005|EPA6-SP
241220_NS-10053_CMH_sample60.15391.15391.4	C:\Users\nichollass\Desktop\2024_Dec_CMHSet2\HexNAc_upt070aa\241220_NS_10053_CMH_sample60\interact.pep.xml	LAIDNALSITSDGLTIRLEGGVEPNCTGVTQIASGASAATTNVASAQCKPVR	LAIDNALS[290]ITSDGLTIRLEGGVEPNCTGVTQIASGASAATTNVASAQCKPVR	EGGNDAIK.LAIDNALSITSDGLTIRLEGGVEPNCTGVTQIASGASAATTNVASAQCKPVR.YSYTRQAR	K	Y	52	4	4725.11	5459.72	5459.74	1365.94	1365.94	5457.74	1365.44	2.0053	9.54993e-08	29.58	28.733	1	2	2	81	132	796528	26C(57.0215),48C(57.0215),8S(203.0794)	Mod1: Second isotopic peak (PeakApex: 2.0054, Theoretical: 2.0047)																	0	FALSE	IPI:EPA6-SP|NS:P00005|EPA6-SP	IPI:EPA6-SP|NS:P00005|EPA6-SP	IPI:EPA6-SP|NS:P00005|EPA6-SP
241220_NS-10053_CMH_sample60.16906.16906.4	C:\Users\nichollass\Desktop\2024_Dec_CMHSet2\HexNAc_upt070aa\241220_NS_10053_CMH_sample60\interact.pep.xml	LAIDNALSITSDGLTIRLEGGVEPNCTGVTQIASGASAATTNVASAQCKPVR	LAIDNALSITSDGLTIRLEGGVEPNCTGVTQIASGASAATTNVASAQCKPVR	EGGNDAIK.LAIDNALSITSDGLTIRLEGGVEPNCTGVTQIASGASAATTNVASAQCKPVR.YSYTRQAR	K	Y	52	4	5272.08	5256.65	5256.66	1315.17	1315.17	5254.66	1314.67	2.0053	0	62.411	0	1	2	2	81	132	99574.8	26C(57.0215),48C(57.0215)	Mod1: Second isotopic peak (PeakApex: 2.0054, Theoretical: 2.0047)																	0	FALSE	IPI:EPA6-SP|NS:P00005|EPA6-SP	IPI:EPA6-SP|NS:P00005|EPA6-SP	IPI:EPA6-SP|NS:P00005|EPA6-SP
241220_NS-10053_CMH_sample60.16908.16908.4	C:\Users\nichollass\Desktop\2024_Dec_CMHSet2\HexNAc_upt070aa\241220_NS_10053_CMH_sample60\interact.pep.xml	LAIDNALSITSDGLTIRLEGGVEPNCTGVTQIASGASAATTNVASAQCKPVR	LAIDNALSITSDGLTIRLEGGVEPNCTGVTQIASGASAATTNVASAQCKPVR	EGGNDAIK.LAIDNALSITSDGLTIRLEGGVEPNCTGVTQIASGASAATTNVASAQCKPVR.YSYTRQAR	K	Y	52	4	5272.89	5256.65	5256.66	1315.17	1315.17	5254.66	1314.67	2.0053	0	64.112	0	1	2	2	81	132	99574.8	26C(57.0215),48C(57.0215)	Mod1: Second isotopic peak (PeakApex: 2.0054, Theoretical: 2.0047)																	0	FALSE	IPI:EPA6-SP|NS:P00005|EPA6-SP	IPI:EPA6-SP|NS:P00005|EPA6-SP	IPI:EPA6-SP|NS:P00005|EPA6-SP
241220_NS-10053_CMH_sample60.17473.17473.4	C:\Users\nichollass\Desktop\2024_Dec_CMHSet2\HexNAc_upt070aa\241220_NS_10053_CMH_sample60\interact.pep.xml	LIGHPLPLRLDAITGPEEECTGVTQIASGASAATTNVASAQCGGR	LIGHPLPLRLDAITGPEEECTGVTQIASGASAATTNVASAQCGGR	EAAGEVER.LIGHPLPLRLDAITGPEEECTGVTQIASGASAATTNVASAQCGGR.LTIIGWPI	R	L	45	4	5481.35	4548.25	4548.26	1138.07	1138.07	4546.25	1137.57	2.0053	0	64.084	0	1	2	1	622	666	325028	20C(57.0215),42C(57.0215)	Mod1: Second isotopic peak (PeakApex: 2.0054, Theoretical: 2.0047)																	0	FALSE	IPI:EPA6-SP|NS:P00005|EPA6-SP	IPI:EPA6-SP|NS:P00005|EPA6-SP	IPI:EPA6-SP|NS:P00005|EPA6-SP
241220_NS-10053_CMH_sample60.17475.17475.4	C:\Users\nichollass\Desktop\2024_Dec_CMHSet2\HexNAc_upt070aa\241220_NS_10053_CMH_sample60\interact.pep.xml	LIGHPLPLRLDAITGPEEECTGVTQIASGASAATTNVASAQCGGR	LIGHPLPLRLDAITGPEEECTGVTQIASGASAATTNVASAQCGGR	EAAGEVER.LIGHPLPLRLDAITGPEEECTGVTQIASGASAATTNVASAQCGGR.LTIIGWPI	R	L	45	4	5482.15	4548.25	4548.26	1138.07	1138.07	4546.25	1137.57	2.0053	1.6e-11	48.683	0	1	2	1	622	666	325028	20C(57.0215),42C(57.0215)	Mod1: Second isotopic peak (PeakApex: 2.0054, Theoretical: 2.0047)																	0	FALSE	IPI:EPA6-SP|NS:P00005|EPA6-SP	IPI:EPA6-SP|NS:P00005|EPA6-SP	IPI:EPA6-SP|NS:P00005|EPA6-SP
241220_NS-10053_CMH_sample60.15067.15067.4	C:\Users\nichollass\Desktop\2024_Dec_CMHSet2\HexNAc_upt070aa\241220_NS_10053_CMH_sample60\interact.pep.xml	LAIDNALSITSDGLTIRLEGGVEPNCTGVTQIASGASAATTNVASAQCKPVR	LAIDNALSITSDGLTIRLEGGVEPNCTGVTQIAS[290]GASAATTNVASAQCKPVR	EGGNDAIK.LAIDNALSITSDGLTIRLEGGVEPNCTGVTQIASGASAATTNVASAQCKPVR.YSYTRQAR	K	Y	52	4	4614.42	5459.71	5459.74	1365.94	1365.94	5457.74	1365.44	2.0039	4.27809e-07	26.975	26.975	1	2	2	81	132	2094180	26C(57.0215),34S(203.0794),48C(57.0215)	Mod1: Second isotopic peak (PeakApex: 2.0054, Theoretical: 2.0047)																	0	FALSE	IPI:EPA6-SP|NS:P00005|EPA6-SP	IPI:EPA6-SP|NS:P00005|EPA6-SP	IPI:EPA6-SP|NS:P00005|EPA6-SP
241220_NS-10053_CMH_sample60.15092.15092.4	C:\Users\nichollass\Desktop\2024_Dec_CMHSet2\HexNAc_upt070aa\241220_NS_10053_CMH_sample60\interact.pep.xml	VFIHELNAGNQLSHMSPIYTIEMGDELLAK	VFIHELNAGNQLSHM[147]SPIYTIEMGDELLAK	HEKPSNIK.VFIHELNAGNQLSHMSPIYTIEMGDELLAK.LARDATFF	K	L	30	4	4622.69	3387.67	3387.67	847.924	847.925	3385.67	847.424	2.0036	0	79.472	69.76	1	2	0	161	190	122510336	15M(15.9949)	Mod1: Second isotopic peak (PeakApex: 2.0054, Theoretical: 2.0047)																	0	FALSE	IPI:EPA6-SP|NS:P00005|EPA6-SP	IPI:EPA6-SP|NS:P00005|EPA6-SP	IPI:EPA6-SP|NS:P00005|EPA6-SP
241220_NS-10053_CMH_sample60.15093.15093.4	C:\Users\nichollass\Desktop\2024_Dec_CMHSet2\HexNAc_upt070aa\241220_NS_10053_CMH_sample60\interact.pep.xml	VFIHELNAGNQLSHMSPIYTIEMGDELLAK	VFIHELNAGNQLSHM[147]SPIYTIEMGDELLAK	HEKPSNIK.VFIHELNAGNQLSHMSPIYTIEMGDELLAK.LARDATFF	K	L	30	4	4623.02	3387.67	3387.67	847.924	847.925	3385.67	847.424	2.0036	8.65964e-07	32.75	23.714	1	2	0	161	190	122510336	15M(15.9949)	Mod1: Second isotopic peak (PeakApex: 2.0054, Theoretical: 2.0047)																	0	FALSE	IPI:EPA6-SP|NS:P00005|EPA6-SP	IPI:EPA6-SP|NS:P00005|EPA6-SP	IPI:EPA6-SP|NS:P00005|EPA6-SP
241220_NS-10053_CMH_sample60.12512.12512.4	C:\Users\nichollass\Desktop\2024_Dec_CMHSet2\HexNAc_upt070aa\241220_NS_10053_CMH_sample60\interact.pep.xml	LAIDNALSITSDGLTIRLEGGVEPNCTGVTQIASGASAATTNVASAQCKPVR	LAIDNALSITSDGLTIRLEGGVEPNCTGVTQIAS[290]GASAATTNVASAQCKPVR	EGGNDAIK.LAIDNALSITSDGLTIRLEGGVEPNCTGVTQIASGASAATTNVASAQCKPVR.YSYTRQAR	K	Y	52	4	3808.27	5459.73	5459.74	1365.94	1365.94	5457.74	1365.44	2.0034	0	61.925	61.925	1	2	2	81	132	23083418	26C(57.0215),34S(203.0794),48C(57.0215)	Mod1: Second isotopic peak (PeakApex: 2.0054, Theoretical: 2.0047)																	0	FALSE	IPI:EPA6-SP|NS:P00005|EPA6-SP	IPI:EPA6-SP|NS:P00005|EPA6-SP	IPI:EPA6-SP|NS:P00005|EPA6-SP
241220_NS-10053_CMH_sample60.15412.15412.4	C:\Users\nichollass\Desktop\2024_Dec_CMHSet2\HexNAc_upt070aa\241220_NS_10053_CMH_sample60\interact.pep.xml	MSVDPAIADTNCTGVTQIASGASAATTNVASAQCGQGVLHYSMVLEGGNDALK	MS[290]VDPAIADTNCTGVTQIASGASAATTNVASAQCGQGVLHYSMVLEGGNDALK	KDGVRSSR.MSVDPAIADTNCTGVTQIASGASAATTNVASAQCGQGVLHYSMVLEGGNDALK.LAIDNAIS	R	L	53	4	4732.84	5513.52	5513.56	1379.39	1379.4	5511.55	1378.9	2.0034	0.0419759	8.008	8.008	0.4895	2	0	28	80	2.21861e+06	12C(57.0215),2S(203.0794),34C(57.0215)	Mod1: Second isotopic peak (PeakApex: 2.0054, Theoretical: 2.0047)																	0	FALSE	IPI:EPA6-SP|NS:P00005|EPA6-SP	IPI:EPA6-SP|NS:P00005|EPA6-SP	IPI:EPA6-SP|NS:P00005|EPA6-SP
241220_NS-10053_CMH_sample60.12305.12305.3	C:\Users\nichollass\Desktop\2024_Dec_CMHSet2\HexNAc_upt070aa\241220_NS_10053_CMH_sample60\interact.pep.xml	GFYIAGDPALAYGYAQDQEPDACTGVTQIASGASAATTNVASAQCR	GFYIAGDPALAYGYAQDQEPDACTGVTQIAS[290]GASAATTNVASAQCR	QDIDAIWR.GFYIAGDPALAYGYAQDQEPDACTGVTQIASGASAATTNVASAQCR.GRIRNGAI	R	G	46	3	3762.33	4899.19	4899.21	1634.07	1634.08	4897.21	1633.41	2.0019	1.25026e-07	29.112	29.112	1	2	0	537	582	0	23C(57.0215),31S(203.0794),45C(57.0215)	Mod1: Second isotopic peak (PeakApex: 2.0054, Theoretical: 2.0047)																	0	FALSE	IPI:EPA6-SP|NS:P00005|EPA6-SP	IPI:EPA6-SP|NS:P00005|EPA6-SP	IPI:EPA6-SP|NS:P00005|EPA6-SP
241220_NS-10053_CMH_sample60.12306.12306.3	C:\Users\nichollass\Desktop\2024_Dec_CMHSet2\HexNAc_upt070aa\241220_NS_10053_CMH_sample60\interact.pep.xml	GFYIAGDPALAYGYAQDQEPDACTGVTQIASGASAATTNVASAQCR	GFYIAGDPALAYGYAQDQEPDACTGVTQIAS[290]GASAATTNVASAQCR	QDIDAIWR.GFYIAGDPALAYGYAQDQEPDACTGVTQIASGASAATTNVASAQCR.GRIRNGAI	R	G	46	3	3762.72	4899.19	4899.21	1634.07	1634.08	4897.21	1633.41	2.0019	0	86.081	79.534	1	2	0	537	582	0	23C(57.0215),31S(203.0794),45C(57.0215)	Mod1: Second isotopic peak (PeakApex: 2.0054, Theoretical: 2.0047)																	0	FALSE	IPI:EPA6-SP|NS:P00005|EPA6-SP	IPI:EPA6-SP|NS:P00005|EPA6-SP	IPI:EPA6-SP|NS:P00005|EPA6-SP
241220_NS-10053_CMH_sample60.07524.07524.3	C:\Users\nichollass\Desktop\2024_Dec_CMHSet2\HexNAc_upt070aa\241220_NS_10053_CMH_sample60\interact.pep.xml	LEGGVEPNCTGVTQIASGASAATTNVASAQCKPVR	LEGGVEPNCTGVTQIASGAS[290]AATTNVASAQCKPVR	TSDGITIR.LEGGVEPNCTGVTQIASGASAATTNVASAQCKPVR.YSYTRQAR	R	Y	35	3	2602.23	3705.76	3705.78	1236.26	1236.27	3703.78	1235.6	2.0012	1e-14	59.339	54.409	1	2	1	98	132	84663432	20S(203.0794),31C(57.0215),9C(57.0215)	Mod1: Second isotopic peak (PeakApex: 2.0054, Theoretical: 2.0047)																	0	FALSE	IPI:EPA6-SP|NS:P00005|EPA6-SP	IPI:EPA6-SP|NS:P00005|EPA6-SP	IPI:EPA6-SP|NS:P00005|EPA6-SP
241220_NS-10053_CMH_sample60.12345.12345.3	C:\Users\nichollass\Desktop\2024_Dec_CMHSet2\HexNAc_upt070aa\241220_NS_10053_CMH_sample60\interact.pep.xml	MSVDPAIADTNCTGVTQIASGASAATTNVASAQCGQGVLHYSMVLEGGNDALK	MSVDPAIADTNCTGVTQIASGASAATTNVASAQCGQGVLHYSMVLEGGNDALK	KDGVRSSR.MSVDPAIADTNCTGVTQIASGASAATTNVASAQCGQGVLHYSMVLEGGNDALK.LAIDNAIS	R	L	53	3	3770.46	5310.46	5310.47	1771.16	1771.17	5308.47	1770.5	2	0	65.15	3.178	1	2	0	28	80	2303190780	12C(57.0215),34C(57.0215)	Mod1: Second isotopic peak (PeakApex: 2.0054, Theoretical: 2.0047)																	0	FALSE	IPI:EPA6-SP|NS:P00005|EPA6-SP	IPI:EPA6-SP|NS:P00005|EPA6-SP	IPI:EPA6-SP|NS:P00005|EPA6-SP
241220_NS-10053_CMH_sample60.12347.12347.3	C:\Users\nichollass\Desktop\2024_Dec_CMHSet2\HexNAc_upt070aa\241220_NS_10053_CMH_sample60\interact.pep.xml	MSVDPAIADTNCTGVTQIASGASAATTNVASAQCGQGVLHYSMVLEGGNDALK	MSVDPAIADTNCTGVTQIASGASAATTNVASAQCGQGVLHYSMVLEGGNDALK	KDGVRSSR.MSVDPAIADTNCTGVTQIASGASAATTNVASAQCGQGVLHYSMVLEGGNDALK.LAIDNAIS	R	L	53	3	3771.13	5310.46	5310.47	1771.16	1771.17	5308.47	1770.5	2	0	103.985	0	1	2	0	28	80	2303190780	12C(57.0215),34C(57.0215)	Mod1: Second isotopic peak (PeakApex: 2.0054, Theoretical: 2.0047)																	0	FALSE	IPI:EPA6-SP|NS:P00005|EPA6-SP	IPI:EPA6-SP|NS:P00005|EPA6-SP	IPI:EPA6-SP|NS:P00005|EPA6-SP
241220_NS-10053_CMH_sample60.08514.08514.3	C:\Users\nichollass\Desktop\2024_Dec_CMHSet2\HexNAc_upt070aa\241220_NS_10053_CMH_sample60\interact.pep.xml	LEGGVEPNCTGVTQIASGASAATTNVASAQCKPVR	LEGGVEPNCTGVTQIASGASAATTNVASAQCKPVR	TSDGITIR.LEGGVEPNCTGVTQIASGASAATTNVASAQCKPVR.YSYTRQAR	R	Y	35	3	2824.07	3502.67	3502.69	1168.57	1168.57	3500.7	1167.91	1.9897	0	66.158	0	1	2	1	98	132	665761540	31C(57.0215),9C(57.0215)																		0	FALSE	IPI:EPA6-SP|NS:P00005|EPA6-SP	IPI:EPA6-SP|NS:P00005|EPA6-SP	IPI:EPA6-SP|NS:P00005|EPA6-SP
241220_NS-10053_CMH_sample60.08515.08515.3	C:\Users\nichollass\Desktop\2024_Dec_CMHSet2\HexNAc_upt070aa\241220_NS_10053_CMH_sample60\interact.pep.xml	LEGGVEPNCTGVTQIASGASAATTNVASAQCKPVR	LEGGVEPNCTGVTQIASGASAATTNVASAQCKPVR	TSDGITIR.LEGGVEPNCTGVTQIASGASAATTNVASAQCKPVR.YSYTRQAR	R	Y	35	3	2824.13	3502.67	3502.69	1168.57	1168.57	3500.7	1167.91	1.9897	0	67.631	1.76	1	2	1	98	132	665761540	31C(57.0215),9C(57.0215)																		0	FALSE	IPI:EPA6-SP|NS:P00005|EPA6-SP	IPI:EPA6-SP|NS:P00005|EPA6-SP	IPI:EPA6-SP|NS:P00005|EPA6-SP
241220_NS-10053_CMH_sample60.11591.11591.4	C:\Users\nichollass\Desktop\2024_Dec_CMHSet2\HexNAc_upt070aa\241220_NS_10053_CMH_sample60\interact.pep.xml	QGTGNDEAGAASADVVSLTCPVAAGECAGPADSGDALLERNYPTGAEFLGDGGDISFSTRGTQNWTVER	QGTGNDEAGAASADVVS[290]LTCPVAAGECAGPADS[290]GDALLERNYPTGAEFLGDGGDIS[290]FSTRGTQNWTVER	AESERFVR.QGTGNDEAGAASADVVSLTCPVAAGECAGPADSGDALLERNYPTGAEFLGDGGDISFSTRGTQNWTVER.LIQAHRQI	R	L	69	4	3565.93	7625.5	7625.52	1907.38	1907.39	7624.42	1907.11	1.0957	0.0241546	11.968	11.968	0.3986	2	2	422	490	0	17S(203.0794),20C(57.0215),27C(57.0215),33S(203.0794),56S(203.0794)																		0	FALSE	IPI:EPA6-SP|NS:P00005|EPA6-SP	IPI:EPA6-SP|NS:P00005|EPA6-SP	IPI:EPA6-SP|NS:P00005|EPA6-SP
241220_NS-10053_CMH_sample60.14511.14511.3	C:\Users\nichollass\Desktop\2024_Dec_CMHSet2\HexNAc_upt070aa\241220_NS_10053_CMH_sample60\interact.pep.xml	MSVDPAIADTNCTGVTQIASGASAATTNVASAQCGQGVLHYSMVLEGGNDALK	MSVDPAIADTNCTGVTQIASGASAATTNVASAQCGQGVLHYSMVLEGGNDALK	KDGVRSSR.MSVDPAIADTNCTGVTQIASGASAATTNVASAQCGQGVLHYSMVLEGGNDALK.LAIDNAIS	R	L	53	3	4423.64	5309.47	5309.49	1770.83	1770.84	5308.47	1770.5	1.0117	2.91072e-09	36.644	0	1	2	0	28	80	0	12C(57.0215),34C(57.0215)	Mod1: First isotopic peak (PeakApex: 1.0010, Theoretical: 1.0024)																	0	FALSE	IPI:EPA6-SP|NS:P00005|EPA6-SP	IPI:EPA6-SP|NS:P00005|EPA6-SP	IPI:EPA6-SP|NS:P00005|EPA6-SP
241220_NS-10053_CMH_sample60.14791.14791.3	C:\Users\nichollass\Desktop\2024_Dec_CMHSet2\HexNAc_upt070aa\241220_NS_10053_CMH_sample60\interact.pep.xml	MSVDPAIADTNCTGVTQIASGASAATTNVASAQCGQGVLHYSMVLEGGNDALK	MSVDPAIADTNCTGVTQIASGASAATTNVASAQCGQGVLHYSMVLEGGNDALK	KDGVRSSR.MSVDPAIADTNCTGVTQIASGASAATTNVASAQCGQGVLHYSMVLEGGNDALK.LAIDNAIS	R	L	53	3	4524.2	5309.46	5309.49	1770.83	1770.84	5308.47	1770.5	1.0117	1e-14	59.453	1.668	1	2	0	28	80	0	12C(57.0215),34C(57.0215)	Mod1: First isotopic peak (PeakApex: 1.0010, Theoretical: 1.0024)																	0	FALSE	IPI:EPA6-SP|NS:P00005|EPA6-SP	IPI:EPA6-SP|NS:P00005|EPA6-SP	IPI:EPA6-SP|NS:P00005|EPA6-SP
241220_NS-10053_CMH_sample60.14609.14609.3	C:\Users\nichollass\Desktop\2024_Dec_CMHSet2\HexNAc_upt070aa\241220_NS_10053_CMH_sample60\interact.pep.xml	MSVDPAIADTNCTGVTQIASGASAATTNVASAQCGQGVLHYSMVLEGGNDALK	MS[290]VDPAIADTNCTGVTQIASGASAATTNVASAQCGQGVLHYSMVLEGGNDALK	KDGVRSSR.MSVDPAIADTNCTGVTQIASGASAATTNVASAQCGQGVLHYSMVLEGGNDALK.LAIDNAIS	R	L	53	3	4459.28	5512.54	5512.56	1838.52	1838.53	5511.55	1838.19	1.0102	0	89.037	81.924	1	2	0	28	80	0	12C(57.0215),2S(203.0794),34C(57.0215)	Mod1: First isotopic peak (PeakApex: 1.0010, Theoretical: 1.0024)																	0	FALSE	IPI:EPA6-SP|NS:P00005|EPA6-SP	IPI:EPA6-SP|NS:P00005|EPA6-SP	IPI:EPA6-SP|NS:P00005|EPA6-SP
241220_NS-10053_CMH_sample60.13693.13693.3	C:\Users\nichollass\Desktop\2024_Dec_CMHSet2\HexNAc_upt070aa\241220_NS_10053_CMH_sample60\interact.pep.xml	MSVDPAIADTNCTGVTQIASGASAATTNVASAQCGQGVLHYSMVLEGGNDALK	MSVDPAIADTNCTGVTQIAS[290]GASAATTNVASAQCGQGVLHYSMVLEGGNDALK	KDGVRSSR.MSVDPAIADTNCTGVTQIASGASAATTNVASAQCGQGVLHYSMVLEGGNDALK.LAIDNAIS	R	L	53	3	4157.54	5512.54	5512.56	1838.52	1838.53	5511.55	1838.19	1.0087	0	81.127	74.607	1	2	0	28	80	18202788	12C(57.0215),20S(203.0794),34C(57.0215)	Mod1: First isotopic peak (PeakApex: 1.0010, Theoretical: 1.0024)																	0	FALSE	IPI:EPA6-SP|NS:P00005|EPA6-SP	IPI:EPA6-SP|NS:P00005|EPA6-SP	IPI:EPA6-SP|NS:P00005|EPA6-SP
241220_NS-10053_CMH_sample60.13695.13695.3	C:\Users\nichollass\Desktop\2024_Dec_CMHSet2\HexNAc_upt070aa\241220_NS_10053_CMH_sample60\interact.pep.xml	MSVDPAIADTNCTGVTQIASGASAATTNVASAQCGQGVLHYSMVLEGGNDALK	MS[290]VDPAIADTNCTGVTQIASGASAATTNVASAQCGQGVLHYSMVLEGGNDALK	KDGVRSSR.MSVDPAIADTNCTGVTQIASGASAATTNVASAQCGQGVLHYSMVLEGGNDALK.LAIDNAIS	R	L	53	3	4158.42	5512.54	5512.56	1838.52	1838.53	5511.55	1838.19	1.0087	0	82.104	81.042	1	2	0	28	80	18202788	12C(57.0215),2S(203.0794),34C(57.0215)	Mod1: First isotopic peak (PeakApex: 1.0010, Theoretical: 1.0024)																	0	FALSE	IPI:EPA6-SP|NS:P00005|EPA6-SP	IPI:EPA6-SP|NS:P00005|EPA6-SP	IPI:EPA6-SP|NS:P00005|EPA6-SP
241220_NS-10053_CMH_sample60.13745.13745.3	C:\Users\nichollass\Desktop\2024_Dec_CMHSet2\HexNAc_upt070aa\241220_NS_10053_CMH_sample60\interact.pep.xml	MSVDPAIADTNCTGVTQIASGASAATTNVASAQCGQGVLHYSMVLEGGNDALK	MSVDPAIADTNCTGVTQIASGASAATTNVASAQCGQGVLHYSMVLEGGNDALK	KDGVRSSR.MSVDPAIADTNCTGVTQIASGASAATTNVASAQCGQGVLHYSMVLEGGNDALK.LAIDNAIS	R	L	53	3	4173.64	5309.45	5309.48	1770.83	1770.84	5308.47	1770.5	1.0087	6.757e-11	43.181	0	1	2	0	28	80	3181346	12C(57.0215),34C(57.0215)	Mod1: First isotopic peak (PeakApex: 1.0010, Theoretical: 1.0024)																	0	FALSE	IPI:EPA6-SP|NS:P00005|EPA6-SP	IPI:EPA6-SP|NS:P00005|EPA6-SP	IPI:EPA6-SP|NS:P00005|EPA6-SP
241220_NS-10053_CMH_sample60.15472.15472.3	C:\Users\nichollass\Desktop\2024_Dec_CMHSet2\HexNAc_upt070aa\241220_NS_10053_CMH_sample60\interact.pep.xml	MSVDPAIADTNCTGVTQIASGASAATTNVASAQCGQGVLHYSMVLEGGNDALK	MSVDPAIADTNCTGVTQIASGASAATTNVASAQCGQGVLHYSMVLEGGNDALK	KDGVRSSR.MSVDPAIADTNCTGVTQIASGASAATTNVASAQCGQGVLHYSMVLEGGNDALK.LAIDNAIS	R	L	53	3	4754.29	5309.46	5309.48	1770.83	1770.83	5308.47	1770.5	1.0083	1.80926e-08	33.47	0	1	2	0	28	80	0	12C(57.0215),34C(57.0215)	Mod1: First isotopic peak (PeakApex: 1.0010, Theoretical: 1.0024)																	0	FALSE	IPI:EPA6-SP|NS:P00005|EPA6-SP	IPI:EPA6-SP|NS:P00005|EPA6-SP	IPI:EPA6-SP|NS:P00005|EPA6-SP
241220_NS-10053_CMH_sample60.15474.15474.3	C:\Users\nichollass\Desktop\2024_Dec_CMHSet2\HexNAc_upt070aa\241220_NS_10053_CMH_sample60\interact.pep.xml	MSVDPAIADTNCTGVTQIASGASAATTNVASAQCGQGVLHYSMVLEGGNDALK	MSVDPAIADTNCTGVTQIASGASAATTNVASAQCGQGVLHYSMVLEGGNDALK	KDGVRSSR.MSVDPAIADTNCTGVTQIASGASAATTNVASAQCGQGVLHYSMVLEGGNDALK.LAIDNAIS	R	L	53	3	4755.14	5309.46	5309.48	1770.83	1770.83	5308.47	1770.5	1.0083	0	80.999	0	1	2	0	28	80	0	12C(57.0215),34C(57.0215)	Mod1: First isotopic peak (PeakApex: 1.0010, Theoretical: 1.0024)																	0	FALSE	IPI:EPA6-SP|NS:P00005|EPA6-SP	IPI:EPA6-SP|NS:P00005|EPA6-SP	IPI:EPA6-SP|NS:P00005|EPA6-SP
241220_NS-10053_CMH_sample60.14886.14886.3	C:\Users\nichollass\Desktop\2024_Dec_CMHSet2\HexNAc_upt070aa\241220_NS_10053_CMH_sample60\interact.pep.xml	GFYIAGDPALAYGYAQDQEPDACTGVTQIASGASAATTNVASAQCR	GFYIAGDPALAYGYAQDQEPDACTGVTQIASGASAATTNVASAQCR	QDIDAIWR.GFYIAGDPALAYGYAQDQEPDACTGVTQIASGASAATTNVASAQCR.GRIRNGAI	R	G	46	3	4558.94	4695.12	4695.14	1566.05	1566.05	4694.13	1565.72	1.0078	2.49747e-07	28.91	4.748	1	2	0	537	582	0	23C(57.0215),45C(57.0215)	Mod1: First isotopic peak (PeakApex: 1.0010, Theoretical: 1.0024)																	0	FALSE	IPI:EPA6-SP|NS:P00005|EPA6-SP	IPI:EPA6-SP|NS:P00005|EPA6-SP	IPI:EPA6-SP|NS:P00005|EPA6-SP
241220_NS-10053_CMH_sample60.14887.14887.3	C:\Users\nichollass\Desktop\2024_Dec_CMHSet2\HexNAc_upt070aa\241220_NS_10053_CMH_sample60\interact.pep.xml	GFYIAGDPALAYGYAQDQEPDACTGVTQIASGASAATTNVASAQCR	GFYIAGDPALAYGYAQDQEPDACTGVTQIASGASAATTNVASAQCR	QDIDAIWR.GFYIAGDPALAYGYAQDQEPDACTGVTQIASGASAATTNVASAQCR.GRIRNGAI	R	G	46	3	4559.48	4695.12	4695.14	1566.05	1566.05	4694.13	1565.72	1.0078	0	104.362	0	1	2	0	537	582	0	23C(57.0215),45C(57.0215)	Mod1: First isotopic peak (PeakApex: 1.0010, Theoretical: 1.0024)																	0	FALSE	IPI:EPA6-SP|NS:P00005|EPA6-SP	IPI:EPA6-SP|NS:P00005|EPA6-SP	IPI:EPA6-SP|NS:P00005|EPA6-SP
241220_NS-10053_CMH_sample60.14888.14888.3	C:\Users\nichollass\Desktop\2024_Dec_CMHSet2\HexNAc_upt070aa\241220_NS_10053_CMH_sample60\interact.pep.xml	GFYIAGDPALAYGYAQDQEPDACTGVTQIASGASAATTNVASAQCR	GFYIAGDPALAYGYAQDQEPDACTGVTQIASGASAATTNVASAQCR	QDIDAIWR.GFYIAGDPALAYGYAQDQEPDACTGVTQIASGASAATTNVASAQCR.GRIRNGAI	R	G	46	3	4559.77	4695.12	4695.14	1566.05	1566.05	4694.13	1565.72	1.0078	0	85.031	0	1	2	0	537	582	0	23C(57.0215),45C(57.0215)	Mod1: First isotopic peak (PeakApex: 1.0010, Theoretical: 1.0024)																	0	FALSE	IPI:EPA6-SP|NS:P00005|EPA6-SP	IPI:EPA6-SP|NS:P00005|EPA6-SP	IPI:EPA6-SP|NS:P00005|EPA6-SP
241220_NS-10053_CMH_sample60.15241.15241.3	C:\Users\nichollass\Desktop\2024_Dec_CMHSet2\HexNAc_upt070aa\241220_NS_10053_CMH_sample60\interact.pep.xml	MSVDPAIADTNCTGVTQIASGASAATTNVASAQCGQGVLHYSMVLEGGNDALK	MSVDPAIADTNCTGVTQIASGASAATTNVASAQCGQGVLHYSMVLEGGNDALK	KDGVRSSR.MSVDPAIADTNCTGVTQIASGASAATTNVASAQCGQGVLHYSMVLEGGNDALK.LAIDNAIS	R	L	53	3	4674.77	5309.45	5309.48	1770.82	1770.83	5308.47	1770.5	1.0073	7.94786e-06	22.899	0	1	2	0	28	80	0	12C(57.0215),34C(57.0215)	Mod1: First isotopic peak (PeakApex: 1.0010, Theoretical: 1.0024)																	0	FALSE	IPI:EPA6-SP|NS:P00005|EPA6-SP	IPI:EPA6-SP|NS:P00005|EPA6-SP	IPI:EPA6-SP|NS:P00005|EPA6-SP
241220_NS-10053_CMH_sample60.03103.03103.2	C:\Users\nichollass\Desktop\2024_Dec_CMHSet2\HexNAc_upt070aa\241220_NS_10053_CMH_sample60\interact.pep.xml	WSEWASGK	WS[290]EWASGK	AQPRREKR.WSEWASGK.VICIIDPI	R	V	8	2	1266.06	1153.51	1153.52	577.763	577.765	1152.51	577.262	1.0065	0.0067027	10.195	0	0.6803	2	0	233	240	13471413	2S(203.0794)																		0	FALSE	IPI:EPA6-SP|NS:P00005|EPA6-SP	IPI:EPA6-SP|NS:P00005|EPA6-SP	IPI:EPA6-SP|NS:P00005|EPA6-SP
241220_NS-10053_CMH_sample60.02852.02852.2	C:\Users\nichollass\Desktop\2024_Dec_CMHSet2\HexNAc_upt070aa\241220_NS_10053_CMH_sample60\interact.pep.xml	WSEWASGK	WS[290]EWASGK	AQPRREKR.WSEWASGK.VICIIDPI	R	V	8	2	1177.47	1153.51	1153.52	577.763	577.765	1152.51	577.262	1.0064	0.0199641	8.299	0	0.5227	2	0	233	240	0	2S(203.0794)																		0	FALSE	IPI:EPA6-SP|NS:P00005|EPA6-SP	IPI:EPA6-SP|NS:P00005|EPA6-SP	IPI:EPA6-SP|NS:P00005|EPA6-SP
241220_NS-10053_CMH_sample60.13170.13170.3	C:\Users\nichollass\Desktop\2024_Dec_CMHSet2\HexNAc_upt070aa\241220_NS_10053_CMH_sample60\interact.pep.xml	MSVDPAIADTNCTGVTQIASGASAATTNVASAQCGQGVLHYSMVLEGGNDALK	MSVDPAIADTNCTGVTQIAS[290]GASAATTNVASAQCGQGVLHYSMVLEGGNDALK	KDGVRSSR.MSVDPAIADTNCTGVTQIASGASAATTNVASAQCGQGVLHYSMVLEGGNDALK.LAIDNAIS	R	L	53	3	3999.61	5512.54	5512.56	1838.52	1838.53	5511.55	1838.19	1.0063	0	87.512	80.718	1	2	0	28	80	9561979	12C(57.0215),20S(203.0794),34C(57.0215)	Mod1: First isotopic peak (PeakApex: 1.0010, Theoretical: 1.0024)																	0	FALSE	IPI:EPA6-SP|NS:P00005|EPA6-SP	IPI:EPA6-SP|NS:P00005|EPA6-SP	IPI:EPA6-SP|NS:P00005|EPA6-SP
241220_NS-10053_CMH_sample60.13172.13172.3	C:\Users\nichollass\Desktop\2024_Dec_CMHSet2\HexNAc_upt070aa\241220_NS_10053_CMH_sample60\interact.pep.xml	MSVDPAIADTNCTGVTQIASGASAATTNVASAQCGQGVLHYSMVLEGGNDALK	MSVDPAIADTNCTGVTQIAS[290]GASAATTNVASAQCGQGVLHYSMVLEGGNDALK	KDGVRSSR.MSVDPAIADTNCTGVTQIASGASAATTNVASAQCGQGVLHYSMVLEGGNDALK.LAIDNAIS	R	L	53	3	4000.49	5512.54	5512.56	1838.52	1838.53	5511.55	1838.19	1.0063	0	81.028	78.683	1	2	0	28	80	9561979	12C(57.0215),20S(203.0794),34C(57.0215)	Mod1: First isotopic peak (PeakApex: 1.0010, Theoretical: 1.0024)																	0	FALSE	IPI:EPA6-SP|NS:P00005|EPA6-SP	IPI:EPA6-SP|NS:P00005|EPA6-SP	IPI:EPA6-SP|NS:P00005|EPA6-SP
241220_NS-10053_CMH_sample60.13827.13827.4	C:\Users\nichollass\Desktop\2024_Dec_CMHSet2\HexNAc_upt070aa\241220_NS_10053_CMH_sample60\interact.pep.xml	LAIDNALSITSDGLTIRLEGGVEPNCTGVTQIASGASAATTNVASAQCKPVR	LAIDNALSITSDGLTIRLEGGVEPNCTGVTQIASGASAATTNVASAQCKPVR	EGGNDAIK.LAIDNALSITSDGLTIRLEGGVEPNCTGVTQIASGASAATTNVASAQCKPVR.YSYTRQAR	K	Y	52	4	4201.24	5255.65	5255.66	1314.92	1314.92	5254.66	1314.67	1.0063	0	123.671	0	1	2	2	81	132	0	26C(57.0215),48C(57.0215)	Mod1: First isotopic peak (PeakApex: 1.0010, Theoretical: 1.0024)																	0	FALSE	IPI:EPA6-SP|NS:P00005|EPA6-SP	IPI:EPA6-SP|NS:P00005|EPA6-SP	IPI:EPA6-SP|NS:P00005|EPA6-SP
241220_NS-10053_CMH_sample60.13828.13828.4	C:\Users\nichollass\Desktop\2024_Dec_CMHSet2\HexNAc_upt070aa\241220_NS_10053_CMH_sample60\interact.pep.xml	LAIDNALSITSDGLTIRLEGGVEPNCTGVTQIASGASAATTNVASAQCKPVR	LAIDNALSITSDGLTIRLEGGVEPNCTGVTQIASGASAATTNVASAQCKPVR	EGGNDAIK.LAIDNALSITSDGLTIRLEGGVEPNCTGVTQIASGASAATTNVASAQCKPVR.YSYTRQAR	K	Y	52	4	4201.57	5255.65	5255.66	1314.92	1314.92	5254.66	1314.67	1.0063	0.0448487	6.893	0	0.3698	2	2	81	132	0	26C(57.0215),48C(57.0215)	Mod1: First isotopic peak (PeakApex: 1.0010, Theoretical: 1.0024)																	0	FALSE	IPI:EPA6-SP|NS:P00005|EPA6-SP	IPI:EPA6-SP|NS:P00005|EPA6-SP	IPI:EPA6-SP|NS:P00005|EPA6-SP
241220_NS-10053_CMH_sample60.13829.13829.4	C:\Users\nichollass\Desktop\2024_Dec_CMHSet2\HexNAc_upt070aa\241220_NS_10053_CMH_sample60\interact.pep.xml	LAIDNALSITSDGLTIRLEGGVEPNCTGVTQIASGASAATTNVASAQCKPVR	LAIDNALSITSDGLTIRLEGGVEPNCTGVTQIASGASAATTNVASAQCKPVR	EGGNDAIK.LAIDNALSITSDGLTIRLEGGVEPNCTGVTQIASGASAATTNVASAQCKPVR.YSYTRQAR	K	Y	52	4	4202.08	5255.65	5255.66	1314.92	1314.92	5254.66	1314.67	1.0063	0	137.078	0	1	2	2	81	132	0	26C(57.0215),48C(57.0215)	Mod1: First isotopic peak (PeakApex: 1.0010, Theoretical: 1.0024)																	0	FALSE	IPI:EPA6-SP|NS:P00005|EPA6-SP	IPI:EPA6-SP|NS:P00005|EPA6-SP	IPI:EPA6-SP|NS:P00005|EPA6-SP
241220_NS-10053_CMH_sample60.14481.14481.3	C:\Users\nichollass\Desktop\2024_Dec_CMHSet2\HexNAc_upt070aa\241220_NS_10053_CMH_sample60\interact.pep.xml	GFYIAGDPALAYGYAQDQEPDACTGVTQIASGASAATTNVASAQCR	GFYIAGDPALAYGYAQDQEPDACTGVTQIASGASAATTNVASAQCR	QDIDAIWR.GFYIAGDPALAYGYAQDQEPDACTGVTQIASGASAATTNVASAQCR.GRIRNGAI	R	G	46	3	4412.92	4695.12	4695.14	1566.05	1566.05	4694.13	1565.72	1.0063	0	119.779	0	1	2	0	537	582	3.39923e+06	23C(57.0215),45C(57.0215)	Mod1: First isotopic peak (PeakApex: 1.0010, Theoretical: 1.0024)																	0	FALSE	IPI:EPA6-SP|NS:P00005|EPA6-SP	IPI:EPA6-SP|NS:P00005|EPA6-SP	IPI:EPA6-SP|NS:P00005|EPA6-SP
241220_NS-10053_CMH_sample60.14482.14482.3	C:\Users\nichollass\Desktop\2024_Dec_CMHSet2\HexNAc_upt070aa\241220_NS_10053_CMH_sample60\interact.pep.xml	GFYIAGDPALAYGYAQDQEPDACTGVTQIASGASAATTNVASAQCR	GFYIAGDPALAYGYAQDQEPDACTGVTQIASGASAATTNVASAQCR	QDIDAIWR.GFYIAGDPALAYGYAQDQEPDACTGVTQIASGASAATTNVASAQCR.GRIRNGAI	R	G	46	3	4413.26	4695.12	4695.14	1566.05	1566.05	4694.13	1565.72	1.0063	0	62.536	0	1	2	0	537	582	3.39923e+06	23C(57.0215),45C(57.0215)	Mod1: First isotopic peak (PeakApex: 1.0010, Theoretical: 1.0024)																	0	FALSE	IPI:EPA6-SP|NS:P00005|EPA6-SP	IPI:EPA6-SP|NS:P00005|EPA6-SP	IPI:EPA6-SP|NS:P00005|EPA6-SP
241220_NS-10053_CMH_sample60.14483.14483.3	C:\Users\nichollass\Desktop\2024_Dec_CMHSet2\HexNAc_upt070aa\241220_NS_10053_CMH_sample60\interact.pep.xml	GFYIAGDPALAYGYAQDQEPDACTGVTQIASGASAATTNVASAQCR	GFYIAGDPALAYGYAQDQEPDACTGVTQIASGASAATTNVASAQCR	QDIDAIWR.GFYIAGDPALAYGYAQDQEPDACTGVTQIASGASAATTNVASAQCR.GRIRNGAI	R	G	46	3	4413.79	4695.12	4695.14	1566.05	1566.05	4694.13	1565.72	1.0063	0	119.237	0	1	2	0	537	582	3.39923e+06	23C(57.0215),45C(57.0215)	Mod1: First isotopic peak (PeakApex: 1.0010, Theoretical: 1.0024)																	0	FALSE	IPI:EPA6-SP|NS:P00005|EPA6-SP	IPI:EPA6-SP|NS:P00005|EPA6-SP	IPI:EPA6-SP|NS:P00005|EPA6-SP
241220_NS-10053_CMH_sample60.15328.15328.3	C:\Users\nichollass\Desktop\2024_Dec_CMHSet2\HexNAc_upt070aa\241220_NS_10053_CMH_sample60\interact.pep.xml	MSVDPAIADTNCTGVTQIASGASAATTNVASAQCGQGVLHYSMVLEGGNDALK	MSVDPAIADTNCTGVTQIAS[290]GASAATTNVASAQCGQGVLHYSMVLEGGNDALK	KDGVRSSR.MSVDPAIADTNCTGVTQIASGASAATTNVASAQCGQGVLHYSMVLEGGNDALK.LAIDNAIS	R	L	53	3	4702.74	5512.54	5512.56	1838.52	1838.53	5511.55	1838.19	1.0063	0	77.302	73.97	1	2	0	28	80	0	12C(57.0215),20S(203.0794),34C(57.0215)	Mod1: First isotopic peak (PeakApex: 1.0010, Theoretical: 1.0024)																	0	FALSE	IPI:EPA6-SP|NS:P00005|EPA6-SP	IPI:EPA6-SP|NS:P00005|EPA6-SP	IPI:EPA6-SP|NS:P00005|EPA6-SP
241220_NS-10053_CMH_sample60.03640.03640.2	C:\Users\nichollass\Desktop\2024_Dec_CMHSet2\HexNAc_upt070aa\241220_NS_10053_CMH_sample60\interact.pep.xml	WSEWASGK	WS[290]EWASGK	AQPRREKR.WSEWASGK.VICIIDPI	R	V	8	2	1452.37	1153.51	1153.51	577.763	577.765	1152.51	577.262	1.0062	0.0135285	8.975	3.267	0.5808	2	0	233	240	391370752	2S(203.0794)																		0	FALSE	IPI:EPA6-SP|NS:P00005|EPA6-SP	IPI:EPA6-SP|NS:P00005|EPA6-SP	IPI:EPA6-SP|NS:P00005|EPA6-SP
241220_NS-10053_CMH_sample60.03642.03642.2	C:\Users\nichollass\Desktop\2024_Dec_CMHSet2\HexNAc_upt070aa\241220_NS_10053_CMH_sample60\interact.pep.xml	WSEWASGK	WS[290]EWASGK	AQPRREKR.WSEWASGK.VICIIDPI	R	V	8	2	1452.8	1153.51	1153.51	577.763	577.765	1152.51	577.262	1.0062	0.00156495	12.722	0	0.9675	2	0	233	240	391370752	2S(203.0794)																		0	FALSE	IPI:EPA6-SP|NS:P00005|EPA6-SP	IPI:EPA6-SP|NS:P00005|EPA6-SP	IPI:EPA6-SP|NS:P00005|EPA6-SP
241220_NS-10053_CMH_sample60.03930.03930.2	C:\Users\nichollass\Desktop\2024_Dec_CMHSet2\HexNAc_upt070aa\241220_NS_10053_CMH_sample60\interact.pep.xml	WSEWASGK	WS[290]EWASGK	AQPRREKR.WSEWASGK.VICIIDPI	R	V	8	2	1528.88	1153.51	1153.51	577.764	577.765	1152.51	577.262	1.0062	0.0117761	11.216	0	0.5992	2	0	233	240	32851744	2S(203.0794)																		0	FALSE	IPI:EPA6-SP|NS:P00005|EPA6-SP	IPI:EPA6-SP|NS:P00005|EPA6-SP	IPI:EPA6-SP|NS:P00005|EPA6-SP
241220_NS-10053_CMH_sample60.04128.04128.2	C:\Users\nichollass\Desktop\2024_Dec_CMHSet2\HexNAc_upt070aa\241220_NS_10053_CMH_sample60\interact.pep.xml	WSEWASGK	WS[290]EWASGK	AQPRREKR.WSEWASGK.VICIIDPI	R	V	8	2	1593.08	1153.51	1153.51	577.764	577.765	1152.51	577.262	1.0062	0.0226464	9.08	3.353	0.5	2	0	233	240	0	2S(203.0794)																		0	FALSE	IPI:EPA6-SP|NS:P00005|EPA6-SP	IPI:EPA6-SP|NS:P00005|EPA6-SP	IPI:EPA6-SP|NS:P00005|EPA6-SP
241220_NS-10053_CMH_sample60.04130.04130.2	C:\Users\nichollass\Desktop\2024_Dec_CMHSet2\HexNAc_upt070aa\241220_NS_10053_CMH_sample60\interact.pep.xml	WSEWASGK	WS[290]EWASGK	AQPRREKR.WSEWASGK.VICIIDPI	R	V	8	2	1593.81	1153.51	1153.51	577.764	577.765	1152.51	577.262	1.0062	0.00650504	11.247	0	0.6854	2	0	233	240	0	2S(203.0794)																		0	FALSE	IPI:EPA6-SP|NS:P00005|EPA6-SP	IPI:EPA6-SP|NS:P00005|EPA6-SP	IPI:EPA6-SP|NS:P00005|EPA6-SP
241220_NS-10053_CMH_sample60.04324.04324.2	C:\Users\nichollass\Desktop\2024_Dec_CMHSet2\HexNAc_upt070aa\241220_NS_10053_CMH_sample60\interact.pep.xml	WSEWASGK	WS[290]EWASGK	AQPRREKR.WSEWASGK.VICIIDPI	R	V	8	2	1659.83	1153.51	1153.51	577.763	577.765	1152.51	577.262	1.0062	0.00819879	10.845	4.384	0.6483	2	0	233	240	0	2S(203.0794)																		0	FALSE	IPI:EPA6-SP|NS:P00005|EPA6-SP	IPI:EPA6-SP|NS:P00005|EPA6-SP	IPI:EPA6-SP|NS:P00005|EPA6-SP
241220_NS-10053_CMH_sample60.04326.04326.2	C:\Users\nichollass\Desktop\2024_Dec_CMHSet2\HexNAc_upt070aa\241220_NS_10053_CMH_sample60\interact.pep.xml	WSEWASGK	WS[290]EWASGK	AQPRREKR.WSEWASGK.VICIIDPI	R	V	8	2	1660.71	1153.51	1153.51	577.763	577.765	1152.51	577.262	1.0062	0.00884097	9.714	0	0.6375	2	0	233	240	0	2S(203.0794)																		0	FALSE	IPI:EPA6-SP|NS:P00005|EPA6-SP	IPI:EPA6-SP|NS:P00005|EPA6-SP	IPI:EPA6-SP|NS:P00005|EPA6-SP
241220_NS-10053_CMH_sample60.15383.15383.2	C:\Users\nichollass\Desktop\2024_Dec_CMHSet2\HexNAc_upt070aa\241220_NS_10053_CMH_sample60\interact.pep.xml	CTGVTQIASGASAATTNVASAQCLSWNQVDQVIR	CTGVTQIASGASAATTNVASAQCLSWNQVDQVIR	VAIYIAAR.CTGVTQIASGASAATTNVASAQCLSWNQVDQVIR.NAIASPGS	R	N	34	2	4722.16	3564.7	3564.72	1783.36	1783.37	3563.71	1782.86	1.0061	2.858e-11	46.676	0	1	2	0	349	382	4805646	1C(57.0215),23C(57.0215)	Mod1: First isotopic peak (PeakApex: 1.0010, Theoretical: 1.0024)																	0	FALSE	IPI:EPA6-SP|NS:P00005|EPA6-SP	IPI:EPA6-SP|NS:P00005|EPA6-SP	IPI:EPA6-SP|NS:P00005|EPA6-SP
241220_NS-10053_CMH_sample60.15385.15385.2	C:\Users\nichollass\Desktop\2024_Dec_CMHSet2\HexNAc_upt070aa\241220_NS_10053_CMH_sample60\interact.pep.xml	CTGVTQIASGASAATTNVASAQCLSWNQVDQVIR	CTGVTQIASGASAATTNVASAQCLSWNQVDQVIR	VAIYIAAR.CTGVTQIASGASAATTNVASAQCLSWNQVDQVIR.NAIASPGS	R	N	34	2	4723.09	3564.7	3564.72	1783.36	1783.37	3563.71	1782.86	1.0061	1.1111e-10	41.317	0	1	2	0	349	382	4805646	1C(57.0215),23C(57.0215)	Mod1: First isotopic peak (PeakApex: 1.0010, Theoretical: 1.0024)																	0	FALSE	IPI:EPA6-SP|NS:P00005|EPA6-SP	IPI:EPA6-SP|NS:P00005|EPA6-SP	IPI:EPA6-SP|NS:P00005|EPA6-SP
241220_NS-10053_CMH_sample60.03403.03403.2	C:\Users\nichollass\Desktop\2024_Dec_CMHSet2\HexNAc_upt070aa\241220_NS_10053_CMH_sample60\interact.pep.xml	WSEWASGK	WS[290]EWASGK	AQPRREKR.WSEWASGK.VICIIDPI	R	V	8	2	1372.28	1153.51	1153.51	577.763	577.764	1152.51	577.262	1.0058	0.00628058	10.308	0	0.6917	2	0	233	240	9708395	2S(203.0794)	Mod1: First isotopic peak (Theoretical: 1.0024)																	0	FALSE	IPI:EPA6-SP|NS:P00005|EPA6-SP	IPI:EPA6-SP|NS:P00005|EPA6-SP	IPI:EPA6-SP|NS:P00005|EPA6-SP
241220_NS-10053_CMH_sample60.14615.14615.3	C:\Users\nichollass\Desktop\2024_Dec_CMHSet2\HexNAc_upt070aa\241220_NS_10053_CMH_sample60\interact.pep.xml	GFYIAGDPALAYGYAQDQEPDACTGVTQIASGASAATTNVASAQCR	GFYIAGDPALAYGYAQDQEPDACTGVTQIAS[290]GASAATTNVASAQCR	QDIDAIWR.GFYIAGDPALAYGYAQDQEPDACTGVTQIASGASAATTNVASAQCR.GRIRNGAI	R	G	46	3	4461.21	4898.21	4898.21	1633.75	1633.75	4897.21	1633.41	1.0058	2.9e-13	51.672	46.517	1	2	0	537	582	15525871	23C(57.0215),31S(203.0794),45C(57.0215)	Mod1: First isotopic peak (PeakApex: 1.0010, Theoretical: 1.0024)																	0	FALSE	IPI:EPA6-SP|NS:P00005|EPA6-SP	IPI:EPA6-SP|NS:P00005|EPA6-SP	IPI:EPA6-SP|NS:P00005|EPA6-SP
241220_NS-10053_CMH_sample60.17041.17041.4	C:\Users\nichollass\Desktop\2024_Dec_CMHSet2\HexNAc_upt070aa\241220_NS_10053_CMH_sample60\interact.pep.xml	LIGHPLPLRLDAITGPEEECTGVTQIASGASAATTNVASAQCGGR	LIGHPLPLRLDAITGPEEECTGVTQIAS[290]GASAATTNVASAQCGGR	EAAGEVER.LIGHPLPLRLDAITGPEEECTGVTQIASGASAATTNVASAQCGGR.LTIIGWPI	R	L	45	4	5321.07	4750.33	4750.34	1188.59	1188.59	4749.33	1188.34	1.0058	5.85801e-06	27.429	25.931	1	2	1	622	666	0	20C(57.0215),28S(203.0794),42C(57.0215)	Mod1: First isotopic peak (PeakApex: 1.0010, Theoretical: 1.0024)																	0	FALSE	IPI:EPA6-SP|NS:P00005|EPA6-SP	IPI:EPA6-SP|NS:P00005|EPA6-SP	IPI:EPA6-SP|NS:P00005|EPA6-SP
241220_NS-10053_CMH_sample60.17043.17043.4	C:\Users\nichollass\Desktop\2024_Dec_CMHSet2\HexNAc_upt070aa\241220_NS_10053_CMH_sample60\interact.pep.xml	LIGHPLPLRLDAITGPEEECTGVTQIASGASAATTNVASAQCGGR	LIGHPLPLRLDAITGPEEECTGVTQIAS[290]GASAATTNVASAQCGGR	EAAGEVER.LIGHPLPLRLDAITGPEEECTGVTQIASGASAATTNVASAQCGGR.LTIIGWPI	R	L	45	4	5321.9	4750.33	4750.34	1188.59	1188.59	4749.33	1188.34	1.0058	0.0194424	8.345	8.345	0.3861	2	1	622	666	0	20C(57.0215),28S(203.0794),42C(57.0215)	Mod1: First isotopic peak (PeakApex: 1.0010, Theoretical: 1.0024)																	0	FALSE	IPI:EPA6-SP|NS:P00005|EPA6-SP	IPI:EPA6-SP|NS:P00005|EPA6-SP	IPI:EPA6-SP|NS:P00005|EPA6-SP
241220_NS-10053_CMH_sample60.15586.15586.2	C:\Users\nichollass\Desktop\2024_Dec_CMHSet2\HexNAc_upt070aa\241220_NS_10053_CMH_sample60\interact.pep.xml	CTGVTQIASGASAATTNVASAQCLSWNQVDQVIR	CTGVTQIASGASAATTNVASAQCLSWNQVDQVIR	VAIYIAAR.CTGVTQIASGASAATTNVASAQCLSWNQVDQVIR.NAIASPGS	R	N	34	2	4795.03	3564.71	3564.72	1783.36	1783.36	3563.71	1782.86	1.0056	9e-14	56.715	0	1	2	0	349	382	7833551	1C(57.0215),23C(57.0215)	Mod1: First isotopic peak (PeakApex: 1.0010, Theoretical: 1.0024)																	0	FALSE	IPI:EPA6-SP|NS:P00005|EPA6-SP	IPI:EPA6-SP|NS:P00005|EPA6-SP	IPI:EPA6-SP|NS:P00005|EPA6-SP
241220_NS-10053_CMH_sample60.15588.15588.2	C:\Users\nichollass\Desktop\2024_Dec_CMHSet2\HexNAc_upt070aa\241220_NS_10053_CMH_sample60\interact.pep.xml	CTGVTQIASGASAATTNVASAQCLSWNQVDQVIR	CTGVTQIASGASAATTNVASAQCLSWNQVDQVIR	VAIYIAAR.CTGVTQIASGASAATTNVASAQCLSWNQVDQVIR.NAIASPGS	R	N	34	2	4795.93	3564.71	3564.72	1783.36	1783.36	3563.71	1782.86	1.0053	5.8e-12	46.445	0	1	2	0	349	382	7833551	1C(57.0215),23C(57.0215)	Mod1: First isotopic peak (PeakApex: 1.0010, Theoretical: 1.0024)																	0	FALSE	IPI:EPA6-SP|NS:P00005|EPA6-SP	IPI:EPA6-SP|NS:P00005|EPA6-SP	IPI:EPA6-SP|NS:P00005|EPA6-SP
241220_NS-10053_CMH_sample60.16497.16497.4	C:\Users\nichollass\Desktop\2024_Dec_CMHSet2\HexNAc_upt070aa\241220_NS_10053_CMH_sample60\interact.pep.xml	MSVDPAIADTNCTGVTQIASGASAATTNVASAQCGQGVLHYSMVLEGGNDALK	MSVDPAIADTNCTGVTQIAS[290]GASAATTNVASAQCGQGVLHYSMVLEGGNDALK	KDGVRSSR.MSVDPAIADTNCTGVTQIASGASAATTNVASAQCGQGVLHYSMVLEGGNDALK.LAIDNAIS	R	L	53	4	5125.7	5512.55	5512.56	1379.14	1379.15	5511.55	1378.9	1.0053	7.11623e-07	28.091	28.091	1	2	0	28	80	4242870	12C(57.0215),20S(203.0794),34C(57.0215)	Mod1: First isotopic peak (PeakApex: 1.0010, Theoretical: 1.0024)																	0	FALSE	IPI:EPA6-SP|NS:P00005|EPA6-SP	IPI:EPA6-SP|NS:P00005|EPA6-SP	IPI:EPA6-SP|NS:P00005|EPA6-SP
241220_NS-10053_CMH_sample60.12132.12132.3	C:\Users\nichollass\Desktop\2024_Dec_CMHSet2\HexNAc_upt070aa\241220_NS_10053_CMH_sample60\interact.pep.xml	MSVDPAIADTNCTGVTQIASGASAATTNVASAQCGQGVLHYSMVLEGGNDALK	MSVDPAIADTNCTGVTQIAS[290]GASAATTNVASAQCGQGVLHYSMVLEGGNDALK	KDGVRSSR.MSVDPAIADTNCTGVTQIASGASAATTNVASAQCGQGVLHYSMVLEGGNDALK.LAIDNAIS	R	L	53	3	3711.62	5512.54	5512.56	1838.52	1838.53	5511.55	1838.19	1.0048	2.0347e-08	35.266	35.266	1	2	0	28	80	0	12C(57.0215),20S(203.0794),34C(57.0215)	Mod1: First isotopic peak (PeakApex: 1.0010, Theoretical: 1.0024)																	0	FALSE	IPI:EPA6-SP|NS:P00005|EPA6-SP	IPI:EPA6-SP|NS:P00005|EPA6-SP	IPI:EPA6-SP|NS:P00005|EPA6-SP
241220_NS-10053_CMH_sample60.10929.10929.4	C:\Users\nichollass\Desktop\2024_Dec_CMHSet2\HexNAc_upt070aa\241220_NS_10053_CMH_sample60\interact.pep.xml	LIGHPLPLRLDAITGPEEECTGVTQIASGASAATTNVASAQCGGR	LIGHPLPLRLDAITGPEEECTGVTQIAS[290]GASAATTNVASAQCGGR	EAAGEVER.LIGHPLPLRLDAITGPEEECTGVTQIASGASAATTNVASAQCGGR.LTIIGWPI	R	L	45	4	3387.47	4750.32	4750.34	1188.59	1188.59	4749.33	1188.34	1.0043	9.08866e-05	22.666	22.666	1	2	1	622	666	1149874940	20C(57.0215),28S(203.0794),42C(57.0215)	Mod1: First isotopic peak (PeakApex: 1.0010, Theoretical: 1.0024)																	0	FALSE	IPI:EPA6-SP|NS:P00005|EPA6-SP	IPI:EPA6-SP|NS:P00005|EPA6-SP	IPI:EPA6-SP|NS:P00005|EPA6-SP
241220_NS-10053_CMH_sample60.15140.15140.4	C:\Users\nichollass\Desktop\2024_Dec_CMHSet2\HexNAc_upt070aa\241220_NS_10053_CMH_sample60\interact.pep.xml	LIGHPLPLRLDAITGPEEECTGVTQIASGASAATTNVASAQCGGR	LIGHPLPLRLDAITGPEEECTGVTQIAS[290]GASAATTNVASAQCGGR	EAAGEVER.LIGHPLPLRLDAITGPEEECTGVTQIASGASAATTNVASAQCGGR.LTIIGWPI	R	L	45	4	4638.46	4750.32	4750.34	1188.59	1188.59	4749.33	1188.34	1.0043	0.000190327	16.382	16.382	0.9999	2	1	622	666	20339076	20C(57.0215),28S(203.0794),42C(57.0215)	Mod1: First isotopic peak (PeakApex: 1.0010, Theoretical: 1.0024)																	0	FALSE	IPI:EPA6-SP|NS:P00005|EPA6-SP	IPI:EPA6-SP|NS:P00005|EPA6-SP	IPI:EPA6-SP|NS:P00005|EPA6-SP
241220_NS-10053_CMH_sample60.16682.16682.4	C:\Users\nichollass\Desktop\2024_Dec_CMHSet2\HexNAc_upt070aa\241220_NS_10053_CMH_sample60\interact.pep.xml	VFIHELNAGNQLSHMSPIYTIEMGDELLAK		HEKPSNIK.VFIHELNAGNQLSHMSPIYTIEMGDELLAK.LARDATFF	K	L	30	4	5192.05	3370.67	3370.68	843.674	843.677	3369.67	843.426	1.0043	0	89.609	0	1	2	0	161	190	0		Mod1: First isotopic peak (PeakApex: 1.0010, Theoretical: 1.0024)																	0	FALSE	IPI:EPA6-SP|NS:P00005|EPA6-SP	IPI:EPA6-SP|NS:P00005|EPA6-SP	IPI:EPA6-SP|NS:P00005|EPA6-SP
241220_NS-10053_CMH_sample60.16683.16683.4	C:\Users\nichollass\Desktop\2024_Dec_CMHSet2\HexNAc_upt070aa\241220_NS_10053_CMH_sample60\interact.pep.xml	VFIHELNAGNQLSHMSPIYTIEMGDELLAK		HEKPSNIK.VFIHELNAGNQLSHMSPIYTIEMGDELLAK.LARDATFF	K	L	30	4	5192.37	3370.67	3370.68	843.674	843.677	3369.67	843.426	1.0043	4.3476e-10	43.947	6.329	1	2	0	161	190	0		Mod1: First isotopic peak (PeakApex: 1.0010, Theoretical: 1.0024)																	0	FALSE	IPI:EPA6-SP|NS:P00005|EPA6-SP	IPI:EPA6-SP|NS:P00005|EPA6-SP	IPI:EPA6-SP|NS:P00005|EPA6-SP
241220_NS-10053_CMH_sample60.16684.16684.4	C:\Users\nichollass\Desktop\2024_Dec_CMHSet2\HexNAc_upt070aa\241220_NS_10053_CMH_sample60\interact.pep.xml	VFIHELNAGNQLSHMSPIYTIEMGDELLAK		HEKPSNIK.VFIHELNAGNQLSHMSPIYTIEMGDELLAK.LARDATFF	K	L	30	4	5192.86	3370.67	3370.68	843.674	843.677	3369.67	843.426	1.0043	0	68.095	9.042	1	2	0	161	190	0		Mod1: First isotopic peak (PeakApex: 1.0010, Theoretical: 1.0024)																	0	FALSE	IPI:EPA6-SP|NS:P00005|EPA6-SP	IPI:EPA6-SP|NS:P00005|EPA6-SP	IPI:EPA6-SP|NS:P00005|EPA6-SP
241220_NS-10053_CMH_sample60.10930.10930.4	C:\Users\nichollass\Desktop\2024_Dec_CMHSet2\HexNAc_upt070aa\241220_NS_10053_CMH_sample60\interact.pep.xml	LIGHPLPLRLDAITGPEEECTGVTQIASGASAATTNVASAQCGGR	LIGHPLPLRLDAITGPEEECTGVTQIASGAS[290]AATTNVASAQCGGR	EAAGEVER.LIGHPLPLRLDAITGPEEECTGVTQIASGASAATTNVASAQCGGR.LTIIGWPI	R	L	45	4	3387.78	4750.32	4750.34	1188.59	1188.59	4749.33	1188.34	1.0039	8.1e-13	51.871	51.579	1	2	1	622	666	1149874940	20C(57.0215),31S(203.0794),42C(57.0215)	Mod1: First isotopic peak (PeakApex: 1.0010, Theoretical: 1.0024)																	0	FALSE	IPI:EPA6-SP|NS:P00005|EPA6-SP	IPI:EPA6-SP|NS:P00005|EPA6-SP	IPI:EPA6-SP|NS:P00005|EPA6-SP
241220_NS-10053_CMH_sample60.13622.13622.4	C:\Users\nichollass\Desktop\2024_Dec_CMHSet2\HexNAc_upt070aa\241220_NS_10053_CMH_sample60\interact.pep.xml	GSWSLNWLVPIGHEKPSNIK		YSYTRQAR.GSWSLNWLVPIGHEKPSNIK.VFIHEINA	R	V	20	4	4136.61	2262.19	2262.2	566.556	566.557	2261.2	566.306	1.0039	1.55e-12	48.739	0	1	2	1	141	160	22943080		Mod1: First isotopic peak (PeakApex: 1.0010, Theoretical: 1.0024)																	0	FALSE	IPI:EPA6-SP|NS:P00005|EPA6-SP	IPI:EPA6-SP|NS:P00005|EPA6-SP	IPI:EPA6-SP|NS:P00005|EPA6-SP
241220_NS-10053_CMH_sample60.13623.13623.4	C:\Users\nichollass\Desktop\2024_Dec_CMHSet2\HexNAc_upt070aa\241220_NS_10053_CMH_sample60\interact.pep.xml	GSWSLNWLVPIGHEKPSNIK		YSYTRQAR.GSWSLNWLVPIGHEKPSNIK.VFIHEINA	R	V	20	4	4136.93	2262.19	2262.2	566.556	566.557	2261.2	566.306	1.0039	1.00751e-07	29.487	0	1	2	1	141	160	22943080		Mod1: First isotopic peak (PeakApex: 1.0010, Theoretical: 1.0024)																	0	FALSE	IPI:EPA6-SP|NS:P00005|EPA6-SP	IPI:EPA6-SP|NS:P00005|EPA6-SP	IPI:EPA6-SP|NS:P00005|EPA6-SP
241220_NS-10053_CMH_sample60.13624.13624.4	C:\Users\nichollass\Desktop\2024_Dec_CMHSet2\HexNAc_upt070aa\241220_NS_10053_CMH_sample60\interact.pep.xml	GSWSLNWLVPIGHEKPSNIK		YSYTRQAR.GSWSLNWLVPIGHEKPSNIK.VFIHEINA	R	V	20	4	4137.44	2262.19	2262.2	566.556	566.557	2261.2	566.306	1.0039	9.43518e-07	25.601	0	1	2	1	141	160	22943080		Mod1: First isotopic peak (PeakApex: 1.0010, Theoretical: 1.0024)																	0	FALSE	IPI:EPA6-SP|NS:P00005|EPA6-SP	IPI:EPA6-SP|NS:P00005|EPA6-SP	IPI:EPA6-SP|NS:P00005|EPA6-SP
241220_NS-10053_CMH_sample60.14783.14783.4	C:\Users\nichollass\Desktop\2024_Dec_CMHSet2\HexNAc_upt070aa\241220_NS_10053_CMH_sample60\interact.pep.xml	LIGHPLPLRLDAITGPEEECTGVTQIASGASAATTNVASAQCGGR	LIGHPLPLRLDAITGPEEECTGVTQIAS[290]GASAATTNVASAQCGGR	EAAGEVER.LIGHPLPLRLDAITGPEEECTGVTQIASGASAATTNVASAQCGGR.LTIIGWPI	R	L	45	4	4521.5	4750.32	4750.34	1188.59	1188.59	4749.33	1188.34	1.0039	3.08319e-05	20.544	20.544	1	2	1	622	666	6038907	20C(57.0215),28S(203.0794),42C(57.0215)	Mod1: First isotopic peak (PeakApex: 1.0010, Theoretical: 1.0024)																	0	FALSE	IPI:EPA6-SP|NS:P00005|EPA6-SP	IPI:EPA6-SP|NS:P00005|EPA6-SP	IPI:EPA6-SP|NS:P00005|EPA6-SP
241220_NS-10053_CMH_sample60.15333.15333.4	C:\Users\nichollass\Desktop\2024_Dec_CMHSet2\HexNAc_upt070aa\241220_NS_10053_CMH_sample60\interact.pep.xml	LIGHPLPLRLDAITGPEEECTGVTQIASGASAATTNVASAQCGGR	LIGHPLPLRLDAITGPEEECTGVTQIAS[290]GASAATTNVASAQCGGR	EAAGEVER.LIGHPLPLRLDAITGPEEECTGVTQIASGASAATTNVASAQCGGR.LTIIGWPI	R	L	45	4	4704.67	4750.33	4750.34	1188.59	1188.59	4749.33	1188.34	1.0039	0.00133275	18.001	18.001	0.7004	2	1	622	666	8679870	20C(57.0215),28S(203.0794),42C(57.0215)	Mod1: First isotopic peak (PeakApex: 1.0010, Theoretical: 1.0024)																	0	FALSE	IPI:EPA6-SP|NS:P00005|EPA6-SP	IPI:EPA6-SP|NS:P00005|EPA6-SP	IPI:EPA6-SP|NS:P00005|EPA6-SP
241220_NS-10053_CMH_sample60.15574.15574.4	C:\Users\nichollass\Desktop\2024_Dec_CMHSet2\HexNAc_upt070aa\241220_NS_10053_CMH_sample60\interact.pep.xml	LIGHPLPLRLDAITGPEEECTGVTQIASGASAATTNVASAQCGGR	LIGHPLPLRLDAITGPEEECTGVTQIASGAS[290]AATTNVASAQCGGR	EAAGEVER.LIGHPLPLRLDAITGPEEECTGVTQIASGASAATTNVASAQCGGR.LTIIGWPI	R	L	45	4	4790.78	4750.32	4750.34	1188.59	1188.59	4749.33	1188.34	1.0039	8.54083e-05	19.774	18.214	1	2	1	622	666	778672	20C(57.0215),31S(203.0794),42C(57.0215)	Mod1: First isotopic peak (PeakApex: 1.0010, Theoretical: 1.0024)																	0	FALSE	IPI:EPA6-SP|NS:P00005|EPA6-SP	IPI:EPA6-SP|NS:P00005|EPA6-SP	IPI:EPA6-SP|NS:P00005|EPA6-SP
241220_NS-10053_CMH_sample60.15803.15803.3	C:\Users\nichollass\Desktop\2024_Dec_CMHSet2\HexNAc_upt070aa\241220_NS_10053_CMH_sample60\interact.pep.xml	LEGGVEPNCTGVTQIASGASAATTNVASAQCKPVR	LEGGVEPNCTGVTQIASGASAATTNVASAQCKPVR	TSDGITIR.LEGGVEPNCTGVTQIASGASAATTNVASAQCKPVR.YSYTRQAR	R	Y	35	3	4874.81	3501.69	3501.7	1168.24	1168.24	3500.7	1167.91	1.0039	5.04e-12	47.689	0	1	2	1	98	132	329992	31C(57.0215),9C(57.0215)	Mod1: First isotopic peak (PeakApex: 1.0010, Theoretical: 1.0024)																	0	FALSE	IPI:EPA6-SP|NS:P00005|EPA6-SP	IPI:EPA6-SP|NS:P00005|EPA6-SP	IPI:EPA6-SP|NS:P00005|EPA6-SP
241220_NS-10053_CMH_sample60.15805.15805.3	C:\Users\nichollass\Desktop\2024_Dec_CMHSet2\HexNAc_upt070aa\241220_NS_10053_CMH_sample60\interact.pep.xml	LEGGVEPNCTGVTQIASGASAATTNVASAQCKPVR	LEGGVEPNCTGVTQIASGASAATTNVASAQCKPVR	TSDGITIR.LEGGVEPNCTGVTQIASGASAATTNVASAQCKPVR.YSYTRQAR	R	Y	35	3	4875.67	3501.69	3501.7	1168.24	1168.24	3500.7	1167.91	1.0039	2.71019e-09	35.768	0	1	2	1	98	132	329992	31C(57.0215),9C(57.0215)	Mod1: First isotopic peak (PeakApex: 1.0010, Theoretical: 1.0024)																	0	FALSE	IPI:EPA6-SP|NS:P00005|EPA6-SP	IPI:EPA6-SP|NS:P00005|EPA6-SP	IPI:EPA6-SP|NS:P00005|EPA6-SP
241220_NS-10053_CMH_sample60.17106.17106.4	C:\Users\nichollass\Desktop\2024_Dec_CMHSet2\HexNAc_upt070aa\241220_NS_10053_CMH_sample60\interact.pep.xml	LIGHPLPLRLDAITGPEEECTGVTQIASGASAATTNVASAQCGGR	LIGHPLPLRLDAITGPEEECTGVTQIASGASAATTNVASAQCGGR	EAAGEVER.LIGHPLPLRLDAITGPEEECTGVTQIASGASAATTNVASAQCGGR.LTIIGWPI	R	L	45	4	5344.39	4547.25	4547.26	1137.82	1137.82	4546.25	1137.57	1.0039	0	79.592	0	1	2	1	622	666	67075.6	20C(57.0215),42C(57.0215)	Mod1: First isotopic peak (PeakApex: 1.0010, Theoretical: 1.0024)																	0	FALSE	IPI:EPA6-SP|NS:P00005|EPA6-SP	IPI:EPA6-SP|NS:P00005|EPA6-SP	IPI:EPA6-SP|NS:P00005|EPA6-SP
241220_NS-10053_CMH_sample60.17339.17339.4	C:\Users\nichollass\Desktop\2024_Dec_CMHSet2\HexNAc_upt070aa\241220_NS_10053_CMH_sample60\interact.pep.xml	LIGHPLPLRLDAITGPEEECTGVTQIASGASAATTNVASAQCGGR	LIGHPLPLRLDAITGPEEECTGVTQIASGASAATTNVASAQCGGR	EAAGEVER.LIGHPLPLRLDAITGPEEECTGVTQIASGASAATTNVASAQCGGR.LTIIGWPI	R	L	45	4	5430.73	4547.25	4547.26	1137.82	1137.82	4546.25	1137.57	1.0039	0	67.38	0	1	2	1	622	666	388155	20C(57.0215),42C(57.0215)	Mod1: First isotopic peak (PeakApex: 1.0010, Theoretical: 1.0024)																	0	FALSE	IPI:EPA6-SP|NS:P00005|EPA6-SP	IPI:EPA6-SP|NS:P00005|EPA6-SP	IPI:EPA6-SP|NS:P00005|EPA6-SP
241220_NS-10053_CMH_sample60.17341.17341.4	C:\Users\nichollass\Desktop\2024_Dec_CMHSet2\HexNAc_upt070aa\241220_NS_10053_CMH_sample60\interact.pep.xml	LIGHPLPLRLDAITGPEEECTGVTQIASGASAATTNVASAQCGGR	LIGHPLPLRLDAITGPEEECTGVTQIASGASAATTNVASAQCGGR	EAAGEVER.LIGHPLPLRLDAITGPEEECTGVTQIASGASAATTNVASAQCGGR.LTIIGWPI	R	L	45	4	5431.53	4547.25	4547.26	1137.82	1137.82	4546.25	1137.57	1.0039	0	61.995	0	1	2	1	622	666	144608	20C(57.0215),42C(57.0215)	Mod1: First isotopic peak (PeakApex: 1.0010, Theoretical: 1.0024)																	0	FALSE	IPI:EPA6-SP|NS:P00005|EPA6-SP	IPI:EPA6-SP|NS:P00005|EPA6-SP	IPI:EPA6-SP|NS:P00005|EPA6-SP
241220_NS-10053_CMH_sample60.07466.07466.3	C:\Users\nichollass\Desktop\2024_Dec_CMHSet2\HexNAc_upt070aa\241220_NS_10053_CMH_sample60\interact.pep.xml	LEGGVEPNCTGVTQIASGASAATTNVASAQCKPVR	LEGGVEPNCTGVTQIAS[290]GASAATTNVASAQCKPVR	TSDGITIR.LEGGVEPNCTGVTQIASGASAATTNVASAQCKPVR.YSYTRQAR	R	Y	35	3	2590.16	3704.77	3704.78	1235.93	1235.93	3703.78	1235.6	1.0036	0	72.6	68.906	1	2	1	98	132	44812672	17S(203.0794),31C(57.0215),9C(57.0215)	Mod1: First isotopic peak (PeakApex: 1.0010, Theoretical: 1.0024)																	0	FALSE	IPI:EPA6-SP|NS:P00005|EPA6-SP	IPI:EPA6-SP|NS:P00005|EPA6-SP	IPI:EPA6-SP|NS:P00005|EPA6-SP
241220_NS-10053_CMH_sample60.07470.07470.3	C:\Users\nichollass\Desktop\2024_Dec_CMHSet2\HexNAc_upt070aa\241220_NS_10053_CMH_sample60\interact.pep.xml	LEGGVEPNCTGVTQIASGASAATTNVASAQCKPVR	LEGGVEPNCTGVTQIAS[290]GASAATTNVASAQCKPVR	TSDGITIR.LEGGVEPNCTGVTQIASGASAATTNVASAQCKPVR.YSYTRQAR	R	Y	35	3	2590.82	3704.77	3704.78	1235.93	1235.93	3703.78	1235.6	1.0036	0.000382164	16.171	16.171	0.9993	2	1	98	132	44812672	17S(203.0794),31C(57.0215),9C(57.0215)	Mod1: First isotopic peak (PeakApex: 1.0010, Theoretical: 1.0024)																	0	FALSE	IPI:EPA6-SP|NS:P00005|EPA6-SP	IPI:EPA6-SP|NS:P00005|EPA6-SP	IPI:EPA6-SP|NS:P00005|EPA6-SP
241220_NS-10053_CMH_sample60.13120.13120.5	C:\Users\nichollass\Desktop\2024_Dec_CMHSet2\HexNAc_upt070aa\241220_NS_10053_CMH_sample60\interact.pep.xml	LGEHNIDVLEGNEQFINAAKIITHPNFNGNTLDNDIMLIK		YKSRIQVR.LGEHNIDVLEGNEQFINAAKIITHPNFNGNTLDNDIMLIK.LSSPATIN	R	L	40	5	3985.79	4475.25	4475.26	896.057	896.06	4474.26	895.859	1.0034	0	84.963	0	1	2	1	58	97	0		Mod1: First isotopic peak (PeakApex: 1.0010, Theoretical: 1.0024)																	0	TRUE	sp|P00761|TRYP_PIG	P00761	TRYP_PIG
241220_NS-10053_CMH_sample60.13121.13121.5	C:\Users\nichollass\Desktop\2024_Dec_CMHSet2\HexNAc_upt070aa\241220_NS_10053_CMH_sample60\interact.pep.xml	LGEHNIDVLEGNEQFINAAKIITHPNFNGNTLDNDIMLIK		YKSRIQVR.LGEHNIDVLEGNEQFINAAKIITHPNFNGNTLDNDIMLIK.LSSPATIN	R	L	40	5	3986.1	4475.25	4475.26	896.057	896.06	4474.26	895.859	1.0034	0.0199067	11.304	0	0.959	2	1	58	97	0		Mod1: First isotopic peak (PeakApex: 1.0010, Theoretical: 1.0024)																	0	TRUE	sp|P00761|TRYP_PIG	P00761	TRYP_PIG
241220_NS-10053_CMH_sample60.13122.13122.5	C:\Users\nichollass\Desktop\2024_Dec_CMHSet2\HexNAc_upt070aa\241220_NS_10053_CMH_sample60\interact.pep.xml	LGEHNIDVLEGNEQFINAAKIITHPNFNGNTLDNDIMLIK		YKSRIQVR.LGEHNIDVLEGNEQFINAAKIITHPNFNGNTLDNDIMLIK.LSSPATIN	R	L	40	5	3986.56	4475.25	4475.26	896.057	896.06	4474.26	895.859	1.0034	0	74.794	0	1	2	1	58	97	0		Mod1: First isotopic peak (PeakApex: 1.0010, Theoretical: 1.0024)																	0	TRUE	sp|P00761|TRYP_PIG	P00761	TRYP_PIG
241220_NS-10053_CMH_sample60.15752.15752.4	C:\Users\nichollass\Desktop\2024_Dec_CMHSet2\HexNAc_upt070aa\241220_NS_10053_CMH_sample60\interact.pep.xml	LIGHPLPLRLDAITGPEEECTGVTQIASGASAATTNVASAQCGGR	LIGHPLPLRLDAITGPEEECTGVTQIAS[290]GASAATTNVASAQCGGR	EAAGEVER.LIGHPLPLRLDAITGPEEECTGVTQIASGASAATTNVASAQCGGR.LTIIGWPI	R	L	45	4	4856.16	4750.32	4750.34	1188.59	1188.59	4749.33	1188.34	1.0034	3.21551e-05	20.471	18.035	1	2	1	622	666	2698081	20C(57.0215),28S(203.0794),42C(57.0215)	Mod1: First isotopic peak (PeakApex: 1.0010, Theoretical: 1.0024)																	0	FALSE	IPI:EPA6-SP|NS:P00005|EPA6-SP	IPI:EPA6-SP|NS:P00005|EPA6-SP	IPI:EPA6-SP|NS:P00005|EPA6-SP
241220_NS-10053_CMH_sample60.16815.16815.3	C:\Users\nichollass\Desktop\2024_Dec_CMHSet2\HexNAc_upt070aa\241220_NS_10053_CMH_sample60\interact.pep.xml	LEGGVEPNCTGVTQIASGASAATTNVASAQCKPVR	LEGGVEPNCTGVTQIASGASAATTNVASAQCKPVR	TSDGITIR.LEGGVEPNCTGVTQIASGASAATTNVASAQCKPVR.YSYTRQAR	R	Y	35	3	5240.28	3501.69	3501.7	1168.24	1168.24	3500.7	1167.91	1.0034	1.56135e-08	33.726	0	1	2	1	98	132	8502.88	31C(57.0215),9C(57.0215)	Mod1: First isotopic peak (PeakApex: 1.0010, Theoretical: 1.0024)																	0	FALSE	IPI:EPA6-SP|NS:P00005|EPA6-SP	IPI:EPA6-SP|NS:P00005|EPA6-SP	IPI:EPA6-SP|NS:P00005|EPA6-SP
241220_NS-10053_CMH_sample60.10916.10916.4	C:\Users\nichollass\Desktop\2024_Dec_CMHSet2\HexNAc_upt070aa\241220_NS_10053_CMH_sample60\interact.pep.xml	GSWSLNWLVPIGHEKPSNIK		YSYTRQAR.GSWSLNWLVPIGHEKPSNIK.VFIHEINA	R	V	20	4	3384.62	2262.19	2262.2	566.556	566.557	2261.2	566.306	1.0031	1.91e-12	48.372	0	1	2	1	141	160	503780608		Mod1: First isotopic peak (PeakApex: 1.0010, Theoretical: 1.0024)																	0	FALSE	IPI:EPA6-SP|NS:P00005|EPA6-SP	IPI:EPA6-SP|NS:P00005|EPA6-SP	IPI:EPA6-SP|NS:P00005|EPA6-SP
241220_NS-10053_CMH_sample60.10917.10917.4	C:\Users\nichollass\Desktop\2024_Dec_CMHSet2\HexNAc_upt070aa\241220_NS_10053_CMH_sample60\interact.pep.xml	GSWSLNWLVPIGHEKPSNIK		YSYTRQAR.GSWSLNWLVPIGHEKPSNIK.VFIHEINA	R	V	20	4	3384.81	2262.19	2262.2	566.556	566.557	2261.2	566.306	1.0031	4.2683e-10	41.979	0	1	2	1	141	160	503780608		Mod1: First isotopic peak (PeakApex: 1.0010, Theoretical: 1.0024)																	0	FALSE	IPI:EPA6-SP|NS:P00005|EPA6-SP	IPI:EPA6-SP|NS:P00005|EPA6-SP	IPI:EPA6-SP|NS:P00005|EPA6-SP
241220_NS-10053_CMH_sample60.10918.10918.4	C:\Users\nichollass\Desktop\2024_Dec_CMHSet2\HexNAc_upt070aa\241220_NS_10053_CMH_sample60\interact.pep.xml	GSWSLNWLVPIGHEKPSNIK		YSYTRQAR.GSWSLNWLVPIGHEKPSNIK.VFIHEINA	R	V	20	4	3385.16	2262.19	2262.2	566.556	566.557	2261.2	566.306	1.0031	2.10257e-08	32.209	0	1	2	1	141	160	503780608		Mod1: First isotopic peak (PeakApex: 1.0010, Theoretical: 1.0024)																	0	FALSE	IPI:EPA6-SP|NS:P00005|EPA6-SP	IPI:EPA6-SP|NS:P00005|EPA6-SP	IPI:EPA6-SP|NS:P00005|EPA6-SP
241220_NS-10053_CMH_sample60.12986.12986.3	C:\Users\nichollass\Desktop\2024_Dec_CMHSet2\HexNAc_upt070aa\241220_NS_10053_CMH_sample60\interact.pep.xml	MSVDPAIADTNCTGVTQIASGASAATTNVASAQCGQGVLHYSMVLEGGNDALK	MSVDPAIADTNCTGVTQIASGASAATTNVASAQCGQGVLHYSMVLEGGNDALK	KDGVRSSR.MSVDPAIADTNCTGVTQIASGASAATTNVASAQCGQGVLHYSMVLEGGNDALK.LAIDNAIS	R	L	53	3	3947.19	5309.46	5309.48	1770.83	1770.83	5308.47	1770.5	1.0029	0	64.379	1.919	1	2	0	28	80	0	12C(57.0215),34C(57.0215)	Mod1: First isotopic peak (PeakApex: 1.0010, Theoretical: 1.0024)																	0	FALSE	IPI:EPA6-SP|NS:P00005|EPA6-SP	IPI:EPA6-SP|NS:P00005|EPA6-SP	IPI:EPA6-SP|NS:P00005|EPA6-SP
241220_NS-10053_CMH_sample60.14179.14179.4	C:\Users\nichollass\Desktop\2024_Dec_CMHSet2\HexNAc_upt070aa\241220_NS_10053_CMH_sample60\interact.pep.xml	LIGHPLPLRLDAITGPEEECTGVTQIASGASAATTNVASAQCGGR	LIGHPLPLRLDAITGPEEECTGVTQIAS[290]GASAATTNVASAQCGGR	EAAGEVER.LIGHPLPLRLDAITGPEEECTGVTQIASGASAATTNVASAQCGGR.LTIIGWPI	R	L	45	4	4315.17	4750.32	4750.34	1188.59	1188.59	4749.33	1188.34	1.0029	1.76096e-05	20.517	19.019	1	2	1	622	666	4370161	20C(57.0215),28S(203.0794),42C(57.0215)	Mod1: First isotopic peak (PeakApex: 1.0010, Theoretical: 1.0024)																	0	FALSE	IPI:EPA6-SP|NS:P00005|EPA6-SP	IPI:EPA6-SP|NS:P00005|EPA6-SP	IPI:EPA6-SP|NS:P00005|EPA6-SP
241220_NS-10053_CMH_sample60.15609.15609.4	C:\Users\nichollass\Desktop\2024_Dec_CMHSet2\HexNAc_upt070aa\241220_NS_10053_CMH_sample60\interact.pep.xml	LAIDNALSITSDGLTIRLEGGVEPNCTGVTQIASGASAATTNVASAQCKPVR	LAIDNALSITSDGLTIRLEGGVEPNCTGVTQIASGASAATTNVAS[290]AQCKPVR	EGGNDAIK.LAIDNALSITSDGLTIRLEGGVEPNCTGVTQIASGASAATTNVASAQCKPVR.YSYTRQAR	K	Y	52	4	4803.65	5458.72	5458.74	1365.69	1365.69	5457.74	1365.44	1.0029	5.72796e-08	30.468	27.946	1	2	2	81	132	0	26C(57.0215),45S(203.0794),48C(57.0215)	Mod1: First isotopic peak (PeakApex: 1.0010, Theoretical: 1.0024)																	0	FALSE	IPI:EPA6-SP|NS:P00005|EPA6-SP	IPI:EPA6-SP|NS:P00005|EPA6-SP	IPI:EPA6-SP|NS:P00005|EPA6-SP
241220_NS-10053_CMH_sample60.15708.15708.3	C:\Users\nichollass\Desktop\2024_Dec_CMHSet2\HexNAc_upt070aa\241220_NS_10053_CMH_sample60\interact.pep.xml	MSVDPAIADTNCTGVTQIASGASAATTNVASAQCGQGVLHYSMVLEGGNDALK	MSVDPAIADTNCTGVTQIAS[290]GASAATTNVASAQCGQGVLHYSMVLEGGNDALK	KDGVRSSR.MSVDPAIADTNCTGVTQIASGASAATTNVASAQCGQGVLHYSMVLEGGNDALK.LAIDNAIS	R	L	53	3	4839.94	5512.55	5512.56	1838.52	1838.53	5511.55	1838.19	1.0029	0	83.962	77.321	1	2	0	28	80	0	12C(57.0215),20S(203.0794),34C(57.0215)	Mod1: First isotopic peak (PeakApex: 1.0010, Theoretical: 1.0024)																	0	FALSE	IPI:EPA6-SP|NS:P00005|EPA6-SP	IPI:EPA6-SP|NS:P00005|EPA6-SP	IPI:EPA6-SP|NS:P00005|EPA6-SP
241220_NS-10053_CMH_sample60.15747.15747.3	C:\Users\nichollass\Desktop\2024_Dec_CMHSet2\HexNAc_upt070aa\241220_NS_10053_CMH_sample60\interact.pep.xml	GFYIAGDPALAYGYAQDQEPDACTGVTQIASGASAATTNVASAQCR	GFYIAGDPALAYGYAQDQEPDACTGVTQIASGASAATTNVASAQCR	QDIDAIWR.GFYIAGDPALAYGYAQDQEPDACTGVTQIASGASAATTNVASAQCR.GRIRNGAI	R	G	46	3	4854.2	4695.12	4695.13	1566.05	1566.05	4694.13	1565.72	1.0029	0	109.632	0	1	2	0	537	582	905016	23C(57.0215),45C(57.0215)	Mod1: First isotopic peak (PeakApex: 1.0010, Theoretical: 1.0024)																	0	FALSE	IPI:EPA6-SP|NS:P00005|EPA6-SP	IPI:EPA6-SP|NS:P00005|EPA6-SP	IPI:EPA6-SP|NS:P00005|EPA6-SP
241220_NS-10053_CMH_sample60.15748.15748.3	C:\Users\nichollass\Desktop\2024_Dec_CMHSet2\HexNAc_upt070aa\241220_NS_10053_CMH_sample60\interact.pep.xml	GFYIAGDPALAYGYAQDQEPDACTGVTQIASGASAATTNVASAQCR	GFYIAGDPALAYGYAQDQEPDACTGVTQIASGASAATTNVASAQCR	QDIDAIWR.GFYIAGDPALAYGYAQDQEPDACTGVTQIASGASAATTNVASAQCR.GRIRNGAI	R	G	46	3	4854.51	4695.12	4695.13	1566.05	1566.05	4694.13	1565.72	1.0029	4e-14	55.029	0	1	2	0	537	582	905016	23C(57.0215),45C(57.0215)	Mod1: First isotopic peak (PeakApex: 1.0010, Theoretical: 1.0024)																	0	FALSE	IPI:EPA6-SP|NS:P00005|EPA6-SP	IPI:EPA6-SP|NS:P00005|EPA6-SP	IPI:EPA6-SP|NS:P00005|EPA6-SP
241220_NS-10053_CMH_sample60.15749.15749.3	C:\Users\nichollass\Desktop\2024_Dec_CMHSet2\HexNAc_upt070aa\241220_NS_10053_CMH_sample60\interact.pep.xml	GFYIAGDPALAYGYAQDQEPDACTGVTQIASGASAATTNVASAQCR	GFYIAGDPALAYGYAQDQEPDACTGVTQIASGASAATTNVASAQCR	QDIDAIWR.GFYIAGDPALAYGYAQDQEPDACTGVTQIASGASAATTNVASAQCR.GRIRNGAI	R	G	46	3	4855.03	4695.12	4695.13	1566.05	1566.05	4694.13	1565.72	1.0029	0	105.551	0	1	2	0	537	582	905016	23C(57.0215),45C(57.0215)	Mod1: First isotopic peak (PeakApex: 1.0010, Theoretical: 1.0024)																	0	FALSE	IPI:EPA6-SP|NS:P00005|EPA6-SP	IPI:EPA6-SP|NS:P00005|EPA6-SP	IPI:EPA6-SP|NS:P00005|EPA6-SP
241220_NS-10053_CMH_sample60.15866.15866.3	C:\Users\nichollass\Desktop\2024_Dec_CMHSet2\HexNAc_upt070aa\241220_NS_10053_CMH_sample60\interact.pep.xml	MSVDPAIADTNCTGVTQIASGASAATTNVASAQCGQGVLHYSMVLEGGNDALK	MSVDPAIADTNCTGVTQIASGASAATTNVASAQCGQGVLHYSMVLEGGNDALK	KDGVRSSR.MSVDPAIADTNCTGVTQIASGASAATTNVASAQCGQGVLHYSMVLEGGNDALK.LAIDNAIS	R	L	53	3	4897.71	5309.46	5309.48	1770.83	1770.83	5308.47	1770.5	1.0029	6e-13	51.39	0	1	2	0	28	80	488784	12C(57.0215),34C(57.0215)	Mod1: First isotopic peak (PeakApex: 1.0010, Theoretical: 1.0024)																	0	FALSE	IPI:EPA6-SP|NS:P00005|EPA6-SP	IPI:EPA6-SP|NS:P00005|EPA6-SP	IPI:EPA6-SP|NS:P00005|EPA6-SP
241220_NS-10053_CMH_sample60.16449.16449.3	C:\Users\nichollass\Desktop\2024_Dec_CMHSet2\HexNAc_upt070aa\241220_NS_10053_CMH_sample60\interact.pep.xml	LEGGVEPNCTGVTQIASGASAATTNVASAQCKPVR	LEGGVEPNCTGVTQIASGASAATTNVASAQCKPVR	TSDGITIR.LEGGVEPNCTGVTQIASGASAATTNVASAQCKPVR.YSYTRQAR	R	Y	35	3	5108.45	3501.69	3501.7	1168.24	1168.24	3500.7	1167.91	1.0029	0	68.771	0	1	2	1	98	132	9298614	31C(57.0215),9C(57.0215)	Mod1: First isotopic peak (PeakApex: 1.0010, Theoretical: 1.0024)																	0	FALSE	IPI:EPA6-SP|NS:P00005|EPA6-SP	IPI:EPA6-SP|NS:P00005|EPA6-SP	IPI:EPA6-SP|NS:P00005|EPA6-SP
241220_NS-10053_CMH_sample60.16451.16451.3	C:\Users\nichollass\Desktop\2024_Dec_CMHSet2\HexNAc_upt070aa\241220_NS_10053_CMH_sample60\interact.pep.xml	LEGGVEPNCTGVTQIASGASAATTNVASAQCKPVR	LEGGVEPNCTGVTQIASGASAATTNVASAQCKPVR	TSDGITIR.LEGGVEPNCTGVTQIASGASAATTNVASAQCKPVR.YSYTRQAR	R	Y	35	3	5109.3	3501.69	3501.7	1168.24	1168.24	3500.7	1167.91	1.0029	1e-14	60.235	0	1	2	1	98	132	9298614	31C(57.0215),9C(57.0215)	Mod1: First isotopic peak (PeakApex: 1.0010, Theoretical: 1.0024)																	0	FALSE	IPI:EPA6-SP|NS:P00005|EPA6-SP	IPI:EPA6-SP|NS:P00005|EPA6-SP	IPI:EPA6-SP|NS:P00005|EPA6-SP
241220_NS-10053_CMH_sample60.12178.12178.4	C:\Users\nichollass\Desktop\2024_Dec_CMHSet2\HexNAc_upt070aa\241220_NS_10053_CMH_sample60\interact.pep.xml	VFIHELNAGNQLSHMSPIYTIEMGDELLAK		HEKPSNIK.VFIHELNAGNQLSHMSPIYTIEMGDELLAK.LARDATFF	K	L	30	4	3725.59	3370.66	3370.68	843.673	843.676	3369.67	843.426	1.0026	0	83.028	0	1	2	0	161	190	5661701		Mod1: First isotopic peak (PeakApex: 1.0010, Theoretical: 1.0024)																	0	FALSE	IPI:EPA6-SP|NS:P00005|EPA6-SP	IPI:EPA6-SP|NS:P00005|EPA6-SP	IPI:EPA6-SP|NS:P00005|EPA6-SP
241220_NS-10053_CMH_sample60.12179.12179.4	C:\Users\nichollass\Desktop\2024_Dec_CMHSet2\HexNAc_upt070aa\241220_NS_10053_CMH_sample60\interact.pep.xml	VFIHELNAGNQLSHMSPIYTIEMGDELLAK		HEKPSNIK.VFIHELNAGNQLSHMSPIYTIEMGDELLAK.LARDATFF	K	L	30	4	3725.83	3370.66	3370.68	843.673	843.676	3369.67	843.426	1.0026	4.28795e-06	27.971	6.206	1	2	0	161	190	5661701		Mod1: First isotopic peak (PeakApex: 1.0010, Theoretical: 1.0024)																	0	FALSE	IPI:EPA6-SP|NS:P00005|EPA6-SP	IPI:EPA6-SP|NS:P00005|EPA6-SP	IPI:EPA6-SP|NS:P00005|EPA6-SP
241220_NS-10053_CMH_sample60.12180.12180.4	C:\Users\nichollass\Desktop\2024_Dec_CMHSet2\HexNAc_upt070aa\241220_NS_10053_CMH_sample60\interact.pep.xml	VFIHELNAGNQLSHMSPIYTIEMGDELLAK		HEKPSNIK.VFIHELNAGNQLSHMSPIYTIEMGDELLAK.LARDATFF	K	L	30	4	3726.25	3370.66	3370.68	843.673	843.676	3369.67	843.426	1.0026	4.378e-11	49.935	0	1	2	0	161	190	5661701		Mod1: First isotopic peak (PeakApex: 1.0010, Theoretical: 1.0024)																	0	FALSE	IPI:EPA6-SP|NS:P00005|EPA6-SP	IPI:EPA6-SP|NS:P00005|EPA6-SP	IPI:EPA6-SP|NS:P00005|EPA6-SP
241220_NS-10053_CMH_sample60.03964.03964.2	C:\Users\nichollass\Desktop\2024_Dec_CMHSet2\HexNAc_upt070aa\241220_NS_10053_CMH_sample60\interact.pep.xml	LSSPATLNSR		DNDIMIIK.LSSPATLNSR.VATVSIPR	K	V	10	2	1539.37	1045.54	1045.56	523.776	523.787	1044.56	523.285	1.0025	1.03633e-05	23.438	4.295	1	2	0	98	107	178608832		Mod1: First isotopic peak (PeakApex: 1.0010, Theoretical: 1.0024)																	0	TRUE	sp|P00761|TRYP_PIG	P00761	TRYP_PIG
241220_NS-10053_CMH_sample60.03966.03966.2	C:\Users\nichollass\Desktop\2024_Dec_CMHSet2\HexNAc_upt070aa\241220_NS_10053_CMH_sample60\interact.pep.xml	LSSPATLNSR		DNDIMIIK.LSSPATLNSR.VATVSIPR	K	V	10	2	1540.13	1045.54	1045.56	523.776	523.787	1044.56	523.285	1.0025	9.99425e-07	26.501	0	1	2	0	98	107	178608832		Mod1: First isotopic peak (PeakApex: 1.0010, Theoretical: 1.0024)																	0	TRUE	sp|P00761|TRYP_PIG	P00761	TRYP_PIG
241220_NS-10053_CMH_sample60.14109.14109.3	C:\Users\nichollass\Desktop\2024_Dec_CMHSet2\HexNAc_upt070aa\241220_NS_10053_CMH_sample60\interact.pep.xml	GFYIAGDPALAYGYAQDQEPDACTGVTQIASGASAATTNVASAQCR	GFYIAGDPALAYGYAQDQEPDACTGVTQIASGASAATTNVASAQCR	QDIDAIWR.GFYIAGDPALAYGYAQDQEPDACTGVTQIASGASAATTNVASAQCR.GRIRNGAI	R	G	46	3	4290.52	4695.12	4695.13	1566.05	1566.05	4694.13	1565.72	1.0024	0	90.402	0	1	2	0	537	582	0	23C(57.0215),45C(57.0215)	Mod1: First isotopic peak (PeakApex: 1.0010, Theoretical: 1.0024)																	0	FALSE	IPI:EPA6-SP|NS:P00005|EPA6-SP	IPI:EPA6-SP|NS:P00005|EPA6-SP	IPI:EPA6-SP|NS:P00005|EPA6-SP
241220_NS-10053_CMH_sample60.14110.14110.3	C:\Users\nichollass\Desktop\2024_Dec_CMHSet2\HexNAc_upt070aa\241220_NS_10053_CMH_sample60\interact.pep.xml	GFYIAGDPALAYGYAQDQEPDACTGVTQIASGASAATTNVASAQCR	GFYIAGDPALAYGYAQDQEPDACTGVTQIASGASAATTNVASAQCR	QDIDAIWR.GFYIAGDPALAYGYAQDQEPDACTGVTQIASGASAATTNVASAQCR.GRIRNGAI	R	G	46	3	4290.84	4695.12	4695.13	1566.05	1566.05	4694.13	1565.72	1.0024	4.249e-11	42.987	0	1	2	0	537	582	0	23C(57.0215),45C(57.0215)	Mod1: First isotopic peak (PeakApex: 1.0010, Theoretical: 1.0024)																	0	FALSE	IPI:EPA6-SP|NS:P00005|EPA6-SP	IPI:EPA6-SP|NS:P00005|EPA6-SP	IPI:EPA6-SP|NS:P00005|EPA6-SP
241220_NS-10053_CMH_sample60.14111.14111.3	C:\Users\nichollass\Desktop\2024_Dec_CMHSet2\HexNAc_upt070aa\241220_NS_10053_CMH_sample60\interact.pep.xml	GFYIAGDPALAYGYAQDQEPDACTGVTQIASGASAATTNVASAQCR	GFYIAGDPALAYGYAQDQEPDACTGVTQIASGASAATTNVASAQCR	QDIDAIWR.GFYIAGDPALAYGYAQDQEPDACTGVTQIASGASAATTNVASAQCR.GRIRNGAI	R	G	46	3	4291.37	4695.12	4695.13	1566.05	1566.05	4694.13	1565.72	1.0024	0	113.676	0	1	2	0	537	582	0	23C(57.0215),45C(57.0215)	Mod1: First isotopic peak (PeakApex: 1.0010, Theoretical: 1.0024)																	0	FALSE	IPI:EPA6-SP|NS:P00005|EPA6-SP	IPI:EPA6-SP|NS:P00005|EPA6-SP	IPI:EPA6-SP|NS:P00005|EPA6-SP
241220_NS-10053_CMH_sample60.15868.15868.3	C:\Users\nichollass\Desktop\2024_Dec_CMHSet2\HexNAc_upt070aa\241220_NS_10053_CMH_sample60\interact.pep.xml	MSVDPAIADTNCTGVTQIASGASAATTNVASAQCGQGVLHYSMVLEGGNDALK	MSVDPAIADTNCTGVTQIASGASAATTNVASAQCGQGVLHYSMVLEGGNDALK	KDGVRSSR.MSVDPAIADTNCTGVTQIASGASAATTNVASAQCGQGVLHYSMVLEGGNDALK.LAIDNAIS	R	L	53	3	4898.58	5309.46	5309.48	1770.83	1770.83	5308.47	1770.5	1.0024	0	82.294	0	1	2	0	28	80	488784	12C(57.0215),34C(57.0215)	Mod1: First isotopic peak (PeakApex: 1.0010, Theoretical: 1.0024)																	0	FALSE	IPI:EPA6-SP|NS:P00005|EPA6-SP	IPI:EPA6-SP|NS:P00005|EPA6-SP	IPI:EPA6-SP|NS:P00005|EPA6-SP
241220_NS-10053_CMH_sample60.16011.16011.3	C:\Users\nichollass\Desktop\2024_Dec_CMHSet2\HexNAc_upt070aa\241220_NS_10053_CMH_sample60\interact.pep.xml	LEGGVEPNCTGVTQIASGASAATTNVASAQCKPVR	LEGGVEPNCTGVTQIASGASAATTNVASAQCKPVR	TSDGITIR.LEGGVEPNCTGVTQIASGASAATTNVASAQCKPVR.YSYTRQAR	R	Y	35	3	4950.34	3501.69	3501.7	1168.24	1168.24	3500.7	1167.91	1.0024	0	75.434	0	1	2	1	98	132	0	31C(57.0215),9C(57.0215)	Mod1: First isotopic peak (PeakApex: 1.0010, Theoretical: 1.0024)																	0	FALSE	IPI:EPA6-SP|NS:P00005|EPA6-SP	IPI:EPA6-SP|NS:P00005|EPA6-SP	IPI:EPA6-SP|NS:P00005|EPA6-SP
241220_NS-10053_CMH_sample60.16875.16875.4	C:\Users\nichollass\Desktop\2024_Dec_CMHSet2\HexNAc_upt070aa\241220_NS_10053_CMH_sample60\interact.pep.xml	VFIHELNAGNQLSHMSPIYTIEMGDELLAK	VFIHELNAGNQLSHM[147]SPIYTIEMGDELLAK	HEKPSNIK.VFIHELNAGNQLSHMSPIYTIEMGDELLAK.LARDATFF	K	L	30	4	5261.43	3386.66	3386.67	847.673	847.675	3385.67	847.424	1.0024	4.63e-12	51.837	38.501	1	2	0	161	190	4550803	15M(15.9949)	Mod1: First isotopic peak (PeakApex: 1.0010, Theoretical: 1.0024)																	0	FALSE	IPI:EPA6-SP|NS:P00005|EPA6-SP	IPI:EPA6-SP|NS:P00005|EPA6-SP	IPI:EPA6-SP|NS:P00005|EPA6-SP
241220_NS-10053_CMH_sample60.16877.16877.4	C:\Users\nichollass\Desktop\2024_Dec_CMHSet2\HexNAc_upt070aa\241220_NS_10053_CMH_sample60\interact.pep.xml	VFIHELNAGNQLSHMSPIYTIEMGDELLAK	VFIHELNAGNQLSHMSPIYTIEM[147]GDELLAK	HEKPSNIK.VFIHELNAGNQLSHMSPIYTIEMGDELLAK.LARDATFF	K	L	30	4	5262.25	3386.66	3386.67	847.673	847.675	3385.67	847.424	1.0024	1.29271e-06	30.054	27.948	1	2	0	161	190	4550803	23M(15.9949)	Mod1: First isotopic peak (PeakApex: 1.0010, Theoretical: 1.0024)																	0	FALSE	IPI:EPA6-SP|NS:P00005|EPA6-SP	IPI:EPA6-SP|NS:P00005|EPA6-SP	IPI:EPA6-SP|NS:P00005|EPA6-SP
241220_NS-10053_CMH_sample60.17583.17583.4	C:\Users\nichollass\Desktop\2024_Dec_CMHSet2\HexNAc_upt070aa\241220_NS_10053_CMH_sample60\interact.pep.xml	LIGHPLPLRLDAITGPEEECTGVTQIASGASAATTNVASAQCGGR	LIGHPLPLRLDAITGPEEECTGVTQIASGASAATTNVASAQCGGR	EAAGEVER.LIGHPLPLRLDAITGPEEECTGVTQIASGASAATTNVASAQCGGR.LTIIGWPI	R	L	45	4	5521.56	4547.24	4547.26	1137.82	1137.82	4546.25	1137.57	1.0024	0	64.788	0	1	2	1	622	666	65473.3	20C(57.0215),42C(57.0215)	Mod1: First isotopic peak (PeakApex: 1.0010, Theoretical: 1.0024)																	0	FALSE	IPI:EPA6-SP|NS:P00005|EPA6-SP	IPI:EPA6-SP|NS:P00005|EPA6-SP	IPI:EPA6-SP|NS:P00005|EPA6-SP
241220_NS-10053_CMH_sample60.17584.17584.4	C:\Users\nichollass\Desktop\2024_Dec_CMHSet2\HexNAc_upt070aa\241220_NS_10053_CMH_sample60\interact.pep.xml	LIGHPLPLRLDAITGPEEECTGVTQIASGASAATTNVASAQCGGR	LIGHPLPLRLDAITGPEEECTGVTQIASGASAATTNVASAQCGGR	EAAGEVER.LIGHPLPLRLDAITGPEEECTGVTQIASGASAATTNVASAQCGGR.LTIIGWPI	R	L	45	4	5521.87	4547.24	4547.26	1137.82	1137.82	4546.25	1137.57	1.0024	0.0323407	11.461	0	0.4036	2	1	622	666	65473.3	20C(57.0215),42C(57.0215)	Mod1: First isotopic peak (PeakApex: 1.0010, Theoretical: 1.0024)																	0	FALSE	IPI:EPA6-SP|NS:P00005|EPA6-SP	IPI:EPA6-SP|NS:P00005|EPA6-SP	IPI:EPA6-SP|NS:P00005|EPA6-SP
241220_NS-10053_CMH_sample60.17585.17585.4	C:\Users\nichollass\Desktop\2024_Dec_CMHSet2\HexNAc_upt070aa\241220_NS_10053_CMH_sample60\interact.pep.xml	LIGHPLPLRLDAITGPEEECTGVTQIASGASAATTNVASAQCGGR	LIGHPLPLRLDAITGPEEECTGVTQIASGASAATTNVASAQCGGR	EAAGEVER.LIGHPLPLRLDAITGPEEECTGVTQIASGASAATTNVASAQCGGR.LTIIGWPI	R	L	45	4	5522.38	4547.24	4547.26	1137.82	1137.82	4546.25	1137.57	1.0024	2.6e-13	51.815	0	1	2	1	622	666	65473.3	20C(57.0215),42C(57.0215)	Mod1: First isotopic peak (PeakApex: 1.0010, Theoretical: 1.0024)																	0	FALSE	IPI:EPA6-SP|NS:P00005|EPA6-SP	IPI:EPA6-SP|NS:P00005|EPA6-SP	IPI:EPA6-SP|NS:P00005|EPA6-SP
241220_NS-10053_CMH_sample60.08519.08519.2	C:\Users\nichollass\Desktop\2024_Dec_CMHSet2\HexNAc_upt070aa\241220_NS_10053_CMH_sample60\interact.pep.xml	AHESNEMQPTLAISHAGVSVVMAQAQPR		RDATFFVR.AHESNEMQPTLAISHAGVSVVMAQAQPR.REKRWSEW	R	R	28	2	2824.7	2959.44	2959.45	1480.73	1480.73	2958.44	1480.23	1.0019	0	72.521	0	1	2	0	201	228	1734530560		Mod1: First isotopic peak (PeakApex: 1.0010, Theoretical: 1.0024)																	0	FALSE	IPI:EPA6-SP|NS:P00005|EPA6-SP	IPI:EPA6-SP|NS:P00005|EPA6-SP	IPI:EPA6-SP|NS:P00005|EPA6-SP
241220_NS-10053_CMH_sample60.08521.08521.2	C:\Users\nichollass\Desktop\2024_Dec_CMHSet2\HexNAc_upt070aa\241220_NS_10053_CMH_sample60\interact.pep.xml	AHESNEMQPTLAISHAGVSVVMAQAQPR		RDATFFVR.AHESNEMQPTLAISHAGVSVVMAQAQPR.REKRWSEW	R	R	28	2	2825.19	2959.44	2959.45	1480.73	1480.73	2958.44	1480.23	1.0019	0	73.072	0	1	2	0	201	228	1734530560		Mod1: First isotopic peak (PeakApex: 1.0010, Theoretical: 1.0024)																	0	FALSE	IPI:EPA6-SP|NS:P00005|EPA6-SP	IPI:EPA6-SP|NS:P00005|EPA6-SP	IPI:EPA6-SP|NS:P00005|EPA6-SP
241220_NS-10053_CMH_sample60.10111.10111.2	C:\Users\nichollass\Desktop\2024_Dec_CMHSet2\HexNAc_upt070aa\241220_NS_10053_CMH_sample60\interact.pep.xml	LDAITGPEEECTGVTQIASGASAATTNVASAQCGGR	LDAITGPEEECTGVTQIASGASAATTNVASAQCGGR	IGHPIPIR.LDAITGPEEECTGVTQIASGASAATTNVASAQCGGR.LTIIGWPI	R	L	36	2	3200.42	3550.62	3550.63	1776.32	1776.32	3549.63	1775.82	1.0019	0	72.774	2.565	1	2	0	631	666	44028740	11C(57.0215),33C(57.0215)	Mod1: First isotopic peak (PeakApex: 1.0010, Theoretical: 1.0024)																	0	FALSE	IPI:EPA6-SP|NS:P00005|EPA6-SP	IPI:EPA6-SP|NS:P00005|EPA6-SP	IPI:EPA6-SP|NS:P00005|EPA6-SP
241220_NS-10053_CMH_sample60.10113.10113.2	C:\Users\nichollass\Desktop\2024_Dec_CMHSet2\HexNAc_upt070aa\241220_NS_10053_CMH_sample60\interact.pep.xml	LDAITGPEEECTGVTQIASGASAATTNVASAQCGGR	LDAITGPEEECTGVTQIASGASAATTNVASAQCGGR	IGHPIPIR.LDAITGPEEECTGVTQIASGASAATTNVASAQCGGR.LTIIGWPI	R	L	36	2	3201.03	3550.62	3550.63	1776.32	1776.32	3549.63	1775.82	1.0019	0	61.064	0	1	2	0	631	666	44028740	11C(57.0215),33C(57.0215)	Mod1: First isotopic peak (PeakApex: 1.0010, Theoretical: 1.0024)																	0	FALSE	IPI:EPA6-SP|NS:P00005|EPA6-SP	IPI:EPA6-SP|NS:P00005|EPA6-SP	IPI:EPA6-SP|NS:P00005|EPA6-SP
241220_NS-10053_CMH_sample60.13808.13808.3	C:\Users\nichollass\Desktop\2024_Dec_CMHSet2\HexNAc_upt070aa\241220_NS_10053_CMH_sample60\interact.pep.xml	GFYIAGDPALAYGYAQDQEPDACTGVTQIASGASAATTNVASAQCR	GFYIAGDPALAYGYAQDQEPDACTGVTQIAS[290]GASAATTNVASAQCR	QDIDAIWR.GFYIAGDPALAYGYAQDQEPDACTGVTQIASGASAATTNVASAQCR.GRIRNGAI	R	G	46	3	4194.24	4898.18	4898.21	1633.73	1633.74	4897.21	1633.41	1.0019	0	62.868	59.823	1	2	0	537	582	0	23C(57.0215),31S(203.0794),45C(57.0215)	Mod1: First isotopic peak (PeakApex: 1.0010, Theoretical: 1.0024)																	0	FALSE	IPI:EPA6-SP|NS:P00005|EPA6-SP	IPI:EPA6-SP|NS:P00005|EPA6-SP	IPI:EPA6-SP|NS:P00005|EPA6-SP
241220_NS-10053_CMH_sample60.16007.16007.3	C:\Users\nichollass\Desktop\2024_Dec_CMHSet2\HexNAc_upt070aa\241220_NS_10053_CMH_sample60\interact.pep.xml	GFYIAGDPALAYGYAQDQEPDACTGVTQIASGASAATTNVASAQCR	GFYIAGDPALAYGYAQDQEPDACTGVTQIAS[290]GASAATTNVASAQCR	QDIDAIWR.GFYIAGDPALAYGYAQDQEPDACTGVTQIASGASAATTNVASAQCR.GRIRNGAI	R	G	46	3	4948.89	4898.19	4898.21	1633.74	1633.74	4897.21	1633.41	1.0019	0	65.533	62.788	1	2	0	537	582	10223030	23C(57.0215),31S(203.0794),45C(57.0215)	Mod1: First isotopic peak (PeakApex: 1.0010, Theoretical: 1.0024)																	0	FALSE	IPI:EPA6-SP|NS:P00005|EPA6-SP	IPI:EPA6-SP|NS:P00005|EPA6-SP	IPI:EPA6-SP|NS:P00005|EPA6-SP
241220_NS-10053_CMH_sample60.16530.16530.4	C:\Users\nichollass\Desktop\2024_Dec_CMHSet2\HexNAc_upt070aa\241220_NS_10053_CMH_sample60\interact.pep.xml	LAIDNALSITSDGLTIRLEGGVEPNCTGVTQIASGASAATTNVASAQCKPVR	LAIDNALSITSDGLTIRLEGGVEPNCTGVTQIASGASAATTNVASAQCKPVR	EGGNDAIK.LAIDNALSITSDGLTIRLEGGVEPNCTGVTQIASGASAATTNVASAQCKPVR.YSYTRQAR	K	Y	52	4	5137.61	5255.65	5255.66	1314.92	1314.92	5254.66	1314.67	1.0019	0	107.994	0	1	2	2	81	132	20326388	26C(57.0215),48C(57.0215)	Mod1: First isotopic peak (PeakApex: 1.0010, Theoretical: 1.0024)																	0	FALSE	IPI:EPA6-SP|NS:P00005|EPA6-SP	IPI:EPA6-SP|NS:P00005|EPA6-SP	IPI:EPA6-SP|NS:P00005|EPA6-SP
241220_NS-10053_CMH_sample60.16531.16531.4	C:\Users\nichollass\Desktop\2024_Dec_CMHSet2\HexNAc_upt070aa\241220_NS_10053_CMH_sample60\interact.pep.xml	LAIDNALSITSDGLTIRLEGGVEPNCTGVTQIASGASAATTNVASAQCKPVR	LAIDNALSITSDGLTIRLEGGVEPNCTGVTQIASGASAATTNVASAQCKPVR	EGGNDAIK.LAIDNALSITSDGLTIRLEGGVEPNCTGVTQIASGASAATTNVASAQCKPVR.YSYTRQAR	K	Y	52	4	5137.94	5255.65	5255.66	1314.92	1314.92	5254.66	1314.67	1.0019	0.0332851	7.411	0	0.4026	2	2	81	132	20326388	26C(57.0215),48C(57.0215)	Mod1: First isotopic peak (PeakApex: 1.0010, Theoretical: 1.0024)																	0	FALSE	IPI:EPA6-SP|NS:P00005|EPA6-SP	IPI:EPA6-SP|NS:P00005|EPA6-SP	IPI:EPA6-SP|NS:P00005|EPA6-SP
241220_NS-10053_CMH_sample60.16532.16532.4	C:\Users\nichollass\Desktop\2024_Dec_CMHSet2\HexNAc_upt070aa\241220_NS_10053_CMH_sample60\interact.pep.xml	LAIDNALSITSDGLTIRLEGGVEPNCTGVTQIASGASAATTNVASAQCKPVR	LAIDNALSITSDGLTIRLEGGVEPNCTGVTQIASGASAATTNVASAQCKPVR	EGGNDAIK.LAIDNALSITSDGLTIRLEGGVEPNCTGVTQIASGASAATTNVASAQCKPVR.YSYTRQAR	K	Y	52	4	5138.45	5255.65	5255.66	1314.92	1314.92	5254.66	1314.67	1.0019	0	125.054	5.487	1	2	2	81	132	20326388	26C(57.0215),48C(57.0215)	Mod1: First isotopic peak (PeakApex: 1.0010, Theoretical: 1.0024)																	0	FALSE	IPI:EPA6-SP|NS:P00005|EPA6-SP	IPI:EPA6-SP|NS:P00005|EPA6-SP	IPI:EPA6-SP|NS:P00005|EPA6-SP
241220_NS-10053_CMH_sample60.11698.11698.2	C:\Users\nichollass\Desktop\2024_Dec_CMHSet2\HexNAc_upt070aa\241220_NS_10053_CMH_sample60\interact.pep.xml	QGTGNDEAGAASADVVSLTCPVAAGECAGPADSGDALLER	QGTGNDEAGAASADVVSLTCPVAAGECAGPADSGDALLER	AESERFVR.QGTGNDEAGAASADVVSLTCPVAAGECAGPADSGDALLER.NYPTGAEF	R	N	40	2	3589.77	3859.71	3859.73	1930.86	1930.87	3858.73	1930.37	1.0017	0	66.189	0	1	2	0	422	461	0	20C(57.0215),27C(57.0215)	Mod1: First isotopic peak (PeakApex: 1.0010, Theoretical: 1.0024)																	0	FALSE	IPI:EPA6-SP|NS:P00005|EPA6-SP	IPI:EPA6-SP|NS:P00005|EPA6-SP	IPI:EPA6-SP|NS:P00005|EPA6-SP
241220_NS-10053_CMH_sample60.14653.14653.3	C:\Users\nichollass\Desktop\2024_Dec_CMHSet2\HexNAc_upt070aa\241220_NS_10053_CMH_sample60\interact.pep.xml	VFIHELNAGNQLSHMSPIYTIEMGDELLAK		HEKPSNIK.VFIHELNAGNQLSHMSPIYTIEMGDELLAK.LARDATFF	K	L	30	3	4474.45	3370.67	3370.68	1124.56	1124.57	3369.67	1124.23	1.0017	0	90.728	3.661	1	2	0	161	190	0		Mod1: First isotopic peak (PeakApex: 1.0010, Theoretical: 1.0024)																	0	FALSE	IPI:EPA6-SP|NS:P00005|EPA6-SP	IPI:EPA6-SP|NS:P00005|EPA6-SP	IPI:EPA6-SP|NS:P00005|EPA6-SP
241220_NS-10053_CMH_sample60.14654.14654.3	C:\Users\nichollass\Desktop\2024_Dec_CMHSet2\HexNAc_upt070aa\241220_NS_10053_CMH_sample60\interact.pep.xml	VFIHELNAGNQLSHMSPIYTIEMGDELLAK		HEKPSNIK.VFIHELNAGNQLSHMSPIYTIEMGDELLAK.LARDATFF	K	L	30	3	4474.79	3370.67	3370.68	1124.56	1124.57	3369.67	1124.23	1.0017	0.0503501	10.692	0	0.7938	2	0	161	190	0		Mod1: First isotopic peak (PeakApex: 1.0010, Theoretical: 1.0024)																	0	FALSE	IPI:EPA6-SP|NS:P00005|EPA6-SP	IPI:EPA6-SP|NS:P00005|EPA6-SP	IPI:EPA6-SP|NS:P00005|EPA6-SP
241220_NS-10053_CMH_sample60.14655.14655.3	C:\Users\nichollass\Desktop\2024_Dec_CMHSet2\HexNAc_upt070aa\241220_NS_10053_CMH_sample60\interact.pep.xml	VFIHELNAGNQLSHMSPIYTIEMGDELLAK		HEKPSNIK.VFIHELNAGNQLSHMSPIYTIEMGDELLAK.LARDATFF	K	L	30	3	4475.32	3370.67	3370.68	1124.56	1124.57	3369.67	1124.23	1.0017	0	100.406	11.171	1	2	0	161	190	0		Mod1: First isotopic peak (PeakApex: 1.0010, Theoretical: 1.0024)																	0	FALSE	IPI:EPA6-SP|NS:P00005|EPA6-SP	IPI:EPA6-SP|NS:P00005|EPA6-SP	IPI:EPA6-SP|NS:P00005|EPA6-SP
241220_NS-10053_CMH_sample60.14656.14656.3	C:\Users\nichollass\Desktop\2024_Dec_CMHSet2\HexNAc_upt070aa\241220_NS_10053_CMH_sample60\interact.pep.xml	VFIHELNAGNQLSHMSPIYTIEMGDELLAK		HEKPSNIK.VFIHELNAGNQLSHMSPIYTIEMGDELLAK.LARDATFF	K	L	30	3	4475.61	3370.67	3370.68	1124.56	1124.57	3369.67	1124.23	1.0017	5.22096e-07	31.629	4.085	1	2	0	161	190	0		Mod1: First isotopic peak (PeakApex: 1.0010, Theoretical: 1.0024)																	0	FALSE	IPI:EPA6-SP|NS:P00005|EPA6-SP	IPI:EPA6-SP|NS:P00005|EPA6-SP	IPI:EPA6-SP|NS:P00005|EPA6-SP
241220_NS-10053_CMH_sample60.15628.15628.4	C:\Users\nichollass\Desktop\2024_Dec_CMHSet2\HexNAc_upt070aa\241220_NS_10053_CMH_sample60\interact.pep.xml	AHESNEMQPTLAISHAGVSVVMAQAQPR		RDATFFVR.AHESNEMQPTLAISHAGVSVVMAQAQPR.REKRWSEW	R	R	28	4	4810.53	2959.44	2959.45	740.866	740.869	2958.44	740.618	1.0017	1e-14	63.347	0	1	2	0	201	228	0		Mod1: First isotopic peak (PeakApex: 1.0010, Theoretical: 1.0024)																	0	FALSE	IPI:EPA6-SP|NS:P00005|EPA6-SP	IPI:EPA6-SP|NS:P00005|EPA6-SP	IPI:EPA6-SP|NS:P00005|EPA6-SP
241220_NS-10053_CMH_sample60.15629.15629.4	C:\Users\nichollass\Desktop\2024_Dec_CMHSet2\HexNAc_upt070aa\241220_NS_10053_CMH_sample60\interact.pep.xml	AHESNEMQPTLAISHAGVSVVMAQAQPR		RDATFFVR.AHESNEMQPTLAISHAGVSVVMAQAQPR.REKRWSEW	R	R	28	4	4810.87	2959.44	2959.45	740.866	740.869	2958.44	740.618	1.0017	0.0122462	13.148	0	0.8341	2	0	201	228	0		Mod1: First isotopic peak (PeakApex: 1.0010, Theoretical: 1.0024)																	0	FALSE	IPI:EPA6-SP|NS:P00005|EPA6-SP	IPI:EPA6-SP|NS:P00005|EPA6-SP	IPI:EPA6-SP|NS:P00005|EPA6-SP
241220_NS-10053_CMH_sample60.07509.07509.3	C:\Users\nichollass\Desktop\2024_Dec_CMHSet2\HexNAc_upt070aa\241220_NS_10053_CMH_sample60\interact.pep.xml	AHESNEMQPTLAISHAGVSVVMAQAQPR	AHESNEM[147]QPTLAISHAGVSVVMAQAQPR	RDATFFVR.AHESNEMQPTLAISHAGVSVVMAQAQPR.REKRWSEW	R	R	28	3	2598.75	2975.43	2975.44	992.817	992.821	2974.44	992.487	1.0014	0	85.707	24.627	1	2	0	201	228	1358902020	7M(15.9949)	Mod1: First isotopic peak (PeakApex: 1.0010, Theoretical: 1.0024)																	0	FALSE	IPI:EPA6-SP|NS:P00005|EPA6-SP	IPI:EPA6-SP|NS:P00005|EPA6-SP	IPI:EPA6-SP|NS:P00005|EPA6-SP
241220_NS-10053_CMH_sample60.07510.07510.3	C:\Users\nichollass\Desktop\2024_Dec_CMHSet2\HexNAc_upt070aa\241220_NS_10053_CMH_sample60\interact.pep.xml	AHESNEMQPTLAISHAGVSVVMAQAQPR	AHESNEM[147]QPTLAISHAGVSVVMAQAQPR	RDATFFVR.AHESNEMQPTLAISHAGVSVVMAQAQPR.REKRWSEW	R	R	28	3	2599.06	2975.43	2975.44	992.817	992.821	2974.44	992.487	1.0014	0.000103336	19.443	10.098	1	2	0	201	228	1358902020	7M(15.9949)	Mod1: First isotopic peak (PeakApex: 1.0010, Theoretical: 1.0024)																	0	FALSE	IPI:EPA6-SP|NS:P00005|EPA6-SP	IPI:EPA6-SP|NS:P00005|EPA6-SP	IPI:EPA6-SP|NS:P00005|EPA6-SP
241220_NS-10053_CMH_sample60.07511.07511.3	C:\Users\nichollass\Desktop\2024_Dec_CMHSet2\HexNAc_upt070aa\241220_NS_10053_CMH_sample60\interact.pep.xml	AHESNEMQPTLAISHAGVSVVMAQAQPR	AHESNEM[147]QPTLAISHAGVSVVMAQAQPR	RDATFFVR.AHESNEMQPTLAISHAGVSVVMAQAQPR.REKRWSEW	R	R	28	3	2599.32	2975.43	2975.44	992.817	992.821	2974.44	992.487	1.0014	0	96.917	28.313	1	2	0	201	228	1358902020	7M(15.9949)	Mod1: First isotopic peak (PeakApex: 1.0010, Theoretical: 1.0024)																	0	FALSE	IPI:EPA6-SP|NS:P00005|EPA6-SP	IPI:EPA6-SP|NS:P00005|EPA6-SP	IPI:EPA6-SP|NS:P00005|EPA6-SP
241220_NS-10053_CMH_sample60.07515.07515.3	C:\Users\nichollass\Desktop\2024_Dec_CMHSet2\HexNAc_upt070aa\241220_NS_10053_CMH_sample60\interact.pep.xml	AHESNEMQPTLAISHAGVSVVMAQAQPR	AHESNEM[147]QPTLAISHAGVSVVMAQAQPR	RDATFFVR.AHESNEMQPTLAISHAGVSVVMAQAQPR.REKRWSEW	R	R	28	3	2600.51	2975.43	2975.44	992.817	992.821	2974.44	992.487	1.0014	1.951e-11	45.339	20.064	1	2	0	201	228	1358902020	7M(15.9949)	Mod1: First isotopic peak (PeakApex: 1.0010, Theoretical: 1.0024)																	0	FALSE	IPI:EPA6-SP|NS:P00005|EPA6-SP	IPI:EPA6-SP|NS:P00005|EPA6-SP	IPI:EPA6-SP|NS:P00005|EPA6-SP
241220_NS-10053_CMH_sample60.07517.07517.3	C:\Users\nichollass\Desktop\2024_Dec_CMHSet2\HexNAc_upt070aa\241220_NS_10053_CMH_sample60\interact.pep.xml	AHESNEMQPTLAISHAGVSVVMAQAQPR	AHESNEM[147]QPTLAISHAGVSVVMAQAQPR	RDATFFVR.AHESNEMQPTLAISHAGVSVVMAQAQPR.REKRWSEW	R	R	28	3	2600.89	2975.43	2975.44	992.817	992.821	2974.44	992.487	1.0014	6e-14	54.465	20.877	1	2	0	201	228	1358902020	7M(15.9949)	Mod1: First isotopic peak (PeakApex: 1.0010, Theoretical: 1.0024)																	0	FALSE	IPI:EPA6-SP|NS:P00005|EPA6-SP	IPI:EPA6-SP|NS:P00005|EPA6-SP	IPI:EPA6-SP|NS:P00005|EPA6-SP
241220_NS-10053_CMH_sample60.09646.09646.2	C:\Users\nichollass\Desktop\2024_Dec_CMHSet2\HexNAc_upt070aa\241220_NS_10053_CMH_sample60\interact.pep.xml	GWEQLEQCGYPVQR	GWEQLEQCGYPVQR	FTRHRQPR.GWEQLEQCGYPVQR.LVAIYIAA	R	L	14	2	3108.85	1749.79	1749.8	875.903	875.905	1748.79	875.404	1.0014	2.91239e-08	34.643	0	1	2	0	326	339	0	8C(57.0215)	Mod1: First isotopic peak (PeakApex: 1.0010, Theoretical: 1.0024)																	0	FALSE	IPI:EPA6-SP|NS:P00005|EPA6-SP	IPI:EPA6-SP|NS:P00005|EPA6-SP	IPI:EPA6-SP|NS:P00005|EPA6-SP
241220_NS-10053_CMH_sample60.09647.09647.2	C:\Users\nichollass\Desktop\2024_Dec_CMHSet2\HexNAc_upt070aa\241220_NS_10053_CMH_sample60\interact.pep.xml	GWEQLEQCGYPVQR	GWEQLEQCGYPVQR	FTRHRQPR.GWEQLEQCGYPVQR.LVAIYIAA	R	L	14	2	3109.09	1749.79	1749.8	875.903	875.905	1748.79	875.404	1.0014	4.04809e-07	27.071	0	1	2	0	326	339	0	8C(57.0215)	Mod1: First isotopic peak (PeakApex: 1.0010, Theoretical: 1.0024)																	0	FALSE	IPI:EPA6-SP|NS:P00005|EPA6-SP	IPI:EPA6-SP|NS:P00005|EPA6-SP	IPI:EPA6-SP|NS:P00005|EPA6-SP
241220_NS-10053_CMH_sample60.09648.09648.2	C:\Users\nichollass\Desktop\2024_Dec_CMHSet2\HexNAc_upt070aa\241220_NS_10053_CMH_sample60\interact.pep.xml	GWEQLEQCGYPVQR	GWEQLEQCGYPVQR	FTRHRQPR.GWEQLEQCGYPVQR.LVAIYIAA	R	L	14	2	3109.58	1749.79	1749.8	875.903	875.905	1748.79	875.404	1.0014	8.10493e-09	37.865	0	1	2	0	326	339	0	8C(57.0215)	Mod1: First isotopic peak (PeakApex: 1.0010, Theoretical: 1.0024)																	0	FALSE	IPI:EPA6-SP|NS:P00005|EPA6-SP	IPI:EPA6-SP|NS:P00005|EPA6-SP	IPI:EPA6-SP|NS:P00005|EPA6-SP
241220_NS-10053_CMH_sample60.12313.12313.3	C:\Users\nichollass\Desktop\2024_Dec_CMHSet2\HexNAc_upt070aa\241220_NS_10053_CMH_sample60\interact.pep.xml	MSVDPAIADTNCTGVTQIASGASAATTNVASAQCGQGVLHYSMVLEGGNDALK	M[147]SVDPAIADTNCTGVTQIASGASAATTNVASAQCGQGVLHYSMVLEGGNDALK	KDGVRSSR.MSVDPAIADTNCTGVTQIASGASAATTNVASAQCGQGVLHYSMVLEGGNDALK.LAIDNAIS	R	L	53	3	3763.99	5325.46	5325.47	1776.16	1776.16	5324.47	1775.83	1.0014	0	68.532	43.677	1	2	0	28	80	156581184	12C(57.0215),1M(15.9949),34C(57.0215)	Mod1: First isotopic peak (PeakApex: 1.0010, Theoretical: 1.0024)																	0	FALSE	IPI:EPA6-SP|NS:P00005|EPA6-SP	IPI:EPA6-SP|NS:P00005|EPA6-SP	IPI:EPA6-SP|NS:P00005|EPA6-SP
241220_NS-10053_CMH_sample60.12315.12315.3	C:\Users\nichollass\Desktop\2024_Dec_CMHSet2\HexNAc_upt070aa\241220_NS_10053_CMH_sample60\interact.pep.xml	MSVDPAIADTNCTGVTQIASGASAATTNVASAQCGQGVLHYSMVLEGGNDALK	M[147]SVDPAIADTNCTGVTQIASGASAATTNVASAQCGQGVLHYSMVLEGGNDALK	KDGVRSSR.MSVDPAIADTNCTGVTQIASGASAATTNVASAQCGQGVLHYSMVLEGGNDALK.LAIDNAIS	R	L	53	3	3764.72	5325.46	5325.47	1776.16	1776.16	5324.47	1775.83	1.0014	0	69.307	60.806	1	2	0	28	80	0	12C(57.0215),1M(15.9949),34C(57.0215)	Mod1: First isotopic peak (PeakApex: 1.0010, Theoretical: 1.0024)																	0	FALSE	IPI:EPA6-SP|NS:P00005|EPA6-SP	IPI:EPA6-SP|NS:P00005|EPA6-SP	IPI:EPA6-SP|NS:P00005|EPA6-SP
241220_NS-10053_CMH_sample60.13842.13842.5	C:\Users\nichollass\Desktop\2024_Dec_CMHSet2\HexNAc_upt070aa\241220_NS_10053_CMH_sample60\interact.pep.xml	LHFPEGGSLAALTAHQACHLPLETFTR	LHFPEGGSLAALTAHQACHLPLETFTR	KPTVISHR.LHFPEGGSLAALTAHQACHLPLETFTR.HRQPRGWE	R	H	27	5	4206.74	2974.48	2974.49	595.904	595.906	2973.49	595.706	1.0014	0	83.983	0	1	2	0	294	320	148399152	18C(57.0215)	Mod1: First isotopic peak (PeakApex: 1.0010, Theoretical: 1.0024)																	0	FALSE	IPI:EPA6-SP|NS:P00005|EPA6-SP	IPI:EPA6-SP|NS:P00005|EPA6-SP	IPI:EPA6-SP|NS:P00005|EPA6-SP
241220_NS-10053_CMH_sample60.13843.13843.5	C:\Users\nichollass\Desktop\2024_Dec_CMHSet2\HexNAc_upt070aa\241220_NS_10053_CMH_sample60\interact.pep.xml	LHFPEGGSLAALTAHQACHLPLETFTR	LHFPEGGSLAALTAHQACHLPLETFTR	KPTVISHR.LHFPEGGSLAALTAHQACHLPLETFTR.HRQPRGWE	R	H	27	5	4207.05	2974.48	2974.49	595.904	595.906	2973.49	595.706	1.0014	2.82001e-06	27.699	0	1	2	0	294	320	148399152	18C(57.0215)	Mod1: First isotopic peak (PeakApex: 1.0010, Theoretical: 1.0024)																	0	FALSE	IPI:EPA6-SP|NS:P00005|EPA6-SP	IPI:EPA6-SP|NS:P00005|EPA6-SP	IPI:EPA6-SP|NS:P00005|EPA6-SP
241220_NS-10053_CMH_sample60.13844.13844.5	C:\Users\nichollass\Desktop\2024_Dec_CMHSet2\HexNAc_upt070aa\241220_NS_10053_CMH_sample60\interact.pep.xml	LHFPEGGSLAALTAHQACHLPLETFTR	LHFPEGGSLAALTAHQACHLPLETFTR	KPTVISHR.LHFPEGGSLAALTAHQACHLPLETFTR.HRQPRGWE	R	H	27	5	4207.55	2974.48	2974.49	595.904	595.906	2973.49	595.706	1.0014	0	63.199	0	1	2	0	294	320	148399152	18C(57.0215)	Mod1: First isotopic peak (PeakApex: 1.0010, Theoretical: 1.0024)																	0	FALSE	IPI:EPA6-SP|NS:P00005|EPA6-SP	IPI:EPA6-SP|NS:P00005|EPA6-SP	IPI:EPA6-SP|NS:P00005|EPA6-SP
241220_NS-10053_CMH_sample60.13872.13872.4	C:\Users\nichollass\Desktop\2024_Dec_CMHSet2\HexNAc_upt070aa\241220_NS_10053_CMH_sample60\interact.pep.xml	LIGHPLPLRLDAITGPEEECTGVTQIASGASAATTNVASAQCGGR	LIGHPLPLRLDAITGPEEECTGVTQIASGASAATTNVASAQCGGR	EAAGEVER.LIGHPLPLRLDAITGPEEECTGVTQIASGASAATTNVASAQCGGR.LTIIGWPI	R	L	45	4	4215.94	4547.24	4547.26	1137.82	1137.82	4546.25	1137.57	1.0014	0	123.641	0	1	2	1	622	666	0	20C(57.0215),42C(57.0215)	Mod1: First isotopic peak (PeakApex: 1.0010, Theoretical: 1.0024)																	0	FALSE	IPI:EPA6-SP|NS:P00005|EPA6-SP	IPI:EPA6-SP|NS:P00005|EPA6-SP	IPI:EPA6-SP|NS:P00005|EPA6-SP
241220_NS-10053_CMH_sample60.13873.13873.4	C:\Users\nichollass\Desktop\2024_Dec_CMHSet2\HexNAc_upt070aa\241220_NS_10053_CMH_sample60\interact.pep.xml	LIGHPLPLRLDAITGPEEECTGVTQIASGASAATTNVASAQCGGR	LIGHPLPLRLDAITGPEEECTGVTQIASGASAATTNVASAQCGGR	EAAGEVER.LIGHPLPLRLDAITGPEEECTGVTQIASGASAATTNVASAQCGGR.LTIIGWPI	R	L	45	4	4216.26	4547.24	4547.26	1137.82	1137.82	4546.25	1137.57	1.0014	6.20512e-09	39.329	4.902	1	2	1	622	666	0	20C(57.0215),42C(57.0215)	Mod1: First isotopic peak (PeakApex: 1.0010, Theoretical: 1.0024)																	0	FALSE	IPI:EPA6-SP|NS:P00005|EPA6-SP	IPI:EPA6-SP|NS:P00005|EPA6-SP	IPI:EPA6-SP|NS:P00005|EPA6-SP
241220_NS-10053_CMH_sample60.13874.13874.4	C:\Users\nichollass\Desktop\2024_Dec_CMHSet2\HexNAc_upt070aa\241220_NS_10053_CMH_sample60\interact.pep.xml	LIGHPLPLRLDAITGPEEECTGVTQIASGASAATTNVASAQCGGR	LIGHPLPLRLDAITGPEEECTGVTQIASGASAATTNVASAQCGGR	EAAGEVER.LIGHPLPLRLDAITGPEEECTGVTQIASGASAATTNVASAQCGGR.LTIIGWPI	R	L	45	4	4216.71	4547.24	4547.26	1137.82	1137.82	4546.25	1137.57	1.0014	0	90.185	6.109	1	2	1	622	666	0	20C(57.0215),42C(57.0215)	Mod1: First isotopic peak (PeakApex: 1.0010, Theoretical: 1.0024)																	0	FALSE	IPI:EPA6-SP|NS:P00005|EPA6-SP	IPI:EPA6-SP|NS:P00005|EPA6-SP	IPI:EPA6-SP|NS:P00005|EPA6-SP
241220_NS-10053_CMH_sample60.15374.15374.3	C:\Users\nichollass\Desktop\2024_Dec_CMHSet2\HexNAc_upt070aa\241220_NS_10053_CMH_sample60\interact.pep.xml	GFYIAGDPALAYGYAQDQEPDACTGVTQIASGASAATTNVASAQCR	GFYIAGDPALAYGYAQDQEPDACTGVTQIASGASAATTNVASAQCR	QDIDAIWR.GFYIAGDPALAYGYAQDQEPDACTGVTQIASGASAATTNVASAQCR.GRIRNGAI	R	G	46	3	4718.98	4695.13	4695.13	1566.05	1566.05	4694.13	1565.72	1.0014	0	91.384	0	1	2	0	537	582	6764051	23C(57.0215),45C(57.0215)	Mod1: First isotopic peak (PeakApex: 1.0010, Theoretical: 1.0024)																	0	FALSE	IPI:EPA6-SP|NS:P00005|EPA6-SP	IPI:EPA6-SP|NS:P00005|EPA6-SP	IPI:EPA6-SP|NS:P00005|EPA6-SP
241220_NS-10053_CMH_sample60.15375.15375.3	C:\Users\nichollass\Desktop\2024_Dec_CMHSet2\HexNAc_upt070aa\241220_NS_10053_CMH_sample60\interact.pep.xml	GFYIAGDPALAYGYAQDQEPDACTGVTQIASGASAATTNVASAQCR	GFYIAGDPALAYGYAQDQEPDACTGVTQIASGASAATTNVASAQCR	QDIDAIWR.GFYIAGDPALAYGYAQDQEPDACTGVTQIASGASAATTNVASAQCR.GRIRNGAI	R	G	46	3	4719.32	4695.13	4695.13	1566.05	1566.05	4694.13	1565.72	1.0014	1.90766e-09	36.378	0	1	2	0	537	582	6764051	23C(57.0215),45C(57.0215)	Mod1: First isotopic peak (PeakApex: 1.0010, Theoretical: 1.0024)																	0	FALSE	IPI:EPA6-SP|NS:P00005|EPA6-SP	IPI:EPA6-SP|NS:P00005|EPA6-SP	IPI:EPA6-SP|NS:P00005|EPA6-SP
241220_NS-10053_CMH_sample60.15376.15376.3	C:\Users\nichollass\Desktop\2024_Dec_CMHSet2\HexNAc_upt070aa\241220_NS_10053_CMH_sample60\interact.pep.xml	GFYIAGDPALAYGYAQDQEPDACTGVTQIASGASAATTNVASAQCR	GFYIAGDPALAYGYAQDQEPDACTGVTQIASGASAATTNVASAQCR	QDIDAIWR.GFYIAGDPALAYGYAQDQEPDACTGVTQIASGASAATTNVASAQCR.GRIRNGAI	R	G	46	3	4719.84	4695.13	4695.13	1566.05	1566.05	4694.13	1565.72	1.0014	0	101.561	0	1	2	0	537	582	6764051	23C(57.0215),45C(57.0215)	Mod1: First isotopic peak (PeakApex: 1.0010, Theoretical: 1.0024)																	0	FALSE	IPI:EPA6-SP|NS:P00005|EPA6-SP	IPI:EPA6-SP|NS:P00005|EPA6-SP	IPI:EPA6-SP|NS:P00005|EPA6-SP
241220_NS-10053_CMH_sample60.09893.09893.3	C:\Users\nichollass\Desktop\2024_Dec_CMHSet2\HexNAc_upt070aa\241220_NS_10053_CMH_sample60\interact.pep.xml	LHFPEGGSLAALTAHQACHLPLETFTR	LHFPEGGSLAALTAHQACHLPLETFTR	KPTVISHR.LHFPEGGSLAALTAHQACHLPLETFTR.HRQPRGWE	R	H	27	3	3159.6	2974.48	2974.49	992.501	992.505	2973.49	992.171	1.0012	0	70.427	0	1	2	0	294	320	0	18C(57.0215)	Mod1: First isotopic peak (PeakApex: 1.0010, Theoretical: 1.0024)																	0	FALSE	IPI:EPA6-SP|NS:P00005|EPA6-SP	IPI:EPA6-SP|NS:P00005|EPA6-SP	IPI:EPA6-SP|NS:P00005|EPA6-SP
241220_NS-10053_CMH_sample60.09895.09895.3	C:\Users\nichollass\Desktop\2024_Dec_CMHSet2\HexNAc_upt070aa\241220_NS_10053_CMH_sample60\interact.pep.xml	LHFPEGGSLAALTAHQACHLPLETFTR	LHFPEGGSLAALTAHQACHLPLETFTR	KPTVISHR.LHFPEGGSLAALTAHQACHLPLETFTR.HRQPRGWE	R	H	27	3	3160.21	2974.48	2974.49	992.501	992.505	2973.49	992.171	1.0012	0	87.441	0	1	2	0	294	320	0	18C(57.0215)	Mod1: First isotopic peak (PeakApex: 1.0010, Theoretical: 1.0024)																	0	FALSE	IPI:EPA6-SP|NS:P00005|EPA6-SP	IPI:EPA6-SP|NS:P00005|EPA6-SP	IPI:EPA6-SP|NS:P00005|EPA6-SP
241220_NS-10053_CMH_sample60.10817.10817.3	C:\Users\nichollass\Desktop\2024_Dec_CMHSet2\HexNAc_upt070aa\241220_NS_10053_CMH_sample60\interact.pep.xml	LIGHPLPLRLDAITGPEEECTGVTQIASGASAATTNVASAQCGGR	LIGHPLPLRLDAITGPEEECTGVTQIASGASAATTNVASAQCGGR	EAAGEVER.LIGHPLPLRLDAITGPEEECTGVTQIASGASAATTNVASAQCGGR.LTIIGWPI	R	L	45	3	3365.84	4547.23	4547.26	1516.75	1516.76	4546.25	1516.43	1.0009	0	100.084	0	1	2	1	622	666	5471009800	20C(57.0215),42C(57.0215)	Mod1: First isotopic peak (PeakApex: 1.0010, Theoretical: 1.0024)																	0	FALSE	IPI:EPA6-SP|NS:P00005|EPA6-SP	IPI:EPA6-SP|NS:P00005|EPA6-SP	IPI:EPA6-SP|NS:P00005|EPA6-SP
241220_NS-10053_CMH_sample60.10818.10818.3	C:\Users\nichollass\Desktop\2024_Dec_CMHSet2\HexNAc_upt070aa\241220_NS_10053_CMH_sample60\interact.pep.xml	LIGHPLPLRLDAITGPEEECTGVTQIASGASAATTNVASAQCGGR	LIGHPLPLRLDAITGPEEECTGVTQIASGASAATTNVASAQCGGR	EAAGEVER.LIGHPLPLRLDAITGPEEECTGVTQIASGASAATTNVASAQCGGR.LTIIGWPI	R	L	45	3	3365.98	4547.23	4547.26	1516.75	1516.76	4546.25	1516.43	1.0009	0.00223357	15.104	1.386	0.8041	2	1	622	666	5471009800	20C(57.0215),42C(57.0215)	Mod1: First isotopic peak (PeakApex: 1.0010, Theoretical: 1.0024)																	0	FALSE	IPI:EPA6-SP|NS:P00005|EPA6-SP	IPI:EPA6-SP|NS:P00005|EPA6-SP	IPI:EPA6-SP|NS:P00005|EPA6-SP
241220_NS-10053_CMH_sample60.10819.10819.3	C:\Users\nichollass\Desktop\2024_Dec_CMHSet2\HexNAc_upt070aa\241220_NS_10053_CMH_sample60\interact.pep.xml	LIGHPLPLRLDAITGPEEECTGVTQIASGASAATTNVASAQCGGR	LIGHPLPLRLDAITGPEEECTGVTQIASGASAATTNVASAQCGGR	EAAGEVER.LIGHPLPLRLDAITGPEEECTGVTQIASGASAATTNVASAQCGGR.LTIIGWPI	R	L	45	3	3366.31	4547.23	4547.26	1516.75	1516.76	4546.25	1516.43	1.0009	0	149.143	0	1	2	1	622	666	5471009800	20C(57.0215),42C(57.0215)	Mod1: First isotopic peak (PeakApex: 1.0010, Theoretical: 1.0024)																	0	FALSE	IPI:EPA6-SP|NS:P00005|EPA6-SP	IPI:EPA6-SP|NS:P00005|EPA6-SP	IPI:EPA6-SP|NS:P00005|EPA6-SP
241220_NS-10053_CMH_sample60.13640.13640.3	C:\Users\nichollass\Desktop\2024_Dec_CMHSet2\HexNAc_upt070aa\241220_NS_10053_CMH_sample60\interact.pep.xml	GFYIAGDPALAYGYAQDQEPDACTGVTQIASGASAATTNVASAQCR	GFYIAGDPALAYGYAQDQEPDACTGVTQIASGASAATTNVASAQCR	QDIDAIWR.GFYIAGDPALAYGYAQDQEPDACTGVTQIASGASAATTNVASAQCR.GRIRNGAI	R	G	46	3	4143.21	4695.11	4695.13	1566.05	1566.05	4694.13	1565.72	1.0009	0	141.764	0	1	2	0	537	582	381092928	23C(57.0215),45C(57.0215)	Mod1: First isotopic peak (PeakApex: 1.0010, Theoretical: 1.0024)																	0	FALSE	IPI:EPA6-SP|NS:P00005|EPA6-SP	IPI:EPA6-SP|NS:P00005|EPA6-SP	IPI:EPA6-SP|NS:P00005|EPA6-SP
241220_NS-10053_CMH_sample60.13641.13641.3	C:\Users\nichollass\Desktop\2024_Dec_CMHSet2\HexNAc_upt070aa\241220_NS_10053_CMH_sample60\interact.pep.xml	GFYIAGDPALAYGYAQDQEPDACTGVTQIASGASAATTNVASAQCR	GFYIAGDPALAYGYAQDQEPDACTGVTQIASGASAATTNVASAQCR	QDIDAIWR.GFYIAGDPALAYGYAQDQEPDACTGVTQIASGASAATTNVASAQCR.GRIRNGAI	R	G	46	3	4143.52	4695.11	4695.13	1566.05	1566.05	4694.13	1565.72	1.0009	0	88.92	0	1	2	0	537	582	381092928	23C(57.0215),45C(57.0215)	Mod1: First isotopic peak (PeakApex: 1.0010, Theoretical: 1.0024)																	0	FALSE	IPI:EPA6-SP|NS:P00005|EPA6-SP	IPI:EPA6-SP|NS:P00005|EPA6-SP	IPI:EPA6-SP|NS:P00005|EPA6-SP
241220_NS-10053_CMH_sample60.13642.13642.3	C:\Users\nichollass\Desktop\2024_Dec_CMHSet2\HexNAc_upt070aa\241220_NS_10053_CMH_sample60\interact.pep.xml	GFYIAGDPALAYGYAQDQEPDACTGVTQIASGASAATTNVASAQCR	GFYIAGDPALAYGYAQDQEPDACTGVTQIASGASAATTNVASAQCR	QDIDAIWR.GFYIAGDPALAYGYAQDQEPDACTGVTQIASGASAATTNVASAQCR.GRIRNGAI	R	G	46	3	4144.05	4695.11	4695.13	1566.05	1566.05	4694.13	1565.72	1.0009	0	130.262	0	1	2	0	537	582	381092928	23C(57.0215),45C(57.0215)	Mod1: First isotopic peak (PeakApex: 1.0010, Theoretical: 1.0024)																	0	FALSE	IPI:EPA6-SP|NS:P00005|EPA6-SP	IPI:EPA6-SP|NS:P00005|EPA6-SP	IPI:EPA6-SP|NS:P00005|EPA6-SP
241220_NS-10053_CMH_sample60.13643.13643.3	C:\Users\nichollass\Desktop\2024_Dec_CMHSet2\HexNAc_upt070aa\241220_NS_10053_CMH_sample60\interact.pep.xml	GFYIAGDPALAYGYAQDQEPDACTGVTQIASGASAATTNVASAQCR	GFYIAGDPALAYGYAQDQEPDACTGVTQIASGASAATTNVASAQCR	QDIDAIWR.GFYIAGDPALAYGYAQDQEPDACTGVTQIASGASAATTNVASAQCR.GRIRNGAI	R	G	46	3	4144.36	4695.11	4695.13	1566.05	1566.05	4694.13	1565.72	1.0009	0	87.172	0	1	2	0	537	582	381092928	23C(57.0215),45C(57.0215)	Mod1: First isotopic peak (PeakApex: 1.0010, Theoretical: 1.0024)																	0	FALSE	IPI:EPA6-SP|NS:P00005|EPA6-SP	IPI:EPA6-SP|NS:P00005|EPA6-SP	IPI:EPA6-SP|NS:P00005|EPA6-SP
241220_NS-10053_CMH_sample60.13644.13644.3	C:\Users\nichollass\Desktop\2024_Dec_CMHSet2\HexNAc_upt070aa\241220_NS_10053_CMH_sample60\interact.pep.xml	GFYIAGDPALAYGYAQDQEPDACTGVTQIASGASAATTNVASAQCR	GFYIAGDPALAYGYAQDQEPDACTGVTQIASGASAATTNVASAQCR	QDIDAIWR.GFYIAGDPALAYGYAQDQEPDACTGVTQIASGASAATTNVASAQCR.GRIRNGAI	R	G	46	3	4144.69	4695.11	4695.13	1566.05	1566.05	4694.13	1565.72	1.0009	1.7318e-10	41.546	0	1	2	0	537	582	381092928	23C(57.0215),45C(57.0215)	Mod1: First isotopic peak (PeakApex: 1.0010, Theoretical: 1.0024)																	0	FALSE	IPI:EPA6-SP|NS:P00005|EPA6-SP	IPI:EPA6-SP|NS:P00005|EPA6-SP	IPI:EPA6-SP|NS:P00005|EPA6-SP
241220_NS-10053_CMH_sample60.13645.13645.3	C:\Users\nichollass\Desktop\2024_Dec_CMHSet2\HexNAc_upt070aa\241220_NS_10053_CMH_sample60\interact.pep.xml	GFYIAGDPALAYGYAQDQEPDACTGVTQIASGASAATTNVASAQCR	GFYIAGDPALAYGYAQDQEPDACTGVTQIASGASAATTNVASAQCR	QDIDAIWR.GFYIAGDPALAYGYAQDQEPDACTGVTQIASGASAATTNVASAQCR.GRIRNGAI	R	G	46	3	4145.22	4695.11	4695.13	1566.05	1566.05	4694.13	1565.72	1.0009	0	88.532	7.788	1	2	0	537	582	381092928	23C(57.0215),45C(57.0215)	Mod1: First isotopic peak (PeakApex: 1.0010, Theoretical: 1.0024)																	0	FALSE	IPI:EPA6-SP|NS:P00005|EPA6-SP	IPI:EPA6-SP|NS:P00005|EPA6-SP	IPI:EPA6-SP|NS:P00005|EPA6-SP
241220_NS-10053_CMH_sample60.15421.15421.3	C:\Users\nichollass\Desktop\2024_Dec_CMHSet2\HexNAc_upt070aa\241220_NS_10053_CMH_sample60\interact.pep.xml	GFYIAGDPALAYGYAQDQEPDACTGVTQIASGASAATTNVASAQCR	GFYIAGDPALAYGYAQDQEPDACTGVTQIAS[290]GASAATTNVASAQCR	QDIDAIWR.GFYIAGDPALAYGYAQDQEPDACTGVTQIASGASAATTNVASAQCR.GRIRNGAI	R	G	46	3	4736.08	4898.18	4898.21	1633.74	1633.74	4897.21	1633.41	1.0009	9.0053e-10	41.682	37.091	1	2	0	537	582	16328761	23C(57.0215),31S(203.0794),45C(57.0215)	Mod1: First isotopic peak (PeakApex: 1.0010, Theoretical: 1.0024)																	0	FALSE	IPI:EPA6-SP|NS:P00005|EPA6-SP	IPI:EPA6-SP|NS:P00005|EPA6-SP	IPI:EPA6-SP|NS:P00005|EPA6-SP
241220_NS-10053_CMH_sample60.15925.15925.3	C:\Users\nichollass\Desktop\2024_Dec_CMHSet2\HexNAc_upt070aa\241220_NS_10053_CMH_sample60\interact.pep.xml	MSVDPAIADTNCTGVTQIASGASAATTNVASAQCGQGVLHYSMVLEGGNDALK	M[147]SVDPAIADTNCTGVTQIAS[290]GASAATTNVASAQCGQGVLHYSMVLEGGNDALK	KDGVRSSR.MSVDPAIADTNCTGVTQIASGASAATTNVASAQCGQGVLHYSMVLEGGNDALK.LAIDNAIS	R	L	53	3	4918.73	5528.55	5528.55	1843.86	1843.86	5527.55	1843.52	1.0009	7.51623e-05	18.996	18.996	1	2	0	28	80	0	12C(57.0215),1M(15.9949),20S(203.0794),34C(57.0215)	Mod1: First isotopic peak (PeakApex: 1.0010, Theoretical: 1.0024); Mod1: Deamidation (PeakApex: 0.9846)																	0	FALSE	IPI:EPA6-SP|NS:P00005|EPA6-SP	IPI:EPA6-SP|NS:P00005|EPA6-SP	IPI:EPA6-SP|NS:P00005|EPA6-SP
241220_NS-10053_CMH_sample60.15927.15927.3	C:\Users\nichollass\Desktop\2024_Dec_CMHSet2\HexNAc_upt070aa\241220_NS_10053_CMH_sample60\interact.pep.xml	MSVDPAIADTNCTGVTQIASGASAATTNVASAQCGQGVLHYSMVLEGGNDALK	M[147]S[290]VDPAIADTNCTGVTQIASGASAATTNVASAQCGQGVLHYSMVLEGGNDALK	KDGVRSSR.MSVDPAIADTNCTGVTQIASGASAATTNVASAQCGQGVLHYSMVLEGGNDALK.LAIDNAIS	R	L	53	3	4919.57	5528.55	5528.55	1843.86	1843.86	5527.55	1843.52	1.0009	2.656e-11	43.803	35.88	1	2	0	28	80	0	12C(57.0215),1M(15.9949),2S(203.0794),34C(57.0215)	Mod1: First isotopic peak (PeakApex: 1.0010, Theoretical: 1.0024); Mod1: Deamidation (PeakApex: 0.9846)																	0	FALSE	IPI:EPA6-SP|NS:P00005|EPA6-SP	IPI:EPA6-SP|NS:P00005|EPA6-SP	IPI:EPA6-SP|NS:P00005|EPA6-SP
241220_NS-10053_CMH_sample60.16326.16326.3	C:\Users\nichollass\Desktop\2024_Dec_CMHSet2\HexNAc_upt070aa\241220_NS_10053_CMH_sample60\interact.pep.xml	GFYIAGDPALAYGYAQDQEPDACTGVTQIASGASAATTNVASAQCR	GFYIAGDPALAYGYAQDQEPDACTGVTQIASGASAATTNVASAQCR	QDIDAIWR.GFYIAGDPALAYGYAQDQEPDACTGVTQIASGASAATTNVASAQCR.GRIRNGAI	R	G	46	3	5063.93	4695.12	4695.13	1566.05	1566.05	4694.13	1565.72	1.0009	0	105.978	0	1	2	0	537	582	3.50289e+06	23C(57.0215),45C(57.0215)	Mod1: First isotopic peak (PeakApex: 1.0010, Theoretical: 1.0024)																	0	FALSE	IPI:EPA6-SP|NS:P00005|EPA6-SP	IPI:EPA6-SP|NS:P00005|EPA6-SP	IPI:EPA6-SP|NS:P00005|EPA6-SP
241220_NS-10053_CMH_sample60.16327.16327.3	C:\Users\nichollass\Desktop\2024_Dec_CMHSet2\HexNAc_upt070aa\241220_NS_10053_CMH_sample60\interact.pep.xml	GFYIAGDPALAYGYAQDQEPDACTGVTQIASGASAATTNVASAQCR	GFYIAGDPALAYGYAQDQEPDACTGVTQIASGASAATTNVASAQCR	QDIDAIWR.GFYIAGDPALAYGYAQDQEPDACTGVTQIASGASAATTNVASAQCR.GRIRNGAI	R	G	46	3	5064.28	4695.12	4695.13	1566.05	1566.05	4694.13	1565.72	1.0009	3.2e-13	54.485	0	1	2	0	537	582	3.50289e+06	23C(57.0215),45C(57.0215)	Mod1: First isotopic peak (PeakApex: 1.0010, Theoretical: 1.0024)																	0	FALSE	IPI:EPA6-SP|NS:P00005|EPA6-SP	IPI:EPA6-SP|NS:P00005|EPA6-SP	IPI:EPA6-SP|NS:P00005|EPA6-SP
241220_NS-10053_CMH_sample60.16509.16509.3	C:\Users\nichollass\Desktop\2024_Dec_CMHSet2\HexNAc_upt070aa\241220_NS_10053_CMH_sample60\interact.pep.xml	GFYIAGDPALAYGYAQDQEPDACTGVTQIASGASAATTNVASAQCR	GFYIAGDPALAYGYAQDQEPDACTGVTQIASGASAATTNVASAQCR	QDIDAIWR.GFYIAGDPALAYGYAQDQEPDACTGVTQIASGASAATTNVASAQCR.GRIRNGAI	R	G	46	3	5129.93	4695.12	4695.13	1566.05	1566.05	4694.13	1565.72	1.0009	0	78.891	0	1	2	0	537	582	1.48537e+06	23C(57.0215),45C(57.0215)	Mod1: First isotopic peak (PeakApex: 1.0010, Theoretical: 1.0024)																	0	FALSE	IPI:EPA6-SP|NS:P00005|EPA6-SP	IPI:EPA6-SP|NS:P00005|EPA6-SP	IPI:EPA6-SP|NS:P00005|EPA6-SP
241220_NS-10053_CMH_sample60.16510.16510.3	C:\Users\nichollass\Desktop\2024_Dec_CMHSet2\HexNAc_upt070aa\241220_NS_10053_CMH_sample60\interact.pep.xml	GFYIAGDPALAYGYAQDQEPDACTGVTQIASGASAATTNVASAQCR	GFYIAGDPALAYGYAQDQEPDACTGVTQIASGASAATTNVASAQCR	QDIDAIWR.GFYIAGDPALAYGYAQDQEPDACTGVTQIASGASAATTNVASAQCR.GRIRNGAI	R	G	46	3	5130.24	4695.12	4695.13	1566.05	1566.05	4694.13	1565.72	1.0009	4.02949e-06	23.079	0	1	2	0	537	582	1.48537e+06	23C(57.0215),45C(57.0215)	Mod1: First isotopic peak (PeakApex: 1.0010, Theoretical: 1.0024)																	0	FALSE	IPI:EPA6-SP|NS:P00005|EPA6-SP	IPI:EPA6-SP|NS:P00005|EPA6-SP	IPI:EPA6-SP|NS:P00005|EPA6-SP
241220_NS-10053_CMH_sample60.16511.16511.3	C:\Users\nichollass\Desktop\2024_Dec_CMHSet2\HexNAc_upt070aa\241220_NS_10053_CMH_sample60\interact.pep.xml	GFYIAGDPALAYGYAQDQEPDACTGVTQIASGASAATTNVASAQCR	GFYIAGDPALAYGYAQDQEPDACTGVTQIASGASAATTNVASAQCR	QDIDAIWR.GFYIAGDPALAYGYAQDQEPDACTGVTQIASGASAATTNVASAQCR.GRIRNGAI	R	G	46	3	5130.76	4695.12	4695.13	1566.05	1566.05	4694.13	1565.72	1.0009	0	108.472	0	1	2	0	537	582	1.48537e+06	23C(57.0215),45C(57.0215)	Mod1: First isotopic peak (PeakApex: 1.0010, Theoretical: 1.0024)																	0	FALSE	IPI:EPA6-SP|NS:P00005|EPA6-SP	IPI:EPA6-SP|NS:P00005|EPA6-SP	IPI:EPA6-SP|NS:P00005|EPA6-SP
241220_NS-10053_CMH_sample60.09970.09970.3	C:\Users\nichollass\Desktop\2024_Dec_CMHSet2\HexNAc_upt070aa\241220_NS_10053_CMH_sample60\interact.pep.xml	LDAITGPEEECTGVTQIASGASAATTNVASAQCGGR	LDAITGPEEECTGVTQIASGASAATTNVASAQCGGR	IGHPIPIR.LDAITGPEEECTGVTQIASGASAATTNVASAQCGGR.LTIIGWPI	R	L	36	3	3173.6	3550.62	3550.63	1184.55	1184.55	3549.63	1184.22	1.0007	0	98.278	6.372	1	2	0	631	666	10315692000	11C(57.0215),33C(57.0215)	Mod1: First isotopic peak (PeakApex: 1.0010, Theoretical: 1.0024)																	0	FALSE	IPI:EPA6-SP|NS:P00005|EPA6-SP	IPI:EPA6-SP|NS:P00005|EPA6-SP	IPI:EPA6-SP|NS:P00005|EPA6-SP
241220_NS-10053_CMH_sample60.09971.09971.3	C:\Users\nichollass\Desktop\2024_Dec_CMHSet2\HexNAc_upt070aa\241220_NS_10053_CMH_sample60\interact.pep.xml	LDAITGPEEECTGVTQIASGASAATTNVASAQCGGR	LDAITGPEEECTGVTQIASGASAATTNVASAQCGGR	IGHPIPIR.LDAITGPEEECTGVTQIASGASAATTNVASAQCGGR.LTIIGWPI	R	L	36	3	3173.91	3550.62	3550.63	1184.55	1184.55	3549.63	1184.22	1.0007	1e-14	62.462	4.099	1	2	0	631	666	10315692000	11C(57.0215),33C(57.0215)	Mod1: First isotopic peak (PeakApex: 1.0010, Theoretical: 1.0024)																	0	FALSE	IPI:EPA6-SP|NS:P00005|EPA6-SP	IPI:EPA6-SP|NS:P00005|EPA6-SP	IPI:EPA6-SP|NS:P00005|EPA6-SP
241220_NS-10053_CMH_sample60.09972.09972.3	C:\Users\nichollass\Desktop\2024_Dec_CMHSet2\HexNAc_upt070aa\241220_NS_10053_CMH_sample60\interact.pep.xml	LDAITGPEEECTGVTQIASGASAATTNVASAQCGGR	LDAITGPEEECTGVTQIASGASAATTNVASAQCGGR	IGHPIPIR.LDAITGPEEECTGVTQIASGASAATTNVASAQCGGR.LTIIGWPI	R	L	36	3	3174.18	3550.62	3550.63	1184.55	1184.55	3549.63	1184.22	1.0007	0	127.692	0	1	2	0	631	666	10315692000	11C(57.0215),33C(57.0215)	Mod1: First isotopic peak (PeakApex: 1.0010, Theoretical: 1.0024)																	0	FALSE	IPI:EPA6-SP|NS:P00005|EPA6-SP	IPI:EPA6-SP|NS:P00005|EPA6-SP	IPI:EPA6-SP|NS:P00005|EPA6-SP
241220_NS-10053_CMH_sample60.09973.09973.3	C:\Users\nichollass\Desktop\2024_Dec_CMHSet2\HexNAc_upt070aa\241220_NS_10053_CMH_sample60\interact.pep.xml	LDAITGPEEECTGVTQIASGASAATTNVASAQCGGR	LDAITGPEEECTGVTQIASGASAATTNVASAQCGGR	IGHPIPIR.LDAITGPEEECTGVTQIASGASAATTNVASAQCGGR.LTIIGWPI	R	L	36	3	3174.23	3550.62	3550.63	1184.55	1184.55	3549.63	1184.22	1.0007	2.2e-13	57.126	0	1	2	0	631	666	10315692000	11C(57.0215),33C(57.0215)	Mod1: First isotopic peak (PeakApex: 1.0010, Theoretical: 1.0024)																	0	FALSE	IPI:EPA6-SP|NS:P00005|EPA6-SP	IPI:EPA6-SP|NS:P00005|EPA6-SP	IPI:EPA6-SP|NS:P00005|EPA6-SP
241220_NS-10053_CMH_sample60.09974.09974.3	C:\Users\nichollass\Desktop\2024_Dec_CMHSet2\HexNAc_upt070aa\241220_NS_10053_CMH_sample60\interact.pep.xml	LDAITGPEEECTGVTQIASGASAATTNVASAQCGGR	LDAITGPEEECTGVTQIASGASAATTNVASAQCGGR	IGHPIPIR.LDAITGPEEECTGVTQIASGASAATTNVASAQCGGR.LTIIGWPI	R	L	36	3	3174.37	3550.62	3550.63	1184.55	1184.55	3549.63	1184.22	1.0007	0.00310993	16.529	0	0.9717	2	0	631	666	10315692000	11C(57.0215),33C(57.0215)	Mod1: First isotopic peak (PeakApex: 1.0010, Theoretical: 1.0024)																	0	FALSE	IPI:EPA6-SP|NS:P00005|EPA6-SP	IPI:EPA6-SP|NS:P00005|EPA6-SP	IPI:EPA6-SP|NS:P00005|EPA6-SP
241220_NS-10053_CMH_sample60.09975.09975.3	C:\Users\nichollass\Desktop\2024_Dec_CMHSet2\HexNAc_upt070aa\241220_NS_10053_CMH_sample60\interact.pep.xml	LDAITGPEEECTGVTQIASGASAATTNVASAQCGGR	LDAITGPEEECTGVTQIASGASAATTNVASAQCGGR	IGHPIPIR.LDAITGPEEECTGVTQIASGASAATTNVASAQCGGR.LTIIGWPI	R	L	36	3	3174.64	3550.62	3550.63	1184.55	1184.55	3549.63	1184.22	1.0007	1.264e-11	45.093	0	1	2	0	631	666	10315692000	11C(57.0215),33C(57.0215)	Mod1: First isotopic peak (PeakApex: 1.0010, Theoretical: 1.0024)																	0	FALSE	IPI:EPA6-SP|NS:P00005|EPA6-SP	IPI:EPA6-SP|NS:P00005|EPA6-SP	IPI:EPA6-SP|NS:P00005|EPA6-SP
241220_NS-10053_CMH_sample60.13429.13429.2	C:\Users\nichollass\Desktop\2024_Dec_CMHSet2\HexNAc_upt070aa\241220_NS_10053_CMH_sample60\interact.pep.xml	QGTGNDEAGAASADVVSLTCPVAAGECAGPADSGDALLER	QGTGNDEAGAASADVVSLTCPVAAGECAGPADSGDALLER	AESERFVR.QGTGNDEAGAASADVVSLTCPVAAGECAGPADSGDALLER.NYPTGAEF	R	N	40	2	4081.16	3859.71	3859.73	1930.86	1930.87	3858.73	1930.37	1.0007	5.0699e-10	40.68	0	1	2	0	422	461	564460420	20C(57.0215),27C(57.0215)	Mod1: First isotopic peak (PeakApex: 1.0010, Theoretical: 1.0024)																	0	FALSE	IPI:EPA6-SP|NS:P00005|EPA6-SP	IPI:EPA6-SP|NS:P00005|EPA6-SP	IPI:EPA6-SP|NS:P00005|EPA6-SP
241220_NS-10053_CMH_sample60.13430.13430.2	C:\Users\nichollass\Desktop\2024_Dec_CMHSet2\HexNAc_upt070aa\241220_NS_10053_CMH_sample60\interact.pep.xml	QGTGNDEAGAASADVVSLTCPVAAGECAGPADSGDALLER	QGTGNDEAGAASADVVSLTCPVAAGECAGPADSGDALLER	AESERFVR.QGTGNDEAGAASADVVSLTCPVAAGECAGPADSGDALLER.NYPTGAEF	R	N	40	2	4081.47	3859.71	3859.73	1930.86	1930.87	3858.73	1930.37	1.0007	0	84.054	6.792	1	2	0	422	461	564460420	20C(57.0215),27C(57.0215)	Mod1: First isotopic peak (PeakApex: 1.0010, Theoretical: 1.0024)																	0	FALSE	IPI:EPA6-SP|NS:P00005|EPA6-SP	IPI:EPA6-SP|NS:P00005|EPA6-SP	IPI:EPA6-SP|NS:P00005|EPA6-SP
241220_NS-10053_CMH_sample60.13431.13431.2	C:\Users\nichollass\Desktop\2024_Dec_CMHSet2\HexNAc_upt070aa\241220_NS_10053_CMH_sample60\interact.pep.xml	QGTGNDEAGAASADVVSLTCPVAAGECAGPADSGDALLER	QGTGNDEAGAASADVVSLTCPVAAGECAGPADSGDALLER	AESERFVR.QGTGNDEAGAASADVVSLTCPVAAGECAGPADSGDALLER.NYPTGAEF	R	N	40	2	4082.06	3859.71	3859.73	1930.86	1930.87	3858.73	1930.37	1.0007	1.55776e-09	36.73	0	1	2	0	422	461	564460420	20C(57.0215),27C(57.0215)	Mod1: First isotopic peak (PeakApex: 1.0010, Theoretical: 1.0024)																	0	FALSE	IPI:EPA6-SP|NS:P00005|EPA6-SP	IPI:EPA6-SP|NS:P00005|EPA6-SP	IPI:EPA6-SP|NS:P00005|EPA6-SP
241220_NS-10053_CMH_sample60.12762.12762.4	C:\Users\nichollass\Desktop\2024_Dec_CMHSet2\HexNAc_upt070aa\241220_NS_10053_CMH_sample60\interact.pep.xml	LAIDNALSITSDGLTIRLEGGVEPNCTGVTQIASGASAATTNVASAQCKPVR	LAIDNALSITSDGLTIRLEGGVEPNCTGVTQIAS[290]GASAATTNVASAQCKPVR	EGGNDAIK.LAIDNALSITSDGLTIRLEGGVEPNCTGVTQIASGASAATTNVASAQCKPVR.YSYTRQAR	K	Y	52	4	3877.5	5458.73	5458.74	1365.69	1365.69	5457.74	1365.44	1.0004	0	72.604	72.604	1	2	2	81	132	7284526	26C(57.0215),34S(203.0794),48C(57.0215)	Mod1: First isotopic peak (PeakApex: 1.0010, Theoretical: 1.0024); Mod1: Deamidation (PeakApex: 0.9846)																	0	FALSE	IPI:EPA6-SP|NS:P00005|EPA6-SP	IPI:EPA6-SP|NS:P00005|EPA6-SP	IPI:EPA6-SP|NS:P00005|EPA6-SP
241220_NS-10053_CMH_sample60.13208.13208.4	C:\Users\nichollass\Desktop\2024_Dec_CMHSet2\HexNAc_upt070aa\241220_NS_10053_CMH_sample60\interact.pep.xml	ARSQDLDAIWRGFYIAGDPALAYGYAQDQEPDACTGVTQIASGASAATTNVASAQCR	ARSQDLDAIWRGFYIAGDPALAYGYAQDQEPDACTGVTQIASGASAATTNVASAQCR	SIVFGGVR.ARSQDLDAIWRGFYIAGDPALAYGYAQDQEPDACTGVTQIASGASAATTNVASAQCR.GRIRNGAI	R	G	57	4	4012.53	6006.78	6006.8	1502.7	1502.71	6005.8	1502.46	1.0004	0	80.042	0	1	2	2	526	582	29137408	34C(57.0215),56C(57.0215)	Mod1: First isotopic peak (PeakApex: 1.0010, Theoretical: 1.0024); Mod1: Deamidation (PeakApex: 0.9846, Theoretical: 0.9840)																	0	FALSE	IPI:EPA6-SP|NS:P00005|EPA6-SP	IPI:EPA6-SP|NS:P00005|EPA6-SP	IPI:EPA6-SP|NS:P00005|EPA6-SP
241220_NS-10053_CMH_sample60.13209.13209.4	C:\Users\nichollass\Desktop\2024_Dec_CMHSet2\HexNAc_upt070aa\241220_NS_10053_CMH_sample60\interact.pep.xml	ARSQDLDAIWRGFYIAGDPALAYGYAQDQEPDACTGVTQIASGASAATTNVASAQCR	ARSQDLDAIWRGFYIAGDPALAYGYAQDQEPDACTGVTQIASGASAATTNVASAQCR	SIVFGGVR.ARSQDLDAIWRGFYIAGDPALAYGYAQDQEPDACTGVTQIASGASAATTNVASAQCR.GRIRNGAI	R	G	57	4	4012.86	6006.78	6006.8	1502.7	1502.71	6005.8	1502.46	1.0004	0.00279576	16.714	0	0.405	2	2	526	582	29137408	34C(57.0215),56C(57.0215)	Mod1: First isotopic peak (PeakApex: 1.0010, Theoretical: 1.0024); Mod1: Deamidation (PeakApex: 0.9846, Theoretical: 0.9840)																	0	FALSE	IPI:EPA6-SP|NS:P00005|EPA6-SP	IPI:EPA6-SP|NS:P00005|EPA6-SP	IPI:EPA6-SP|NS:P00005|EPA6-SP
241220_NS-10053_CMH_sample60.14902.14902.3	C:\Users\nichollass\Desktop\2024_Dec_CMHSet2\HexNAc_upt070aa\241220_NS_10053_CMH_sample60\interact.pep.xml	MSVDPAIADTNCTGVTQIASGASAATTNVASAQCGQGVLHYSMVLEGGNDALK	MSVDPAIADTNCTGVTQIAS[290]GASAATTNVASAQCGQGVLHYSMVLEGGNDALK	KDGVRSSR.MSVDPAIADTNCTGVTQIASGASAATTNVASAQCGQGVLHYSMVLEGGNDALK.LAIDNAIS	R	L	53	3	4564.15	5512.53	5512.55	1838.52	1838.53	5511.55	1838.19	1.0004	0	83.517	77.388	1	2	0	28	80	2.93455e+06	12C(57.0215),20S(203.0794),34C(57.0215)	Mod1: First isotopic peak (PeakApex: 1.0010, Theoretical: 1.0024); Mod1: Deamidation (PeakApex: 0.9846, Theoretical: 0.9840)																	0	FALSE	IPI:EPA6-SP|NS:P00005|EPA6-SP	IPI:EPA6-SP|NS:P00005|EPA6-SP	IPI:EPA6-SP|NS:P00005|EPA6-SP
241220_NS-10053_CMH_sample60.14904.14904.3	C:\Users\nichollass\Desktop\2024_Dec_CMHSet2\HexNAc_upt070aa\241220_NS_10053_CMH_sample60\interact.pep.xml	MSVDPAIADTNCTGVTQIASGASAATTNVASAQCGQGVLHYSMVLEGGNDALK	MSVDPAIADTNCTGVTQIAS[290]GASAATTNVASAQCGQGVLHYSMVLEGGNDALK	KDGVRSSR.MSVDPAIADTNCTGVTQIASGASAATTNVASAQCGQGVLHYSMVLEGGNDALK.LAIDNAIS	R	L	53	3	4565	5512.53	5512.55	1838.52	1838.53	5511.55	1838.19	1.0004	0	77.864	75.515	1	2	0	28	80	2.93455e+06	12C(57.0215),20S(203.0794),34C(57.0215)	Mod1: First isotopic peak (PeakApex: 1.0010, Theoretical: 1.0024); Mod1: Deamidation (PeakApex: 0.9846, Theoretical: 0.9840)																	0	FALSE	IPI:EPA6-SP|NS:P00005|EPA6-SP	IPI:EPA6-SP|NS:P00005|EPA6-SP	IPI:EPA6-SP|NS:P00005|EPA6-SP
241220_NS-10053_CMH_sample60.16949.16949.3	C:\Users\nichollass\Desktop\2024_Dec_CMHSet2\HexNAc_upt070aa\241220_NS_10053_CMH_sample60\interact.pep.xml	GFYIAGDPALAYGYAQDQEPDACTGVTQIASGASAATTNVASAQCR	GFYIAGDPALAYGYAQDQEPDACTGVTQIASGASAATTNVASAQCR	QDIDAIWR.GFYIAGDPALAYGYAQDQEPDACTGVTQIASGASAATTNVASAQCR.GRIRNGAI	R	G	46	3	5287.36	4695.11	4695.13	1566.04	1566.05	4694.13	1565.72	1.0004	3.46737e-07	27.34	0	1	2	0	537	582	0	23C(57.0215),45C(57.0215)	Mod1: First isotopic peak (PeakApex: 1.0010, Theoretical: 1.0024)																	0	FALSE	IPI:EPA6-SP|NS:P00005|EPA6-SP	IPI:EPA6-SP|NS:P00005|EPA6-SP	IPI:EPA6-SP|NS:P00005|EPA6-SP
241220_NS-10053_CMH_sample60.16951.16951.3	C:\Users\nichollass\Desktop\2024_Dec_CMHSet2\HexNAc_upt070aa\241220_NS_10053_CMH_sample60\interact.pep.xml	GFYIAGDPALAYGYAQDQEPDACTGVTQIASGASAATTNVASAQCR	GFYIAGDPALAYGYAQDQEPDACTGVTQIASGASAATTNVASAQCR	QDIDAIWR.GFYIAGDPALAYGYAQDQEPDACTGVTQIASGASAATTNVASAQCR.GRIRNGAI	R	G	46	3	5288.22	4695.11	4695.13	1566.04	1566.05	4694.13	1565.72	1.0004	1e-14	57.638	0	1	2	0	537	582	0	23C(57.0215),45C(57.0215)	Mod1: First isotopic peak (PeakApex: 1.0010, Theoretical: 1.0024)																	0	FALSE	IPI:EPA6-SP|NS:P00005|EPA6-SP	IPI:EPA6-SP|NS:P00005|EPA6-SP	IPI:EPA6-SP|NS:P00005|EPA6-SP
241220_NS-10053_CMH_sample60.12107.12107.4	C:\Users\nichollass\Desktop\2024_Dec_CMHSet2\HexNAc_upt070aa\241220_NS_10053_CMH_sample60\interact.pep.xml	VFIHELNAGNQLSHMSPIYTIEMGDELLAK	VFIHELNAGNQLSHM[147]SPIYTIEMGDELLAK	HEKPSNIK.VFIHELNAGNQLSHMSPIYTIEMGDELLAK.LARDATFF	K	L	30	4	3705.04	3386.66	3386.67	847.672	847.674	3385.67	847.424	1.0002	0	81.696	75.406	1	2	0	161	190	0	15M(15.9949)	Mod1: First isotopic peak (PeakApex: 1.0010, Theoretical: 1.0024)																	0	FALSE	IPI:EPA6-SP|NS:P00005|EPA6-SP	IPI:EPA6-SP|NS:P00005|EPA6-SP	IPI:EPA6-SP|NS:P00005|EPA6-SP
241220_NS-10053_CMH_sample60.12108.12108.4	C:\Users\nichollass\Desktop\2024_Dec_CMHSet2\HexNAc_upt070aa\241220_NS_10053_CMH_sample60\interact.pep.xml	VFIHELNAGNQLSHMSPIYTIEMGDELLAK	VFIHELNAGNQLSHM[147]SPIYTIEMGDELLAK	HEKPSNIK.VFIHELNAGNQLSHMSPIYTIEMGDELLAK.LARDATFF	K	L	30	4	3705.35	3386.66	3386.67	847.672	847.674	3385.67	847.424	1.0002	9e-14	59.697	38.908	1	2	0	161	190	0	15M(15.9949)	Mod1: First isotopic peak (PeakApex: 1.0010, Theoretical: 1.0024)																	0	FALSE	IPI:EPA6-SP|NS:P00005|EPA6-SP	IPI:EPA6-SP|NS:P00005|EPA6-SP	IPI:EPA6-SP|NS:P00005|EPA6-SP
241220_NS-10053_CMH_sample60.12109.12109.4	C:\Users\nichollass\Desktop\2024_Dec_CMHSet2\HexNAc_upt070aa\241220_NS_10053_CMH_sample60\interact.pep.xml	VFIHELNAGNQLSHMSPIYTIEMGDELLAK	VFIHELNAGNQLSHM[147]SPIYTIEMGDELLAK	HEKPSNIK.VFIHELNAGNQLSHMSPIYTIEMGDELLAK.LARDATFF	K	L	30	4	3705.68	3386.66	3386.67	847.672	847.674	3385.67	847.424	1.0002	0	74.13	67.622	1	2	0	161	190	0	15M(15.9949)	Mod1: First isotopic peak (PeakApex: 1.0010, Theoretical: 1.0024)																	0	FALSE	IPI:EPA6-SP|NS:P00005|EPA6-SP	IPI:EPA6-SP|NS:P00005|EPA6-SP	IPI:EPA6-SP|NS:P00005|EPA6-SP
241220_NS-10053_CMH_sample60.12801.12801.2	C:\Users\nichollass\Desktop\2024_Dec_CMHSet2\HexNAc_upt070aa\241220_NS_10053_CMH_sample60\interact.pep.xml	LAIDNALSITSDGLTIR		EGGNDAIK.LAIDNALSITSDGLTIR.LEGGVEPN	K	L	17	2	3887.66	1772.95	1772.97	887.483	887.491	1771.97	886.991	1.0002	1.0574e-10	44.403	6.986	1	2	0	81	97	0		Mod1: First isotopic peak (PeakApex: 1.0010, Theoretical: 1.0024)																	0	FALSE	IPI:EPA6-SP|NS:P00005|EPA6-SP	IPI:EPA6-SP|NS:P00005|EPA6-SP	IPI:EPA6-SP|NS:P00005|EPA6-SP
241220_NS-10053_CMH_sample60.12802.12802.2	C:\Users\nichollass\Desktop\2024_Dec_CMHSet2\HexNAc_upt070aa\241220_NS_10053_CMH_sample60\interact.pep.xml	LAIDNALSITSDGLTIR		EGGNDAIK.LAIDNALSITSDGLTIR.LEGGVEPN	K	L	17	2	3887.98	1772.95	1772.97	887.483	887.491	1771.97	886.991	1.0002	6.0814e-10	42.364	1.94	1	2	0	81	97	0		Mod1: First isotopic peak (PeakApex: 1.0010, Theoretical: 1.0024)																	0	FALSE	IPI:EPA6-SP|NS:P00005|EPA6-SP	IPI:EPA6-SP|NS:P00005|EPA6-SP	IPI:EPA6-SP|NS:P00005|EPA6-SP
241220_NS-10053_CMH_sample60.12803.12803.2	C:\Users\nichollass\Desktop\2024_Dec_CMHSet2\HexNAc_upt070aa\241220_NS_10053_CMH_sample60\interact.pep.xml	LAIDNALSITSDGLTIR		EGGNDAIK.LAIDNALSITSDGLTIR.LEGGVEPN	K	L	17	2	3888.4	1772.95	1772.97	887.483	887.491	1771.97	886.991	1.0002	2e-14	59.294	8.366	1	2	0	81	97	0		Mod1: First isotopic peak (PeakApex: 1.0010, Theoretical: 1.0024)																	0	FALSE	IPI:EPA6-SP|NS:P00005|EPA6-SP	IPI:EPA6-SP|NS:P00005|EPA6-SP	IPI:EPA6-SP|NS:P00005|EPA6-SP
241220_NS-10053_CMH_sample60.12807.12807.2	C:\Users\nichollass\Desktop\2024_Dec_CMHSet2\HexNAc_upt070aa\241220_NS_10053_CMH_sample60\interact.pep.xml	LAIDNALSITSDGLTIR		EGGNDAIK.LAIDNALSITSDGLTIR.LEGGVEPN	K	L	17	2	3889.29	1772.95	1772.97	887.483	887.491	1771.97	886.991	1.0002	1.62274e-05	23.659	6.154	1	2	0	81	97	0		Mod1: First isotopic peak (PeakApex: 1.0010, Theoretical: 1.0024)																	0	FALSE	IPI:EPA6-SP|NS:P00005|EPA6-SP	IPI:EPA6-SP|NS:P00005|EPA6-SP	IPI:EPA6-SP|NS:P00005|EPA6-SP
241220_NS-10053_CMH_sample60.12808.12808.2	C:\Users\nichollass\Desktop\2024_Dec_CMHSet2\HexNAc_upt070aa\241220_NS_10053_CMH_sample60\interact.pep.xml	LAIDNALSITSDGLTIR		EGGNDAIK.LAIDNALSITSDGLTIR.LEGGVEPN	K	L	17	2	3889.71	1772.95	1772.97	887.483	887.491	1771.97	886.991	1.0002	6.68344e-06	28.2	6.774	1	2	0	81	97	0		Mod1: First isotopic peak (PeakApex: 1.0010, Theoretical: 1.0024)																	0	FALSE	IPI:EPA6-SP|NS:P00005|EPA6-SP	IPI:EPA6-SP|NS:P00005|EPA6-SP	IPI:EPA6-SP|NS:P00005|EPA6-SP
241220_NS-10053_CMH_sample60.12809.12809.2	C:\Users\nichollass\Desktop\2024_Dec_CMHSet2\HexNAc_upt070aa\241220_NS_10053_CMH_sample60\interact.pep.xml	LAIDNALSITSDGLTIR		EGGNDAIK.LAIDNALSITSDGLTIR.LEGGVEPN	K	L	17	2	3889.83	1772.95	1772.97	887.483	887.491	1771.97	886.991	1.0002	1.10344e-06	28.329	3.089	1	2	0	81	97	0		Mod1: First isotopic peak (PeakApex: 1.0010, Theoretical: 1.0024)																	0	FALSE	IPI:EPA6-SP|NS:P00005|EPA6-SP	IPI:EPA6-SP|NS:P00005|EPA6-SP	IPI:EPA6-SP|NS:P00005|EPA6-SP
241220_NS-10053_CMH_sample60.16365.16365.4	C:\Users\nichollass\Desktop\2024_Dec_CMHSet2\HexNAc_upt070aa\241220_NS_10053_CMH_sample60\interact.pep.xml	VFIHELNAGNQLSHMSPIYTIEMGDELLAK	VFIHELNAGNQLSHM[147]SPIYTIEMGDELLAK	HEKPSNIK.VFIHELNAGNQLSHMSPIYTIEMGDELLAK.LARDATFF	K	L	30	4	5077.96	3386.66	3386.67	847.672	847.674	3385.67	847.424	1.0002	1e-14	64.068	52.514	1	2	0	161	190	0	15M(15.9949)	Mod1: First isotopic peak (PeakApex: 1.0010, Theoretical: 1.0024)																	0	FALSE	IPI:EPA6-SP|NS:P00005|EPA6-SP	IPI:EPA6-SP|NS:P00005|EPA6-SP	IPI:EPA6-SP|NS:P00005|EPA6-SP
241220_NS-10053_CMH_sample60.16366.16366.4	C:\Users\nichollass\Desktop\2024_Dec_CMHSet2\HexNAc_upt070aa\241220_NS_10053_CMH_sample60\interact.pep.xml	VFIHELNAGNQLSHMSPIYTIEMGDELLAK	VFIHELNAGNQLSHM[147]SPIYTIEMGDELLAK	HEKPSNIK.VFIHELNAGNQLSHMSPIYTIEMGDELLAK.LARDATFF	K	L	30	4	5078.27	3386.66	3386.67	847.672	847.674	3385.67	847.424	1.0002	0.00272427	15.759	8.918	0.8633	2	0	161	190	0	15M(15.9949)	Mod1: First isotopic peak (PeakApex: 1.0010, Theoretical: 1.0024)																	0	FALSE	IPI:EPA6-SP|NS:P00005|EPA6-SP	IPI:EPA6-SP|NS:P00005|EPA6-SP	IPI:EPA6-SP|NS:P00005|EPA6-SP
241220_NS-10053_CMH_sample60.16367.16367.4	C:\Users\nichollass\Desktop\2024_Dec_CMHSet2\HexNAc_upt070aa\241220_NS_10053_CMH_sample60\interact.pep.xml	VFIHELNAGNQLSHMSPIYTIEMGDELLAK	VFIHELNAGNQLSHM[147]SPIYTIEMGDELLAK	HEKPSNIK.VFIHELNAGNQLSHMSPIYTIEMGDELLAK.LARDATFF	K	L	30	4	5078.77	3386.66	3386.67	847.672	847.674	3385.67	847.424	1.0002	5.318e-10	43.597	38.767	1	2	0	161	190	0	15M(15.9949)	Mod1: First isotopic peak (PeakApex: 1.0010, Theoretical: 1.0024)																	0	FALSE	IPI:EPA6-SP|NS:P00005|EPA6-SP	IPI:EPA6-SP|NS:P00005|EPA6-SP	IPI:EPA6-SP|NS:P00005|EPA6-SP
241220_NS-10053_CMH_sample60.09119.09119.4	C:\Users\nichollass\Desktop\2024_Dec_CMHSet2\HexNAc_upt070aa\241220_NS_10053_CMH_sample60\interact.pep.xml	AHESNEMQPTLAISHAGVSVVMAQAQPR		RDATFFVR.AHESNEMQPTLAISHAGVSVVMAQAQPR.REKRWSEW	R	R	28	4	2972.72	2959.43	2959.44	740.865	740.868	2958.44	740.618	1	1.61622e-08	35.666	0	1	2	0	201	228	0		Mod1: First isotopic peak (PeakApex: 1.0010, Theoretical: 1.0024)																	0	FALSE	IPI:EPA6-SP|NS:P00005|EPA6-SP	IPI:EPA6-SP|NS:P00005|EPA6-SP	IPI:EPA6-SP|NS:P00005|EPA6-SP
241220_NS-10053_CMH_sample60.09120.09120.4	C:\Users\nichollass\Desktop\2024_Dec_CMHSet2\HexNAc_upt070aa\241220_NS_10053_CMH_sample60\interact.pep.xml	AHESNEMQPTLAISHAGVSVVMAQAQPR		RDATFFVR.AHESNEMQPTLAISHAGVSVVMAQAQPR.REKRWSEW	R	R	28	4	2973.03	2959.43	2959.44	740.865	740.868	2958.44	740.618	1	0	70.345	0	1	2	0	201	228	0		Mod1: First isotopic peak (PeakApex: 1.0010, Theoretical: 1.0024)																	0	FALSE	IPI:EPA6-SP|NS:P00005|EPA6-SP	IPI:EPA6-SP|NS:P00005|EPA6-SP	IPI:EPA6-SP|NS:P00005|EPA6-SP
241220_NS-10053_CMH_sample60.09121.09121.4	C:\Users\nichollass\Desktop\2024_Dec_CMHSet2\HexNAc_upt070aa\241220_NS_10053_CMH_sample60\interact.pep.xml	AHESNEMQPTLAISHAGVSVVMAQAQPR		RDATFFVR.AHESNEMQPTLAISHAGVSVVMAQAQPR.REKRWSEW	R	R	28	4	2973.13	2959.43	2959.44	740.865	740.868	2958.44	740.618	1	0	95.894	0	1	2	0	201	228	0		Mod1: First isotopic peak (PeakApex: 1.0010, Theoretical: 1.0024)																	0	FALSE	IPI:EPA6-SP|NS:P00005|EPA6-SP	IPI:EPA6-SP|NS:P00005|EPA6-SP	IPI:EPA6-SP|NS:P00005|EPA6-SP
241220_NS-10053_CMH_sample60.10522.10522.5	C:\Users\nichollass\Desktop\2024_Dec_CMHSet2\HexNAc_upt070aa\241220_NS_10053_CMH_sample60\interact.pep.xml	LIGHPLPLRLDAITGPEEECTGVTQIASGASAATTNVASAQCGGR	LIGHPLPLRLDAITGPEEECTGVTQIASGASAATTNVAS[290]AQCGGR	EAAGEVER.LIGHPLPLRLDAITGPEEECTGVTQIASGASAATTNVASAQCGGR.LTIIGWPI	R	L	45	5	3293.02	4750.32	4750.33	951.071	951.074	4749.33	950.874	1	1.14485e-06	26.265	22.071	1	2	1	622	666	136558944	20C(57.0215),39S(203.0794),42C(57.0215)	Mod1: First isotopic peak (PeakApex: 1.0010, Theoretical: 1.0024)																	0	FALSE	IPI:EPA6-SP|NS:P00005|EPA6-SP	IPI:EPA6-SP|NS:P00005|EPA6-SP	IPI:EPA6-SP|NS:P00005|EPA6-SP
241220_NS-10053_CMH_sample60.10529.10529.3	C:\Users\nichollass\Desktop\2024_Dec_CMHSet2\HexNAc_upt070aa\241220_NS_10053_CMH_sample60\interact.pep.xml	LIGHPLPLRLDAITGPEEECTGVTQIASGASAATTNVASAQCGGR	LIGHPLPLRLDAITGPEEECTGVTQIASGASAATTNVASAQCGGR	EAAGEVER.LIGHPLPLRLDAITGPEEECTGVTQIASGASAATTNVASAQCGGR.LTIIGWPI	R	L	45	3	3294.44	4547.22	4547.25	1516.75	1516.76	4546.25	1516.43	1	0	61.945	0	1	2	1	622	666	85280528	20C(57.0215),42C(57.0215)	Mod1: First isotopic peak (PeakApex: 1.0010, Theoretical: 1.0024)																	0	FALSE	IPI:EPA6-SP|NS:P00005|EPA6-SP	IPI:EPA6-SP|NS:P00005|EPA6-SP	IPI:EPA6-SP|NS:P00005|EPA6-SP
241220_NS-10053_CMH_sample60.10531.10531.3	C:\Users\nichollass\Desktop\2024_Dec_CMHSet2\HexNAc_upt070aa\241220_NS_10053_CMH_sample60\interact.pep.xml	LIGHPLPLRLDAITGPEEECTGVTQIASGASAATTNVASAQCGGR	LIGHPLPLRLDAITGPEEECTGVTQIASGASAATTNVASAQCGGR	EAAGEVER.LIGHPLPLRLDAITGPEEECTGVTQIASGASAATTNVASAQCGGR.LTIIGWPI	R	L	45	3	3294.86	4547.22	4547.25	1516.75	1516.76	4546.25	1516.43	1	0	87.585	0	1	2	1	622	666	85280528	20C(57.0215),42C(57.0215)	Mod1: First isotopic peak (PeakApex: 1.0010, Theoretical: 1.0024)																	0	FALSE	IPI:EPA6-SP|NS:P00005|EPA6-SP	IPI:EPA6-SP|NS:P00005|EPA6-SP	IPI:EPA6-SP|NS:P00005|EPA6-SP
241220_NS-10053_CMH_sample60.13580.13580.4	C:\Users\nichollass\Desktop\2024_Dec_CMHSet2\HexNAc_upt070aa\241220_NS_10053_CMH_sample60\interact.pep.xml	CTGVTQIASGASAATTNVASAQCLSWNQVDQVIRNALASPGSGGDLGEAIREQPEQAR	CTGVTQIASGASAATTNVASAQCLSWNQVDQVIRNALASPGSGGDLGEAIREQPEQAR	VAIYIAAR.CTGVTQIASGASAATTNVASAQCLSWNQVDQVIRNALASPGSGGDLGEAIREQPEQAR.LAITIAAA	R	L	58	4	4121.81	5968.87	5968.88	1493.23	1493.23	5967.88	1492.98	1	0	87.709	0	1	2	2	349	406	67822960	1C(57.0215),23C(57.0215)	Mod1: First isotopic peak (PeakApex: 1.0010, Theoretical: 1.0024); Mod1: Deamidation (PeakApex: 0.9846, Theoretical: 0.9840)																	0	FALSE	IPI:EPA6-SP|NS:P00005|EPA6-SP	IPI:EPA6-SP|NS:P00005|EPA6-SP	IPI:EPA6-SP|NS:P00005|EPA6-SP
241220_NS-10053_CMH_sample60.13582.13582.4	C:\Users\nichollass\Desktop\2024_Dec_CMHSet2\HexNAc_upt070aa\241220_NS_10053_CMH_sample60\interact.pep.xml	CTGVTQIASGASAATTNVASAQCLSWNQVDQVIRNALASPGSGGDLGEAIREQPEQAR	CTGVTQIASGASAATTNVASAQCLSWNQVDQVIRNALASPGSGGDLGEAIREQPEQAR	VAIYIAAR.CTGVTQIASGASAATTNVASAQCLSWNQVDQVIRNALASPGSGGDLGEAIREQPEQAR.LAITIAAA	R	L	58	4	4122.65	5968.87	5968.88	1493.23	1493.23	5967.88	1492.98	1	0	113.765	0	1	2	2	349	406	67822960	1C(57.0215),23C(57.0215)	Mod1: First isotopic peak (PeakApex: 1.0010, Theoretical: 1.0024); Mod1: Deamidation (PeakApex: 0.9846, Theoretical: 0.9840)																	0	FALSE	IPI:EPA6-SP|NS:P00005|EPA6-SP	IPI:EPA6-SP|NS:P00005|EPA6-SP	IPI:EPA6-SP|NS:P00005|EPA6-SP
241220_NS-10053_CMH_sample60.16514.16514.3	C:\Users\nichollass\Desktop\2024_Dec_CMHSet2\HexNAc_upt070aa\241220_NS_10053_CMH_sample60\interact.pep.xml	GFYIAGDPALAYGYAQDQEPDACTGVTQIASGASAATTNVASAQCR	GFYIAGDPALAYGYAQDQEPDACTGVTQIAS[290]GASAATTNVASAQCR	QDIDAIWR.GFYIAGDPALAYGYAQDQEPDACTGVTQIASGASAATTNVASAQCR.GRIRNGAI	R	G	46	3	5131.91	4898.21	4898.21	1633.74	1633.74	4897.21	1633.41	1	1.8514e-08	32.43	28.028	1	2	0	537	582	3591379	23C(57.0215),31S(203.0794),45C(57.0215)	Mod1: First isotopic peak (PeakApex: 1.0010, Theoretical: 1.0024)																	0	FALSE	IPI:EPA6-SP|NS:P00005|EPA6-SP	IPI:EPA6-SP|NS:P00005|EPA6-SP	IPI:EPA6-SP|NS:P00005|EPA6-SP
241220_NS-10053_CMH_sample60.12338.12338.3	C:\Users\nichollass\Desktop\2024_Dec_CMHSet2\HexNAc_upt070aa\241220_NS_10053_CMH_sample60\interact.pep.xml	VFIHELNAGNQLSHMSPIYTIEMGDELLAK	VFIHELNAGNQLSHM[147]SPIYTIEMGDELLAK	HEKPSNIK.VFIHELNAGNQLSHMSPIYTIEMGDELLAK.LARDATFF	K	L	30	3	3769.37	3386.66	3386.67	1129.9	1129.9	3385.67	1129.56	0.9997	0.000367282	17.24	10.052	0.9999	2	0	161	190	1838016900	15M(15.9949)	Mod1: First isotopic peak (PeakApex: 1.0010, Theoretical: 1.0024)																	0	FALSE	IPI:EPA6-SP|NS:P00005|EPA6-SP	IPI:EPA6-SP|NS:P00005|EPA6-SP	IPI:EPA6-SP|NS:P00005|EPA6-SP
241220_NS-10053_CMH_sample60.12339.12339.3	C:\Users\nichollass\Desktop\2024_Dec_CMHSet2\HexNAc_upt070aa\241220_NS_10053_CMH_sample60\interact.pep.xml	VFIHELNAGNQLSHMSPIYTIEMGDELLAK	VFIHELNAGNQLSHM[147]SPIYTIEMGDELLAK	HEKPSNIK.VFIHELNAGNQLSHMSPIYTIEMGDELLAK.LARDATFF	K	L	30	3	3769.69	3386.66	3386.67	1129.9	1129.9	3385.67	1129.56	0.9997	0	112.731	109.694	1	2	0	161	190	1838016900	15M(15.9949)	Mod1: First isotopic peak (PeakApex: 1.0010, Theoretical: 1.0024)																	0	FALSE	IPI:EPA6-SP|NS:P00005|EPA6-SP	IPI:EPA6-SP|NS:P00005|EPA6-SP	IPI:EPA6-SP|NS:P00005|EPA6-SP
241220_NS-10053_CMH_sample60.12340.12340.3	C:\Users\nichollass\Desktop\2024_Dec_CMHSet2\HexNAc_upt070aa\241220_NS_10053_CMH_sample60\interact.pep.xml	VFIHELNAGNQLSHMSPIYTIEMGDELLAK	VFIHELNAGNQLSHM[147]SPIYTIEMGDELLAK	HEKPSNIK.VFIHELNAGNQLSHMSPIYTIEMGDELLAK.LARDATFF	K	L	30	3	3769.76	3386.66	3386.67	1129.9	1129.9	3385.67	1129.56	0.9997	0	84.058	78.063	1	2	0	161	190	1838016900	15M(15.9949)	Mod1: First isotopic peak (PeakApex: 1.0010, Theoretical: 1.0024)																	0	FALSE	IPI:EPA6-SP|NS:P00005|EPA6-SP	IPI:EPA6-SP|NS:P00005|EPA6-SP	IPI:EPA6-SP|NS:P00005|EPA6-SP
241220_NS-10053_CMH_sample60.13389.13389.3	C:\Users\nichollass\Desktop\2024_Dec_CMHSet2\HexNAc_upt070aa\241220_NS_10053_CMH_sample60\interact.pep.xml	GFYIAGDPALAYGYAQDQEPDACTGVTQIASGASAATTNVASAQCR	GFYIAGDPALAYGYAQDQEPDACTGVTQIASGASAATTNVASAQCR	QDIDAIWR.GFYIAGDPALAYGYAQDQEPDACTGVTQIASGASAATTNVASAQCR.GRIRNGAI	R	G	46	3	4069.87	4695.12	4695.13	1566.05	1566.05	4694.13	1565.72	0.9995	0	132.268	0	1	2	0	537	582	0	23C(57.0215),45C(57.0215)	Mod1: First isotopic peak (PeakApex: 1.0010, Theoretical: 1.0024)																	0	FALSE	IPI:EPA6-SP|NS:P00005|EPA6-SP	IPI:EPA6-SP|NS:P00005|EPA6-SP	IPI:EPA6-SP|NS:P00005|EPA6-SP
241220_NS-10053_CMH_sample60.13390.13390.3	C:\Users\nichollass\Desktop\2024_Dec_CMHSet2\HexNAc_upt070aa\241220_NS_10053_CMH_sample60\interact.pep.xml	GFYIAGDPALAYGYAQDQEPDACTGVTQIASGASAATTNVASAQCR	GFYIAGDPALAYGYAQDQEPDACTGVTQIASGASAATTNVASAQCR	QDIDAIWR.GFYIAGDPALAYGYAQDQEPDACTGVTQIASGASAATTNVASAQCR.GRIRNGAI	R	G	46	3	4070.22	4695.12	4695.13	1566.05	1566.05	4694.13	1565.72	0.9995	0	61.195	0	1	2	0	537	582	0	23C(57.0215),45C(57.0215)	Mod1: First isotopic peak (PeakApex: 1.0010, Theoretical: 1.0024)																	0	FALSE	IPI:EPA6-SP|NS:P00005|EPA6-SP	IPI:EPA6-SP|NS:P00005|EPA6-SP	IPI:EPA6-SP|NS:P00005|EPA6-SP
241220_NS-10053_CMH_sample60.13625.13625.3	C:\Users\nichollass\Desktop\2024_Dec_CMHSet2\HexNAc_upt070aa\241220_NS_10053_CMH_sample60\interact.pep.xml	QGTGNDEAGAASADVVSLTCPVAAGECAGPADSGDALLER	QGTGNDEAGAASADVVSLTCPVAAGECAGPADSGDALLER	AESERFVR.QGTGNDEAGAASADVVSLTCPVAAGECAGPADSGDALLER.NYPTGAEF	R	N	40	3	4137.73	3859.72	3859.73	1287.58	1287.58	3858.73	1287.25	0.9995	0	82.148	6.825	1	2	0	422	461	2.92453e+06	20C(57.0215),27C(57.0215)	Mod1: First isotopic peak (PeakApex: 1.0010, Theoretical: 1.0024)																	0	FALSE	IPI:EPA6-SP|NS:P00005|EPA6-SP	IPI:EPA6-SP|NS:P00005|EPA6-SP	IPI:EPA6-SP|NS:P00005|EPA6-SP
241220_NS-10053_CMH_sample60.13626.13626.3	C:\Users\nichollass\Desktop\2024_Dec_CMHSet2\HexNAc_upt070aa\241220_NS_10053_CMH_sample60\interact.pep.xml	QGTGNDEAGAASADVVSLTCPVAAGECAGPADSGDALLER	QGTGNDEAGAASADVVSLTCPVAAGECAGPADSGDALLER	AESERFVR.QGTGNDEAGAASADVVSLTCPVAAGECAGPADSGDALLER.NYPTGAEF	R	N	40	3	4138.07	3859.72	3859.73	1287.58	1287.58	3858.73	1287.25	0.9995	1.77317e-07	33.505	0	1	2	0	422	461	2.92453e+06	20C(57.0215),27C(57.0215)	Mod1: First isotopic peak (PeakApex: 1.0010, Theoretical: 1.0024)																	0	FALSE	IPI:EPA6-SP|NS:P00005|EPA6-SP	IPI:EPA6-SP|NS:P00005|EPA6-SP	IPI:EPA6-SP|NS:P00005|EPA6-SP
241220_NS-10053_CMH_sample60.13627.13627.3	C:\Users\nichollass\Desktop\2024_Dec_CMHSet2\HexNAc_upt070aa\241220_NS_10053_CMH_sample60\interact.pep.xml	QGTGNDEAGAASADVVSLTCPVAAGECAGPADSGDALLER	QGTGNDEAGAASADVVSLTCPVAAGECAGPADSGDALLER	AESERFVR.QGTGNDEAGAASADVVSLTCPVAAGECAGPADSGDALLER.NYPTGAEF	R	N	40	3	4138.61	3859.72	3859.73	1287.58	1287.58	3858.73	1287.25	0.9995	0	80.169	0	1	2	0	422	461	2.92453e+06	20C(57.0215),27C(57.0215)	Mod1: First isotopic peak (PeakApex: 1.0010, Theoretical: 1.0024)																	0	FALSE	IPI:EPA6-SP|NS:P00005|EPA6-SP	IPI:EPA6-SP|NS:P00005|EPA6-SP	IPI:EPA6-SP|NS:P00005|EPA6-SP
241220_NS-10053_CMH_sample60.16334.16334.3	C:\Users\nichollass\Desktop\2024_Dec_CMHSet2\HexNAc_upt070aa\241220_NS_10053_CMH_sample60\interact.pep.xml	GFYIAGDPALAYGYAQDQEPDACTGVTQIASGASAATTNVASAQCR	GFYIAGDPALAYGYAQDQEPDACTGVTQIAS[290]GASAATTNVASAQCR	QDIDAIWR.GFYIAGDPALAYGYAQDQEPDACTGVTQIASGASAATTNVASAQCR.GRIRNGAI	R	G	46	3	5066.92	4898.2	4898.21	1633.74	1633.74	4897.21	1633.41	0.9995	6.88653e-09	39.148	31.914	1	2	0	537	582	530852	23C(57.0215),31S(203.0794),45C(57.0215)	Mod1: First isotopic peak (PeakApex: 1.0010, Theoretical: 1.0024)																	0	FALSE	IPI:EPA6-SP|NS:P00005|EPA6-SP	IPI:EPA6-SP|NS:P00005|EPA6-SP	IPI:EPA6-SP|NS:P00005|EPA6-SP
241220_NS-10053_CMH_sample60.12425.12425.4	C:\Users\nichollass\Desktop\2024_Dec_CMHSet2\HexNAc_upt070aa\241220_NS_10053_CMH_sample60\interact.pep.xml	LAIDNALSITSDGLTIRLEGGVEPNCTGVTQIASGASAATTNVASAQCKPVR	LAIDNALSITSDGLTIRLEGGVEPNCTGVTQIASGASAATTNVASAQCKPVR	EGGNDAIK.LAIDNALSITSDGLTIRLEGGVEPNCTGVTQIASGASAATTNVASAQCKPVR.YSYTRQAR	K	Y	52	4	3785.18	5255.63	5255.66	1314.91	1314.92	5254.66	1314.67	0.999	0	101.029	0	1	2	2	81	132	35741632	26C(57.0215),48C(57.0215)	Mod1: First isotopic peak (PeakApex: 1.0010, Theoretical: 1.0024); Mod1: Deamidation (PeakApex: 0.9846, Theoretical: 0.9840)																	0	FALSE	IPI:EPA6-SP|NS:P00005|EPA6-SP	IPI:EPA6-SP|NS:P00005|EPA6-SP	IPI:EPA6-SP|NS:P00005|EPA6-SP
241220_NS-10053_CMH_sample60.12427.12427.4	C:\Users\nichollass\Desktop\2024_Dec_CMHSet2\HexNAc_upt070aa\241220_NS_10053_CMH_sample60\interact.pep.xml	LAIDNALSITSDGLTIRLEGGVEPNCTGVTQIASGASAATTNVASAQCKPVR	LAIDNALSITSDGLTIRLEGGVEPNCTGVTQIASGASAATTNVASAQCKPVR	EGGNDAIK.LAIDNALSITSDGLTIRLEGGVEPNCTGVTQIASGASAATTNVASAQCKPVR.YSYTRQAR	K	Y	52	4	3785.81	5255.63	5255.66	1314.91	1314.92	5254.66	1314.67	0.999	0	140.727	5.371	1	2	2	81	132	35741632	26C(57.0215),48C(57.0215)	Mod1: First isotopic peak (PeakApex: 1.0010, Theoretical: 1.0024); Mod1: Deamidation (PeakApex: 0.9846, Theoretical: 0.9840)																	0	FALSE	IPI:EPA6-SP|NS:P00005|EPA6-SP	IPI:EPA6-SP|NS:P00005|EPA6-SP	IPI:EPA6-SP|NS:P00005|EPA6-SP
241220_NS-10053_CMH_sample60.12222.12222.4	C:\Users\nichollass\Desktop\2024_Dec_CMHSet2\HexNAc_upt070aa\241220_NS_10053_CMH_sample60\interact.pep.xml	LALTLAAAESERFVRQGTGNDEAGAASADVVSLTCPVAAGECAGPADSGDALLER	LALTLAAAESERFVRQGTGNDEAGAASADVVSLTCPVAAGECAGPADSGDALLER	REQPEQAR.LALTLAAAESERFVRQGTGNDEAGAASADVVSLTCPVAAGECAGPADSGDALLER.NYPTGAEF	R	N	55	4	3739.22	5487.61	5487.63	1372.91	1372.91	5486.63	1372.67	0.9985	0	124.955	3.087	1	2	2	407	461	40295344	35C(57.0215),42C(57.0215)	Mod1: First isotopic peak (PeakApex: 1.0010, Theoretical: 1.0024); Mod1: Deamidation (PeakApex: 0.9846, Theoretical: 0.9840)																	0	FALSE	IPI:EPA6-SP|NS:P00005|EPA6-SP	IPI:EPA6-SP|NS:P00005|EPA6-SP	IPI:EPA6-SP|NS:P00005|EPA6-SP
241220_NS-10053_CMH_sample60.12223.12223.4	C:\Users\nichollass\Desktop\2024_Dec_CMHSet2\HexNAc_upt070aa\241220_NS_10053_CMH_sample60\interact.pep.xml	LALTLAAAESERFVRQGTGNDEAGAASADVVSLTCPVAAGECAGPADSGDALLER	LALTLAAAESERFVRQGTGNDEAGAASADVVSLTCPVAAGECAGPADSGDALLER	REQPEQAR.LALTLAAAESERFVRQGTGNDEAGAASADVVSLTCPVAAGECAGPADSGDALLER.NYPTGAEF	R	N	55	4	3739.5	5487.61	5487.63	1372.91	1372.91	5486.63	1372.67	0.9985	1.91e-12	51.374	0	1	2	2	407	461	40295344	35C(57.0215),42C(57.0215)	Mod1: First isotopic peak (PeakApex: 1.0010, Theoretical: 1.0024); Mod1: Deamidation (PeakApex: 0.9846, Theoretical: 0.9840)																	0	FALSE	IPI:EPA6-SP|NS:P00005|EPA6-SP	IPI:EPA6-SP|NS:P00005|EPA6-SP	IPI:EPA6-SP|NS:P00005|EPA6-SP
241220_NS-10053_CMH_sample60.12224.12224.4	C:\Users\nichollass\Desktop\2024_Dec_CMHSet2\HexNAc_upt070aa\241220_NS_10053_CMH_sample60\interact.pep.xml	LALTLAAAESERFVRQGTGNDEAGAASADVVSLTCPVAAGECAGPADSGDALLER	LALTLAAAESERFVRQGTGNDEAGAASADVVSLTCPVAAGECAGPADSGDALLER	REQPEQAR.LALTLAAAESERFVRQGTGNDEAGAASADVVSLTCPVAAGECAGPADSGDALLER.NYPTGAEF	R	N	55	4	3739.95	5487.61	5487.63	1372.91	1372.91	5486.63	1372.67	0.9985	0	134.127	0	1	2	2	407	461	40295344	35C(57.0215),42C(57.0215)	Mod1: First isotopic peak (PeakApex: 1.0010, Theoretical: 1.0024); Mod1: Deamidation (PeakApex: 0.9846, Theoretical: 0.9840)																	0	FALSE	IPI:EPA6-SP|NS:P00005|EPA6-SP	IPI:EPA6-SP|NS:P00005|EPA6-SP	IPI:EPA6-SP|NS:P00005|EPA6-SP
241220_NS-10053_CMH_sample60.07411.07411.4	C:\Users\nichollass\Desktop\2024_Dec_CMHSet2\HexNAc_upt070aa\241220_NS_10053_CMH_sample60\interact.pep.xml	AHESNEMQPTLAISHAGVSVVMAQAQPR	AHESNEMQPTLAISHAGVSVVM[147]AQAQPR	RDATFFVR.AHESNEMQPTLAISHAGVSVVMAQAQPR.REKRWSEW	R	R	28	4	2578	2975.43	2975.44	744.866	744.866	2974.44	744.617	0.9982	0	88.188	34.484	1	2	0	201	228	12268807200	22M(15.9949)	Mod1: First isotopic peak (PeakApex: 1.0010, Theoretical: 1.0024)																	0	FALSE	IPI:EPA6-SP|NS:P00005|EPA6-SP	IPI:EPA6-SP|NS:P00005|EPA6-SP	IPI:EPA6-SP|NS:P00005|EPA6-SP
241220_NS-10053_CMH_sample60.07412.07412.4	C:\Users\nichollass\Desktop\2024_Dec_CMHSet2\HexNAc_upt070aa\241220_NS_10053_CMH_sample60\interact.pep.xml	AHESNEMQPTLAISHAGVSVVMAQAQPR	AHESNEMQPTLAISHAGVSVVM[147]AQAQPR	RDATFFVR.AHESNEMQPTLAISHAGVSVVMAQAQPR.REKRWSEW	R	R	28	4	2578.16	2975.43	2975.44	744.866	744.866	2974.44	744.617	0.9982	7.4131e-09	37.02	34.374	1	2	0	201	228	12268807200	22M(15.9949)	Mod1: First isotopic peak (PeakApex: 1.0010, Theoretical: 1.0024)																	0	FALSE	IPI:EPA6-SP|NS:P00005|EPA6-SP	IPI:EPA6-SP|NS:P00005|EPA6-SP	IPI:EPA6-SP|NS:P00005|EPA6-SP
241220_NS-10053_CMH_sample60.07413.07413.4	C:\Users\nichollass\Desktop\2024_Dec_CMHSet2\HexNAc_upt070aa\241220_NS_10053_CMH_sample60\interact.pep.xml	AHESNEMQPTLAISHAGVSVVMAQAQPR	AHESNEMQPTLAISHAGVSVVM[147]AQAQPR	RDATFFVR.AHESNEMQPTLAISHAGVSVVMAQAQPR.REKRWSEW	R	R	28	4	2578.47	2975.43	2975.44	744.866	744.866	2974.44	744.617	0.9982	0	85.124	34.719	1	2	0	201	228	12268807200	22M(15.9949)	Mod1: First isotopic peak (PeakApex: 1.0010, Theoretical: 1.0024)																	0	FALSE	IPI:EPA6-SP|NS:P00005|EPA6-SP	IPI:EPA6-SP|NS:P00005|EPA6-SP	IPI:EPA6-SP|NS:P00005|EPA6-SP
241220_NS-10053_CMH_sample60.08009.08009.3	C:\Users\nichollass\Desktop\2024_Dec_CMHSet2\HexNAc_upt070aa\241220_NS_10053_CMH_sample60\interact.pep.xml	LEGGVEPNCTGVTQIASGASAATTNVASAQCKPVR	LEGGVEPNCTGVTQIAS[290]GASAATTNVASAQCKPVR	TSDGITIR.LEGGVEPNCTGVTQIASGASAATTNVASAQCKPVR.YSYTRQAR	R	Y	35	3	2708.73	3704.77	3704.78	1235.93	1235.93	3703.78	1235.6	0.9982	1e-13	56.584	55.991	1	2	1	98	132	125054400	17S(203.0794),31C(57.0215),9C(57.0215)	Mod1: First isotopic peak (PeakApex: 1.0010, Theoretical: 1.0024)																	0	FALSE	IPI:EPA6-SP|NS:P00005|EPA6-SP	IPI:EPA6-SP|NS:P00005|EPA6-SP	IPI:EPA6-SP|NS:P00005|EPA6-SP
241220_NS-10053_CMH_sample60.11728.11728.3	C:\Users\nichollass\Desktop\2024_Dec_CMHSet2\HexNAc_upt070aa\241220_NS_10053_CMH_sample60\interact.pep.xml	MSVDPAIADTNCTGVTQIASGASAATTNVASAQCGQGVLHYSMVLEGGNDALK	M[147]SVDPAIADTNCTGVTQIAS[290]GASAATTNVASAQCGQGVLHYSMVLEGGNDALK	KDGVRSSR.MSVDPAIADTNCTGVTQIASGASAATTNVASAQCGQGVLHYSMVLEGGNDALK.LAIDNAIS	R	L	53	3	3598.28	5528.53	5528.55	1843.85	1843.86	5527.55	1843.52	0.998	0	74.291	73.833	1	2	0	28	80	0	12C(57.0215),1M(15.9949),20S(203.0794),34C(57.0215)	Mod1: First isotopic peak (PeakApex: 1.0010, Theoretical: 1.0024); Mod1: Deamidation (PeakApex: 0.9846, Theoretical: 0.9840)																	0	FALSE	IPI:EPA6-SP|NS:P00005|EPA6-SP	IPI:EPA6-SP|NS:P00005|EPA6-SP	IPI:EPA6-SP|NS:P00005|EPA6-SP
241220_NS-10053_CMH_sample60.16162.16162.3	C:\Users\nichollass\Desktop\2024_Dec_CMHSet2\HexNAc_upt070aa\241220_NS_10053_CMH_sample60\interact.pep.xml	MSVDPAIADTNCTGVTQIASGASAATTNVASAQCGQGVLHYSMVLEGGNDALK	MSVDPAIADTNCTGVTQIASGASAATTNVASAQCGQGVLHYSMVLEGGNDALK	KDGVRSSR.MSVDPAIADTNCTGVTQIASGASAATTNVASAQCGQGVLHYSMVLEGGNDALK.LAIDNAIS	R	L	53	3	5004.71	5309.45	5309.47	1770.82	1770.83	5308.47	1770.5	0.9975	0	72.045	0	1	2	0	28	80	1.44967e+06	12C(57.0215),34C(57.0215)	Mod1: First isotopic peak (PeakApex: 1.0010, Theoretical: 1.0024); Mod1: Deamidation (PeakApex: 0.9846, Theoretical: 0.9840)																	0	FALSE	IPI:EPA6-SP|NS:P00005|EPA6-SP	IPI:EPA6-SP|NS:P00005|EPA6-SP	IPI:EPA6-SP|NS:P00005|EPA6-SP
241220_NS-10053_CMH_sample60.12122.12122.4	C:\Users\nichollass\Desktop\2024_Dec_CMHSet2\HexNAc_upt070aa\241220_NS_10053_CMH_sample60\interact.pep.xml	LIGHPLPLRLDAITGPEEECTGVTQIASGASAATTNVASAQCGGR	LIGHPLPLRLDAITGPEEECTGVTQIASGASAATTNVASAQCGGR	EAAGEVER.LIGHPLPLRLDAITGPEEECTGVTQIASGASAATTNVASAQCGGR.LTIIGWPI	R	L	45	4	3709.06	4547.24	4547.25	1137.82	1137.82	4546.25	1137.57	0.997	1.3521e-10	45.976	3.777	1	2	1	622	666	16250538	20C(57.0215),42C(57.0215)	Mod1: First isotopic peak (PeakApex: 1.0010, Theoretical: 1.0024); Mod1: Deamidation (PeakApex: 0.9846, Theoretical: 0.9840)																	0	FALSE	IPI:EPA6-SP|NS:P00005|EPA6-SP	IPI:EPA6-SP|NS:P00005|EPA6-SP	IPI:EPA6-SP|NS:P00005|EPA6-SP
241220_NS-10053_CMH_sample60.12123.12123.4	C:\Users\nichollass\Desktop\2024_Dec_CMHSet2\HexNAc_upt070aa\241220_NS_10053_CMH_sample60\interact.pep.xml	LIGHPLPLRLDAITGPEEECTGVTQIASGASAATTNVASAQCGGR	LIGHPLPLRLDAITGPEEECTGVTQIASGASAATTNVASAQCGGR	EAAGEVER.LIGHPLPLRLDAITGPEEECTGVTQIASGASAATTNVASAQCGGR.LTIIGWPI	R	L	45	4	3709.38	4547.24	4547.25	1137.82	1137.82	4546.25	1137.57	0.997	0	106.314	7.539	1	2	1	622	666	16250538	20C(57.0215),42C(57.0215)	Mod1: First isotopic peak (PeakApex: 1.0010, Theoretical: 1.0024); Mod1: Deamidation (PeakApex: 0.9846, Theoretical: 0.9840)																	0	FALSE	IPI:EPA6-SP|NS:P00005|EPA6-SP	IPI:EPA6-SP|NS:P00005|EPA6-SP	IPI:EPA6-SP|NS:P00005|EPA6-SP
241220_NS-10053_CMH_sample60.12124.12124.4	C:\Users\nichollass\Desktop\2024_Dec_CMHSet2\HexNAc_upt070aa\241220_NS_10053_CMH_sample60\interact.pep.xml	LIGHPLPLRLDAITGPEEECTGVTQIASGASAATTNVASAQCGGR	LIGHPLPLRLDAITGPEEECTGVTQIASGASAATTNVASAQCGGR	EAAGEVER.LIGHPLPLRLDAITGPEEECTGVTQIASGASAATTNVASAQCGGR.LTIIGWPI	R	L	45	4	3709.49	4547.24	4547.25	1137.82	1137.82	4546.25	1137.57	0.997	0	110.22	0	1	2	1	622	666	16250538	20C(57.0215),42C(57.0215)	Mod1: First isotopic peak (PeakApex: 1.0010, Theoretical: 1.0024); Mod1: Deamidation (PeakApex: 0.9846, Theoretical: 0.9840)																	0	FALSE	IPI:EPA6-SP|NS:P00005|EPA6-SP	IPI:EPA6-SP|NS:P00005|EPA6-SP	IPI:EPA6-SP|NS:P00005|EPA6-SP
241220_NS-10053_CMH_sample60.16163.16163.3	C:\Users\nichollass\Desktop\2024_Dec_CMHSet2\HexNAc_upt070aa\241220_NS_10053_CMH_sample60\interact.pep.xml	MSVDPAIADTNCTGVTQIASGASAATTNVASAQCGQGVLHYSMVLEGGNDALK	MSVDPAIADTNCTGVTQIASGASAATTNVASAQCGQGVLHYSMVLEGGNDALK	KDGVRSSR.MSVDPAIADTNCTGVTQIASGASAATTNVASAQCGQGVLHYSMVLEGGNDALK.LAIDNAIS	R	L	53	3	5005	5309.45	5309.47	1770.82	1770.83	5308.47	1770.5	0.997	9.9e-12	46.518	0	1	2	0	28	80	1.44967e+06	12C(57.0215),34C(57.0215)	Mod1: First isotopic peak (PeakApex: 1.0010, Theoretical: 1.0024); Mod1: Deamidation (PeakApex: 0.9846, Theoretical: 0.9840)																	0	FALSE	IPI:EPA6-SP|NS:P00005|EPA6-SP	IPI:EPA6-SP|NS:P00005|EPA6-SP	IPI:EPA6-SP|NS:P00005|EPA6-SP
241220_NS-10053_CMH_sample60.09245.09245.4	C:\Users\nichollass\Desktop\2024_Dec_CMHSet2\HexNAc_upt070aa\241220_NS_10053_CMH_sample60\interact.pep.xml	AHESNEMQPTLAISHAGVSVVMAQAQPR	AHESNEM[147]QPTLAISHAGVSVVMAQAQPR	RDATFFVR.AHESNEMQPTLAISHAGVSVVMAQAQPR.REKRWSEW	R	R	28	4	2998.47	2975.42	2975.43	744.863	744.866	2974.44	744.617	0.996	1.7e-13	56.547	56.204	1	2	0	201	228	285997504	7M(15.9949)	Mod1: First isotopic peak (PeakApex: 1.0010, Theoretical: 1.0024)																	0	FALSE	IPI:EPA6-SP|NS:P00005|EPA6-SP	IPI:EPA6-SP|NS:P00005|EPA6-SP	IPI:EPA6-SP|NS:P00005|EPA6-SP
241220_NS-10053_CMH_sample60.09246.09246.4	C:\Users\nichollass\Desktop\2024_Dec_CMHSet2\HexNAc_upt070aa\241220_NS_10053_CMH_sample60\interact.pep.xml	AHESNEMQPTLAISHAGVSVVMAQAQPR	AHESNEM[147]QPTLAISHAGVSVVMAQAQPR	RDATFFVR.AHESNEMQPTLAISHAGVSVVMAQAQPR.REKRWSEW	R	R	28	4	2998.64	2975.42	2975.43	744.863	744.866	2974.44	744.617	0.996	7.03073e-08	33.112	20.686	1	2	0	201	228	285997504	7M(15.9949)	Mod1: First isotopic peak (PeakApex: 1.0010, Theoretical: 1.0024)																	0	FALSE	IPI:EPA6-SP|NS:P00005|EPA6-SP	IPI:EPA6-SP|NS:P00005|EPA6-SP	IPI:EPA6-SP|NS:P00005|EPA6-SP
241220_NS-10053_CMH_sample60.12484.12484.3	C:\Users\nichollass\Desktop\2024_Dec_CMHSet2\HexNAc_upt070aa\241220_NS_10053_CMH_sample60\interact.pep.xml	GFYIAGDPALAYGYAQDQEPDACTGVTQIASGASAATTNVASAQCR	GFYIAGDPALAYGYAQDQEPDACTGVTQIAS[290]GASAATTNVASAQCR	QDIDAIWR.GFYIAGDPALAYGYAQDQEPDACTGVTQIASGASAATTNVASAQCR.GRIRNGAI	R	G	46	3	3799.78	4898.18	4898.2	1633.74	1633.74	4897.21	1633.41	0.996	0	88.429	88.06	1	2	0	537	582	341407616	23C(57.0215),31S(203.0794),45C(57.0215)	Mod1: First isotopic peak (PeakApex: 1.0010, Theoretical: 1.0024); Mod1: Deamidation (PeakApex: 0.9846, Theoretical: 0.9840)																	0	FALSE	IPI:EPA6-SP|NS:P00005|EPA6-SP	IPI:EPA6-SP|NS:P00005|EPA6-SP	IPI:EPA6-SP|NS:P00005|EPA6-SP
241220_NS-10053_CMH_sample60.09247.09247.4	C:\Users\nichollass\Desktop\2024_Dec_CMHSet2\HexNAc_upt070aa\241220_NS_10053_CMH_sample60\interact.pep.xml	AHESNEMQPTLAISHAGVSVVMAQAQPR	AHESNEMQPTLAISHAGVSVVM[147]AQAQPR	RDATFFVR.AHESNEMQPTLAISHAGVSVVMAQAQPR.REKRWSEW	R	R	28	4	2998.97	2975.42	2975.43	744.863	744.866	2974.44	744.617	0.9958	2.99e-12	47.595	31.257	1	2	0	201	228	298110624	22M(15.9949)	Mod1: First isotopic peak (PeakApex: 1.0010, Theoretical: 1.0024)																	0	FALSE	IPI:EPA6-SP|NS:P00005|EPA6-SP	IPI:EPA6-SP|NS:P00005|EPA6-SP	IPI:EPA6-SP|NS:P00005|EPA6-SP
241220_NS-10053_CMH_sample60.16737.16737.4	C:\Users\nichollass\Desktop\2024_Dec_CMHSet2\HexNAc_upt070aa\241220_NS_10053_CMH_sample60\interact.pep.xml	LAIDNALSITSDGLTIRLEGGVEPNCTGVTQIASGASAATTNVASAQCKPVR	LAIDNALSITSDGLTIRLEGGVEPNCTGVTQIASGASAATTNVASAQCKPVR	EGGNDAIK.LAIDNALSITSDGLTIRLEGGVEPNCTGVTQIASGASAATTNVASAQCKPVR.YSYTRQAR	K	Y	52	4	5212.21	5255.64	5255.65	1314.92	1314.92	5254.66	1314.67	0.9956	0	66.538	0	1	2	2	81	132	1050026	26C(57.0215),48C(57.0215)	Mod1: First isotopic peak (PeakApex: 1.0010, Theoretical: 1.0024); Mod1: Deamidation (PeakApex: 0.9846, Theoretical: 0.9840)																	0	FALSE	IPI:EPA6-SP|NS:P00005|EPA6-SP	IPI:EPA6-SP|NS:P00005|EPA6-SP	IPI:EPA6-SP|NS:P00005|EPA6-SP
241220_NS-10053_CMH_sample60.16739.16739.4	C:\Users\nichollass\Desktop\2024_Dec_CMHSet2\HexNAc_upt070aa\241220_NS_10053_CMH_sample60\interact.pep.xml	LAIDNALSITSDGLTIRLEGGVEPNCTGVTQIASGASAATTNVASAQCKPVR	LAIDNALSITSDGLTIRLEGGVEPNCTGVTQIASGASAATTNVASAQCKPVR	EGGNDAIK.LAIDNALSITSDGLTIRLEGGVEPNCTGVTQIASGASAATTNVASAQCKPVR.YSYTRQAR	K	Y	52	4	5213.01	5255.64	5255.65	1314.92	1314.92	5254.66	1314.67	0.9956	0	91.078	0	1	2	2	81	132	1050026	26C(57.0215),48C(57.0215)	Mod1: First isotopic peak (PeakApex: 1.0010, Theoretical: 1.0024); Mod1: Deamidation (PeakApex: 0.9846, Theoretical: 0.9840)																	0	FALSE	IPI:EPA6-SP|NS:P00005|EPA6-SP	IPI:EPA6-SP|NS:P00005|EPA6-SP	IPI:EPA6-SP|NS:P00005|EPA6-SP
241220_NS-10053_CMH_sample60.16135.16135.3	C:\Users\nichollass\Desktop\2024_Dec_CMHSet2\HexNAc_upt070aa\241220_NS_10053_CMH_sample60\interact.pep.xml	MSVDPAIADTNCTGVTQIASGASAATTNVASAQCGQGVLHYSMVLEGGNDALK	M[147]SVDPAIADTNCTGVTQIAS[290]GASAATTNVASAQCGQGVLHYSMVLEGGNDALK	KDGVRSSR.MSVDPAIADTNCTGVTQIASGASAATTNVASAQCGQGVLHYSMVLEGGNDALK.LAIDNAIS	R	L	53	3	4994.63	5528.54	5528.54	1843.85	1843.86	5527.55	1843.52	0.9946	0.048167	11.769	11.769	0.8048	2	0	28	80	8790580	12C(57.0215),1M(15.9949),20S(203.0794),34C(57.0215)	Mod1: First isotopic peak (PeakApex: 1.0010, Theoretical: 1.0024); Mod1: Deamidation (PeakApex: 0.9846, Theoretical: 0.9840)																	0	FALSE	IPI:EPA6-SP|NS:P00005|EPA6-SP	IPI:EPA6-SP|NS:P00005|EPA6-SP	IPI:EPA6-SP|NS:P00005|EPA6-SP
241220_NS-10053_CMH_sample60.16137.16137.3	C:\Users\nichollass\Desktop\2024_Dec_CMHSet2\HexNAc_upt070aa\241220_NS_10053_CMH_sample60\interact.pep.xml	MSVDPAIADTNCTGVTQIASGASAATTNVASAQCGQGVLHYSMVLEGGNDALK	M[147]SVDPAIADTNCTGVTQIAS[290]GASAATTNVASAQCGQGVLHYSMVLEGGNDALK	KDGVRSSR.MSVDPAIADTNCTGVTQIASGASAATTNVASAQCGQGVLHYSMVLEGGNDALK.LAIDNAIS	R	L	53	3	4995.48	5528.54	5528.54	1843.85	1843.86	5527.55	1843.52	0.9946	4.46e-12	50.902	50.743	1	2	0	28	80	8790580	12C(57.0215),1M(15.9949),20S(203.0794),34C(57.0215)	Mod1: First isotopic peak (PeakApex: 1.0010, Theoretical: 1.0024); Mod1: Deamidation (PeakApex: 0.9846, Theoretical: 0.9840)																	0	FALSE	IPI:EPA6-SP|NS:P00005|EPA6-SP	IPI:EPA6-SP|NS:P00005|EPA6-SP	IPI:EPA6-SP|NS:P00005|EPA6-SP
241220_NS-10053_CMH_sample60.13586.13586.4	C:\Users\nichollass\Desktop\2024_Dec_CMHSet2\HexNAc_upt070aa\241220_NS_10053_CMH_sample60\interact.pep.xml	LAIDNALSITSDGLTIRLEGGVEPNCTGVTQIASGASAATTNVASAQCKPVR	LAIDNALSITSDGLTIRLEGGVEPNCTGVTQIASGASAATTNVASAQCKPVR	EGGNDAIK.LAIDNALSITSDGLTIRLEGGVEPNCTGVTQIASGASAATTNVASAQCKPVR.YSYTRQAR	K	Y	52	4	4123.95	5255.64	5255.65	1314.92	1314.92	5254.66	1314.67	0.9941	0	120.088	0	1	2	2	81	132	4392859	26C(57.0215),48C(57.0215)	Mod1: First isotopic peak (PeakApex: 1.0010, Theoretical: 1.0024); Mod1: Deamidation (PeakApex: 0.9846, Theoretical: 0.9840)																	0	FALSE	IPI:EPA6-SP|NS:P00005|EPA6-SP	IPI:EPA6-SP|NS:P00005|EPA6-SP	IPI:EPA6-SP|NS:P00005|EPA6-SP
241220_NS-10053_CMH_sample60.13588.13588.4	C:\Users\nichollass\Desktop\2024_Dec_CMHSet2\HexNAc_upt070aa\241220_NS_10053_CMH_sample60\interact.pep.xml	LAIDNALSITSDGLTIRLEGGVEPNCTGVTQIASGASAATTNVASAQCKPVR	LAIDNALSITSDGLTIRLEGGVEPNCTGVTQIASGASAATTNVASAQCKPVR	EGGNDAIK.LAIDNALSITSDGLTIRLEGGVEPNCTGVTQIASGASAATTNVASAQCKPVR.YSYTRQAR	K	Y	52	4	4124.77	5255.64	5255.65	1314.92	1314.92	5254.66	1314.67	0.9941	0	154.701	0	1	2	2	81	132	4392859	26C(57.0215),48C(57.0215)	Mod1: First isotopic peak (PeakApex: 1.0010, Theoretical: 1.0024); Mod1: Deamidation (PeakApex: 0.9846, Theoretical: 0.9840)																	0	FALSE	IPI:EPA6-SP|NS:P00005|EPA6-SP	IPI:EPA6-SP|NS:P00005|EPA6-SP	IPI:EPA6-SP|NS:P00005|EPA6-SP
241220_NS-10053_CMH_sample60.16374.16374.3	C:\Users\nichollass\Desktop\2024_Dec_CMHSet2\HexNAc_upt070aa\241220_NS_10053_CMH_sample60\interact.pep.xml	MSVDPAIADTNCTGVTQIASGASAATTNVASAQCGQGVLHYSMVLEGGNDALK	MSVDPAIADTNCTGVTQIASGASAATTNVASAQCGQGVLHYSMVLEGGNDALK	KDGVRSSR.MSVDPAIADTNCTGVTQIASGASAATTNVASAQCGQGVLHYSMVLEGGNDALK.LAIDNAIS	R	L	53	3	5081.18	5309.45	5309.47	1770.82	1770.83	5308.47	1770.5	0.9941	5.76767e-08	30.456	0	1	2	0	28	80	0	12C(57.0215),34C(57.0215)	Mod1: First isotopic peak (PeakApex: 1.0010, Theoretical: 1.0024); Mod1: Deamidation (PeakApex: 0.9846, Theoretical: 0.9840)																	0	FALSE	IPI:EPA6-SP|NS:P00005|EPA6-SP	IPI:EPA6-SP|NS:P00005|EPA6-SP	IPI:EPA6-SP|NS:P00005|EPA6-SP
241220_NS-10053_CMH_sample60.16376.16376.3	C:\Users\nichollass\Desktop\2024_Dec_CMHSet2\HexNAc_upt070aa\241220_NS_10053_CMH_sample60\interact.pep.xml	MSVDPAIADTNCTGVTQIASGASAATTNVASAQCGQGVLHYSMVLEGGNDALK	MSVDPAIADTNCTGVTQIASGASAATTNVASAQCGQGVLHYSMVLEGGNDALK	KDGVRSSR.MSVDPAIADTNCTGVTQIASGASAATTNVASAQCGQGVLHYSMVLEGGNDALK.LAIDNAIS	R	L	53	3	5082.02	5309.45	5309.47	1770.82	1770.83	5308.47	1770.5	0.9941	0	67.086	0	1	2	0	28	80	0	12C(57.0215),34C(57.0215)	Mod1: First isotopic peak (PeakApex: 1.0010, Theoretical: 1.0024); Mod1: Deamidation (PeakApex: 0.9846, Theoretical: 0.9840)																	0	FALSE	IPI:EPA6-SP|NS:P00005|EPA6-SP	IPI:EPA6-SP|NS:P00005|EPA6-SP	IPI:EPA6-SP|NS:P00005|EPA6-SP
241220_NS-10053_CMH_sample60.06850.06850.3	C:\Users\nichollass\Desktop\2024_Dec_CMHSet2\HexNAc_upt070aa\241220_NS_10053_CMH_sample60\interact.pep.xml	NALASPGSGGDLGEAIREQPEQAR		NQVDQVIR.NALASPGSGGDLGEAIREQPEQAR.LAITIAAA	R	L	24	3	2424.09	2423.16	2423.18	808.728	808.733	2422.18	808.402	0.9934	1.9e-13	55.369	6.808	1	2	1	383	406	398298464																			0	FALSE	IPI:EPA6-SP|NS:P00005|EPA6-SP	IPI:EPA6-SP|NS:P00005|EPA6-SP	IPI:EPA6-SP|NS:P00005|EPA6-SP
241220_NS-10053_CMH_sample60.06851.06851.3	C:\Users\nichollass\Desktop\2024_Dec_CMHSet2\HexNAc_upt070aa\241220_NS_10053_CMH_sample60\interact.pep.xml	NALASPGSGGDLGEAIREQPEQAR		NQVDQVIR.NALASPGSGGDLGEAIREQPEQAR.LAITIAAA	R	L	24	3	2424.4	2423.16	2423.18	808.728	808.733	2422.18	808.402	0.9934	1.04833e-08	36.418	6.589	1	2	1	383	406	398298464																			0	FALSE	IPI:EPA6-SP|NS:P00005|EPA6-SP	IPI:EPA6-SP|NS:P00005|EPA6-SP	IPI:EPA6-SP|NS:P00005|EPA6-SP
241220_NS-10053_CMH_sample60.06852.06852.3	C:\Users\nichollass\Desktop\2024_Dec_CMHSet2\HexNAc_upt070aa\241220_NS_10053_CMH_sample60\interact.pep.xml	NALASPGSGGDLGEAIREQPEQAR		NQVDQVIR.NALASPGSGGDLGEAIREQPEQAR.LAITIAAA	R	L	24	3	2424.71	2423.16	2423.18	808.728	808.733	2422.18	808.402	0.9934	8.5654e-10	39.769	0	1	2	1	383	406	398298464																			0	FALSE	IPI:EPA6-SP|NS:P00005|EPA6-SP	IPI:EPA6-SP|NS:P00005|EPA6-SP	IPI:EPA6-SP|NS:P00005|EPA6-SP
241220_NS-10053_CMH_sample60.16625.16625.2	C:\Users\nichollass\Desktop\2024_Dec_CMHSet2\HexNAc_upt070aa\241220_NS_10053_CMH_sample60\interact.pep.xml	CTGVTQIASGASAATTNVASAQCLSWNQVDQVIR	CTGVTQIASGASAATTNVASAQCLSWNQVDQVIR	VAIYIAAR.CTGVTQIASGASAATTNVASAQCLSWNQVDQVIR.NAIASPGS	R	N	34	2	5171.52	3564.71	3564.7	1783.36	1783.36	3563.71	1782.86	0.9917	5.9395e-06	22.405	0	1	2	0	349	382	945057	1C(57.0215),23C(57.0215)	Mod1: First isotopic peak (PeakApex: 1.0010, Theoretical: 1.0024); Mod1: Deamidation (PeakApex: 0.9846, Theoretical: 0.9840)																	0	FALSE	IPI:EPA6-SP|NS:P00005|EPA6-SP	IPI:EPA6-SP|NS:P00005|EPA6-SP	IPI:EPA6-SP|NS:P00005|EPA6-SP
241220_NS-10053_CMH_sample60.09207.09207.3	C:\Users\nichollass\Desktop\2024_Dec_CMHSet2\HexNAc_upt070aa\241220_NS_10053_CMH_sample60\interact.pep.xml	AHESNEMQPTLAISHAGVSVVMAQAQPR		RDATFFVR.AHESNEMQPTLAISHAGVSVVMAQAQPR.REKRWSEW	R	R	28	3	2989.72	2959.43	2959.44	987.485	987.486	2958.44	987.155	0.9914	7.5e-13	54.996	4.567	1	2	0	201	228	4.53139e+06		Mod1: Deamidation (PeakApex: 0.9846, Theoretical: 0.9840)																	0	FALSE	IPI:EPA6-SP|NS:P00005|EPA6-SP	IPI:EPA6-SP|NS:P00005|EPA6-SP	IPI:EPA6-SP|NS:P00005|EPA6-SP
241220_NS-10053_CMH_sample60.09209.09209.3	C:\Users\nichollass\Desktop\2024_Dec_CMHSet2\HexNAc_upt070aa\241220_NS_10053_CMH_sample60\interact.pep.xml	AHESNEMQPTLAISHAGVSVVMAQAQPR		RDATFFVR.AHESNEMQPTLAISHAGVSVVMAQAQPR.REKRWSEW	R	R	28	3	2990.22	2959.43	2959.44	987.485	987.486	2958.44	987.155	0.9914	6e-14	54.493	9.4	1	2	0	201	228	4.53139e+06		Mod1: Deamidation (PeakApex: 0.9846, Theoretical: 0.9840)																	0	FALSE	IPI:EPA6-SP|NS:P00005|EPA6-SP	IPI:EPA6-SP|NS:P00005|EPA6-SP	IPI:EPA6-SP|NS:P00005|EPA6-SP
241220_NS-10053_CMH_sample60.08546.08546.3	C:\Users\nichollass\Desktop\2024_Dec_CMHSet2\HexNAc_upt070aa\241220_NS_10053_CMH_sample60\interact.pep.xml	LEGGVEPNCTGVTQIASGASAATTNVASAQCKPVR	LEGGVEPNCTGVTQIASGASAATTNVASAQCKPVR	TSDGITIR.LEGGVEPNCTGVTQIASGASAATTNVASAQCKPVR.YSYTRQAR	R	Y	35	3	2829.92	3501.67	3501.69	1168.23	1168.24	3500.7	1167.91	0.9912	0	64.253	0	1	2	1	98	132	665761540	31C(57.0215),9C(57.0215)	Mod1: First isotopic peak (PeakApex: 1.0010); Mod1: Deamidation (PeakApex: 0.9846, Theoretical: 0.9840)																	0	FALSE	IPI:EPA6-SP|NS:P00005|EPA6-SP	IPI:EPA6-SP|NS:P00005|EPA6-SP	IPI:EPA6-SP|NS:P00005|EPA6-SP
241220_NS-10053_CMH_sample60.08547.08547.3	C:\Users\nichollass\Desktop\2024_Dec_CMHSet2\HexNAc_upt070aa\241220_NS_10053_CMH_sample60\interact.pep.xml	LEGGVEPNCTGVTQIASGASAATTNVASAQCKPVR	LEGGVEPNCTGVTQIASGASAATTNVASAQCKPVR	TSDGITIR.LEGGVEPNCTGVTQIASGASAATTNVASAQCKPVR.YSYTRQAR	R	Y	35	3	2829.98	3501.67	3501.69	1168.23	1168.24	3500.7	1167.91	0.9912	0	74.389	0	1	2	1	98	132	665761540	31C(57.0215),9C(57.0215)	Mod1: First isotopic peak (PeakApex: 1.0010); Mod1: Deamidation (PeakApex: 0.9846, Theoretical: 0.9840)																	0	FALSE	IPI:EPA6-SP|NS:P00005|EPA6-SP	IPI:EPA6-SP|NS:P00005|EPA6-SP	IPI:EPA6-SP|NS:P00005|EPA6-SP
241220_NS-10053_CMH_sample60.08551.08551.3	C:\Users\nichollass\Desktop\2024_Dec_CMHSet2\HexNAc_upt070aa\241220_NS_10053_CMH_sample60\interact.pep.xml	LEGGVEPNCTGVTQIASGASAATTNVASAQCKPVR	LEGGVEPNCTGVTQIASGASAATTNVASAQCKPVR	TSDGITIR.LEGGVEPNCTGVTQIASGASAATTNVASAQCKPVR.YSYTRQAR	R	Y	35	3	2830.54	3501.67	3501.69	1168.23	1168.24	3500.7	1167.91	0.9912	4.47456e-05	19.897	0	1	2	1	98	132	665761540	31C(57.0215),9C(57.0215)	Mod1: First isotopic peak (PeakApex: 1.0010); Mod1: Deamidation (PeakApex: 0.9846, Theoretical: 0.9840)																	0	FALSE	IPI:EPA6-SP|NS:P00005|EPA6-SP	IPI:EPA6-SP|NS:P00005|EPA6-SP	IPI:EPA6-SP|NS:P00005|EPA6-SP
241220_NS-10053_CMH_sample60.08553.08553.3	C:\Users\nichollass\Desktop\2024_Dec_CMHSet2\HexNAc_upt070aa\241220_NS_10053_CMH_sample60\interact.pep.xml	LEGGVEPNCTGVTQIASGASAATTNVASAQCKPVR	LEGGVEPNCTGVTQIASGASAATTNVASAQCKPVR	TSDGITIR.LEGGVEPNCTGVTQIASGASAATTNVASAQCKPVR.YSYTRQAR	R	Y	35	3	2830.96	3501.67	3501.69	1168.23	1168.24	3500.7	1167.91	0.9912	0.0105499	13.407	0	0.736	2	1	98	132	665761540	31C(57.0215),9C(57.0215)	Mod1: First isotopic peak (PeakApex: 1.0010); Mod1: Deamidation (PeakApex: 0.9846, Theoretical: 0.9840)																	0	FALSE	IPI:EPA6-SP|NS:P00005|EPA6-SP	IPI:EPA6-SP|NS:P00005|EPA6-SP	IPI:EPA6-SP|NS:P00005|EPA6-SP
241220_NS-10053_CMH_sample60.09035.09035.3	C:\Users\nichollass\Desktop\2024_Dec_CMHSet2\HexNAc_upt070aa\241220_NS_10053_CMH_sample60\interact.pep.xml	LGEHNIDVLEGNEQFINAAK		YKSRIQVR.LGEHNIDVLEGNEQFINAAK.LITHPNFN	R	L	20	3	2952.48	2211.08	2211.09	738.034	738.036	2210.1	737.706	0.9887	2.1991e-10	42.131	1.386	1	2	0	58	77	133466400		Mod1: Deamidation (PeakApex: 0.9846, Theoretical: 0.9840)																	0	TRUE	sp|P00761|TRYP_PIG	P00761	TRYP_PIG
241220_NS-10053_CMH_sample60.09036.09036.3	C:\Users\nichollass\Desktop\2024_Dec_CMHSet2\HexNAc_upt070aa\241220_NS_10053_CMH_sample60\interact.pep.xml	LGEHNIDVLEGNEQFINAAK		YKSRIQVR.LGEHNIDVLEGNEQFINAAK.LITHPNFN	R	L	20	3	2952.8	2211.08	2211.09	738.034	738.036	2210.1	737.706	0.9887	0.00217145	16.153	8.399	0.9785	2	0	58	77	133466400		Mod1: Deamidation (PeakApex: 0.9846, Theoretical: 0.9840)																	0	TRUE	sp|P00761|TRYP_PIG	P00761	TRYP_PIG
241220_NS-10053_CMH_sample60.09037.09037.3	C:\Users\nichollass\Desktop\2024_Dec_CMHSet2\HexNAc_upt070aa\241220_NS_10053_CMH_sample60\interact.pep.xml	LGEHNIDVLEGNEQFINAAK		YKSRIQVR.LGEHNIDVLEGNEQFINAAK.LITHPNFN	R	L	20	3	2953.09	2211.08	2211.09	738.034	738.036	2210.1	737.706	0.9887	1.6302e-10	43.651	6.603	1	2	0	58	77	133466400		Mod1: Deamidation (PeakApex: 0.9846, Theoretical: 0.9840)																	0	TRUE	sp|P00761|TRYP_PIG	P00761	TRYP_PIG
241220_NS-10053_CMH_sample60.16635.16635.3	C:\Users\nichollass\Desktop\2024_Dec_CMHSet2\HexNAc_upt070aa\241220_NS_10053_CMH_sample60\interact.pep.xml	MSVDPAIADTNCTGVTQIASGASAATTNVASAQCGQGVLHYSMVLEGGNDALK	MSVDPAIADTNCTGVTQIASGASAATTNVASAQCGQGVLHYSMVLEGGNDALK	KDGVRSSR.MSVDPAIADTNCTGVTQIASGASAATTNVASAQCGQGVLHYSMVLEGGNDALK.LAIDNAIS	R	L	53	3	5175.33	5309.48	5309.46	1770.83	1770.83	5308.47	1770.5	0.9882	0	64.869	0	1	2	0	28	80	1.724e+06	12C(57.0215),34C(57.0215)	Mod1: First isotopic peak (PeakApex: 1.0010, Theoretical: 1.0024); Mod1: Deamidation (PeakApex: 0.9846, Theoretical: 0.9840)																	0	FALSE	IPI:EPA6-SP|NS:P00005|EPA6-SP	IPI:EPA6-SP|NS:P00005|EPA6-SP	IPI:EPA6-SP|NS:P00005|EPA6-SP
241220_NS-10053_CMH_sample60.09410.09410.3	C:\Users\nichollass\Desktop\2024_Dec_CMHSet2\HexNAc_upt070aa\241220_NS_10053_CMH_sample60\interact.pep.xml	LGEHNIDVLEGNEQFINAAK		YKSRIQVR.LGEHNIDVLEGNEQFINAAK.LITHPNFN	R	L	20	3	3043.03	2211.07	2211.08	738.032	738.035	2210.1	737.706	0.987	3.19705e-07	31.481	0	1	2	0	58	77	119277248		Mod1: Deamidation (PeakApex: 0.9846, Theoretical: 0.9840)																	0	TRUE	sp|P00761|TRYP_PIG	P00761	TRYP_PIG
241220_NS-10053_CMH_sample60.09411.09411.3	C:\Users\nichollass\Desktop\2024_Dec_CMHSet2\HexNAc_upt070aa\241220_NS_10053_CMH_sample60\interact.pep.xml	LGEHNIDVLEGNEQFINAAK		YKSRIQVR.LGEHNIDVLEGNEQFINAAK.LITHPNFN	R	L	20	3	3043.35	2211.07	2211.08	738.032	738.035	2210.1	737.706	0.987	0.00496021	14.718	5.833	0.9697	2	0	58	77	119277248		Mod1: Deamidation (PeakApex: 0.9846, Theoretical: 0.9840)																	0	TRUE	sp|P00761|TRYP_PIG	P00761	TRYP_PIG
241220_NS-10053_CMH_sample60.09412.09412.3	C:\Users\nichollass\Desktop\2024_Dec_CMHSet2\HexNAc_upt070aa\241220_NS_10053_CMH_sample60\interact.pep.xml	LGEHNIDVLEGNEQFINAAK		YKSRIQVR.LGEHNIDVLEGNEQFINAAK.LITHPNFN	R	L	20	3	3043.68	2211.07	2211.08	738.032	738.035	2210.1	737.706	0.987	1.52581e-08	34.766	0	1	2	0	58	77	119277248		Mod1: Deamidation (PeakApex: 0.9846, Theoretical: 0.9840)																	0	TRUE	sp|P00761|TRYP_PIG	P00761	TRYP_PIG
241220_NS-10053_CMH_sample60.10506.10506.3	C:\Users\nichollass\Desktop\2024_Dec_CMHSet2\HexNAc_upt070aa\241220_NS_10053_CMH_sample60\interact.pep.xml	IITHPNFNGNTLDNDIMLIK		EQFINAAK.IITHPNFNGNTLDNDIMLIK.LSSPATIN	K	L	20	3	3289.39	2283.15	2283.16	762.057	762.06	2282.17	761.732	0.9848	3.29041e-07	35.431	8.64	1	2	0	78	97	150220224		Mod1: Deamidation (PeakApex: 0.9846, Theoretical: 0.9840)																	0	TRUE	sp|P00761|TRYP_PIG	P00761	TRYP_PIG
241220_NS-10053_CMH_sample60.10507.10507.3	C:\Users\nichollass\Desktop\2024_Dec_CMHSet2\HexNAc_upt070aa\241220_NS_10053_CMH_sample60\interact.pep.xml	IITHPNFNGNTLDNDIMLIK		EQFINAAK.IITHPNFNGNTLDNDIMLIK.LSSPATIN	K	L	20	3	3289.7	2283.15	2283.16	762.057	762.06	2282.17	761.732	0.9848	4.7698e-06	29.786	10.639	1	2	0	78	97	150220224		Mod1: Deamidation (PeakApex: 0.9846, Theoretical: 0.9840)																	0	TRUE	sp|P00761|TRYP_PIG	P00761	TRYP_PIG
241220_NS-10053_CMH_sample60.10508.10508.3	C:\Users\nichollass\Desktop\2024_Dec_CMHSet2\HexNAc_upt070aa\241220_NS_10053_CMH_sample60\interact.pep.xml	IITHPNFNGNTLDNDIMLIK		EQFINAAK.IITHPNFNGNTLDNDIMLIK.LSSPATIN	K	L	20	3	3290	2283.15	2283.16	762.057	762.06	2282.17	761.732	0.9848	3.01474e-08	36.583	5.467	1	2	0	78	97	150220224		Mod1: Deamidation (PeakApex: 0.9846, Theoretical: 0.9840)																	0	TRUE	sp|P00761|TRYP_PIG	P00761	TRYP_PIG
241220_NS-10053_CMH_sample60.10509.10509.3	C:\Users\nichollass\Desktop\2024_Dec_CMHSet2\HexNAc_upt070aa\241220_NS_10053_CMH_sample60\interact.pep.xml	IITHPNFNGNTLDNDIMLIK		EQFINAAK.IITHPNFNGNTLDNDIMLIK.LSSPATIN	K	L	20	3	3290.07	2283.15	2283.16	762.057	762.06	2282.17	761.732	0.9848	2.99916e-06	30.592	8.462	1	2	0	78	97	150220224		Mod1: Deamidation (PeakApex: 0.9846, Theoretical: 0.9840)																	0	TRUE	sp|P00761|TRYP_PIG	P00761	TRYP_PIG
241220_NS-10053_CMH_sample60.10510.10510.3	C:\Users\nichollass\Desktop\2024_Dec_CMHSet2\HexNAc_upt070aa\241220_NS_10053_CMH_sample60\interact.pep.xml	IITHPNFNGNTLDNDIMLIK		EQFINAAK.IITHPNFNGNTLDNDIMLIK.LSSPATIN	K	L	20	3	3290.2	2283.15	2283.16	762.057	762.06	2282.17	761.732	0.9848	0.00244906	16.944	6.568	0.9758	2	0	78	97	150220224		Mod1: Deamidation (PeakApex: 0.9846, Theoretical: 0.9840)																	0	TRUE	sp|P00761|TRYP_PIG	P00761	TRYP_PIG
241220_NS-10053_CMH_sample60.10511.10511.3	C:\Users\nichollass\Desktop\2024_Dec_CMHSet2\HexNAc_upt070aa\241220_NS_10053_CMH_sample60\interact.pep.xml	IITHPNFNGNTLDNDIMLIK		EQFINAAK.IITHPNFNGNTLDNDIMLIK.LSSPATIN	K	L	20	3	3290.5	2283.15	2283.16	762.057	762.06	2282.17	761.732	0.9848	9.30037e-06	27.626	0	1	2	0	78	97	150220224		Mod1: Deamidation (PeakApex: 0.9846, Theoretical: 0.9840)																	0	TRUE	sp|P00761|TRYP_PIG	P00761	TRYP_PIG
241220_NS-10053_CMH_sample60.10651.10651.3	C:\Users\nichollass\Desktop\2024_Dec_CMHSet2\HexNAc_upt070aa\241220_NS_10053_CMH_sample60\interact.pep.xml	IITHPNFNGNTLDNDIMLIK	IITHPNFNGNTLDNDIM[147]LIK	EQFINAAK.IITHPNFNGNTLDNDIMLIK.LSSPATIN	K	L	20	3	3323.45	2299.15	2299.15	767.389	767.391	2298.17	767.063	0.9848	2.82976e-07	32.693	7.311	1	2	0	78	97	12997667	17M(15.9949)	Mod1: Deamidation (PeakApex: 0.9846, Theoretical: 0.9840)																	0	TRUE	sp|P00761|TRYP_PIG	P00761	TRYP_PIG
241220_NS-10053_CMH_sample60.10652.10652.3	C:\Users\nichollass\Desktop\2024_Dec_CMHSet2\HexNAc_upt070aa\241220_NS_10053_CMH_sample60\interact.pep.xml	IITHPNFNGNTLDNDIMLIK	IITHPNFNGNTLDNDIM[147]LIK	EQFINAAK.IITHPNFNGNTLDNDIMLIK.LSSPATIN	K	L	20	3	3323.77	2299.15	2299.15	767.389	767.391	2298.17	767.063	0.9848	5.0379e-05	23.691	8.171	1	2	0	78	97	12997667	17M(15.9949)	Mod1: Deamidation (PeakApex: 0.9846, Theoretical: 0.9840)																	0	TRUE	sp|P00761|TRYP_PIG	P00761	TRYP_PIG
241220_NS-10053_CMH_sample60.10653.10653.3	C:\Users\nichollass\Desktop\2024_Dec_CMHSet2\HexNAc_upt070aa\241220_NS_10053_CMH_sample60\interact.pep.xml	IITHPNFNGNTLDNDIMLIK	IITHPNFNGNTLDNDIM[147]LIK	EQFINAAK.IITHPNFNGNTLDNDIMLIK.LSSPATIN	K	L	20	3	3324.13	2299.15	2299.15	767.389	767.391	2298.17	767.063	0.9848	6.02559e-08	35.38	4.242	1	2	0	78	97	12997667	17M(15.9949)	Mod1: Deamidation (PeakApex: 0.9846, Theoretical: 0.9840)																	0	TRUE	sp|P00761|TRYP_PIG	P00761	TRYP_PIG
241220_NS-10053_CMH_sample60.10957.10957.3	C:\Users\nichollass\Desktop\2024_Dec_CMHSet2\HexNAc_upt070aa\241220_NS_10053_CMH_sample60\interact.pep.xml	IITHPNFNGNTLDNDIMLIK		EQFINAAK.IITHPNFNGNTLDNDIMLIK.LSSPATIN	K	L	20	3	3395.14	2283.15	2283.16	762.058	762.06	2282.17	761.732	0.9843	1.82705e-06	31.453	8.16	1	2	0	78	97	44996196		Mod1: Deamidation (PeakApex: 0.9846, Theoretical: 0.9840)																	0	TRUE	sp|P00761|TRYP_PIG	P00761	TRYP_PIG
241220_NS-10053_CMH_sample60.10958.10958.3	C:\Users\nichollass\Desktop\2024_Dec_CMHSet2\HexNAc_upt070aa\241220_NS_10053_CMH_sample60\interact.pep.xml	IITHPNFNGNTLDNDIMLIK		EQFINAAK.IITHPNFNGNTLDNDIMLIK.LSSPATIN	K	L	20	3	3395.45	2283.15	2283.16	762.058	762.06	2282.17	761.732	0.9843	1.1722e-05	26.224	4.63	1	2	0	78	97	44996196		Mod1: Deamidation (PeakApex: 0.9846, Theoretical: 0.9840)																	0	TRUE	sp|P00761|TRYP_PIG	P00761	TRYP_PIG
241220_NS-10053_CMH_sample60.10959.10959.3	C:\Users\nichollass\Desktop\2024_Dec_CMHSet2\HexNAc_upt070aa\241220_NS_10053_CMH_sample60\interact.pep.xml	IITHPNFNGNTLDNDIMLIK		EQFINAAK.IITHPNFNGNTLDNDIMLIK.LSSPATIN	K	L	20	3	3395.78	2283.15	2283.16	762.058	762.06	2282.17	761.732	0.9843	4.00175e-07	32.091	8.797	1	2	0	78	97	44996196		Mod1: Deamidation (PeakApex: 0.9846, Theoretical: 0.9840)																	0	TRUE	sp|P00761|TRYP_PIG	P00761	TRYP_PIG
241220_NS-10053_CMH_sample60.12034.12034.4	C:\Users\nichollass\Desktop\2024_Dec_CMHSet2\HexNAc_upt070aa\241220_NS_10053_CMH_sample60\interact.pep.xml	IITHPNFNGNTLDNDIMLIKLSSPATLNSR		EQFINAAK.IITHPNFNGNTLDNDIMLIKLSSPATLNSR.VATVSIPR	K	V	30	4	3682.36	3309.69	3309.7	828.431	828.433	3308.72	828.187	0.9843	5.21e-12	48.632	0	1	2	1	78	107	8454966		Mod1: Deamidation (PeakApex: 0.9846, Theoretical: 0.9840)																	0	TRUE	sp|P00761|TRYP_PIG	P00761	TRYP_PIG
241220_NS-10053_CMH_sample60.12035.12035.4	C:\Users\nichollass\Desktop\2024_Dec_CMHSet2\HexNAc_upt070aa\241220_NS_10053_CMH_sample60\interact.pep.xml	IITHPNFNGNTLDNDIMLIKLSSPATLNSR		EQFINAAK.IITHPNFNGNTLDNDIMLIKLSSPATLNSR.VATVSIPR	K	V	30	4	3682.61	3309.69	3309.7	828.431	828.433	3308.72	828.187	0.9843	2.84446e-06	26.684	0	1	2	1	78	107	8454966		Mod1: Deamidation (PeakApex: 0.9846, Theoretical: 0.9840)																	0	TRUE	sp|P00761|TRYP_PIG	P00761	TRYP_PIG
241220_NS-10053_CMH_sample60.12036.12036.4	C:\Users\nichollass\Desktop\2024_Dec_CMHSet2\HexNAc_upt070aa\241220_NS_10053_CMH_sample60\interact.pep.xml	IITHPNFNGNTLDNDIMLIKLSSPATLNSR		EQFINAAK.IITHPNFNGNTLDNDIMLIKLSSPATLNSR.VATVSIPR	K	V	30	4	3683.03	3309.69	3309.7	828.431	828.433	3308.72	828.187	0.9843	9.01e-12	47.682	0	1	2	1	78	107	8454966		Mod1: Deamidation (PeakApex: 0.9846, Theoretical: 0.9840)																	0	TRUE	sp|P00761|TRYP_PIG	P00761	TRYP_PIG
241220_NS-10053_CMH_sample60.10981.10981.3	C:\Users\nichollass\Desktop\2024_Dec_CMHSet2\HexNAc_upt070aa\241220_NS_10053_CMH_sample60\interact.pep.xml	IITHPNFNGNTLDNDIMLIK	IITHPNFNGNTLDNDIM[147]LIK	EQFINAAK.IITHPNFNGNTLDNDIMLIK.LSSPATIN	K	L	20	3	3401.83	2299.15	2299.15	767.389	767.391	2298.17	767.063	0.9838	1.27277e-05	25.081	8.282	1	2	0	78	97	2.85704e+06	17M(15.9949)	Mod1: Deamidation (PeakApex: 0.9846, Theoretical: 0.9840)																	0	TRUE	sp|P00761|TRYP_PIG	P00761	TRYP_PIG
241220_NS-10053_CMH_sample60.10982.10982.3	C:\Users\nichollass\Desktop\2024_Dec_CMHSet2\HexNAc_upt070aa\241220_NS_10053_CMH_sample60\interact.pep.xml	IITHPNFNGNTLDNDIMLIK	IITHPNFNGNTLDNDIM[147]LIK	EQFINAAK.IITHPNFNGNTLDNDIMLIK.LSSPATIN	K	L	20	3	3402.15	2299.15	2299.15	767.389	767.391	2298.17	767.063	0.9838	0.000351763	19.315	0	1	2	0	78	97	2.85704e+06	17M(15.9949)	Mod1: Deamidation (PeakApex: 0.9846, Theoretical: 0.9840)																	0	TRUE	sp|P00761|TRYP_PIG	P00761	TRYP_PIG
241220_NS-10053_CMH_sample60.10983.10983.3	C:\Users\nichollass\Desktop\2024_Dec_CMHSet2\HexNAc_upt070aa\241220_NS_10053_CMH_sample60\interact.pep.xml	IITHPNFNGNTLDNDIMLIK	IITHPNFNGNTLDNDIM[147]LIK	EQFINAAK.IITHPNFNGNTLDNDIMLIK.LSSPATIN	K	L	20	3	3402.51	2299.15	2299.15	767.389	767.391	2298.17	767.063	0.9838	6.70656e-06	27.194	4.523	1	2	0	78	97	2.85704e+06	17M(15.9949)	Mod1: Deamidation (PeakApex: 0.9846, Theoretical: 0.9840)																	0	TRUE	sp|P00761|TRYP_PIG	P00761	TRYP_PIG
241220_NS-10053_CMH_sample60.10984.10984.3	C:\Users\nichollass\Desktop\2024_Dec_CMHSet2\HexNAc_upt070aa\241220_NS_10053_CMH_sample60\interact.pep.xml	IITHPNFNGNTLDNDIMLIK	IITHPNFNGNTLDNDIM[147]LIK	EQFINAAK.IITHPNFNGNTLDNDIMLIK.LSSPATIN	K	L	20	3	3402.6	2299.15	2299.15	767.389	767.391	2298.17	767.063	0.9838	9.18862e-05	21.647	6.497	1	2	0	78	97	2.85704e+06	17M(15.9949)	Mod1: Deamidation (PeakApex: 0.9846, Theoretical: 0.9840)																	0	TRUE	sp|P00761|TRYP_PIG	P00761	TRYP_PIG
241220_NS-10053_CMH_sample60.10985.10985.3	C:\Users\nichollass\Desktop\2024_Dec_CMHSet2\HexNAc_upt070aa\241220_NS_10053_CMH_sample60\interact.pep.xml	IITHPNFNGNTLDNDIMLIK	IITHPNFNGNTLDNDIM[147]LIK	EQFINAAK.IITHPNFNGNTLDNDIMLIK.LSSPATIN	K	L	20	3	3402.72	2299.15	2299.15	767.389	767.391	2298.17	767.063	0.9838	0.184183	9.439	7.799	0.3635	2	0	78	97	2.85704e+06	17M(15.9949)	Mod1: Deamidation (PeakApex: 0.9846, Theoretical: 0.9840)																	0	TRUE	sp|P00761|TRYP_PIG	P00761	TRYP_PIG
241220_NS-10053_CMH_sample60.10986.10986.3	C:\Users\nichollass\Desktop\2024_Dec_CMHSet2\HexNAc_upt070aa\241220_NS_10053_CMH_sample60\interact.pep.xml	IITHPNFNGNTLDNDIMLIK	IITHPNFNGNTLDNDIM[147]LIK	EQFINAAK.IITHPNFNGNTLDNDIMLIK.LSSPATIN	K	L	20	3	3403.04	2299.15	2299.15	767.389	767.391	2298.17	767.063	0.9838	0.00198039	14.313	0	0.9807	2	0	78	97	2.85704e+06	17M(15.9949)	Mod1: Deamidation (PeakApex: 0.9846, Theoretical: 0.9840)																	0	TRUE	sp|P00761|TRYP_PIG	P00761	TRYP_PIG
241220_NS-10053_CMH_sample60.08615.08615.2	C:\Users\nichollass\Desktop\2024_Dec_CMHSet2\HexNAc_upt070aa\241220_NS_10053_CMH_sample60\interact.pep.xml	NALASPGSGGDLGEAIR		NQVDQVIR.NALASPGSGGDLGEAIR.EQPEQARI	R	E	17	2	2843.79	1584.77	1584.77	793.393	793.394	1583.79	792.902	0.9834	1.12396e-06	29.297	10.568	1	2	0	383	399	0		Mod1: Deamidation (PeakApex: 0.9846, Theoretical: 0.9840)																	0	FALSE	IPI:EPA6-SP|NS:P00005|EPA6-SP	IPI:EPA6-SP|NS:P00005|EPA6-SP	IPI:EPA6-SP|NS:P00005|EPA6-SP
241220_NS-10053_CMH_sample60.08617.08617.2	C:\Users\nichollass\Desktop\2024_Dec_CMHSet2\HexNAc_upt070aa\241220_NS_10053_CMH_sample60\interact.pep.xml	NALASPGSGGDLGEAIR		NQVDQVIR.NALASPGSGGDLGEAIR.EQPEQARI	R	E	17	2	2844.41	1584.77	1584.77	793.393	793.394	1583.79	792.902	0.9834	1.30692e-07	34.035	5.124	1	2	0	383	399	0		Mod1: Deamidation (PeakApex: 0.9846, Theoretical: 0.9840)																	0	FALSE	IPI:EPA6-SP|NS:P00005|EPA6-SP	IPI:EPA6-SP|NS:P00005|EPA6-SP	IPI:EPA6-SP|NS:P00005|EPA6-SP
241220_NS-10053_CMH_sample60.08618.08618.2	C:\Users\nichollass\Desktop\2024_Dec_CMHSet2\HexNAc_upt070aa\241220_NS_10053_CMH_sample60\interact.pep.xml	NALASPGSGGDLGEAIR		NQVDQVIR.NALASPGSGGDLGEAIR.EQPEQARI	R	E	17	2	2844.79	1584.77	1584.77	793.393	793.394	1583.79	792.902	0.9834	1.92199e-06	30.365	6.825	1	2	0	383	399	0		Mod1: Deamidation (PeakApex: 0.9846, Theoretical: 0.9840)																	0	FALSE	IPI:EPA6-SP|NS:P00005|EPA6-SP	IPI:EPA6-SP|NS:P00005|EPA6-SP	IPI:EPA6-SP|NS:P00005|EPA6-SP
241220_NS-10053_CMH_sample60.07485.07485.2	C:\Users\nichollass\Desktop\2024_Dec_CMHSet2\HexNAc_upt070aa\241220_NS_10053_CMH_sample60\interact.pep.xml	NALASPGSGGDLGEAIREQPEQAR		NQVDQVIR.NALASPGSGGDLGEAIREQPEQAR.LAITIAAA	R	L	24	2	2593.9	2423.16	2423.16	1212.59	1212.59	2422.18	1212.1	0.9814	0.00182285	14.457	1.741	0.4642	2	1	383	406	83381504		Mod1: Deamidation (PeakApex: 0.9846, Theoretical: 0.9840)																	0	FALSE	IPI:EPA6-SP|NS:P00005|EPA6-SP	IPI:EPA6-SP|NS:P00005|EPA6-SP	IPI:EPA6-SP|NS:P00005|EPA6-SP
241220_NS-10053_CMH_sample60.07487.07487.2	C:\Users\nichollass\Desktop\2024_Dec_CMHSet2\HexNAc_upt070aa\241220_NS_10053_CMH_sample60\interact.pep.xml	NALASPGSGGDLGEAIREQPEQAR		NQVDQVIR.NALASPGSGGDLGEAIREQPEQAR.LAITIAAA	R	L	24	2	2594.42	2423.16	2423.16	1212.59	1212.59	2422.18	1212.1	0.9814	2.23486e-06	26.103	0	1	2	1	383	406	83381504		Mod1: Deamidation (PeakApex: 0.9846, Theoretical: 0.9840)																	0	FALSE	IPI:EPA6-SP|NS:P00005|EPA6-SP	IPI:EPA6-SP|NS:P00005|EPA6-SP	IPI:EPA6-SP|NS:P00005|EPA6-SP
241220_NS-10053_CMH_sample60.07463.07463.3	C:\Users\nichollass\Desktop\2024_Dec_CMHSet2\HexNAc_upt070aa\241220_NS_10053_CMH_sample60\interact.pep.xml	NALASPGSGGDLGEAIREQPEQAR		NQVDQVIR.NALASPGSGGDLGEAIREQPEQAR.LAITIAAA	R	L	24	3	2589.68	2423.16	2423.16	808.728	808.729	2422.18	808.402	0.9807	2.90737e-09	36.646	0	1	2	1	383	406	282766464		Mod1: Deamidation (PeakApex: 0.9846, Theoretical: 0.9840)																	0	FALSE	IPI:EPA6-SP|NS:P00005|EPA6-SP	IPI:EPA6-SP|NS:P00005|EPA6-SP	IPI:EPA6-SP|NS:P00005|EPA6-SP
241220_NS-10053_CMH_sample60.07461.07461.3	C:\Users\nichollass\Desktop\2024_Dec_CMHSet2\HexNAc_upt070aa\241220_NS_10053_CMH_sample60\interact.pep.xml	NALASPGSGGDLGEAIREQPEQAR		NQVDQVIR.NALASPGSGGDLGEAIREQPEQAR.LAITIAAA	R	L	24	3	2589.09	2423.16	2423.16	808.728	808.729	2422.18	808.402	0.9804	1.1501e-10	47.257	6.056	1	2	1	383	406	134869280		Mod1: Deamidation (PeakApex: 0.9846, Theoretical: 0.9840)																	0	FALSE	IPI:EPA6-SP|NS:P00005|EPA6-SP	IPI:EPA6-SP|NS:P00005|EPA6-SP	IPI:EPA6-SP|NS:P00005|EPA6-SP
241220_NS-10053_CMH_sample60.07462.07462.3	C:\Users\nichollass\Desktop\2024_Dec_CMHSet2\HexNAc_upt070aa\241220_NS_10053_CMH_sample60\interact.pep.xml	NALASPGSGGDLGEAIREQPEQAR		NQVDQVIR.NALASPGSGGDLGEAIREQPEQAR.LAITIAAA	R	L	24	3	2589.4	2423.16	2423.16	808.728	808.729	2422.18	808.402	0.9804	5.39511e-08	34.572	5.177	1	2	1	383	406	134869280		Mod1: Deamidation (PeakApex: 0.9846, Theoretical: 0.9840)																	0	FALSE	IPI:EPA6-SP|NS:P00005|EPA6-SP	IPI:EPA6-SP|NS:P00005|EPA6-SP	IPI:EPA6-SP|NS:P00005|EPA6-SP
241220_NS-10053_CMH_sample60.14923.14923.4	C:\Users\nichollass\Desktop\2024_Dec_CMHSet2\HexNAc_upt070aa\241220_NS_10053_CMH_sample60\interact.pep.xml	LVALYLAARCTGVTQIASGASAATTNVASAQCLSWNQVDQVIR	LVALYLAARCTGVTQIAS[290]GASAATTNVASAQCLSWNQVDQVIR	QCGYPVQR.LVALYLAARCTGVTQIASGASAATTNVASAQCLSWNQVDQVIR.NAIASPGS	R	N	43	4	4572.02	4738.34	4738.35	1185.59	1185.6	4737.39	1185.35	0.9663	3.0992e-06	30.535	30.535	1	2	1	340	382	1.69246e+06	10C(57.0215),18S(203.0794),32C(57.0215)																		0	FALSE	IPI:EPA6-SP|NS:P00005|EPA6-SP	IPI:EPA6-SP|NS:P00005|EPA6-SP	IPI:EPA6-SP|NS:P00005|EPA6-SP
241220_NS-10053_CMH_sample60.16847.16847.3	C:\Users\nichollass\Desktop\2024_Dec_CMHSet2\HexNAc_upt070aa\241220_NS_10053_CMH_sample60\interact.pep.xml	MSVDPAIADTNCTGVTQIASGASAATTNVASAQCGQGVLHYSMVLEGGNDALK	MSVDPAIADTNCTGVTQIAS[290]GASAATTNVASAQCGQGVLHYSMVLEGGNDALK	KDGVRSSR.MSVDPAIADTNCTGVTQIASGASAATTNVASAQCGQGVLHYSMVLEGGNDALK.LAIDNAIS	R	L	53	3	5251.44	5512.53	5512.52	1838.52	1838.51	5511.55	1838.19	0.9648	3.2378e-08	31.459	28.836	1	2	0	28	80	222183	12C(57.0215),20S(203.0794),34C(57.0215)																		0	FALSE	IPI:EPA6-SP|NS:P00005|EPA6-SP	IPI:EPA6-SP|NS:P00005|EPA6-SP	IPI:EPA6-SP|NS:P00005|EPA6-SP
241220_NS-10053_CMH_sample60.16849.16849.3	C:\Users\nichollass\Desktop\2024_Dec_CMHSet2\HexNAc_upt070aa\241220_NS_10053_CMH_sample60\interact.pep.xml	MSVDPAIADTNCTGVTQIASGASAATTNVASAQCGQGVLHYSMVLEGGNDALK	MS[290]VDPAIADTNCTGVTQIASGASAATTNVASAQCGQGVLHYSMVLEGGNDALK	KDGVRSSR.MSVDPAIADTNCTGVTQIASGASAATTNVASAQCGQGVLHYSMVLEGGNDALK.LAIDNAIS	R	L	53	3	5252.28	5512.53	5512.52	1838.52	1838.51	5511.55	1838.19	0.9648	0	66.505	63.162	1	2	0	28	80	222183	12C(57.0215),2S(203.0794),34C(57.0215)																		0	FALSE	IPI:EPA6-SP|NS:P00005|EPA6-SP	IPI:EPA6-SP|NS:P00005|EPA6-SP	IPI:EPA6-SP|NS:P00005|EPA6-SP
241220_NS-10053_CMH_sample60.06363.06363.3	C:\Users\nichollass\Desktop\2024_Dec_CMHSet2\HexNAc_upt070aa\241220_NS_10053_CMH_sample60\interact.pep.xml	RSGGGGGRFSSCGGGGGSFGAGGGFGSR	RS[290]GGGGGRFSSCGGGGGSFGAGGGFGSR	RTTSSSTR.RSGGGGGRFSSCGGGGGSFGAGGGFGSR.SIVNIGGS	R	S	28	3	2274.96	2653.1	2653.11	885.375	885.377	2652.15	885.057	0.9614	0.0207372	12.233	10.244	0.5729	2	1	38	65	4.98663e+06	12C(57.0215),2S(203.0794)																		0	TRUE	sp|P04264|K2C1_HUMAN	P04264	K2C1_HUMAN	KRT1
241220_NS-10053_CMH_sample60.10277.10277.3	C:\Users\nichollass\Desktop\2024_Dec_CMHSet2\HexNAc_upt070aa\241220_NS_10053_CMH_sample60\interact.pep.xml	CTGVTQIASGASAATTNVASAQCLSWNQVDQVIR	CTGVTQIAS[290]GASAATTNVAS[290]AQCLSWNQVDQVIR	VAIYIAAR.CTGVTQIASGASAATTNVASAQCLSWNQVDQVIR.NAIASPGS	R	N	34	3	3234.43	3970.79	3970.81	1324.6	1324.61	3969.87	1324.3	0.9382	0.17358	9.542	9.542	0.3824	2	0	349	382	0	1C(57.0215),20S(203.0794),23C(57.0215),9S(203.0794)																		0	FALSE	IPI:EPA6-SP|NS:P00005|EPA6-SP	IPI:EPA6-SP|NS:P00005|EPA6-SP	IPI:EPA6-SP|NS:P00005|EPA6-SP
241220_NS-10053_CMH_sample60.10279.10279.3	C:\Users\nichollass\Desktop\2024_Dec_CMHSet2\HexNAc_upt070aa\241220_NS_10053_CMH_sample60\interact.pep.xml	CTGVTQIASGASAATTNVASAQCLSWNQVDQVIR	CTGVTQIAS[290]GASAATTNVAS[290]AQCLSWNQVDQVIR	VAIYIAAR.CTGVTQIASGASAATTNVASAQCLSWNQVDQVIR.NAIASPGS	R	N	34	3	3234.85	3970.79	3970.81	1324.6	1324.61	3969.87	1324.3	0.9382	0.027574	13.738	13.738	0.9056	2	0	349	382	0	1C(57.0215),20S(203.0794),23C(57.0215),9S(203.0794)																		0	FALSE	IPI:EPA6-SP|NS:P00005|EPA6-SP	IPI:EPA6-SP|NS:P00005|EPA6-SP	IPI:EPA6-SP|NS:P00005|EPA6-SP
241220_NS-10053_CMH_sample60.09568.09568.4	C:\Users\nichollass\Desktop\2024_Dec_CMHSet2\HexNAc_upt070aa\241220_NS_10053_CMH_sample60\interact.pep.xml	AHESNEMQPTLAISHAGVSVVMAQAQPR	AHESNEM[147]QPTLAISHAGVSVVMAQAQPR	RDATFFVR.AHESNEMQPTLAISHAGVSVVMAQAQPR.REKRWSEW	R	R	28	4	3087.61	2974.43	2974.49	744.615	744.63	2974.44	744.617	0.0542	2e-13	56.269	50.981	1	2	0	201	228	0	7M(15.9949)																		0	FALSE	IPI:EPA6-SP|NS:P00005|EPA6-SP	IPI:EPA6-SP|NS:P00005|EPA6-SP	IPI:EPA6-SP|NS:P00005|EPA6-SP
241220_NS-10053_CMH_sample60.09569.09569.4	C:\Users\nichollass\Desktop\2024_Dec_CMHSet2\HexNAc_upt070aa\241220_NS_10053_CMH_sample60\interact.pep.xml	AHESNEMQPTLAISHAGVSVVMAQAQPR	AHESNEM[147]QPTLAISHAGVSVVMAQAQPR	RDATFFVR.AHESNEMQPTLAISHAGVSVVMAQAQPR.REKRWSEW	R	R	28	4	3087.9	2974.43	2974.49	744.615	744.63	2974.44	744.617	0.0542	9.88553e-08	33.52	16.746	1	2	0	201	228	0	7M(15.9949)																		0	FALSE	IPI:EPA6-SP|NS:P00005|EPA6-SP	IPI:EPA6-SP|NS:P00005|EPA6-SP	IPI:EPA6-SP|NS:P00005|EPA6-SP
241220_NS-10053_CMH_sample60.09570.09570.4	C:\Users\nichollass\Desktop\2024_Dec_CMHSet2\HexNAc_upt070aa\241220_NS_10053_CMH_sample60\interact.pep.xml	AHESNEMQPTLAISHAGVSVVMAQAQPR	AHESNEMQPTLAISHAGVSVVM[147]AQAQPR	RDATFFVR.AHESNEMQPTLAISHAGVSVVMAQAQPR.REKRWSEW	R	R	28	4	3088.36	2974.43	2974.49	744.615	744.63	2974.44	744.617	0.0542	2.597e-11	48.842	47.63	1	2	0	201	228	0	22M(15.9949)																		0	FALSE	IPI:EPA6-SP|NS:P00005|EPA6-SP	IPI:EPA6-SP|NS:P00005|EPA6-SP	IPI:EPA6-SP|NS:P00005|EPA6-SP
241220_NS-10053_CMH_sample60.16723.16723.2	C:\Users\nichollass\Desktop\2024_Dec_CMHSet2\HexNAc_upt070aa\241220_NS_10053_CMH_sample60\interact.pep.xml	LDAITGPEEECTGVTQIASGASAATTNVASAQCGGR	LDAITGPEEECTGVTQIASGASAATTNVASAQCGGR	IGHPIPIR.LDAITGPEEECTGVTQIASGASAATTNVASAQCGGR.LTIIGWPI	R	L	36	2	5207.33	3549.68	3549.67	1775.85	1775.84	3549.63	1775.82	0.0393	3.7325e-07	27.212	0	1	2	0	631	666	376602	11C(57.0215),33C(57.0215)																		0	FALSE	IPI:EPA6-SP|NS:P00005|EPA6-SP	IPI:EPA6-SP|NS:P00005|EPA6-SP	IPI:EPA6-SP|NS:P00005|EPA6-SP
241220_NS-10053_CMH_sample60.14262.14262.4	C:\Users\nichollass\Desktop\2024_Dec_CMHSet2\HexNAc_upt070aa\241220_NS_10053_CMH_sample60\interact.pep.xml	IDTALIKADNFLLENTLPAQSTFTLAISAYALSLGDKTHPQFR	IDTALIKADNFLLENTLPAQS[290]TFTLAIS[290]AYALS[290]LGDKTHPQFR	FDICPIVK.IDTALIKADNFLLENTLPAQSTFTLAISAYALSLGDKTHPQFR.SIVSAIKR	K	S	43	4	4343.85	5313.75	5313.74	1329.45	1329.44	5313.72	1329.44	0.0253	0.152933	4.762	0	0.4386	2	2	1164	1206	7.38968e+06	21S(203.0794),28S(203.0794),33S(203.0794)																		0	TRUE	sp|P01031|CO5_HUMAN	P01031	CO5_HUMAN	C5
241220_NS-10053_CMH_sample60.14263.14263.4	C:\Users\nichollass\Desktop\2024_Dec_CMHSet2\HexNAc_upt070aa\241220_NS_10053_CMH_sample60\interact.pep.xml	IDTALIKADNFLLENTLPAQSTFTLAISAYALSLGDKTHPQFR	IDTALIKADNFLLENTLPAQS[290]TFTLAIS[290]AYALS[290]LGDKTHPQFR	FDICPIVK.IDTALIKADNFLLENTLPAQSTFTLAISAYALSLGDKTHPQFR.SIVSAIKR	K	S	43	4	4344.36	5313.75	5313.74	1329.45	1329.44	5313.72	1329.44	0.0253	0.041783	7.016	0	0.8193	2	2	1164	1206	7.38968e+06	21S(203.0794),28S(203.0794),33S(203.0794)																		0	TRUE	sp|P01031|CO5_HUMAN	P01031	CO5_HUMAN	C5
241220_NS-10053_CMH_sample60.11320.11320.4	C:\Users\nichollass\Desktop\2024_Dec_CMHSet2\HexNAc_upt070aa\241220_NS_10053_CMH_sample60\interact.pep.xml	IITHPNFNGNTLDNDIMLIKLSSPATLNSR	IITHPNFNGNTLDNDIM[147]LIKLSSPATLNSR	EQFINAAK.IITHPNFNGNTLDNDIMLIKLSSPATLNSR.VATVSIPR	K	V	30	4	3494.95	3324.7	3324.74	832.183	832.191	3324.71	832.186	0.0219	0	86.763	3.646	1	2	1	78	107	104322880	17M(15.9949)																		0	TRUE	sp|P00761|TRYP_PIG	P00761	TRYP_PIG
241220_NS-10053_CMH_sample60.11321.11321.4	C:\Users\nichollass\Desktop\2024_Dec_CMHSet2\HexNAc_upt070aa\241220_NS_10053_CMH_sample60\interact.pep.xml	IITHPNFNGNTLDNDIMLIKLSSPATLNSR	IITHPNFNGNTLDNDIM[147]LIKLSSPATLNSR	EQFINAAK.IITHPNFNGNTLDNDIMLIKLSSPATLNSR.VATVSIPR	K	V	30	4	3495.26	3324.7	3324.74	832.183	832.191	3324.71	832.186	0.0219	7.70017e-08	33.954	0	1	2	1	78	107	104322880	17M(15.9949)																		0	TRUE	sp|P00761|TRYP_PIG	P00761	TRYP_PIG
241220_NS-10053_CMH_sample60.11322.11322.4	C:\Users\nichollass\Desktop\2024_Dec_CMHSet2\HexNAc_upt070aa\241220_NS_10053_CMH_sample60\interact.pep.xml	IITHPNFNGNTLDNDIMLIKLSSPATLNSR	IITHPNFNGNTLDNDIM[147]LIKLSSPATLNSR	EQFINAAK.IITHPNFNGNTLDNDIMLIKLSSPATLNSR.VATVSIPR	K	V	30	4	3495.67	3324.7	3324.74	832.183	832.191	3324.71	832.186	0.0219	0	77.647	9.54	1	2	1	78	107	104322880	17M(15.9949)																		0	TRUE	sp|P00761|TRYP_PIG	P00761	TRYP_PIG
241220_NS-10053_CMH_sample60.07126.07126.2	C:\Users\nichollass\Desktop\2024_Dec_CMHSet2\HexNAc_upt070aa\241220_NS_10053_CMH_sample60\interact.pep.xml	NALASPGSGGDLGEAIR		NQVDQVIR.NALASPGSGGDLGEAIR.EQPEQARI	R	E	17	2	2507.83	1583.79	1583.81	792.9	792.911	1583.79	792.902	0.0177	7.4088e-10	44.021	12.772	1	2	0	383	399	36016808																			0	FALSE	IPI:EPA6-SP|NS:P00005|EPA6-SP	IPI:EPA6-SP|NS:P00005|EPA6-SP	IPI:EPA6-SP|NS:P00005|EPA6-SP
241220_NS-10053_CMH_sample60.07127.07127.2	C:\Users\nichollass\Desktop\2024_Dec_CMHSet2\HexNAc_upt070aa\241220_NS_10053_CMH_sample60\interact.pep.xml	NALASPGSGGDLGEAIR		NQVDQVIR.NALASPGSGGDLGEAIR.EQPEQARI	R	E	17	2	2508.08	1583.79	1583.81	792.9	792.911	1583.79	792.902	0.0177	2.24001e-06	27.099	9.258	1	2	0	383	399	36016808																			0	FALSE	IPI:EPA6-SP|NS:P00005|EPA6-SP	IPI:EPA6-SP|NS:P00005|EPA6-SP	IPI:EPA6-SP|NS:P00005|EPA6-SP
241220_NS-10053_CMH_sample60.14230.14230.5	C:\Users\nichollass\Desktop\2024_Dec_CMHSet2\HexNAc_upt070aa\241220_NS_10053_CMH_sample60\interact.pep.xml	IDTALIKADNFLLENTLPAQSTFTLAISAYALSLGDKTHPQFR	IDTALIKADNFLLENTLPAQS[290]TFTLAIS[290]AYALS[290]LGDKTHPQFR	FDICPIVK.IDTALIKADNFLLENTLPAQSTFTLAISAYALSLGDKTHPQFR.SIVSAIKR	K	S	43	5	4332.84	5313.72	5313.74	1063.75	1063.75	5313.72	1063.75	0.0175	0.0729458	6.048	0	0.7628	2	2	1164	1206	187995968	21S(203.0794),28S(203.0794),33S(203.0794)																		0	TRUE	sp|P01031|CO5_HUMAN	P01031	CO5_HUMAN	C5
241220_NS-10053_CMH_sample60.14231.14231.5	C:\Users\nichollass\Desktop\2024_Dec_CMHSet2\HexNAc_upt070aa\241220_NS_10053_CMH_sample60\interact.pep.xml	IDTALIKADNFLLENTLPAQSTFTLAISAYALSLGDKTHPQFR	IDTALIKADNFLLENTLPAQS[290]TFTLAIS[290]AYALS[290]LGDKTHPQFR	FDICPIVK.IDTALIKADNFLLENTLPAQSTFTLAISAYALSLGDKTHPQFR.SIVSAIKR	K	S	43	5	4333.16	5313.72	5313.74	1063.75	1063.75	5313.72	1063.75	0.0175	0.0931108	5.624	0	0.6721	2	2	1164	1206	187995968	21S(203.0794),28S(203.0794),33S(203.0794)																		0	TRUE	sp|P01031|CO5_HUMAN	P01031	CO5_HUMAN	C5
241220_NS-10053_CMH_sample60.14232.14232.5	C:\Users\nichollass\Desktop\2024_Dec_CMHSet2\HexNAc_upt070aa\241220_NS_10053_CMH_sample60\interact.pep.xml	IDTALIKADNFLLENTLPAQSTFTLAISAYALSLGDKTHPQFR	IDTALIKADNFLLENTLPAQS[290]TFTLAIS[290]AYALS[290]LGDKTHPQFR	FDICPIVK.IDTALIKADNFLLENTLPAQSTFTLAISAYALSLGDKTHPQFR.SIVSAIKR	K	S	43	5	4333.49	5313.72	5313.74	1063.75	1063.75	5313.72	1063.75	0.0175	0.221182	4.121	0	0.3568	2	2	1164	1206	187995968	21S(203.0794),28S(203.0794),33S(203.0794)																		0	TRUE	sp|P01031|CO5_HUMAN	P01031	CO5_HUMAN	C5
241220_NS-10053_CMH_sample60.13502.13502.5	C:\Users\nichollass\Desktop\2024_Dec_CMHSet2\HexNAc_upt070aa\241220_NS_10053_CMH_sample60\interact.pep.xml	TGLTLAAPEAAGEVERLIGHPLPLRLDAITGPEEECTGVTQIASGASAATTNVASAQCGGR	TGLTLAAPEAAGEVERLIGHPLPLRLDAITGPEEECTGVTQIASGASAATTNVASAQCGGR	SSIPGFYR.TGLTLAAPEAAGEVERLIGHPLPLRLDAITGPEEECTGVTQIASGASAATTNVASAQCGGR.LTIIGWPI	R	L	61	5	4098.8	6112.04	6112.08	1223.42	1223.42	6112.06	1223.42	0.0166	0	61.709	0	1	2	2	606	666	163699584	36C(57.0215),58C(57.0215)	(PeakApex: 0.0000)																	0	FALSE	IPI:EPA6-SP|NS:P00005|EPA6-SP	IPI:EPA6-SP|NS:P00005|EPA6-SP	IPI:EPA6-SP|NS:P00005|EPA6-SP
241220_NS-10053_CMH_sample60.13503.13503.5	C:\Users\nichollass\Desktop\2024_Dec_CMHSet2\HexNAc_upt070aa\241220_NS_10053_CMH_sample60\interact.pep.xml	TGLTLAAPEAAGEVERLIGHPLPLRLDAITGPEEECTGVTQIASGASAATTNVASAQCGGR	TGLTLAAPEAAGEVERLIGHPLPLRLDAITGPEEECTGVTQIASGASAATTNVASAQCGGR	SSIPGFYR.TGLTLAAPEAAGEVERLIGHPLPLRLDAITGPEEECTGVTQIASGASAATTNVASAQCGGR.LTIIGWPI	R	L	61	5	4099.12	6112.04	6112.08	1223.42	1223.42	6112.06	1223.42	0.0166	6.85883e-07	26.155	0	1	2	2	606	666	163699584	36C(57.0215),58C(57.0215)	(PeakApex: 0.0000)																	0	FALSE	IPI:EPA6-SP|NS:P00005|EPA6-SP	IPI:EPA6-SP|NS:P00005|EPA6-SP	IPI:EPA6-SP|NS:P00005|EPA6-SP
241220_NS-10053_CMH_sample60.13504.13504.5	C:\Users\nichollass\Desktop\2024_Dec_CMHSet2\HexNAc_upt070aa\241220_NS_10053_CMH_sample60\interact.pep.xml	TGLTLAAPEAAGEVERLIGHPLPLRLDAITGPEEECTGVTQIASGASAATTNVASAQCGGR	TGLTLAAPEAAGEVERLIGHPLPLRLDAITGPEEECTGVTQIASGASAATTNVASAQCGGR	SSIPGFYR.TGLTLAAPEAAGEVERLIGHPLPLRLDAITGPEEECTGVTQIASGASAATTNVASAQCGGR.LTIIGWPI	R	L	61	5	4099.43	6112.04	6112.08	1223.42	1223.42	6112.06	1223.42	0.0166	0	60.949	0	1	2	2	606	666	163699584	36C(57.0215),58C(57.0215)	(PeakApex: 0.0000)																	0	FALSE	IPI:EPA6-SP|NS:P00005|EPA6-SP	IPI:EPA6-SP|NS:P00005|EPA6-SP	IPI:EPA6-SP|NS:P00005|EPA6-SP
241220_NS-10053_CMH_sample60.13505.13505.5	C:\Users\nichollass\Desktop\2024_Dec_CMHSet2\HexNAc_upt070aa\241220_NS_10053_CMH_sample60\interact.pep.xml	TGLTLAAPEAAGEVERLIGHPLPLRLDAITGPEEECTGVTQIASGASAATTNVASAQCGGR	TGLTLAAPEAAGEVERLIGHPLPLRLDAITGPEEECTGVTQIASGASAATTNVASAQCGGR	SSIPGFYR.TGLTLAAPEAAGEVERLIGHPLPLRLDAITGPEEECTGVTQIASGASAATTNVASAQCGGR.LTIIGWPI	R	L	61	5	4099.55	6112.04	6112.08	1223.42	1223.42	6112.06	1223.42	0.0166	0	83.646	0	1	2	2	606	666	163699584	36C(57.0215),58C(57.0215)	(PeakApex: 0.0000)																	0	FALSE	IPI:EPA6-SP|NS:P00005|EPA6-SP	IPI:EPA6-SP|NS:P00005|EPA6-SP	IPI:EPA6-SP|NS:P00005|EPA6-SP
241220_NS-10053_CMH_sample60.13506.13506.5	C:\Users\nichollass\Desktop\2024_Dec_CMHSet2\HexNAc_upt070aa\241220_NS_10053_CMH_sample60\interact.pep.xml	TGLTLAAPEAAGEVERLIGHPLPLRLDAITGPEEECTGVTQIASGASAATTNVASAQCGGR	TGLTLAAPEAAGEVERLIGHPLPLRLDAITGPEEECTGVTQIASGASAATTNVASAQCGGR	SSIPGFYR.TGLTLAAPEAAGEVERLIGHPLPLRLDAITGPEEECTGVTQIASGASAATTNVASAQCGGR.LTIIGWPI	R	L	61	5	4099.64	6112.04	6112.08	1223.42	1223.42	6112.06	1223.42	0.0166	0	86.988	0	1	2	2	606	666	163699584	36C(57.0215),58C(57.0215)	(PeakApex: 0.0000)																	0	FALSE	IPI:EPA6-SP|NS:P00005|EPA6-SP	IPI:EPA6-SP|NS:P00005|EPA6-SP	IPI:EPA6-SP|NS:P00005|EPA6-SP
241220_NS-10053_CMH_sample60.13508.13508.5	C:\Users\nichollass\Desktop\2024_Dec_CMHSet2\HexNAc_upt070aa\241220_NS_10053_CMH_sample60\interact.pep.xml	TGLTLAAPEAAGEVERLIGHPLPLRLDAITGPEEECTGVTQIASGASAATTNVASAQCGGR	TGLTLAAPEAAGEVERLIGHPLPLRLDAITGPEEECTGVTQIASGASAATTNVASAQCGGR	SSIPGFYR.TGLTLAAPEAAGEVERLIGHPLPLRLDAITGPEEECTGVTQIASGASAATTNVASAQCGGR.LTIIGWPI	R	L	61	5	4099.97	6112.04	6112.08	1223.42	1223.42	6112.06	1223.42	0.0166	3.87704e-09	35.146	0	1	2	2	606	666	163699584	36C(57.0215),58C(57.0215)	(PeakApex: 0.0000)																	0	FALSE	IPI:EPA6-SP|NS:P00005|EPA6-SP	IPI:EPA6-SP|NS:P00005|EPA6-SP	IPI:EPA6-SP|NS:P00005|EPA6-SP
241220_NS-10053_CMH_sample60.06899.06899.2	C:\Users\nichollass\Desktop\2024_Dec_CMHSet2\HexNAc_upt070aa\241220_NS_10053_CMH_sample60\interact.pep.xml	NALASPGSGGDLGEAIR		NQVDQVIR.NALASPGSGGDLGEAIR.EQPEQARI	R	E	17	2	2439.89	1583.79	1583.81	792.9	792.911	1583.79	792.902	0.0163	9.2e-13	55.653	7.825	1	2	0	383	399	65334416																			0	FALSE	IPI:EPA6-SP|NS:P00005|EPA6-SP	IPI:EPA6-SP|NS:P00005|EPA6-SP	IPI:EPA6-SP|NS:P00005|EPA6-SP
241220_NS-10053_CMH_sample60.06900.06900.2	C:\Users\nichollass\Desktop\2024_Dec_CMHSet2\HexNAc_upt070aa\241220_NS_10053_CMH_sample60\interact.pep.xml	NALASPGSGGDLGEAIR		NQVDQVIR.NALASPGSGGDLGEAIR.EQPEQARI	R	E	17	2	2440.21	1583.79	1583.81	792.9	792.911	1583.79	792.902	0.0163	1.55507e-06	28.733	4.381	1	2	0	383	399	65334416																			0	FALSE	IPI:EPA6-SP|NS:P00005|EPA6-SP	IPI:EPA6-SP|NS:P00005|EPA6-SP	IPI:EPA6-SP|NS:P00005|EPA6-SP
241220_NS-10053_CMH_sample60.06901.06901.2	C:\Users\nichollass\Desktop\2024_Dec_CMHSet2\HexNAc_upt070aa\241220_NS_10053_CMH_sample60\interact.pep.xml	NALASPGSGGDLGEAIR		NQVDQVIR.NALASPGSGGDLGEAIR.EQPEQARI	R	E	17	2	2440.68	1583.79	1583.81	792.9	792.911	1583.79	792.902	0.0163	2.9e-13	56.659	4.798	1	2	0	383	399	65334416																			0	FALSE	IPI:EPA6-SP|NS:P00005|EPA6-SP	IPI:EPA6-SP|NS:P00005|EPA6-SP	IPI:EPA6-SP|NS:P00005|EPA6-SP
241220_NS-10053_CMH_sample60.06902.06902.2	C:\Users\nichollass\Desktop\2024_Dec_CMHSet2\HexNAc_upt070aa\241220_NS_10053_CMH_sample60\interact.pep.xml	NALASPGSGGDLGEAIR		NQVDQVIR.NALASPGSGGDLGEAIR.EQPEQARI	R	E	17	2	2440.85	1583.79	1583.81	792.9	792.911	1583.79	792.902	0.0163	1.80198e-09	42.477	7.147	1	2	0	383	399	65334416																			0	FALSE	IPI:EPA6-SP|NS:P00005|EPA6-SP	IPI:EPA6-SP|NS:P00005|EPA6-SP	IPI:EPA6-SP|NS:P00005|EPA6-SP
241220_NS-10053_CMH_sample60.06903.06903.2	C:\Users\nichollass\Desktop\2024_Dec_CMHSet2\HexNAc_upt070aa\241220_NS_10053_CMH_sample60\interact.pep.xml	NALASPGSGGDLGEAIR		NQVDQVIR.NALASPGSGGDLGEAIR.EQPEQARI	R	E	17	2	2441.06	1583.79	1583.81	792.9	792.911	1583.79	792.902	0.0163	4.20727e-06	26.004	4.715	1	2	0	383	399	65334416																			0	FALSE	IPI:EPA6-SP|NS:P00005|EPA6-SP	IPI:EPA6-SP|NS:P00005|EPA6-SP	IPI:EPA6-SP|NS:P00005|EPA6-SP
241220_NS-10053_CMH_sample60.06904.06904.2	C:\Users\nichollass\Desktop\2024_Dec_CMHSet2\HexNAc_upt070aa\241220_NS_10053_CMH_sample60\interact.pep.xml	NALASPGSGGDLGEAIR		NQVDQVIR.NALASPGSGGDLGEAIR.EQPEQARI	R	E	17	2	2441.5	1583.79	1583.81	792.9	792.911	1583.79	792.902	0.0163	3.1e-13	55.53	7.433	1	2	0	383	399	65334416																			0	FALSE	IPI:EPA6-SP|NS:P00005|EPA6-SP	IPI:EPA6-SP|NS:P00005|EPA6-SP	IPI:EPA6-SP|NS:P00005|EPA6-SP
241220_NS-10053_CMH_sample60.06686.06686.2	C:\Users\nichollass\Desktop\2024_Dec_CMHSet2\HexNAc_upt070aa\241220_NS_10053_CMH_sample60\interact.pep.xml	NALASPGSGGDLGEAIR		NQVDQVIR.NALASPGSGGDLGEAIR.EQPEQARI	R	E	17	2	2374	1583.78	1583.81	792.899	792.91	1583.79	792.902	0.0162	6e-14	57.514	6.635	1	2	0	383	399	0																			0	FALSE	IPI:EPA6-SP|NS:P00005|EPA6-SP	IPI:EPA6-SP|NS:P00005|EPA6-SP	IPI:EPA6-SP|NS:P00005|EPA6-SP
241220_NS-10053_CMH_sample60.06687.06687.2	C:\Users\nichollass\Desktop\2024_Dec_CMHSet2\HexNAc_upt070aa\241220_NS_10053_CMH_sample60\interact.pep.xml	NALASPGSGGDLGEAIR		NQVDQVIR.NALASPGSGGDLGEAIR.EQPEQARI	R	E	17	2	2374.32	1583.78	1583.81	792.899	792.91	1583.79	792.902	0.0162	5.9601e-10	42.399	4.56	1	2	0	383	399	0																			0	FALSE	IPI:EPA6-SP|NS:P00005|EPA6-SP	IPI:EPA6-SP|NS:P00005|EPA6-SP	IPI:EPA6-SP|NS:P00005|EPA6-SP
241220_NS-10053_CMH_sample60.06688.06688.2	C:\Users\nichollass\Desktop\2024_Dec_CMHSet2\HexNAc_upt070aa\241220_NS_10053_CMH_sample60\interact.pep.xml	NALASPGSGGDLGEAIR		NQVDQVIR.NALASPGSGGDLGEAIR.EQPEQARI	R	E	17	2	2374.7	1583.78	1583.81	792.899	792.91	1583.79	792.902	0.0162	6e-14	59.302	4.712	1	2	0	383	399	0																			0	FALSE	IPI:EPA6-SP|NS:P00005|EPA6-SP	IPI:EPA6-SP|NS:P00005|EPA6-SP	IPI:EPA6-SP|NS:P00005|EPA6-SP
241220_NS-10053_CMH_sample60.06689.06689.2	C:\Users\nichollass\Desktop\2024_Dec_CMHSet2\HexNAc_upt070aa\241220_NS_10053_CMH_sample60\interact.pep.xml	NALASPGSGGDLGEAIR		NQVDQVIR.NALASPGSGGDLGEAIR.EQPEQARI	R	E	17	2	2374.77	1583.78	1583.81	792.899	792.91	1583.79	792.902	0.0162	8.308e-11	46.822	6.411	1	2	0	383	399	0																			0	FALSE	IPI:EPA6-SP|NS:P00005|EPA6-SP	IPI:EPA6-SP|NS:P00005|EPA6-SP	IPI:EPA6-SP|NS:P00005|EPA6-SP
241220_NS-10053_CMH_sample60.06690.06690.2	C:\Users\nichollass\Desktop\2024_Dec_CMHSet2\HexNAc_upt070aa\241220_NS_10053_CMH_sample60\interact.pep.xml	NALASPGSGGDLGEAIR		NQVDQVIR.NALASPGSGGDLGEAIR.EQPEQARI	R	E	17	2	2374.9	1583.78	1583.81	792.899	792.91	1583.79	792.902	0.0162	1.19056e-05	24.197	0	1	2	0	383	399	0																			0	FALSE	IPI:EPA6-SP|NS:P00005|EPA6-SP	IPI:EPA6-SP|NS:P00005|EPA6-SP	IPI:EPA6-SP|NS:P00005|EPA6-SP
241220_NS-10053_CMH_sample60.06691.06691.2	C:\Users\nichollass\Desktop\2024_Dec_CMHSet2\HexNAc_upt070aa\241220_NS_10053_CMH_sample60\interact.pep.xml	NALASPGSGGDLGEAIR		NQVDQVIR.NALASPGSGGDLGEAIR.EQPEQARI	R	E	17	2	2375.23	1583.78	1583.81	792.899	792.91	1583.79	792.902	0.0162	7e-14	58.248	7.497	1	2	0	383	399	0																			0	FALSE	IPI:EPA6-SP|NS:P00005|EPA6-SP	IPI:EPA6-SP|NS:P00005|EPA6-SP	IPI:EPA6-SP|NS:P00005|EPA6-SP
241220_NS-10053_CMH_sample60.06692.06692.2	C:\Users\nichollass\Desktop\2024_Dec_CMHSet2\HexNAc_upt070aa\241220_NS_10053_CMH_sample60\interact.pep.xml	NALASPGSGGDLGEAIR		NQVDQVIR.NALASPGSGGDLGEAIR.EQPEQARI	R	E	17	2	2375.3	1583.78	1583.81	792.899	792.91	1583.79	792.902	0.0162	0.000111045	18.318	0	1	2	0	383	399	0																			0	FALSE	IPI:EPA6-SP|NS:P00005|EPA6-SP	IPI:EPA6-SP|NS:P00005|EPA6-SP	IPI:EPA6-SP|NS:P00005|EPA6-SP
241220_NS-10053_CMH_sample60.06694.06694.2	C:\Users\nichollass\Desktop\2024_Dec_CMHSet2\HexNAc_upt070aa\241220_NS_10053_CMH_sample60\interact.pep.xml	NALASPGSGGDLGEAIR		NQVDQVIR.NALASPGSGGDLGEAIR.EQPEQARI	R	E	17	2	2375.76	1583.78	1583.81	792.899	792.91	1583.79	792.902	0.0162	4.21939e-05	18.999	0	1	2	0	383	399	0																			0	FALSE	IPI:EPA6-SP|NS:P00005|EPA6-SP	IPI:EPA6-SP|NS:P00005|EPA6-SP	IPI:EPA6-SP|NS:P00005|EPA6-SP
241220_NS-10053_CMH_sample60.16455.16455.2	C:\Users\nichollass\Desktop\2024_Dec_CMHSet2\HexNAc_upt070aa\241220_NS_10053_CMH_sample60\interact.pep.xml	VLCLLDPLDGVYNYLAQQR	VLCLLDPLDGVYNYLAQQR	WSEWASGK.VLCLLDPLDGVYNYLAQQR.CNIDDTWE	K	C	19	2	5110.53	2249.16	2249.17	1125.59	1125.59	2249.15	1125.58	0.0146	6e-14	55.285	2.991	1	2	0	241	259	0	3C(57.0215)																		0	FALSE	IPI:EPA6-SP|NS:P00005|EPA6-SP	IPI:EPA6-SP|NS:P00005|EPA6-SP	IPI:EPA6-SP|NS:P00005|EPA6-SP
241220_NS-10053_CMH_sample60.16456.16456.2	C:\Users\nichollass\Desktop\2024_Dec_CMHSet2\HexNAc_upt070aa\241220_NS_10053_CMH_sample60\interact.pep.xml	VLCLLDPLDGVYNYLAQQR	VLCLLDPLDGVYNYLAQQR	WSEWASGK.VLCLLDPLDGVYNYLAQQR.CNIDDTWE	K	C	19	2	5110.84	2249.16	2249.17	1125.59	1125.59	2249.15	1125.58	0.0146	4.603e-11	45.848	0	1	2	0	241	259	0	3C(57.0215)																		0	FALSE	IPI:EPA6-SP|NS:P00005|EPA6-SP	IPI:EPA6-SP|NS:P00005|EPA6-SP	IPI:EPA6-SP|NS:P00005|EPA6-SP
241220_NS-10053_CMH_sample60.16457.16457.2	C:\Users\nichollass\Desktop\2024_Dec_CMHSet2\HexNAc_upt070aa\241220_NS_10053_CMH_sample60\interact.pep.xml	VLCLLDPLDGVYNYLAQQR	VLCLLDPLDGVYNYLAQQR	WSEWASGK.VLCLLDPLDGVYNYLAQQR.CNIDDTWE	K	C	19	2	5111.43	2249.16	2249.17	1125.59	1125.59	2249.15	1125.58	0.0146	0	63.752	0	1	2	0	241	259	0	3C(57.0215)																		0	FALSE	IPI:EPA6-SP|NS:P00005|EPA6-SP	IPI:EPA6-SP|NS:P00005|EPA6-SP	IPI:EPA6-SP|NS:P00005|EPA6-SP
241220_NS-10053_CMH_sample60.16461.16461.2	C:\Users\nichollass\Desktop\2024_Dec_CMHSet2\HexNAc_upt070aa\241220_NS_10053_CMH_sample60\interact.pep.xml	VLCLLDPLDGVYNYLAQQR	VLCLLDPLDGVYNYLAQQR	WSEWASGK.VLCLLDPLDGVYNYLAQQR.CNIDDTWE	K	C	19	2	5112.85	2249.16	2249.17	1125.59	1125.59	2249.15	1125.58	0.0146	1.33891e-09	36.993	0	1	2	0	241	259	0	3C(57.0215)																		0	FALSE	IPI:EPA6-SP|NS:P00005|EPA6-SP	IPI:EPA6-SP|NS:P00005|EPA6-SP	IPI:EPA6-SP|NS:P00005|EPA6-SP
241220_NS-10053_CMH_sample60.16462.16462.2	C:\Users\nichollass\Desktop\2024_Dec_CMHSet2\HexNAc_upt070aa\241220_NS_10053_CMH_sample60\interact.pep.xml	VLCLLDPLDGVYNYLAQQR	VLCLLDPLDGVYNYLAQQR	WSEWASGK.VLCLLDPLDGVYNYLAQQR.CNIDDTWE	K	C	19	2	5113.19	2249.16	2249.17	1125.59	1125.59	2249.15	1125.58	0.0146	0.00259418	11.844	0	0.995	2	0	241	259	0	3C(57.0215)																		0	FALSE	IPI:EPA6-SP|NS:P00005|EPA6-SP	IPI:EPA6-SP|NS:P00005|EPA6-SP	IPI:EPA6-SP|NS:P00005|EPA6-SP
241220_NS-10053_CMH_sample60.14258.14258.4	C:\Users\nichollass\Desktop\2024_Dec_CMHSet2\HexNAc_upt070aa\241220_NS_10053_CMH_sample60\interact.pep.xml	LIGHPLPLRLDAITGPEEECTGVTQIASGASAATTNVASAQCGGR	LIGHPLPLRLDAITGPEEECTGVTQIASGASAATTNVASAQCGGR	EAAGEVER.LIGHPLPLRLDAITGPEEECTGVTQIASGASAATTNVASAQCGGR.LTIIGWPI	R	L	45	4	4342.39	4546.26	4546.27	1137.57	1137.57	4546.25	1137.57	0.0141	0	116.524	0	1	2	1	622	666	0	20C(57.0215),42C(57.0215)																		0	FALSE	IPI:EPA6-SP|NS:P00005|EPA6-SP	IPI:EPA6-SP|NS:P00005|EPA6-SP	IPI:EPA6-SP|NS:P00005|EPA6-SP
241220_NS-10053_CMH_sample60.14259.14259.4	C:\Users\nichollass\Desktop\2024_Dec_CMHSet2\HexNAc_upt070aa\241220_NS_10053_CMH_sample60\interact.pep.xml	LIGHPLPLRLDAITGPEEECTGVTQIASGASAATTNVASAQCGGR	LIGHPLPLRLDAITGPEEECTGVTQIASGASAATTNVASAQCGGR	EAAGEVER.LIGHPLPLRLDAITGPEEECTGVTQIASGASAATTNVASAQCGGR.LTIIGWPI	R	L	45	4	4342.7	4546.26	4546.27	1137.57	1137.57	4546.25	1137.57	0.0141	1.8632e-10	45.419	5.76	1	2	1	622	666	0	20C(57.0215),42C(57.0215)																		0	FALSE	IPI:EPA6-SP|NS:P00005|EPA6-SP	IPI:EPA6-SP|NS:P00005|EPA6-SP	IPI:EPA6-SP|NS:P00005|EPA6-SP
241220_NS-10053_CMH_sample60.14260.14260.4	C:\Users\nichollass\Desktop\2024_Dec_CMHSet2\HexNAc_upt070aa\241220_NS_10053_CMH_sample60\interact.pep.xml	LIGHPLPLRLDAITGPEEECTGVTQIASGASAATTNVASAQCGGR	LIGHPLPLRLDAITGPEEECTGVTQIASGASAATTNVASAQCGGR	EAAGEVER.LIGHPLPLRLDAITGPEEECTGVTQIASGASAATTNVASAQCGGR.LTIIGWPI	R	L	45	4	4343.22	4546.26	4546.27	1137.57	1137.57	4546.25	1137.57	0.0141	0	99.96	0	1	2	1	622	666	0	20C(57.0215),42C(57.0215)																		0	FALSE	IPI:EPA6-SP|NS:P00005|EPA6-SP	IPI:EPA6-SP|NS:P00005|EPA6-SP	IPI:EPA6-SP|NS:P00005|EPA6-SP
241220_NS-10053_CMH_sample60.15881.15881.4	C:\Users\nichollass\Desktop\2024_Dec_CMHSet2\HexNAc_upt070aa\241220_NS_10053_CMH_sample60\interact.pep.xml	VFIHELNAGNQLSHMSPIYTIEMGDELLAK	VFIHELNAGNQLSHM[147]SPIYTIEMGDELLAK	HEKPSNIK.VFIHELNAGNQLSHMSPIYTIEMGDELLAK.LARDATFF	K	L	30	4	4903.04	3385.67	3385.68	847.425	847.427	3385.67	847.424	0.0105	0	73.188	67.421	1	2	0	161	190	0	15M(15.9949)																		0	FALSE	IPI:EPA6-SP|NS:P00005|EPA6-SP	IPI:EPA6-SP|NS:P00005|EPA6-SP	IPI:EPA6-SP|NS:P00005|EPA6-SP
241220_NS-10053_CMH_sample60.15882.15882.4	C:\Users\nichollass\Desktop\2024_Dec_CMHSet2\HexNAc_upt070aa\241220_NS_10053_CMH_sample60\interact.pep.xml	VFIHELNAGNQLSHMSPIYTIEMGDELLAK	VFIHELNAGNQLSHM[147]SPIYTIEMGDELLAK	HEKPSNIK.VFIHELNAGNQLSHMSPIYTIEMGDELLAK.LARDATFF	K	L	30	4	4903.35	3385.67	3385.68	847.425	847.427	3385.67	847.424	0.0105	5.6331e-10	43.497	30.204	1	2	0	161	190	0	15M(15.9949)																		0	FALSE	IPI:EPA6-SP|NS:P00005|EPA6-SP	IPI:EPA6-SP|NS:P00005|EPA6-SP	IPI:EPA6-SP|NS:P00005|EPA6-SP
241220_NS-10053_CMH_sample60.15883.15883.4	C:\Users\nichollass\Desktop\2024_Dec_CMHSet2\HexNAc_upt070aa\241220_NS_10053_CMH_sample60\interact.pep.xml	VFIHELNAGNQLSHMSPIYTIEMGDELLAK	VFIHELNAGNQLSHM[147]SPIYTIEMGDELLAK	HEKPSNIK.VFIHELNAGNQLSHMSPIYTIEMGDELLAK.LARDATFF	K	L	30	4	4903.85	3385.67	3385.68	847.425	847.427	3385.67	847.424	0.0105	1.20088e-09	44.182	43.745	1	2	0	161	190	0	15M(15.9949)																		0	FALSE	IPI:EPA6-SP|NS:P00005|EPA6-SP	IPI:EPA6-SP|NS:P00005|EPA6-SP	IPI:EPA6-SP|NS:P00005|EPA6-SP
241220_NS-10053_CMH_sample60.09317.09317.4	C:\Users\nichollass\Desktop\2024_Dec_CMHSet2\HexNAc_upt070aa\241220_NS_10053_CMH_sample60\interact.pep.xml	AHESNEMQPTLAISHAGVSVVMAQAQPR		RDATFFVR.AHESNEMQPTLAISHAGVSVVMAQAQPR.REKRWSEW	R	R	28	4	3018.7	2958.43	2958.45	740.615	740.621	2958.44	740.618	0.01	0	101.185	0	1	2	0	201	228	0																			0	FALSE	IPI:EPA6-SP|NS:P00005|EPA6-SP	IPI:EPA6-SP|NS:P00005|EPA6-SP	IPI:EPA6-SP|NS:P00005|EPA6-SP
241220_NS-10053_CMH_sample60.09318.09318.4	C:\Users\nichollass\Desktop\2024_Dec_CMHSet2\HexNAc_upt070aa\241220_NS_10053_CMH_sample60\interact.pep.xml	AHESNEMQPTLAISHAGVSVVMAQAQPR		RDATFFVR.AHESNEMQPTLAISHAGVSVVMAQAQPR.REKRWSEW	R	R	28	4	3019.02	2958.43	2958.45	740.615	740.621	2958.44	740.618	0.01	4.20242e-09	38.006	4.756	1	2	0	201	228	0																			0	FALSE	IPI:EPA6-SP|NS:P00005|EPA6-SP	IPI:EPA6-SP|NS:P00005|EPA6-SP	IPI:EPA6-SP|NS:P00005|EPA6-SP
241220_NS-10053_CMH_sample60.09319.09319.4	C:\Users\nichollass\Desktop\2024_Dec_CMHSet2\HexNAc_upt070aa\241220_NS_10053_CMH_sample60\interact.pep.xml	AHESNEMQPTLAISHAGVSVVMAQAQPR		RDATFFVR.AHESNEMQPTLAISHAGVSVVMAQAQPR.REKRWSEW	R	R	28	4	3019.37	2958.43	2958.45	740.615	740.621	2958.44	740.618	0.01	0	66.205	0	1	2	0	201	228	0																			0	FALSE	IPI:EPA6-SP|NS:P00005|EPA6-SP	IPI:EPA6-SP|NS:P00005|EPA6-SP	IPI:EPA6-SP|NS:P00005|EPA6-SP
241220_NS-10053_CMH_sample60.09551.09551.4	C:\Users\nichollass\Desktop\2024_Dec_CMHSet2\HexNAc_upt070aa\241220_NS_10053_CMH_sample60\interact.pep.xml	AHESNEMQPTLAISHAGVSVVMAQAQPR		RDATFFVR.AHESNEMQPTLAISHAGVSVVMAQAQPR.REKRWSEW	R	R	28	4	3082.66	2958.44	2958.45	740.616	740.621	2958.44	740.618	0.0097	0	89.533	0	1	2	0	201	228	0																			0	FALSE	IPI:EPA6-SP|NS:P00005|EPA6-SP	IPI:EPA6-SP|NS:P00005|EPA6-SP	IPI:EPA6-SP|NS:P00005|EPA6-SP
241220_NS-10053_CMH_sample60.09552.09552.4	C:\Users\nichollass\Desktop\2024_Dec_CMHSet2\HexNAc_upt070aa\241220_NS_10053_CMH_sample60\interact.pep.xml	AHESNEMQPTLAISHAGVSVVMAQAQPR		RDATFFVR.AHESNEMQPTLAISHAGVSVVMAQAQPR.REKRWSEW	R	R	28	4	3082.97	2958.44	2958.45	740.616	740.621	2958.44	740.618	0.0097	4.96878e-09	38.715	0	1	2	0	201	228	0																			0	FALSE	IPI:EPA6-SP|NS:P00005|EPA6-SP	IPI:EPA6-SP|NS:P00005|EPA6-SP	IPI:EPA6-SP|NS:P00005|EPA6-SP
241220_NS-10053_CMH_sample60.09553.09553.4	C:\Users\nichollass\Desktop\2024_Dec_CMHSet2\HexNAc_upt070aa\241220_NS_10053_CMH_sample60\interact.pep.xml	AHESNEMQPTLAISHAGVSVVMAQAQPR		RDATFFVR.AHESNEMQPTLAISHAGVSVVMAQAQPR.REKRWSEW	R	R	28	4	3083.28	2958.44	2958.45	740.616	740.621	2958.44	740.618	0.0097	0	63.301	0	1	2	0	201	228	0																			0	FALSE	IPI:EPA6-SP|NS:P00005|EPA6-SP	IPI:EPA6-SP|NS:P00005|EPA6-SP	IPI:EPA6-SP|NS:P00005|EPA6-SP
241220_NS-10053_CMH_sample60.13308.13308.5	C:\Users\nichollass\Desktop\2024_Dec_CMHSet2\HexNAc_upt070aa\241220_NS_10053_CMH_sample60\interact.pep.xml	TGLTLAAPEAAGEVERLIGHPLPLRLDAITGPEEECTGVTQIASGASAATTNVASAQCGGR	TGLTLAAPEAAGEVERLIGHPLPLRLDAITGPEEECTGVTQIAS[290]GASAATTNVASAQCGGR	SSIPGFYR.TGLTLAAPEAAGEVERLIGHPLPLRLDAITGPEEECTGVTQIASGASAATTNVASAQCGGR.LTIIGWPI	R	L	61	5	4044.68	6315.12	6315.15	1264.03	1264.04	6315.14	1264.04	0.0097	5.15526e-07	26.651	26.539	1	2	2	606	666	58853076	36C(57.0215),44S(203.0794),58C(57.0215)	(PeakApex: 0.0000)																	0	FALSE	IPI:EPA6-SP|NS:P00005|EPA6-SP	IPI:EPA6-SP|NS:P00005|EPA6-SP	IPI:EPA6-SP|NS:P00005|EPA6-SP
241220_NS-10053_CMH_sample60.14847.14847.3	C:\Users\nichollass\Desktop\2024_Dec_CMHSet2\HexNAc_upt070aa\241220_NS_10053_CMH_sample60\interact.pep.xml	MSVDPAIADTNCTGVTQIASGASAATTNVASAQCGQGVLHYSMVLEGGNDALK	MSVDPAIADTNCTGVTQIAS[290]GASAATTNVASAQCGQGVLHYSMVLEGGNDALK	KDGVRSSR.MSVDPAIADTNCTGVTQIASGASAATTNVASAQCGQGVLHYSMVLEGGNDALK.LAIDNAIS	R	L	53	3	4544.88	5511.55	5511.56	1838.19	1838.19	5511.55	1838.19	0.0087	0	72.087	68.888	1	2	0	28	80	465722	12C(57.0215),20S(203.0794),34C(57.0215)	(PeakApex: 0.0000)																	0	FALSE	IPI:EPA6-SP|NS:P00005|EPA6-SP	IPI:EPA6-SP|NS:P00005|EPA6-SP	IPI:EPA6-SP|NS:P00005|EPA6-SP
[truncated: 2,537 more rows]
[truncated: 3 more columns]

## Sheet: 203
Spectrum	Spectrum File	Peptide	Modified Peptide	Extended Peptide	Prev AA	Next AA	Peptide Length	Charge	Retention	Observed Mass	Calibrated Observed Mass	Observed M/Z	Calibrated Observed M/Z	Calculated Peptide Mass	Calculated M/Z	Delta Mass	Expectation	Hyperscore	Nextscore	Probability	Number of Enzymatic Termini	Number of Missed Cleavages	Protein Start	Protein End	Intensity	Assigned Modifications	Observed Modifications	MSFragger Localization	Position Scores	Best Positions	Number Best Positions	Shifted Only Position Scores	Shifted Only Position Ions	Score Best Position	Ions Best Position	Score Second Best Position	Ions Second Best Position	Score All Unshifted	Ions All Unshifted	Score Shifted Best Position	Ions Shifted Best Position	Score Shifted All Positions	Ions Shifted All Positions	Purity	Is Unique	Protein	Protein ID	Entry Name	Gene
[truncated: 122 more rows]
[truncated: 3 more columns]

[truncated: 6 more sheets: NVGGDLDPSCTGVTQIASGASAATTNVASAQ, MSVDPAIADTNCTGVTQIASGASAATTNVAS, LEGGVEPNCTGVTQIASGASAATTNVASAQC, LDAITGPEEECTGVTQIASGASAATTNVASA, GFYIAGDPALAYGYAQDQEPDACTGVTQIAS, CTGVTQIASGASAATTNVASAQCLSWNQVDQ]
