# Supplementary material for: Enhancing O-linking oligosaccharyltransferase functionality through directed evolution
Source: J Biol Chem. 2025 Nov 5;302(1):110885. doi: 10.1016/j.jbc.2025.110885 (PMC12800693; doi:10.1016/j.jbc.2025.110885)
Supplement: Table S6 [file mmc13.xlsx]

## Sheet: psm
Spectrum	Spectrum File	Peptide	Modified Peptide	Extended Peptide	Prev AA	Next AA	Peptide Length	Charge	Retention	Observed Mass	Calibrated Observed Mass	Observed M/Z	Calibrated Observed M/Z	Calculated Peptide Mass	Calculated M/Z	Delta Mass	Expectation	Hyperscore	Nextscore	Probability	Number of Enzymatic Termini	Number of Missed Cleavages	Protein Start	Protein End	Intensity	Assigned Modifications	Observed Modifications	MSFragger Localization	Position Scores	Best Positions	Number Best Positions	Shifted Only Position Scores	Shifted Only Position Ions	Score Best Position	Ions Best Position	Score Second Best Position	Ions Second Best Position	Score All Unshifted	Ions All Unshifted	Score Shifted Best Position	Ions Shifted Best Position	Score Shifted All Positions	Ions Shifted All Positions	Purity	Is Unique	Protein	Protein ID	Entry Name	Gene
241220_NS-10053_CMH_sample61.14201.14201.5	C:\Users\nichollass\Desktop\2024_Dec_CMHSet2\HexNAc_upt070aa\241220_NS_10053_CMH_sample61\interact.pep.xml	IDTALIKADNFLLENTLPAQSTFTLAISAYALSLGDKTHPQFR	IDTALIKADNFLLENTLPAQS[290]TFTLAIS[290]AYALS[290]LGDKTHPQFR	FDICPIVK.IDTALIKADNFLLENTLPAQSTFTLAISAYALSLGDKTHPQFR.SIVSAIKR	K	S	43	5	4332.86	5313.72	5313.73	1063.75	1063.75	5313.72	1063.75	0.0146	0.0958297	5.574	0	0.892	2	2	1164	1206	139150496	21S(203.0794),28S(203.0794),33S(203.0794)	(PeakApex: 0.0000)																	0	TRUE	sp|P01031|CO5_HUMAN	P01031	CO5_HUMAN	C5
241220_NS-10053_CMH_sample61.14202.14202.5	C:\Users\nichollass\Desktop\2024_Dec_CMHSet2\HexNAc_upt070aa\241220_NS_10053_CMH_sample61\interact.pep.xml	IDTALIKADNFLLENTLPAQSTFTLAISAYALSLGDKTHPQFR	IDTALIKADNFLLENTLPAQS[290]TFTLAIS[290]AYALS[290]LGDKTHPQFR	FDICPIVK.IDTALIKADNFLLENTLPAQSTFTLAISAYALSLGDKTHPQFR.SIVSAIKR	K	S	43	5	4333.23	5313.72	5313.73	1063.75	1063.75	5313.72	1063.75	0.0146	0.00445913	10.903	0	1	2	2	1164	1206	139150496	21S(203.0794),28S(203.0794),33S(203.0794)	(PeakApex: 0.0000)																	0	TRUE	sp|P01031|CO5_HUMAN	P01031	CO5_HUMAN	C5
241220_NS-10053_CMH_sample61.14380.14380.5	C:\Users\nichollass\Desktop\2024_Dec_CMHSet2\HexNAc_upt070aa\241220_NS_10053_CMH_sample61\interact.pep.xml	IDTALIKADNFLLENTLPAQSTFTLAISAYALSLGDKTHPQFR	IDTALIKADNFLLENTLPAQS[290]TFTLAIS[290]AYALS[290]LGDKTHPQFR	FDICPIVK.IDTALIKADNFLLENTLPAQSTFTLAISAYALSLGDKTHPQFR.SIVSAIKR	K	S	43	5	4392.74	5314.7	5314.74	1063.95	1063.95	5313.72	1063.75	1.0166	0.0216895	8.155	0	0.9986	2	2	1164	1206	0	21S(203.0794),28S(203.0794),33S(203.0794)	Mod1: First isotopic peak (PeakApex: 1.0010, Theoretical: 1.0024)																	0	TRUE	sp|P01031|CO5_HUMAN	P01031	CO5_HUMAN	C5
241220_NS-10053_CMH_sample61.02953.02953.2	C:\Users\nichollass\Desktop\2024_Dec_CMHSet2\HexNAc_upt070aa\241220_NS_10053_CMH_sample61\interact.pep.xml	SKAEAESLYQSK		QYEDIAQK.SKAEAESLYQSK.YEEIQITA	K	Y	12	2	1214.52	1339.66	1339.66	670.836	670.838	1339.66	670.838	0.0001	2.15278e-06	27.168	0	1	2	1	365	376	4.75007e+06																			0	TRUE	sp|P04264|K2C1_HUMAN	P04264	K2C1_HUMAN	KRT1
241220_NS-10053_CMH_sample61.02955.02955.2	C:\Users\nichollass\Desktop\2024_Dec_CMHSet2\HexNAc_upt070aa\241220_NS_10053_CMH_sample61\interact.pep.xml	SKAEAESLYQSK		QYEDIAQK.SKAEAESLYQSK.YEEIQITA	K	Y	12	2	1215.38	1339.66	1339.66	670.836	670.838	1339.66	670.838	0.0001	1.55955e-08	35.728	0	1	2	1	365	376	4.75007e+06																			0	TRUE	sp|P04264|K2C1_HUMAN	P04264	K2C1_HUMAN	KRT1
241220_NS-10053_CMH_sample61.03408.03408.2	C:\Users\nichollass\Desktop\2024_Dec_CMHSet2\HexNAc_upt070aa\241220_NS_10053_CMH_sample61\interact.pep.xml	GGGGGGYGSGGSSYGSGGGSYGSGGGGGGGR		TISGGGSR.GGGGGGYGSGGSSYGSGGGSYGSGGGGGGGR.GSYGSGGS	R	G	31	2	1373.39	2382.93	2382.94	1192.47	1192.48	2382.94	1192.48	-0.0002	0	59.54	22.517	1	2	0	519	549	11407325																			0	TRUE	sp|P04264|K2C1_HUMAN	P04264	K2C1_HUMAN	KRT1
241220_NS-10053_CMH_sample61.03743.03743.2	C:\Users\nichollass\Desktop\2024_Dec_CMHSet2\HexNAc_upt070aa\241220_NS_10053_CMH_sample61\interact.pep.xml	TLLEGEESR		DIEIATYR.TLLEGEESR.MSGECAPN	R	M	9	2	1476.83	1032.5	1032.5	517.259	517.258	1032.51	517.262	-0.0063	1.03872e-05	25.434	3.83	1	2	0	484	492	14110867																			0	TRUE	sp|P04264|K2C1_HUMAN	P04264	K2C1_HUMAN	KRT1
241220_NS-10053_CMH_sample61.03744.03744.2	C:\Users\nichollass\Desktop\2024_Dec_CMHSet2\HexNAc_upt070aa\241220_NS_10053_CMH_sample61\interact.pep.xml	TLLEGEESR		DIEIATYR.TLLEGEESR.MSGECAPN	R	M	9	2	1477.16	1032.5	1032.5	517.259	517.258	1032.51	517.262	-0.0063	0.00541066	10.567	0	0.9968	2	0	484	492	14110867																			0	TRUE	sp|P04264|K2C1_HUMAN	P04264	K2C1_HUMAN	KRT1
241220_NS-10053_CMH_sample61.03988.03988.2	C:\Users\nichollass\Desktop\2024_Dec_CMHSet2\HexNAc_upt070aa\241220_NS_10053_CMH_sample61\interact.pep.xml	DVDGAYMTK		NEFVTIKK.DVDGAYMTK.VDIQAKID	K	V	9	2	1538.7	998.435	998.437	500.225	500.226	998.438	500.226	-0.0009	0.000316774	19.497	0	1	2	0	290	298	5546679																			0	TRUE	sp|P04264|K2C1_HUMAN	P04264	K2C1_HUMAN	KRT1
241220_NS-10053_CMH_sample61.03990.03990.2	C:\Users\nichollass\Desktop\2024_Dec_CMHSet2\HexNAc_upt070aa\241220_NS_10053_CMH_sample61\interact.pep.xml	DVDGAYMTK		NEFVTIKK.DVDGAYMTK.VDIQAKID	K	V	9	2	1539.41	998.435	998.437	500.225	500.226	998.438	500.226	-0.0009	0.0110154	9.332	0	0.9904	2	0	290	298	5546679																			0	TRUE	sp|P04264|K2C1_HUMAN	P04264	K2C1_HUMAN	KRT1
241220_NS-10053_CMH_sample61.04144.04144.3	C:\Users\nichollass\Desktop\2024_Dec_CMHSet2\HexNAc_upt070aa\241220_NS_10053_CMH_sample61\interact.pep.xml	TNAENEFVTIKK		YEDEINKR.TNAENEFVTIKK.DVDGAYMT	R	D	12	3	1586.89	1392.72	1392.72	465.248	465.249	1392.72	465.249	0	3.11709e-09	37.525	0	1	2	0	278	289	24523180																			0	TRUE	sp|P04264|K2C1_HUMAN	P04264	K2C1_HUMAN	KRT1
241220_NS-10053_CMH_sample61.04145.04145.3	C:\Users\nichollass\Desktop\2024_Dec_CMHSet2\HexNAc_upt070aa\241220_NS_10053_CMH_sample61\interact.pep.xml	TNAENEFVTIKK		YEDEINKR.TNAENEFVTIKK.DVDGAYMT	R	D	12	3	1587.2	1392.72	1392.72	465.248	465.249	1392.72	465.249	0	8.31286e-05	23.821	0	1	2	0	278	289	24523180																			0	TRUE	sp|P04264|K2C1_HUMAN	P04264	K2C1_HUMAN	KRT1
241220_NS-10053_CMH_sample61.04146.04146.3	C:\Users\nichollass\Desktop\2024_Dec_CMHSet2\HexNAc_upt070aa\241220_NS_10053_CMH_sample61\interact.pep.xml	TNAENEFVTIKK		YEDEINKR.TNAENEFVTIKK.DVDGAYMT	R	D	12	3	1587.68	1392.72	1392.72	465.248	465.249	1392.72	465.249	0	2.03821e-08	34.263	0	1	2	0	278	289	24523180																			0	TRUE	sp|P04264|K2C1_HUMAN	P04264	K2C1_HUMAN	KRT1
241220_NS-10053_CMH_sample61.04147.04147.2	C:\Users\nichollass\Desktop\2024_Dec_CMHSet2\HexNAc_upt070aa\241220_NS_10053_CMH_sample61\interact.pep.xml	TNAENEFVTIKK		YEDEINKR.TNAENEFVTIKK.DVDGAYMT	R	D	12	2	1587.98	1392.72	1392.73	697.367	697.37	1392.72	697.37	0.0002	3.3826e-09	36.383	0	1	2	0	278	289	12941653																			0	TRUE	sp|P04264|K2C1_HUMAN	P04264	K2C1_HUMAN	KRT1
241220_NS-10053_CMH_sample61.04149.04149.2	C:\Users\nichollass\Desktop\2024_Dec_CMHSet2\HexNAc_upt070aa\241220_NS_10053_CMH_sample61\interact.pep.xml	TNAENEFVTIKK		YEDEINKR.TNAENEFVTIKK.DVDGAYMT	R	D	12	2	1588.86	1392.72	1392.73	697.367	697.37	1392.72	697.37	0.0002	1.87607e-09	36.407	0	1	2	0	278	289	12941653																			0	TRUE	sp|P04264|K2C1_HUMAN	P04264	K2C1_HUMAN	KRT1
241220_NS-10053_CMH_sample61.04238.04238.2	C:\Users\nichollass\Desktop\2024_Dec_CMHSet2\HexNAc_upt070aa\241220_NS_10053_CMH_sample61\interact.pep.xml	NSKIEISELNR		GRHGDSVR.NSKIEISELNR.VIQRIRSE	R	V	11	2	1618.5	1301.69	1301.69	651.852	651.854	1301.69	651.854	-0.0002	1.56315e-05	21.724	0	1	2	1	393	403	3018885																			0	TRUE	sp|P04264|K2C1_HUMAN	P04264	K2C1_HUMAN	KRT1
241220_NS-10053_CMH_sample61.04240.04240.2	C:\Users\nichollass\Desktop\2024_Dec_CMHSet2\HexNAc_upt070aa\241220_NS_10053_CMH_sample61\interact.pep.xml	NSKIEISELNR		GRHGDSVR.NSKIEISELNR.VIQRIRSE	R	V	11	2	1619.36	1301.69	1301.69	651.852	651.854	1301.69	651.854	-0.0002	4.28055e-08	30.974	0	1	2	1	393	403	3018885																			0	TRUE	sp|P04264|K2C1_HUMAN	P04264	K2C1_HUMAN	KRT1
241220_NS-10053_CMH_sample61.05608.05608.2	C:\Users\nichollass\Desktop\2024_Dec_CMHSet2\HexNAc_upt070aa\241220_NS_10053_CMH_sample61\interact.pep.xml	FLEQQNQVLQTK		ASFIDKVR.FLEQQNQVLQTK.WEIIQQVD	R	W	12	2	2038.61	1474.77	1474.78	738.394	738.396	1474.78	738.396	-0.0004	1.70707e-08	33.571	0	1	2	0	200	211	34845832																			0	FALSE	sp|P04264|K2C1_HUMAN	P04264	K2C1_HUMAN	KRT1
241220_NS-10053_CMH_sample61.05703.05703.2	C:\Users\nichollass\Desktop\2024_Dec_CMHSet2\HexNAc_upt070aa\241220_NS_10053_CMH_sample61\interact.pep.xml	YEELQITAGR		AESIYQSK.YEELQITAGR.HGDSVRNS	K	H	10	2	2069.39	1178.59	1178.59	590.302	590.304	1178.59	590.304	-0.0003	9.58848e-07	28.573	0	1	2	0	377	386	29719208																			0	TRUE	sp|P04264|K2C1_HUMAN	P04264	K2C1_HUMAN	KRT1
241220_NS-10053_CMH_sample61.05704.05704.2	C:\Users\nichollass\Desktop\2024_Dec_CMHSet2\HexNAc_upt070aa\241220_NS_10053_CMH_sample61\interact.pep.xml	YEELQITAGR		AESIYQSK.YEELQITAGR.HGDSVRNS	K	H	10	2	2069.72	1178.59	1178.59	590.302	590.304	1178.59	590.304	-0.0003	7.26524e-06	23.055	0	1	2	0	377	386	29719208																			0	TRUE	sp|P04264|K2C1_HUMAN	P04264	K2C1_HUMAN	KRT1
241220_NS-10053_CMH_sample61.06398.06398.3	C:\Users\nichollass\Desktop\2024_Dec_CMHSet2\HexNAc_upt070aa\241220_NS_10053_CMH_sample61\interact.pep.xml	SGGGGGRFSSCGGGGGSFGAGGGFGSR	S[290]GGGGGRFS[290]SCGGGGGSFGAGGGFGSR	TTSSSTRR.SGGGGGRFSSCGGGGGSFGAGGGFGSR.SIVNIGGS	R	S	27	3	2270.9	2699.09	2699.1	900.705	900.706	2699.13	900.716	-0.029	0.0076692	11.961	9.971	0.5641	2	1	39	65	0	11C(57.0215),1S(203.0794),9S(203.0794)																		0	TRUE	sp|P04264|K2C1_HUMAN	P04264	K2C1_HUMAN	KRT1
241220_NS-10053_CMH_sample61.06483.06483.4	C:\Users\nichollass\Desktop\2024_Dec_CMHSet2\HexNAc_upt070aa\241220_NS_10053_CMH_sample61\interact.pep.xml	SKAEAESLYQSKYEELQITAGR		QYEDIAQK.SKAEAESLYQSKYEELQITAGR.HGDSVRNS	K	H	22	4	2297.45	2500.23	2500.24	626.066	626.068	2500.24	626.068	-0.0017	1e-14	63.669	0	1	2	2	365	386	25763458																			0	TRUE	sp|P04264|K2C1_HUMAN	P04264	K2C1_HUMAN	KRT1
241220_NS-10053_CMH_sample61.06484.06484.4	C:\Users\nichollass\Desktop\2024_Dec_CMHSet2\HexNAc_upt070aa\241220_NS_10053_CMH_sample61\interact.pep.xml	SKAEAESLYQSKYEELQITAGR		QYEDIAQK.SKAEAESLYQSKYEELQITAGR.HGDSVRNS	K	H	22	4	2297.78	2500.23	2500.24	626.066	626.068	2500.24	626.068	-0.0017	5.29968e-08	33.603	0	1	2	2	365	386	25763458																			0	TRUE	sp|P04264|K2C1_HUMAN	P04264	K2C1_HUMAN	KRT1
241220_NS-10053_CMH_sample61.06485.06485.4	C:\Users\nichollass\Desktop\2024_Dec_CMHSet2\HexNAc_upt070aa\241220_NS_10053_CMH_sample61\interact.pep.xml	SKAEAESLYQSKYEELQITAGR		QYEDIAQK.SKAEAESLYQSKYEELQITAGR.HGDSVRNS	K	H	22	4	2298.26	2500.23	2500.24	626.066	626.068	2500.24	626.068	-0.0017	4.3e-13	53.971	0	1	2	2	365	386	25763458																			0	TRUE	sp|P04264|K2C1_HUMAN	P04264	K2C1_HUMAN	KRT1
241220_NS-10053_CMH_sample61.09355.09355.3	C:\Users\nichollass\Desktop\2024_Dec_CMHSet2\HexNAc_upt070aa\241220_NS_10053_CMH_sample61\interact.pep.xml	SLNNQFASFIDKVR		SREREQIK.SLNNQFASFIDKVR.FIEQQNQV	K	F	14	3	3017.37	1637.85	1637.85	546.956	546.958	1637.85	546.958	-0.0003	8.22716e-07	29.839	4.288	1	2	1	186	199	65660056																			0	TRUE	sp|P04264|K2C1_HUMAN	P04264	K2C1_HUMAN	KRT1
241220_NS-10053_CMH_sample61.09356.09356.3	C:\Users\nichollass\Desktop\2024_Dec_CMHSet2\HexNAc_upt070aa\241220_NS_10053_CMH_sample61\interact.pep.xml	SLNNQFASFIDKVR		SREREQIK.SLNNQFASFIDKVR.FIEQQNQV	K	F	14	3	3017.55	1637.85	1637.85	546.956	546.958	1637.85	546.958	-0.0003	0.000340213	18.373	0	0.9998	2	1	186	199	65660056																			0	TRUE	sp|P04264|K2C1_HUMAN	P04264	K2C1_HUMAN	KRT1
241220_NS-10053_CMH_sample61.09357.09357.3	C:\Users\nichollass\Desktop\2024_Dec_CMHSet2\HexNAc_upt070aa\241220_NS_10053_CMH_sample61\interact.pep.xml	SLNNQFASFIDKVR		SREREQIK.SLNNQFASFIDKVR.FIEQQNQV	K	F	14	3	3017.94	1637.85	1637.85	546.956	546.958	1637.85	546.958	-0.0003	4.86687e-06	22.751	0	1	2	1	186	199	65660056																			0	TRUE	sp|P04264|K2C1_HUMAN	P04264	K2C1_HUMAN	KRT1
241220_NS-10053_CMH_sample61.12695.12695.2	C:\Users\nichollass\Desktop\2024_Dec_CMHSet2\HexNAc_upt070aa\241220_NS_10053_CMH_sample61\interact.pep.xml	SLDLDSIIAEVK		IISMDNNR.SLDLDSIIAEVK.AQYEDIAQ	R	A	12	2	3871.6	1301.7	1301.72	651.859	651.868	1301.71	651.861	0.0142	2.52203e-08	35.893	4.146	1	2	0	344	355	6.14056e+06																			0	TRUE	sp|P04264|K2C1_HUMAN	P04264	K2C1_HUMAN	KRT1
241220_NS-10053_CMH_sample61.12696.12696.2	C:\Users\nichollass\Desktop\2024_Dec_CMHSet2\HexNAc_upt070aa\241220_NS_10053_CMH_sample61\interact.pep.xml	SLDLDSIIAEVK		IISMDNNR.SLDLDSIIAEVK.AQYEDIAQ	R	A	12	2	3871.91	1301.7	1301.72	651.859	651.868	1301.71	651.861	0.0142	1.29345e-06	26.053	0	1	2	0	344	355	6.14056e+06																			0	TRUE	sp|P04264|K2C1_HUMAN	P04264	K2C1_HUMAN	KRT1
241220_NS-10053_CMH_sample61.12697.12697.2	C:\Users\nichollass\Desktop\2024_Dec_CMHSet2\HexNAc_upt070aa\241220_NS_10053_CMH_sample61\interact.pep.xml	SLDLDSIIAEVK		IISMDNNR.SLDLDSIIAEVK.AQYEDIAQ	R	A	12	2	3872.43	1301.7	1301.72	651.859	651.868	1301.71	651.861	0.0142	7.60326e-09	33.976	0	1	2	0	344	355	6.14056e+06																			0	TRUE	sp|P04264|K2C1_HUMAN	P04264	K2C1_HUMAN	KRT1
241220_NS-10053_CMH_sample61.14790.14790.3	C:\Users\nichollass\Desktop\2024_Dec_CMHSet2\HexNAc_upt070aa\241220_NS_10053_CMH_sample61\interact.pep.xml	SLDLDSIIAEVKAQYEDIAQK		IISMDNNR.SLDLDSIIAEVKAQYEDIAQK.SKAEAESI	R	S	21	3	4536.54	2348.2	2348.21	783.742	783.744	2348.21	783.744	0	2e-14	59.746	0	1	2	1	344	364	19245298																			0	TRUE	sp|P04264|K2C1_HUMAN	P04264	K2C1_HUMAN	KRT1
241220_NS-10053_CMH_sample61.14791.14791.3	C:\Users\nichollass\Desktop\2024_Dec_CMHSet2\HexNAc_upt070aa\241220_NS_10053_CMH_sample61\interact.pep.xml	SLDLDSIIAEVKAQYEDIAQK		IISMDNNR.SLDLDSIIAEVKAQYEDIAQK.SKAEAESI	R	S	21	3	4536.87	2348.2	2348.21	783.742	783.744	2348.21	783.744	0	4.40555e-09	34.924	0	1	2	1	344	364	19245298																			0	TRUE	sp|P04264|K2C1_HUMAN	P04264	K2C1_HUMAN	KRT1
241220_NS-10053_CMH_sample61.14792.14792.3	C:\Users\nichollass\Desktop\2024_Dec_CMHSet2\HexNAc_upt070aa\241220_NS_10053_CMH_sample61\interact.pep.xml	SLDLDSIIAEVKAQYEDIAQK		IISMDNNR.SLDLDSIIAEVKAQYEDIAQK.SKAEAESI	R	S	21	3	4537.42	2348.2	2348.21	783.742	783.744	2348.21	783.744	0	0	70.659	0	1	2	1	344	364	19245298																			0	TRUE	sp|P04264|K2C1_HUMAN	P04264	K2C1_HUMAN	KRT1
241220_NS-10053_CMH_sample61.04307.04307.2	C:\Users\nichollass\Desktop\2024_Dec_CMHSet2\HexNAc_upt070aa\241220_NS_10053_CMH_sample61\interact.pep.xml	LASYLDKVR		TMQNINDR.LASYLDKVR.AIEESNYE	R	A	9	2	1641.25	1063.6	1063.6	532.807	532.808	1063.6	532.808	-0.0001	0.000337093	17.389	0	1	2	1	157	165	8940322																			0	TRUE	sp|P13645|K1C10_HUMAN	P13645	K1C10_HUMAN	KRT10
241220_NS-10053_CMH_sample61.04309.04309.2	C:\Users\nichollass\Desktop\2024_Dec_CMHSet2\HexNAc_upt070aa\241220_NS_10053_CMH_sample61\interact.pep.xml	LASYLDKVR		TMQNINDR.LASYLDKVR.AIEESNYE	R	A	9	2	1642.13	1063.6	1063.6	532.807	532.808	1063.6	532.808	-0.0001	1.02802e-06	25.452	0	1	2	1	157	165	8940322																			0	TRUE	sp|P13645|K1C10_HUMAN	P13645	K1C10_HUMAN	KRT10
241220_NS-10053_CMH_sample61.04351.04351.2	C:\Users\nichollass\Desktop\2024_Dec_CMHSet2\HexNAc_upt070aa\241220_NS_10053_CMH_sample61\interact.pep.xml	LKYENEVALR		RIAADDFR.LKYENEVALR.QSVEADIN	R	Q	10	2	1657.17	1233.67	1233.67	617.841	617.843	1233.67	617.843	0.0001	6.96226e-05	23.129	5.07	1	2	1	236	245	10077787																			0	TRUE	sp|P13645|K1C10_HUMAN	P13645	K1C10_HUMAN	KRT10
241220_NS-10053_CMH_sample61.04353.04353.2	C:\Users\nichollass\Desktop\2024_Dec_CMHSet2\HexNAc_upt070aa\241220_NS_10053_CMH_sample61\interact.pep.xml	LKYENEVALR		RIAADDFR.LKYENEVALR.QSVEADIN	R	Q	10	2	1658.06	1233.67	1233.67	617.841	617.843	1233.67	617.843	0.0001	5.52713e-07	29.53	3.423	1	2	1	236	245	10077787																			0	TRUE	sp|P13645|K1C10_HUMAN	P13645	K1C10_HUMAN	KRT10
241220_NS-10053_CMH_sample61.08234.08234.2	C:\Users\nichollass\Desktop\2024_Dec_CMHSet2\HexNAc_upt070aa\241220_NS_10053_CMH_sample61\interact.pep.xml	GSLGGGFSSGGFSGGSFSR	GSLGGGFS[290]SGGFSGGSFSR	SIRISSSK.GSLGGGFSSGGFSGGSFSR.GSSGGGCF	K	G	19	2	2748.08	1909.86	1909.87	955.938	955.94	1909.84	955.929	0.0219	0.999425	5.501	5.501	0.3423	2	0	41	59	956769470	8S(203.0794)																		0	TRUE	sp|P13645|K1C10_HUMAN	P13645	K1C10_HUMAN	KRT10
241220_NS-10053_CMH_sample61.14657.14657.3	C:\Users\nichollass\Desktop\2024_Dec_CMHSet2\HexNAc_upt070aa\241220_NS_10053_CMH_sample61\interact.pep.xml	TIDDLKNQILNLTTDNANILLQIDNAR		RDYSKYYK.TIDDLKNQILNLTTDNANILLQIDNAR.LAADDFRI	K	L	27	3	4489.21	3051.61	3051.62	1018.21	1018.21	3051.62	1018.21	0.0002	0	62.622	0	1	2	1	202	228	14515925																			0	TRUE	sp|P13645|K1C10_HUMAN	P13645	K1C10_HUMAN	KRT10
241220_NS-10053_CMH_sample61.14658.14658.3	C:\Users\nichollass\Desktop\2024_Dec_CMHSet2\HexNAc_upt070aa\241220_NS_10053_CMH_sample61\interact.pep.xml	TIDDLKNQILNLTTDNANILLQIDNAR		RDYSKYYK.TIDDLKNQILNLTTDNANILLQIDNAR.LAADDFRI	K	L	27	3	4489.54	3051.61	3051.62	1018.21	1018.21	3051.62	1018.21	0.0002	1.05196e-05	21.412	0	1	2	1	202	228	14515925																			0	TRUE	sp|P13645|K1C10_HUMAN	P13645	K1C10_HUMAN	KRT10
241220_NS-10053_CMH_sample61.02755.02755.3	C:\Users\nichollass\Desktop\2024_Dec_CMHSet2\HexNAc_upt070aa\241220_NS_10053_CMH_sample61\interact.pep.xml	SKEEAEALYHSK		QYEEIAQR.SKEEAEALYHSK.YEEIQVTV	R	Y	12	3	1145.25	1390.67	1390.67	464.563	464.565	1390.67	464.565	-0.0008	6.45654e-05	18.26	0	1	2	1	363	374	1.12032e+06																			0	TRUE	sp|P35908|K22E_HUMAN	P35908	K22E_HUMAN	KRT2
241220_NS-10053_CMH_sample61.12680.12680.2	C:\Users\nichollass\Desktop\2024_Dec_CMHSet2\HexNAc_upt070aa\241220_NS_10053_CMH_sample61\interact.pep.xml	NLDLDSIIAEVK		IISMDNSR.NLDLDSIIAEVK.AQYEEIAQ	R	A	12	2	3865.96	1329.72	1329.73	665.868	665.871	1328.72	665.367	1.0092	6.19085e-08	33.333	0	1	2	0	342	353	8.2994e+06																			0	TRUE	sp|P35908|K22E_HUMAN	P35908	K22E_HUMAN	KRT2
241220_NS-10053_CMH_sample61.12681.12681.2	C:\Users\nichollass\Desktop\2024_Dec_CMHSet2\HexNAc_upt070aa\241220_NS_10053_CMH_sample61\interact.pep.xml	NLDLDSIIAEVK		IISMDNSR.NLDLDSIIAEVK.AQYEEIAQ	R	A	12	2	3866.29	1329.72	1329.73	665.868	665.871	1328.72	665.367	1.0092	3.08497e-06	23.543	0	1	2	0	342	353	8.2994e+06																			0	TRUE	sp|P35908|K22E_HUMAN	P35908	K22E_HUMAN	KRT2
241220_NS-10053_CMH_sample61.12682.12682.2	C:\Users\nichollass\Desktop\2024_Dec_CMHSet2\HexNAc_upt070aa\241220_NS_10053_CMH_sample61\interact.pep.xml	NLDLDSIIAEVK		IISMDNSR.NLDLDSIIAEVK.AQYEEIAQ	R	A	12	2	3866.91	1329.72	1329.73	665.868	665.871	1328.72	665.367	1.0092	2.81352e-09	35.703	0	1	2	0	342	353	8.2994e+06																			0	TRUE	sp|P35908|K22E_HUMAN	P35908	K22E_HUMAN	KRT2
241220_NS-10053_CMH_sample61.13748.13748.2	C:\Users\nichollass\Desktop\2024_Dec_CMHSet2\HexNAc_upt070aa\241220_NS_10053_CMH_sample61\interact.pep.xml	RSTSSFSCLSR	RS[290]TS[290]S[290]FSCLSR	AVVSGGSR.RSTSSFSCLSR.HGGGGGGF	R	H	11	2	4183.59	1895.83	1895.83	948.92	948.923	1895.84	948.928	-0.0096	0.798454	6.891	6.891	0.3796	2	0	35	45	12567755	2S(203.0794),4S(203.0794),5S(203.0794),8C(57.0215)																		0	TRUE	sp|P35908|K22E_HUMAN	P35908	K22E_HUMAN	KRT2
241220_NS-10053_CMH_sample61.03139.03139.2	C:\Users\nichollass\Desktop\2024_Dec_CMHSet2\HexNAc_upt070aa\241220_NS_10053_CMH_sample61\interact.pep.xml	SGGGGGGGLGSGGSIR		FSSSYISR.SGGGGGGGLGSGGSIR.SSYSRFSS	R	S	16	2	1281.1	1231.59	1231.59	616.8	616.802	1231.59	616.803	-0.0011	4.57879e-09	37.857	0	1	2	0	14	29	7385904																			0	TRUE	sp|P35527|K1C9_HUMAN	P35527	K1C9_HUMAN	KRT9
241220_NS-10053_CMH_sample61.03140.03140.2	C:\Users\nichollass\Desktop\2024_Dec_CMHSet2\HexNAc_upt070aa\241220_NS_10053_CMH_sample61\interact.pep.xml	SGGGGGGGLGSGGSIR		FSSSYISR.SGGGGGGGLGSGGSIR.SSYSRFSS	R	S	16	2	1281.43	1231.59	1231.59	616.8	616.802	1231.59	616.803	-0.0011	0.00323221	11.462	0	0.9991	2	0	14	29	7385904																			0	TRUE	sp|P35527|K1C9_HUMAN	P35527	K1C9_HUMAN	KRT9
241220_NS-10053_CMH_sample61.03141.03141.2	C:\Users\nichollass\Desktop\2024_Dec_CMHSet2\HexNAc_upt070aa\241220_NS_10053_CMH_sample61\interact.pep.xml	SGGGGGGGLGSGGSIR		FSSSYISR.SGGGGGGGLGSGGSIR.SSYSRFSS	R	S	16	2	1281.98	1231.59	1231.59	616.8	616.802	1231.59	616.803	-0.0011	1.0345e-10	41.441	0	1	2	0	14	29	7385904																			0	TRUE	sp|P35527|K1C9_HUMAN	P35527	K1C9_HUMAN	KRT9
241220_NS-10053_CMH_sample61.03164.03164.2	C:\Users\nichollass\Desktop\2024_Dec_CMHSet2\HexNAc_upt070aa\241220_NS_10053_CMH_sample61\interact.pep.xml	STMQELNSR		GIITANEK.STMQELNSR.LASYIDKV	K	L	9	2	1290.3	1064.49	1064.49	533.251	533.254	1064.49	533.253	0.0004	7.20692e-05	20.069	0	1	2	0	155	163	8939804																			0	TRUE	sp|P35527|K1C9_HUMAN	P35527	K1C9_HUMAN	KRT9
241220_NS-10053_CMH_sample61.03165.03165.2	C:\Users\nichollass\Desktop\2024_Dec_CMHSet2\HexNAc_upt070aa\241220_NS_10053_CMH_sample61\interact.pep.xml	STMQELNSR		GIITANEK.STMQELNSR.LASYIDKV	K	L	9	2	1290.63	1064.49	1064.49	533.251	533.254	1064.49	533.253	0.0004	0.0157036	8.716	0	0.986	2	0	155	163	8939804																			0	TRUE	sp|P35527|K1C9_HUMAN	P35527	K1C9_HUMAN	KRT9
241220_NS-10053_CMH_sample61.03166.03166.2	C:\Users\nichollass\Desktop\2024_Dec_CMHSet2\HexNAc_upt070aa\241220_NS_10053_CMH_sample61\interact.pep.xml	STMQELNSR		GIITANEK.STMQELNSR.LASYIDKV	K	L	9	2	1291.17	1064.49	1064.49	533.251	533.254	1064.49	533.253	0.0004	1.63117e-06	26.65	0	1	2	0	155	163	8939804																			0	TRUE	sp|P35527|K1C9_HUMAN	P35527	K1C9_HUMAN	KRT9
241220_NS-10053_CMH_sample61.04632.04632.2	C:\Users\nichollass\Desktop\2024_Dec_CMHSet2\HexNAc_upt070aa\241220_NS_10053_CMH_sample61\interact.pep.xml	TLLDIDNTR		DITVGNNK.TLLDIDNTR.MTIDDFRI	K	M	9	2	1734.02	1059.55	1059.56	530.784	530.785	1059.56	530.785	0.0002	0.0642688	10.268	0	0.8998	2	0	225	233	25427256																			0	TRUE	sp|P35527|K1C9_HUMAN	P35527	K1C9_HUMAN	KRT9
241220_NS-10053_CMH_sample61.04633.04633.2	C:\Users\nichollass\Desktop\2024_Dec_CMHSet2\HexNAc_upt070aa\241220_NS_10053_CMH_sample61\interact.pep.xml	TLLDIDNTR		DITVGNNK.TLLDIDNTR.MTIDDFRI	K	M	9	2	1734.33	1059.55	1059.56	530.784	530.785	1059.56	530.785	0.0002	0.113501	5.28	0	0.7858	2	0	225	233	25427256																			0	TRUE	sp|P35527|K1C9_HUMAN	P35527	K1C9_HUMAN	KRT9
241220_NS-10053_CMH_sample61.04634.04634.2	C:\Users\nichollass\Desktop\2024_Dec_CMHSet2\HexNAc_upt070aa\241220_NS_10053_CMH_sample61\interact.pep.xml	TLLDIDNTR		DITVGNNK.TLLDIDNTR.MTIDDFRI	K	M	9	2	1734.82	1059.55	1059.56	530.784	530.785	1059.56	530.785	0.0002	0.0201372	11.284	6.569	0.9817	2	0	225	233	25427256																			0	TRUE	sp|P35527|K1C9_HUMAN	P35527	K1C9_HUMAN	KRT9
241220_NS-10053_CMH_sample61.05570.05570.2	C:\Users\nichollass\Desktop\2024_Dec_CMHSet2\HexNAc_upt070aa\241220_NS_10053_CMH_sample61\interact.pep.xml	QGVDADINGLR		FEMEQNIR.QGVDADINGLR.QVIDNITM	R	Q	11	2	2026.29	1156.58	1156.58	579.297	579.299	1156.58	579.299	0.0003	1.84395e-05	24.437	6.971	1	2	0	251	261	12472736																			0	TRUE	sp|P35527|K1C9_HUMAN	P35527	K1C9_HUMAN	KRT9
241220_NS-10053_CMH_sample61.06447.06447.2	C:\Users\nichollass\Desktop\2024_Dec_CMHSet2\HexNAc_upt070aa\241220_NS_10053_CMH_sample61\interact.pep.xml	TLLDIDNTR		DITVGNNK.TLLDIDNTR.MTIDDFRI	K	M	9	2	2285.21	1059.55	1059.56	530.784	530.785	1059.56	530.785	0.0001	6.26974e-06	25.311	0	1	2	0	225	233	22838140																			0	TRUE	sp|P35527|K1C9_HUMAN	P35527	K1C9_HUMAN	KRT9
241220_NS-10053_CMH_sample61.06448.06448.2	C:\Users\nichollass\Desktop\2024_Dec_CMHSet2\HexNAc_upt070aa\241220_NS_10053_CMH_sample61\interact.pep.xml	TLLDIDNTR		DITVGNNK.TLLDIDNTR.MTIDDFRI	K	M	9	2	2285.54	1059.55	1059.56	530.784	530.785	1059.56	530.785	0.0001	0.00508745	10.674	0	0.9972	2	0	225	233	22838140																			0	TRUE	sp|P35527|K1C9_HUMAN	P35527	K1C9_HUMAN	KRT9
241220_NS-10053_CMH_sample61.07524.07524.2	C:\Users\nichollass\Desktop\2024_Dec_CMHSet2\HexNAc_upt070aa\241220_NS_10053_CMH_sample61\interact.pep.xml	TLLDIDNTR		DITVGNNK.TLLDIDNTR.MTIDDFRI	K	M	9	2	2589.05	1059.55	1059.56	530.784	530.785	1059.56	530.785	-0.0002	0.0222972	12.107	4.254	0.9794	2	0	225	233	399656448																			0	TRUE	sp|P35527|K1C9_HUMAN	P35527	K1C9_HUMAN	KRT9
241220_NS-10053_CMH_sample61.07525.07525.2	C:\Users\nichollass\Desktop\2024_Dec_CMHSet2\HexNAc_upt070aa\241220_NS_10053_CMH_sample61\interact.pep.xml	TLLDIDNTR		DITVGNNK.TLLDIDNTR.MTIDDFRI	K	M	9	2	2589.4	1059.55	1059.56	530.784	530.785	1059.56	530.785	-0.0002	0.103872	6.434	0	0.806	2	0	225	233	399656448																			0	TRUE	sp|P35527|K1C9_HUMAN	P35527	K1C9_HUMAN	KRT9
241220_NS-10053_CMH_sample61.07526.07526.2	C:\Users\nichollass\Desktop\2024_Dec_CMHSet2\HexNAc_upt070aa\241220_NS_10053_CMH_sample61\interact.pep.xml	TLLDIDNTR		DITVGNNK.TLLDIDNTR.MTIDDFRI	K	M	9	2	2589.77	1059.55	1059.56	530.784	530.785	1059.56	530.785	-0.0002	0.0187391	11.409	7.698	0.9831	2	0	225	233	399656448																			0	TRUE	sp|P35527|K1C9_HUMAN	P35527	K1C9_HUMAN	KRT9
241220_NS-10053_CMH_sample61.09588.09588.2	C:\Users\nichollass\Desktop\2024_Dec_CMHSet2\HexNAc_upt070aa\241220_NS_10053_CMH_sample61\interact.pep.xml	KIVSDGNGMNAWVAWR		TASVNCAK.KIVSDGNGMNAWVAWR.NRCKGTDV	K	N	16	2	3080.5	1802.87	1802.87	902.441	902.443	1802.89	902.452	-0.0164	0.0714908	8.083	0	0.8821	2	0	115	130	5847111																			0	TRUE	sp|P00698|LYSC_CHICK	P00698	LYSC_CHICK	LYZ
241220_NS-10053_CMH_sample61.09589.09589.2	C:\Users\nichollass\Desktop\2024_Dec_CMHSet2\HexNAc_upt070aa\241220_NS_10053_CMH_sample61\interact.pep.xml	KIVSDGNGMNAWVAWR		TASVNCAK.KIVSDGNGMNAWVAWR.NRCKGTDV	K	N	16	2	3080.76	1802.87	1802.87	902.441	902.443	1802.89	902.452	-0.0164	0.00865964	9.75	0	0.9929	2	0	115	130	5847111																			0	TRUE	sp|P00698|LYSC_CHICK	P00698	LYSC_CHICK	LYZ
241220_NS-10053_CMH_sample61.02672.02672.2	C:\Users\nichollass\Desktop\2024_Dec_CMHSet2\HexNAc_upt070aa\241220_NS_10053_CMH_sample61\interact.pep.xml	LSSPATLNSR		DNDIMIIK.LSSPATLNSR.VATVSIPR	K	V	10	2	1116.04	1044.55	1044.56	523.284	523.286	1044.56	523.285	0.0008	0.00860003	9.762	0	0.993	2	0	98	107	1.06754e+06																			0	TRUE	sp|P00761|TRYP_PIG	P00761	TRYP_PIG
241220_NS-10053_CMH_sample61.02813.02813.2	C:\Users\nichollass\Desktop\2024_Dec_CMHSet2\HexNAc_upt070aa\241220_NS_10053_CMH_sample61\interact.pep.xml	WSEWASGK	WS[290]EWASGK	AQPRREKR.WSEWASGK.VICIIDPI	R	V	8	2	1165.16	1153.51	1153.52	577.763	577.765	1152.51	577.262	1.0073	0.0219913	8.131	0	0.8068	2	0	233	240	1.42991e+06	2S(203.0794)																		0	FALSE	IPI:EPA6-SP|NS:P00005|EPA6-SP	IPI:EPA6-SP|NS:P00005|EPA6-SP	IPI:EPA6-SP|NS:P00005|EPA6-SP
241220_NS-10053_CMH_sample61.02857.02857.3	C:\Users\nichollass\Desktop\2024_Dec_CMHSet2\HexNAc_upt070aa\241220_NS_10053_CMH_sample61\interact.pep.xml	LLQAHRQLEER		TQNWTVER.LLQAHRQLEER.GYVFVGYH	R	G	11	3	1179.97	1391.76	1391.76	464.928	464.929	1391.76	464.928	0.0009	1.36223e-07	32.963	6.359	1	2	1	491	501	929785090																			0	FALSE	IPI:EPA6-SP|NS:P00005|EPA6-SP	IPI:EPA6-SP|NS:P00005|EPA6-SP	IPI:EPA6-SP|NS:P00005|EPA6-SP
241220_NS-10053_CMH_sample61.02858.02858.3	C:\Users\nichollass\Desktop\2024_Dec_CMHSet2\HexNAc_upt070aa\241220_NS_10053_CMH_sample61\interact.pep.xml	LLQAHRQLEER		TQNWTVER.LLQAHRQLEER.GYVFVGYH	R	G	11	3	1180.28	1391.76	1391.76	464.928	464.929	1391.76	464.928	0.0009	0.000286583	15.671	0	0.9999	2	1	491	501	929785090																			0	FALSE	IPI:EPA6-SP|NS:P00005|EPA6-SP	IPI:EPA6-SP|NS:P00005|EPA6-SP	IPI:EPA6-SP|NS:P00005|EPA6-SP
241220_NS-10053_CMH_sample61.02859.02859.3	C:\Users\nichollass\Desktop\2024_Dec_CMHSet2\HexNAc_upt070aa\241220_NS_10053_CMH_sample61\interact.pep.xml	LLQAHRQLEER		TQNWTVER.LLQAHRQLEER.GYVFVGYH	R	G	11	3	1180.74	1391.76	1391.76	464.928	464.929	1391.76	464.928	0.0009	2.70863e-07	30.769	3.825	1	2	1	491	501	929785090																			0	FALSE	IPI:EPA6-SP|NS:P00005|EPA6-SP	IPI:EPA6-SP|NS:P00005|EPA6-SP	IPI:EPA6-SP|NS:P00005|EPA6-SP
241220_NS-10053_CMH_sample61.02860.02860.2	C:\Users\nichollass\Desktop\2024_Dec_CMHSet2\HexNAc_upt070aa\241220_NS_10053_CMH_sample61\interact.pep.xml	LLQAHRQLEER		TQNWTVER.LLQAHRQLEER.GYVFVGYH	R	G	11	2	1181.03	1391.76	1391.76	696.887	696.889	1391.76	696.889	-0.0001	5.79762e-05	20.447	2.933	1	2	1	491	501	327925952																			0	FALSE	IPI:EPA6-SP|NS:P00005|EPA6-SP	IPI:EPA6-SP|NS:P00005|EPA6-SP	IPI:EPA6-SP|NS:P00005|EPA6-SP
241220_NS-10053_CMH_sample61.02862.02862.2	C:\Users\nichollass\Desktop\2024_Dec_CMHSet2\HexNAc_upt070aa\241220_NS_10053_CMH_sample61\interact.pep.xml	LLQAHRQLEER		TQNWTVER.LLQAHRQLEER.GYVFVGYH	R	G	11	2	1181.9	1391.76	1391.76	696.887	696.889	1391.76	696.889	-0.0001	5.34256e-08	30.589	10.438	1	2	1	491	501	327925952																			0	FALSE	IPI:EPA6-SP|NS:P00005|EPA6-SP	IPI:EPA6-SP|NS:P00005|EPA6-SP	IPI:EPA6-SP|NS:P00005|EPA6-SP
241220_NS-10053_CMH_sample61.02864.02864.3	C:\Users\nichollass\Desktop\2024_Dec_CMHSet2\HexNAc_upt070aa\241220_NS_10053_CMH_sample61\interact.pep.xml	LLQAHRQLEER		TQNWTVER.LLQAHRQLEER.GYVFVGYH	R	G	11	3	1182.52	1391.76	1391.76	464.928	464.929	1391.76	464.928	0.0009	0.00866962	9.748	0	0.5742	2	1	491	501	929785090																			0	FALSE	IPI:EPA6-SP|NS:P00005|EPA6-SP	IPI:EPA6-SP|NS:P00005|EPA6-SP	IPI:EPA6-SP|NS:P00005|EPA6-SP
241220_NS-10053_CMH_sample61.02901.02901.2	C:\Users\nichollass\Desktop\2024_Dec_CMHSet2\HexNAc_upt070aa\241220_NS_10053_CMH_sample61\interact.pep.xml	GRIRNGALLR		NVASAQCR.GRIRNGALLR.VYVPRSSI	R	V	10	2	1195.58	1124.69	1124.69	563.35	563.352	1124.69	563.352	0.0001	4.63981e-06	22.834	0	1	2	2	583	592	188522624																			0	FALSE	IPI:EPA6-SP|NS:P00005|EPA6-SP	IPI:EPA6-SP|NS:P00005|EPA6-SP	IPI:EPA6-SP|NS:P00005|EPA6-SP
241220_NS-10053_CMH_sample61.02903.02903.2	C:\Users\nichollass\Desktop\2024_Dec_CMHSet2\HexNAc_upt070aa\241220_NS_10053_CMH_sample61\interact.pep.xml	GRIRNGALLR		NVASAQCR.GRIRNGALLR.VYVPRSSI	R	V	10	2	1196.43	1124.69	1124.69	563.35	563.352	1124.69	563.352	0.0001	4.18794e-05	19.012	0	1	2	2	583	592	188522624																			0	FALSE	IPI:EPA6-SP|NS:P00005|EPA6-SP	IPI:EPA6-SP|NS:P00005|EPA6-SP	IPI:EPA6-SP|NS:P00005|EPA6-SP
241220_NS-10053_CMH_sample61.02980.02980.2	C:\Users\nichollass\Desktop\2024_Dec_CMHSet2\HexNAc_upt070aa\241220_NS_10053_CMH_sample61\interact.pep.xml	LEGGVEPNKPVR		TSDGITIR.LEGGVEPNKPVR.YSYTRQAR	R	Y	12	2	1224.34	1293.7	1293.7	647.857	647.86	1293.7	647.859	0.0008	7.36207e-06	23.032	0	1	2	1	75	86	2507117																			0	TRUE	IPI:EPA2|NS:P00001|EPA2	IPI:EPA2|NS:P00001|EPA2	IPI:EPA2|NS:P00001|EPA2
241220_NS-10053_CMH_sample61.02982.02982.2	C:\Users\nichollass\Desktop\2024_Dec_CMHSet2\HexNAc_upt070aa\241220_NS_10053_CMH_sample61\interact.pep.xml	LEGGVEPNKPVR		TSDGITIR.LEGGVEPNKPVR.YSYTRQAR	R	Y	12	2	1225.22	1293.7	1293.7	647.857	647.86	1293.7	647.859	0.0008	3.3943e-06	23.377	0	1	2	1	75	86	2507117																			0	TRUE	IPI:EPA2|NS:P00001|EPA2	IPI:EPA2|NS:P00001|EPA2	IPI:EPA2|NS:P00001|EPA2
241220_NS-10053_CMH_sample61.03004.03004.2	C:\Users\nichollass\Desktop\2024_Dec_CMHSet2\HexNAc_upt070aa\241220_NS_10053_CMH_sample61\interact.pep.xml	IRNGALLR		ASAQCRGR.IRNGALLR.VYVPRSSI	R	V	8	2	1232.91	911.564	911.566	456.789	456.79	911.567	456.791	-0.0003	0.00642318	10.269	5.099	0.9128	2	1	585	592	39113769000																			0	FALSE	IPI:EPA6-SP|NS:P00005|EPA6-SP	IPI:EPA6-SP|NS:P00005|EPA6-SP	IPI:EPA6-SP|NS:P00005|EPA6-SP
241220_NS-10053_CMH_sample61.03006.03006.2	C:\Users\nichollass\Desktop\2024_Dec_CMHSet2\HexNAc_upt070aa\241220_NS_10053_CMH_sample61\interact.pep.xml	IRNGALLR		ASAQCRGR.IRNGALLR.VYVPRSSI	R	V	8	2	1233.76	911.564	911.566	456.789	456.79	911.567	456.791	-0.0003	0.00119812	13.186	7.35	0.9996	2	1	585	592	39113769000																			0	FALSE	IPI:EPA6-SP|NS:P00005|EPA6-SP	IPI:EPA6-SP|NS:P00005|EPA6-SP	IPI:EPA6-SP|NS:P00005|EPA6-SP
241220_NS-10053_CMH_sample61.03007.03007.2	C:\Users\nichollass\Desktop\2024_Dec_CMHSet2\HexNAc_upt070aa\241220_NS_10053_CMH_sample61\interact.pep.xml	IRNGALLR		ASAQCRGR.IRNGALLR.VYVPRSSI	R	V	8	2	1234.04	911.564	911.566	456.789	456.79	911.567	456.791	-0.0003	0.00238232	12.992	3.801	0.9929	2	1	585	592	39113769000																			0	FALSE	IPI:EPA6-SP|NS:P00005|EPA6-SP	IPI:EPA6-SP|NS:P00005|EPA6-SP	IPI:EPA6-SP|NS:P00005|EPA6-SP
241220_NS-10053_CMH_sample61.03009.03009.2	C:\Users\nichollass\Desktop\2024_Dec_CMHSet2\HexNAc_upt070aa\241220_NS_10053_CMH_sample61\interact.pep.xml	IRNGALLR		ASAQCRGR.IRNGALLR.VYVPRSSI	R	V	8	2	1234.89	911.564	911.566	456.789	456.79	911.567	456.791	-0.0003	6.99842e-05	18.12	8.947	1	2	1	585	592	39113769000																			0	FALSE	IPI:EPA6-SP|NS:P00005|EPA6-SP	IPI:EPA6-SP|NS:P00005|EPA6-SP	IPI:EPA6-SP|NS:P00005|EPA6-SP
241220_NS-10053_CMH_sample61.03028.03028.2	C:\Users\nichollass\Desktop\2024_Dec_CMHSet2\HexNAc_upt070aa\241220_NS_10053_CMH_sample61\interact.pep.xml	APVLSDSSCK	APVLSDSSCK	PSIIQCIK.APVLSDSSCK.SSYPGQIT	K	S	10	2	1241.46	1062.5	1062.5	532.256	532.258	1062.5	532.258	-0.0006	5.28749e-06	22.607	0	1	2	0	148	157	29560728	9C(57.0215)																		0	TRUE	sp|P00761|TRYP_PIG	P00761	TRYP_PIG
241220_NS-10053_CMH_sample61.03029.03029.2	C:\Users\nichollass\Desktop\2024_Dec_CMHSet2\HexNAc_upt070aa\241220_NS_10053_CMH_sample61\interact.pep.xml	APVLSDSSCK	APVLSDSSCK	PSIIQCIK.APVLSDSSCK.SSYPGQIT	K	S	10	2	1241.8	1062.5	1062.5	532.256	532.258	1062.5	532.258	-0.0006	0.0271644	7.764	0	0.9736	2	0	148	157	29560728	9C(57.0215)																		0	TRUE	sp|P00761|TRYP_PIG	P00761	TRYP_PIG
241220_NS-10053_CMH_sample61.03188.03188.2	C:\Users\nichollass\Desktop\2024_Dec_CMHSet2\HexNAc_upt070aa\241220_NS_10053_CMH_sample61\interact.pep.xml	IRNGALLR		ASAQCRGR.IRNGALLR.VYVPRSSI	R	V	8	2	1298.73	911.564	911.566	456.789	456.79	911.567	456.791	-0.0003	0.00127644	13.076	3.181	0.9995	2	1	585	592	0																			0	FALSE	IPI:EPA6-SP|NS:P00005|EPA6-SP	IPI:EPA6-SP|NS:P00005|EPA6-SP	IPI:EPA6-SP|NS:P00005|EPA6-SP
241220_NS-10053_CMH_sample61.03190.03190.2	C:\Users\nichollass\Desktop\2024_Dec_CMHSet2\HexNAc_upt070aa\241220_NS_10053_CMH_sample61\interact.pep.xml	IRNGALLR		ASAQCRGR.IRNGALLR.VYVPRSSI	R	V	8	2	1299.4	911.564	911.566	456.789	456.79	911.567	456.791	-0.0003	2.85924e-05	19.675	11.946	1	2	1	585	592	0																			0	FALSE	IPI:EPA6-SP|NS:P00005|EPA6-SP	IPI:EPA6-SP|NS:P00005|EPA6-SP	IPI:EPA6-SP|NS:P00005|EPA6-SP
241220_NS-10053_CMH_sample61.03191.03191.2	C:\Users\nichollass\Desktop\2024_Dec_CMHSet2\HexNAc_upt070aa\241220_NS_10053_CMH_sample61\interact.pep.xml	IRNGALLR		ASAQCRGR.IRNGALLR.VYVPRSSI	R	V	8	2	1299.51	911.564	911.566	456.789	456.79	911.567	456.791	-0.0003	0.00254244	11.879	2.768	0.9911	2	1	585	592	0																			0	FALSE	IPI:EPA6-SP|NS:P00005|EPA6-SP	IPI:EPA6-SP|NS:P00005|EPA6-SP	IPI:EPA6-SP|NS:P00005|EPA6-SP
241220_NS-10053_CMH_sample61.03193.03193.2	C:\Users\nichollass\Desktop\2024_Dec_CMHSet2\HexNAc_upt070aa\241220_NS_10053_CMH_sample61\interact.pep.xml	IRNGALLR		ASAQCRGR.IRNGALLR.VYVPRSSI	R	V	8	2	1300.01	911.564	911.566	456.789	456.79	911.567	456.791	-0.0003	8.48204e-05	17.786	7.733	1	2	1	585	592	0																			0	FALSE	IPI:EPA6-SP|NS:P00005|EPA6-SP	IPI:EPA6-SP|NS:P00005|EPA6-SP	IPI:EPA6-SP|NS:P00005|EPA6-SP
241220_NS-10053_CMH_sample61.03396.03396.2	C:\Users\nichollass\Desktop\2024_Dec_CMHSet2\HexNAc_upt070aa\241220_NS_10053_CMH_sample61\interact.pep.xml	WSEWASGK	WS[290]EWASGK	AQPRREKR.WSEWASGK.VICIIDPI	R	V	8	2	1369	1153.51	1153.52	577.762	577.765	1152.51	577.262	1.0067	0.0119812	9.186	6.058	0.8906	2	0	233	240	7149749	2S(203.0794)																		0	FALSE	IPI:EPA6-SP|NS:P00005|EPA6-SP	IPI:EPA6-SP|NS:P00005|EPA6-SP	IPI:EPA6-SP|NS:P00005|EPA6-SP
241220_NS-10053_CMH_sample61.03398.03398.2	C:\Users\nichollass\Desktop\2024_Dec_CMHSet2\HexNAc_upt070aa\241220_NS_10053_CMH_sample61\interact.pep.xml	WSEWASGK	WS[290]EWASGK	AQPRREKR.WSEWASGK.VICIIDPI	R	V	8	2	1369.89	1153.51	1153.52	577.762	577.765	1152.51	577.262	1.0067	0.00519697	10.637	0	0.9666	2	0	233	240	7149749	2S(203.0794)																		0	FALSE	IPI:EPA6-SP|NS:P00005|EPA6-SP	IPI:EPA6-SP|NS:P00005|EPA6-SP	IPI:EPA6-SP|NS:P00005|EPA6-SP
241220_NS-10053_CMH_sample61.03608.03608.2	C:\Users\nichollass\Desktop\2024_Dec_CMHSet2\HexNAc_upt070aa\241220_NS_10053_CMH_sample61\interact.pep.xml	LSSPATLNSR		DNDIMIIK.LSSPATLNSR.VATVSIPR	K	V	10	2	1440.82	1044.55	1044.56	523.284	523.285	1044.56	523.285	0	8.60498e-07	27.761	0	1	2	0	98	107	11484829700																			0	TRUE	sp|P00761|TRYP_PIG	P00761	TRYP_PIG
241220_NS-10053_CMH_sample61.03609.03609.2	C:\Users\nichollass\Desktop\2024_Dec_CMHSet2\HexNAc_upt070aa\241220_NS_10053_CMH_sample61\interact.pep.xml	LSSPATLNSR		DNDIMIIK.LSSPATLNSR.VATVSIPR	K	V	10	2	1441.17	1044.55	1044.56	523.284	523.285	1044.56	523.285	0	3.3056e-06	25.423	2.802	1	2	0	98	107	11484829700																			0	TRUE	sp|P00761|TRYP_PIG	P00761	TRYP_PIG
241220_NS-10053_CMH_sample61.03610.03610.2	C:\Users\nichollass\Desktop\2024_Dec_CMHSet2\HexNAc_upt070aa\241220_NS_10053_CMH_sample61\interact.pep.xml	LSSPATLNSR		DNDIMIIK.LSSPATLNSR.VATVSIPR	K	V	10	2	1441.51	1044.55	1044.56	523.284	523.285	1044.56	523.285	0	1.7378e-07	30.54	0	1	2	0	98	107	11484829700																			0	TRUE	sp|P00761|TRYP_PIG	P00761	TRYP_PIG
241220_NS-10053_CMH_sample61.03611.03611.2	C:\Users\nichollass\Desktop\2024_Dec_CMHSet2\HexNAc_upt070aa\241220_NS_10053_CMH_sample61\interact.pep.xml	LSSPATLNSR		DNDIMIIK.LSSPATLNSR.VATVSIPR	K	V	10	2	1441.6	1044.55	1044.56	523.284	523.285	1044.56	523.285	0	1.28603e-05	23.063	0	1	2	0	98	107	11484829700																			0	TRUE	sp|P00761|TRYP_PIG	P00761	TRYP_PIG
241220_NS-10053_CMH_sample61.03612.03612.2	C:\Users\nichollass\Desktop\2024_Dec_CMHSet2\HexNAc_upt070aa\241220_NS_10053_CMH_sample61\interact.pep.xml	LSSPATLNSR		DNDIMIIK.LSSPATLNSR.VATVSIPR	K	V	10	2	1441.74	1044.55	1044.56	523.284	523.285	1044.56	523.285	0	8.08631e-05	18.869	0	1	2	0	98	107	11484829700																			0	TRUE	sp|P00761|TRYP_PIG	P00761	TRYP_PIG
241220_NS-10053_CMH_sample61.03613.03613.2	C:\Users\nichollass\Desktop\2024_Dec_CMHSet2\HexNAc_upt070aa\241220_NS_10053_CMH_sample61\interact.pep.xml	LSSPATLNSR		DNDIMIIK.LSSPATLNSR.VATVSIPR	K	V	10	2	1442.1	1044.55	1044.56	523.284	523.285	1044.56	523.285	0	1.52405e-06	27.768	0	1	2	0	98	107	11484829700																			0	TRUE	sp|P00761|TRYP_PIG	P00761	TRYP_PIG
241220_NS-10053_CMH_sample61.03638.03638.2	C:\Users\nichollass\Desktop\2024_Dec_CMHSet2\HexNAc_upt070aa\241220_NS_10053_CMH_sample61\interact.pep.xml	RWSEWASGK		QAQPRREK.RWSEWASGK.VICIIDPI	K	V	9	2	1450.11	1105.53	1105.53	553.771	553.772	1105.53	553.773	-0.0009	7.61641e-06	26.973	6.225	1	2	0	232	240	54217015000																			0	FALSE	IPI:EPA6-SP|NS:P00005|EPA6-SP	IPI:EPA6-SP|NS:P00005|EPA6-SP	IPI:EPA6-SP|NS:P00005|EPA6-SP
241220_NS-10053_CMH_sample61.03639.03639.2	C:\Users\nichollass\Desktop\2024_Dec_CMHSet2\HexNAc_upt070aa\241220_NS_10053_CMH_sample61\interact.pep.xml	RWSEWASGK		QAQPRREK.RWSEWASGK.VICIIDPI	K	V	9	2	1450.42	1105.53	1105.53	553.771	553.772	1105.53	553.773	-0.0009	0.0955542	6.579	0	0.8245	2	0	232	240	54217015000																			0	FALSE	IPI:EPA6-SP|NS:P00005|EPA6-SP	IPI:EPA6-SP|NS:P00005|EPA6-SP	IPI:EPA6-SP|NS:P00005|EPA6-SP
241220_NS-10053_CMH_sample61.03640.03640.2	C:\Users\nichollass\Desktop\2024_Dec_CMHSet2\HexNAc_upt070aa\241220_NS_10053_CMH_sample61\interact.pep.xml	RWSEWASGK		QAQPRREK.RWSEWASGK.VICIIDPI	K	V	9	2	1450.74	1105.53	1105.53	553.771	553.772	1105.53	553.773	-0.0009	3.09029e-06	29.54	6.559	1	2	0	232	240	54217015000																			0	FALSE	IPI:EPA6-SP|NS:P00005|EPA6-SP	IPI:EPA6-SP|NS:P00005|EPA6-SP	IPI:EPA6-SP|NS:P00005|EPA6-SP
241220_NS-10053_CMH_sample61.03641.03641.2	C:\Users\nichollass\Desktop\2024_Dec_CMHSet2\HexNAc_upt070aa\241220_NS_10053_CMH_sample61\interact.pep.xml	WSEWASGK	WS[290]EWASGK	AQPRREKR.WSEWASGK.VICIIDPI	R	V	8	2	1450.8	1153.51	1153.52	577.763	577.765	1152.51	577.262	1.0064	0.0048809	10.746	4.77	0.9707	2	0	233	240	440997024	2S(203.0794)																		0	FALSE	IPI:EPA6-SP|NS:P00005|EPA6-SP	IPI:EPA6-SP|NS:P00005|EPA6-SP	IPI:EPA6-SP|NS:P00005|EPA6-SP
241220_NS-10053_CMH_sample61.03643.03643.2	C:\Users\nichollass\Desktop\2024_Dec_CMHSet2\HexNAc_upt070aa\241220_NS_10053_CMH_sample61\interact.pep.xml	WSEWASGK	WS[290]EWASGK	AQPRREKR.WSEWASGK.VICIIDPI	R	V	8	2	1451.29	1153.51	1153.52	577.763	577.765	1152.51	577.262	1.0064	0.000491191	14.735	0	1	2	0	233	240	440997024	2S(203.0794)																		0	FALSE	IPI:EPA6-SP|NS:P00005|EPA6-SP	IPI:EPA6-SP|NS:P00005|EPA6-SP	IPI:EPA6-SP|NS:P00005|EPA6-SP
241220_NS-10053_CMH_sample61.03647.03647.2	C:\Users\nichollass\Desktop\2024_Dec_CMHSet2\HexNAc_upt070aa\241220_NS_10053_CMH_sample61\interact.pep.xml	RWSEWASGK		QAQPRREK.RWSEWASGK.VICIIDPI	K	V	9	2	1451.99	1105.53	1105.53	553.771	553.772	1105.53	553.773	-0.0009	9.56643e-05	21.577	4.922	1	2	0	232	240	54217015000																			0	FALSE	IPI:EPA6-SP|NS:P00005|EPA6-SP	IPI:EPA6-SP|NS:P00005|EPA6-SP	IPI:EPA6-SP|NS:P00005|EPA6-SP
241220_NS-10053_CMH_sample61.03648.03648.2	C:\Users\nichollass\Desktop\2024_Dec_CMHSet2\HexNAc_upt070aa\241220_NS_10053_CMH_sample61\interact.pep.xml	RWSEWASGK		QAQPRREK.RWSEWASGK.VICIIDPI	K	V	9	2	1452.12	1105.53	1105.53	553.771	553.772	1105.53	553.773	-0.0009	0.268071	4.787	0	0.5909	2	0	232	240	54217015000																			0	FALSE	IPI:EPA6-SP|NS:P00005|EPA6-SP	IPI:EPA6-SP|NS:P00005|EPA6-SP	IPI:EPA6-SP|NS:P00005|EPA6-SP
241220_NS-10053_CMH_sample61.03649.03649.2	C:\Users\nichollass\Desktop\2024_Dec_CMHSet2\HexNAc_upt070aa\241220_NS_10053_CMH_sample61\interact.pep.xml	RWSEWASGK		QAQPRREK.RWSEWASGK.VICIIDPI	K	V	9	2	1452.43	1105.53	1105.53	553.771	553.772	1105.53	553.773	-0.0009	3.99025e-06	26.096	0	1	2	0	232	240	54217015000																			0	FALSE	IPI:EPA6-SP|NS:P00005|EPA6-SP	IPI:EPA6-SP|NS:P00005|EPA6-SP	IPI:EPA6-SP|NS:P00005|EPA6-SP
241220_NS-10053_CMH_sample61.03723.03723.2	C:\Users\nichollass\Desktop\2024_Dec_CMHSet2\HexNAc_upt070aa\241220_NS_10053_CMH_sample61\interact.pep.xml	IYRVLAGNPAK		IDDTWEGK.IYRVLAGNPAK.HDIDIKPT	K	H	11	2	1471.57	1200.69	1200.7	601.354	601.356	1200.7	601.356	-0.0003	6.03254e-07	28.378	0	1	2	1	270	280	392276448																			0	FALSE	IPI:EPA6-SP|NS:P00005|EPA6-SP	IPI:EPA6-SP|NS:P00005|EPA6-SP	IPI:EPA6-SP|NS:P00005|EPA6-SP
241220_NS-10053_CMH_sample61.03725.03725.2	C:\Users\nichollass\Desktop\2024_Dec_CMHSet2\HexNAc_upt070aa\241220_NS_10053_CMH_sample61\interact.pep.xml	IYRVLAGNPAK		IDDTWEGK.IYRVLAGNPAK.HDIDIKPT	K	H	11	2	1472.25	1200.69	1200.7	601.354	601.356	1200.7	601.356	-0.0003	1.00809e-06	30.486	0	1	2	1	270	280	392276448																			0	FALSE	IPI:EPA6-SP|NS:P00005|EPA6-SP	IPI:EPA6-SP|NS:P00005|EPA6-SP	IPI:EPA6-SP|NS:P00005|EPA6-SP
241220_NS-10053_CMH_sample61.03756.03756.3	C:\Users\nichollass\Desktop\2024_Dec_CMHSet2\HexNAc_upt070aa\241220_NS_10053_CMH_sample61\interact.pep.xml	HDLDIKPTVISHR		VIAGNPAK.HDLDIKPTVISHR.LHFPEGGS	K	L	13	3	1480.76	1529.83	1529.83	510.949	510.951	1529.83	510.951	0.0001	4.70435e-09	37.81	0	1	2	1	281	293	69226856000																			0	FALSE	IPI:EPA6-SP|NS:P00005|EPA6-SP	IPI:EPA6-SP|NS:P00005|EPA6-SP	IPI:EPA6-SP|NS:P00005|EPA6-SP
241220_NS-10053_CMH_sample61.03757.03757.3	C:\Users\nichollass\Desktop\2024_Dec_CMHSet2\HexNAc_upt070aa\241220_NS_10053_CMH_sample61\interact.pep.xml	HDLDIKPTVISHR		VIAGNPAK.HDLDIKPTVISHR.LHFPEGGS	K	L	13	3	1481.08	1529.83	1529.83	510.949	510.951	1529.83	510.951	0.0001	6.29506e-07	26.304	0	1	2	1	281	293	69226856000																			0	FALSE	IPI:EPA6-SP|NS:P00005|EPA6-SP	IPI:EPA6-SP|NS:P00005|EPA6-SP	IPI:EPA6-SP|NS:P00005|EPA6-SP
241220_NS-10053_CMH_sample61.03758.03758.3	C:\Users\nichollass\Desktop\2024_Dec_CMHSet2\HexNAc_upt070aa\241220_NS_10053_CMH_sample61\interact.pep.xml	HDLDIKPTVISHR		VIAGNPAK.HDLDIKPTVISHR.LHFPEGGS	K	L	13	3	1481.36	1529.83	1529.83	510.949	510.951	1529.83	510.951	0.0001	6.695e-10	39.197	3.569	1	2	1	281	293	69226856000																			0	FALSE	IPI:EPA6-SP|NS:P00005|EPA6-SP	IPI:EPA6-SP|NS:P00005|EPA6-SP	IPI:EPA6-SP|NS:P00005|EPA6-SP
241220_NS-10053_CMH_sample61.03759.03759.2	C:\Users\nichollass\Desktop\2024_Dec_CMHSet2\HexNAc_upt070aa\241220_NS_10053_CMH_sample61\interact.pep.xml	HDLDIKPTVISHR		VIAGNPAK.HDLDIKPTVISHR.LHFPEGGS	K	L	13	2	1481.46	1529.83	1529.83	765.92	765.923	1529.83	765.923	-0.0003	4.18312e-08	31.014	0	1	2	1	281	293	15619367900																			0	FALSE	IPI:EPA6-SP|NS:P00005|EPA6-SP	IPI:EPA6-SP|NS:P00005|EPA6-SP	IPI:EPA6-SP|NS:P00005|EPA6-SP
241220_NS-10053_CMH_sample61.03760.03760.2	C:\Users\nichollass\Desktop\2024_Dec_CMHSet2\HexNAc_upt070aa\241220_NS_10053_CMH_sample61\interact.pep.xml	HDLDIKPTVISHR		VIAGNPAK.HDLDIKPTVISHR.LHFPEGGS	K	L	13	2	1481.7	1529.83	1529.83	765.92	765.923	1529.83	765.923	-0.0003	4.56562e-07	26.862	0	1	2	1	281	293	15619367900																			0	FALSE	IPI:EPA6-SP|NS:P00005|EPA6-SP	IPI:EPA6-SP|NS:P00005|EPA6-SP	IPI:EPA6-SP|NS:P00005|EPA6-SP
241220_NS-10053_CMH_sample61.03761.03761.2	C:\Users\nichollass\Desktop\2024_Dec_CMHSet2\HexNAc_upt070aa\241220_NS_10053_CMH_sample61\interact.pep.xml	HDLDIKPTVISHR		VIAGNPAK.HDLDIKPTVISHR.LHFPEGGS	K	L	13	2	1482.15	1529.83	1529.83	765.92	765.923	1529.83	765.923	-0.0003	1.16815e-08	33.23	0	1	2	1	281	293	15619367900																			0	FALSE	IPI:EPA6-SP|NS:P00005|EPA6-SP	IPI:EPA6-SP|NS:P00005|EPA6-SP	IPI:EPA6-SP|NS:P00005|EPA6-SP
241220_NS-10053_CMH_sample61.03762.03762.3	C:\Users\nichollass\Desktop\2024_Dec_CMHSet2\HexNAc_upt070aa\241220_NS_10053_CMH_sample61\interact.pep.xml	HDLDIKPTVISHR		VIAGNPAK.HDLDIKPTVISHR.LHFPEGGS	K	L	13	3	1482.36	1529.83	1529.83	510.949	510.951	1529.83	510.951	0.0001	1.10981e-05	25.319	3.539	1	2	1	281	293	69226856000																			0	FALSE	IPI:EPA6-SP|NS:P00005|EPA6-SP	IPI:EPA6-SP|NS:P00005|EPA6-SP	IPI:EPA6-SP|NS:P00005|EPA6-SP
241220_NS-10053_CMH_sample61.03763.03763.3	C:\Users\nichollass\Desktop\2024_Dec_CMHSet2\HexNAc_upt070aa\241220_NS_10053_CMH_sample61\interact.pep.xml	HDLDIKPTVISHR		VIAGNPAK.HDLDIKPTVISHR.LHFPEGGS	K	L	13	3	1482.49	1529.83	1529.83	510.949	510.951	1529.83	510.951	0.0001	0.000351965	15.314	0	0.9998	2	1	281	293	69226856000																			0	FALSE	IPI:EPA6-SP|NS:P00005|EPA6-SP	IPI:EPA6-SP|NS:P00005|EPA6-SP	IPI:EPA6-SP|NS:P00005|EPA6-SP
241220_NS-10053_CMH_sample61.03764.03764.3	C:\Users\nichollass\Desktop\2024_Dec_CMHSet2\HexNAc_upt070aa\241220_NS_10053_CMH_sample61\interact.pep.xml	HDLDIKPTVISHR		VIAGNPAK.HDLDIKPTVISHR.LHFPEGGS	K	L	13	3	1482.77	1529.83	1529.83	510.949	510.951	1529.83	510.951	0.0001	5.7544e-06	23.46	0	1	2	1	281	293	69226856000																			0	FALSE	IPI:EPA6-SP|NS:P00005|EPA6-SP	IPI:EPA6-SP|NS:P00005|EPA6-SP	IPI:EPA6-SP|NS:P00005|EPA6-SP
241220_NS-10053_CMH_sample61.03765.03765.2	C:\Users\nichollass\Desktop\2024_Dec_CMHSet2\HexNAc_upt070aa\241220_NS_10053_CMH_sample61\interact.pep.xml	HDLDIKPTVISHR		VIAGNPAK.HDLDIKPTVISHR.LHFPEGGS	K	L	13	2	1482.87	1529.83	1529.83	765.92	765.923	1529.83	765.923	-0.0003	1.34276e-05	23.988	0	1	2	1	281	293	15619367900																			0	FALSE	IPI:EPA6-SP|NS:P00005|EPA6-SP	IPI:EPA6-SP|NS:P00005|EPA6-SP	IPI:EPA6-SP|NS:P00005|EPA6-SP
241220_NS-10053_CMH_sample61.03766.03766.2	C:\Users\nichollass\Desktop\2024_Dec_CMHSet2\HexNAc_upt070aa\241220_NS_10053_CMH_sample61\interact.pep.xml	HDLDIKPTVISHR		VIAGNPAK.HDLDIKPTVISHR.LHFPEGGS	K	L	13	2	1483.13	1529.83	1529.83	765.92	765.923	1529.83	765.923	-0.0003	9.50057e-05	17.589	0	1	2	1	281	293	15619367900																			0	FALSE	IPI:EPA6-SP|NS:P00005|EPA6-SP	IPI:EPA6-SP|NS:P00005|EPA6-SP	IPI:EPA6-SP|NS:P00005|EPA6-SP
241220_NS-10053_CMH_sample61.03767.03767.2	C:\Users\nichollass\Desktop\2024_Dec_CMHSet2\HexNAc_upt070aa\241220_NS_10053_CMH_sample61\interact.pep.xml	HDLDIKPTVISHR		VIAGNPAK.HDLDIKPTVISHR.LHFPEGGS	K	L	13	2	1483.61	1529.83	1529.83	765.92	765.923	1529.83	765.923	-0.0003	1.48851e-09	36.809	0	1	2	1	281	293	15619367900																			0	FALSE	IPI:EPA6-SP|NS:P00005|EPA6-SP	IPI:EPA6-SP|NS:P00005|EPA6-SP	IPI:EPA6-SP|NS:P00005|EPA6-SP
241220_NS-10053_CMH_sample61.03806.03806.2	C:\Users\nichollass\Desktop\2024_Dec_CMHSet2\HexNAc_upt070aa\241220_NS_10053_CMH_sample61\interact.pep.xml	GTQNWTVER		GDISFSTR.GTQNWTVER.LIQAHRQI	R	L	9	2	1493.12	1089.52	1089.52	545.765	545.767	1089.52	545.767	-0.0003	0.0020347	17.266	0	0.9998	2	0	482	490	0																			0	FALSE	IPI:EPA6-SP|NS:P00005|EPA6-SP	IPI:EPA6-SP|NS:P00005|EPA6-SP	IPI:EPA6-SP|NS:P00005|EPA6-SP
241220_NS-10053_CMH_sample61.03807.03807.2	C:\Users\nichollass\Desktop\2024_Dec_CMHSet2\HexNAc_upt070aa\241220_NS_10053_CMH_sample61\interact.pep.xml	GTQNWTVER		GDISFSTR.GTQNWTVER.LIQAHRQI	R	L	9	2	1493.43	1089.52	1089.52	545.765	545.767	1089.52	545.767	-0.0003	0.000108893	19.352	0	1	2	0	482	490	0																			0	FALSE	IPI:EPA6-SP|NS:P00005|EPA6-SP	IPI:EPA6-SP|NS:P00005|EPA6-SP	IPI:EPA6-SP|NS:P00005|EPA6-SP
241220_NS-10053_CMH_sample61.03808.03808.2	C:\Users\nichollass\Desktop\2024_Dec_CMHSet2\HexNAc_upt070aa\241220_NS_10053_CMH_sample61\interact.pep.xml	GTQNWTVER		GDISFSTR.GTQNWTVER.LIQAHRQI	R	L	9	2	1493.74	1089.52	1089.52	545.765	545.767	1089.52	545.767	-0.0003	7.52489e-05	20.994	0	1	2	0	482	490	0																			0	FALSE	IPI:EPA6-SP|NS:P00005|EPA6-SP	IPI:EPA6-SP|NS:P00005|EPA6-SP	IPI:EPA6-SP|NS:P00005|EPA6-SP
241220_NS-10053_CMH_sample61.03809.03809.2	C:\Users\nichollass\Desktop\2024_Dec_CMHSet2\HexNAc_upt070aa\241220_NS_10053_CMH_sample61\interact.pep.xml	GTQNWTVER		GDISFSTR.GTQNWTVER.LIQAHRQI	R	L	9	2	1493.8	1089.52	1089.52	545.765	545.767	1089.52	545.767	-0.0003	0.00312608	16.52	0	0.9992	2	0	482	490	0																			0	FALSE	IPI:EPA6-SP|NS:P00005|EPA6-SP	IPI:EPA6-SP|NS:P00005|EPA6-SP	IPI:EPA6-SP|NS:P00005|EPA6-SP
241220_NS-10053_CMH_sample61.03810.03810.2	C:\Users\nichollass\Desktop\2024_Dec_CMHSet2\HexNAc_upt070aa\241220_NS_10053_CMH_sample61\interact.pep.xml	GTQNWTVER		GDISFSTR.GTQNWTVER.LIQAHRQI	R	L	9	2	1493.93	1089.52	1089.52	545.765	545.767	1089.52	545.767	-0.0003	0.00011272	20.292	0	1	2	0	482	490	0																			0	FALSE	IPI:EPA6-SP|NS:P00005|EPA6-SP	IPI:EPA6-SP|NS:P00005|EPA6-SP	IPI:EPA6-SP|NS:P00005|EPA6-SP
241220_NS-10053_CMH_sample61.03811.03811.2	C:\Users\nichollass\Desktop\2024_Dec_CMHSet2\HexNAc_upt070aa\241220_NS_10053_CMH_sample61\interact.pep.xml	GTQNWTVER		GDISFSTR.GTQNWTVER.LIQAHRQI	R	L	9	2	1494.24	1089.52	1089.52	545.765	545.767	1089.52	545.767	-0.0003	0.000226204	18.082	0	1	2	0	482	490	0																			0	FALSE	IPI:EPA6-SP|NS:P00005|EPA6-SP	IPI:EPA6-SP|NS:P00005|EPA6-SP	IPI:EPA6-SP|NS:P00005|EPA6-SP
241220_NS-10053_CMH_sample61.03950.03950.2	C:\Users\nichollass\Desktop\2024_Dec_CMHSet2\HexNAc_upt070aa\241220_NS_10053_CMH_sample61\interact.pep.xml	WSEWASGK	WS[290]EWASGK	AQPRREKR.WSEWASGK.VICIIDPI	R	V	8	2	1528.21	1153.51	1153.51	577.764	577.765	1152.51	577.262	1.0059	0.0255417	9.871	0	0.7758	2	0	233	240	27284440	2S(203.0794)																		0	FALSE	IPI:EPA6-SP|NS:P00005|EPA6-SP	IPI:EPA6-SP|NS:P00005|EPA6-SP	IPI:EPA6-SP|NS:P00005|EPA6-SP
241220_NS-10053_CMH_sample61.03959.03959.2	C:\Users\nichollass\Desktop\2024_Dec_CMHSet2\HexNAc_upt070aa\241220_NS_10053_CMH_sample61\interact.pep.xml	RWSEWASGK		QAQPRREK.RWSEWASGK.VICIIDPI	K	V	9	2	1530.43	1105.52	1105.53	553.769	553.772	1105.53	553.773	-0.0009	5.236e-05	21.624	5.258	1	2	0	232	240	0																			0	FALSE	IPI:EPA6-SP|NS:P00005|EPA6-SP	IPI:EPA6-SP|NS:P00005|EPA6-SP	IPI:EPA6-SP|NS:P00005|EPA6-SP
241220_NS-10053_CMH_sample61.03961.03961.2	C:\Users\nichollass\Desktop\2024_Dec_CMHSet2\HexNAc_upt070aa\241220_NS_10053_CMH_sample61\interact.pep.xml	RWSEWASGK		QAQPRREK.RWSEWASGK.VICIIDPI	K	V	9	2	1531.06	1105.52	1105.53	553.769	553.772	1105.53	553.773	-0.0009	7.98454e-06	25.891	0	1	2	0	232	240	0																			0	FALSE	IPI:EPA6-SP|NS:P00005|EPA6-SP	IPI:EPA6-SP|NS:P00005|EPA6-SP	IPI:EPA6-SP|NS:P00005|EPA6-SP
241220_NS-10053_CMH_sample61.03962.03962.2	C:\Users\nichollass\Desktop\2024_Dec_CMHSet2\HexNAc_upt070aa\241220_NS_10053_CMH_sample61\interact.pep.xml	RWSEWASGK		QAQPRREK.RWSEWASGK.VICIIDPI	K	V	9	2	1531.12	1105.52	1105.53	553.769	553.772	1105.53	553.773	-0.0009	0.000491756	16.733	4.251	1	2	0	232	240	0																			0	FALSE	IPI:EPA6-SP|NS:P00005|EPA6-SP	IPI:EPA6-SP|NS:P00005|EPA6-SP	IPI:EPA6-SP|NS:P00005|EPA6-SP
241220_NS-10053_CMH_sample61.03964.03964.2	C:\Users\nichollass\Desktop\2024_Dec_CMHSet2\HexNAc_upt070aa\241220_NS_10053_CMH_sample61\interact.pep.xml	RWSEWASGK		QAQPRREK.RWSEWASGK.VICIIDPI	K	V	9	2	1531.56	1105.52	1105.53	553.769	553.772	1105.53	553.773	-0.0009	7.00648e-05	22.118	6.284	1	2	0	232	240	0																			0	FALSE	IPI:EPA6-SP|NS:P00005|EPA6-SP	IPI:EPA6-SP|NS:P00005|EPA6-SP	IPI:EPA6-SP|NS:P00005|EPA6-SP
241220_NS-10053_CMH_sample61.03968.03968.2	C:\Users\nichollass\Desktop\2024_Dec_CMHSet2\HexNAc_upt070aa\241220_NS_10053_CMH_sample61\interact.pep.xml	LSSPATLNSR		DNDIMIIK.LSSPATLNSR.VATVSIPR	K	V	10	2	1532.6	1044.55	1044.56	523.284	523.285	1044.56	523.285	0	7.76247e-05	20.94	0	1	2	0	98	107	12704194																			0	TRUE	sp|P00761|TRYP_PIG	P00761	TRYP_PIG
241220_NS-10053_CMH_sample61.03969.03969.2	C:\Users\nichollass\Desktop\2024_Dec_CMHSet2\HexNAc_upt070aa\241220_NS_10053_CMH_sample61\interact.pep.xml	LSSPATLNSR		DNDIMIIK.LSSPATLNSR.VATVSIPR	K	V	10	2	1532.93	1044.55	1044.56	523.284	523.285	1044.56	523.285	0	0.018546	8.427	0	0.9833	2	0	98	107	12704194																			0	TRUE	sp|P00761|TRYP_PIG	P00761	TRYP_PIG
241220_NS-10053_CMH_sample61.04012.04012.3	C:\Users\nichollass\Desktop\2024_Dec_CMHSet2\HexNAc_upt070aa\241220_NS_10053_CMH_sample61\interact.pep.xml	HDLDIKPTVISHR		VIAGNPAK.HDLDIKPTVISHR.LHFPEGGS	K	L	13	3	1546.28	1529.83	1529.83	510.95	510.951	1529.83	510.951	0	4.64782e-09	34.831	0	1	2	1	281	293	0																			0	FALSE	IPI:EPA6-SP|NS:P00005|EPA6-SP	IPI:EPA6-SP|NS:P00005|EPA6-SP	IPI:EPA6-SP|NS:P00005|EPA6-SP
241220_NS-10053_CMH_sample61.04013.04013.3	C:\Users\nichollass\Desktop\2024_Dec_CMHSet2\HexNAc_upt070aa\241220_NS_10053_CMH_sample61\interact.pep.xml	HDLDIKPTVISHR		VIAGNPAK.HDLDIKPTVISHR.LHFPEGGS	K	L	13	3	1546.6	1529.83	1529.83	510.95	510.951	1529.83	510.951	0	0.000106231	17.395	0	1	2	1	281	293	0																			0	FALSE	IPI:EPA6-SP|NS:P00005|EPA6-SP	IPI:EPA6-SP|NS:P00005|EPA6-SP	IPI:EPA6-SP|NS:P00005|EPA6-SP
241220_NS-10053_CMH_sample61.04014.04014.3	C:\Users\nichollass\Desktop\2024_Dec_CMHSet2\HexNAc_upt070aa\241220_NS_10053_CMH_sample61\interact.pep.xml	HDLDIKPTVISHR		VIAGNPAK.HDLDIKPTVISHR.LHFPEGGS	K	L	13	3	1546.85	1529.83	1529.83	510.95	510.951	1529.83	510.951	0	8.8563e-10	41.711	0	1	2	1	281	293	0																			0	FALSE	IPI:EPA6-SP|NS:P00005|EPA6-SP	IPI:EPA6-SP|NS:P00005|EPA6-SP	IPI:EPA6-SP|NS:P00005|EPA6-SP
241220_NS-10053_CMH_sample61.04015.04015.2	C:\Users\nichollass\Desktop\2024_Dec_CMHSet2\HexNAc_upt070aa\241220_NS_10053_CMH_sample61\interact.pep.xml	HDLDIKPTVISHR		VIAGNPAK.HDLDIKPTVISHR.LHFPEGGS	K	L	13	2	1546.92	1529.83	1529.83	765.92	765.923	1529.83	765.923	-0.0003	3.7692e-10	41.195	3.444	1	2	1	281	293	0																			0	FALSE	IPI:EPA6-SP|NS:P00005|EPA6-SP	IPI:EPA6-SP|NS:P00005|EPA6-SP	IPI:EPA6-SP|NS:P00005|EPA6-SP
241220_NS-10053_CMH_sample61.04016.04016.2	C:\Users\nichollass\Desktop\2024_Dec_CMHSet2\HexNAc_upt070aa\241220_NS_10053_CMH_sample61\interact.pep.xml	HDLDIKPTVISHR		VIAGNPAK.HDLDIKPTVISHR.LHFPEGGS	K	L	13	2	1547.17	1529.83	1529.83	765.92	765.923	1529.83	765.923	-0.0003	0.00160602	12.677	0	0.9985	2	1	281	293	0																			0	FALSE	IPI:EPA6-SP|NS:P00005|EPA6-SP	IPI:EPA6-SP|NS:P00005|EPA6-SP	IPI:EPA6-SP|NS:P00005|EPA6-SP
241220_NS-10053_CMH_sample61.04017.04017.2	C:\Users\nichollass\Desktop\2024_Dec_CMHSet2\HexNAc_upt070aa\241220_NS_10053_CMH_sample61\interact.pep.xml	HDLDIKPTVISHR		VIAGNPAK.HDLDIKPTVISHR.LHFPEGGS	K	L	13	2	1547.63	1529.83	1529.83	765.92	765.923	1529.83	765.923	-0.0003	1.5704e-10	42.716	0	1	2	1	281	293	0																			0	FALSE	IPI:EPA6-SP|NS:P00005|EPA6-SP	IPI:EPA6-SP|NS:P00005|EPA6-SP	IPI:EPA6-SP|NS:P00005|EPA6-SP
241220_NS-10053_CMH_sample61.04021.04021.3	C:\Users\nichollass\Desktop\2024_Dec_CMHSet2\HexNAc_upt070aa\241220_NS_10053_CMH_sample61\interact.pep.xml	HDLDIKPTVISHR		VIAGNPAK.HDLDIKPTVISHR.LHFPEGGS	K	L	13	3	1548.79	1529.83	1529.83	510.95	510.951	1529.83	510.951	0	4.30775e-06	24.963	0	1	2	1	281	293	0																			0	FALSE	IPI:EPA6-SP|NS:P00005|EPA6-SP	IPI:EPA6-SP|NS:P00005|EPA6-SP	IPI:EPA6-SP|NS:P00005|EPA6-SP
241220_NS-10053_CMH_sample61.04024.04024.2	C:\Users\nichollass\Desktop\2024_Dec_CMHSet2\HexNAc_upt070aa\241220_NS_10053_CMH_sample61\interact.pep.xml	LSSPATLNSR		DNDIMIIK.LSSPATLNSR.VATVSIPR	K	V	10	2	1549.24	1045.54	1045.54	523.775	523.778	1044.56	523.285	0.9842	3.69403e-06	23.23	2.608	1	2	0	98	107	0		Mod1: Deamidation (PeakApex: 0.9846, Theoretical: 0.9840)																	0	TRUE	sp|P00761|TRYP_PIG	P00761	TRYP_PIG
241220_NS-10053_CMH_sample61.04026.04026.2	C:\Users\nichollass\Desktop\2024_Dec_CMHSet2\HexNAc_upt070aa\241220_NS_10053_CMH_sample61\interact.pep.xml	LSSPATLNSR		DNDIMIIK.LSSPATLNSR.VATVSIPR	K	V	10	2	1549.92	1045.54	1045.54	523.775	523.778	1044.56	523.285	0.9842	1.52581e-05	21.766	0	1	2	0	98	107	0		Mod1: Deamidation (PeakApex: 0.9846, Theoretical: 0.9840)																	0	TRUE	sp|P00761|TRYP_PIG	P00761	TRYP_PIG
241220_NS-10053_CMH_sample61.04034.04034.2	C:\Users\nichollass\Desktop\2024_Dec_CMHSet2\HexNAc_upt070aa\241220_NS_10053_CMH_sample61\interact.pep.xml	LSSPATLNSR		DNDIMIIK.LSSPATLNSR.VATVSIPR	K	V	10	2	1551.81	1045.54	1045.54	523.775	523.778	1044.56	523.285	0.9842	0.00743447	11.015	0	0.9379	2	0	98	107	0		Mod1: Deamidation (PeakApex: 0.9846, Theoretical: 0.9840)																	0	TRUE	sp|P00761|TRYP_PIG	P00761	TRYP_PIG
241220_NS-10053_CMH_sample61.04035.04035.2	C:\Users\nichollass\Desktop\2024_Dec_CMHSet2\HexNAc_upt070aa\241220_NS_10053_CMH_sample61\interact.pep.xml	LSSPATLNSR		DNDIMIIK.LSSPATLNSR.VATVSIPR	K	V	10	2	1551.94	1045.54	1045.54	523.775	523.778	1044.56	523.285	0.9842	0.0167013	10.609	0	0.8508	2	0	98	107	0		Mod1: Deamidation (PeakApex: 0.9846, Theoretical: 0.9840)																	0	TRUE	sp|P00761|TRYP_PIG	P00761	TRYP_PIG
241220_NS-10053_CMH_sample61.04056.04056.2	C:\Users\nichollass\Desktop\2024_Dec_CMHSet2\HexNAc_upt070aa\241220_NS_10053_CMH_sample61\interact.pep.xml	GTQNWTVER		GDISFSTR.GTQNWTVER.LIQAHRQI	R	L	9	2	1558.35	1089.52	1089.52	545.766	545.767	1089.52	545.767	-0.0004	0.00117761	16.216	0	1	2	0	482	490	0																			0	FALSE	IPI:EPA6-SP|NS:P00005|EPA6-SP	IPI:EPA6-SP|NS:P00005|EPA6-SP	IPI:EPA6-SP|NS:P00005|EPA6-SP
241220_NS-10053_CMH_sample61.04057.04057.2	C:\Users\nichollass\Desktop\2024_Dec_CMHSet2\HexNAc_upt070aa\241220_NS_10053_CMH_sample61\interact.pep.xml	GTQNWTVER		GDISFSTR.GTQNWTVER.LIQAHRQI	R	L	9	2	1558.66	1089.52	1089.52	545.766	545.767	1089.52	545.767	-0.0004	0.000287078	15.668	0	1	2	0	482	490	0																			0	FALSE	IPI:EPA6-SP|NS:P00005|EPA6-SP	IPI:EPA6-SP|NS:P00005|EPA6-SP	IPI:EPA6-SP|NS:P00005|EPA6-SP
241220_NS-10053_CMH_sample61.04058.04058.2	C:\Users\nichollass\Desktop\2024_Dec_CMHSet2\HexNAc_upt070aa\241220_NS_10053_CMH_sample61\interact.pep.xml	GTQNWTVER		GDISFSTR.GTQNWTVER.LIQAHRQI	R	L	9	2	1559.01	1089.52	1089.52	545.766	545.767	1089.52	545.767	-0.0004	4.67735e-05	22.82	0	1	2	0	482	490	0																			0	FALSE	IPI:EPA6-SP|NS:P00005|EPA6-SP	IPI:EPA6-SP|NS:P00005|EPA6-SP	IPI:EPA6-SP|NS:P00005|EPA6-SP
241220_NS-10053_CMH_sample61.04059.04059.2	C:\Users\nichollass\Desktop\2024_Dec_CMHSet2\HexNAc_upt070aa\241220_NS_10053_CMH_sample61\interact.pep.xml	GTQNWTVER		GDISFSTR.GTQNWTVER.LIQAHRQI	R	L	9	2	1559.11	1089.52	1089.52	545.766	545.767	1089.52	545.767	-0.0004	0.00239883	14.98	0	0.9997	2	0	482	490	0																			0	FALSE	IPI:EPA6-SP|NS:P00005|EPA6-SP	IPI:EPA6-SP|NS:P00005|EPA6-SP	IPI:EPA6-SP|NS:P00005|EPA6-SP
241220_NS-10053_CMH_sample61.04060.04060.2	C:\Users\nichollass\Desktop\2024_Dec_CMHSet2\HexNAc_upt070aa\241220_NS_10053_CMH_sample61\interact.pep.xml	GTQNWTVER		GDISFSTR.GTQNWTVER.LIQAHRQI	R	L	9	2	1559.25	1089.52	1089.52	545.766	545.767	1089.52	545.767	-0.0004	0.000398795	15.097	0	1	2	0	482	490	0																			0	FALSE	IPI:EPA6-SP|NS:P00005|EPA6-SP	IPI:EPA6-SP|NS:P00005|EPA6-SP	IPI:EPA6-SP|NS:P00005|EPA6-SP
241220_NS-10053_CMH_sample61.04061.04061.2	C:\Users\nichollass\Desktop\2024_Dec_CMHSet2\HexNAc_upt070aa\241220_NS_10053_CMH_sample61\interact.pep.xml	GTQNWTVER		GDISFSTR.GTQNWTVER.LIQAHRQI	R	L	9	2	1559.59	1089.52	1089.52	545.766	545.767	1089.52	545.767	-0.0004	5.56225e-05	18.519	0	1	2	0	482	490	0																			0	FALSE	IPI:EPA6-SP|NS:P00005|EPA6-SP	IPI:EPA6-SP|NS:P00005|EPA6-SP	IPI:EPA6-SP|NS:P00005|EPA6-SP
241220_NS-10053_CMH_sample61.04162.04162.2	C:\Users\nichollass\Desktop\2024_Dec_CMHSet2\HexNAc_upt070aa\241220_NS_10053_CMH_sample61\interact.pep.xml	WSEWASGK	WS[290]EWASGK	AQPRREKR.WSEWASGK.VICIIDPI	R	V	8	2	1593.08	1153.51	1153.51	577.763	577.764	1152.51	577.262	1.0058	0.0186853	10.414	4.378	0.8344	2	0	233	240	0	2S(203.0794)	Mod1: First isotopic peak (Theoretical: 1.0024)																	0	FALSE	IPI:EPA6-SP|NS:P00005|EPA6-SP	IPI:EPA6-SP|NS:P00005|EPA6-SP	IPI:EPA6-SP|NS:P00005|EPA6-SP
241220_NS-10053_CMH_sample61.04164.04164.2	C:\Users\nichollass\Desktop\2024_Dec_CMHSet2\HexNAc_upt070aa\241220_NS_10053_CMH_sample61\interact.pep.xml	WSEWASGK	WS[290]EWASGK	AQPRREKR.WSEWASGK.VICIIDPI	R	V	8	2	1593.9	1153.51	1153.51	577.763	577.764	1152.51	577.262	1.0058	0.0030304	11.574	0	0.9915	2	0	233	240	0	2S(203.0794)	Mod1: First isotopic peak (Theoretical: 1.0024)																	0	FALSE	IPI:EPA6-SP|NS:P00005|EPA6-SP	IPI:EPA6-SP|NS:P00005|EPA6-SP	IPI:EPA6-SP|NS:P00005|EPA6-SP
241220_NS-10053_CMH_sample61.04171.04171.2	C:\Users\nichollass\Desktop\2024_Dec_CMHSet2\HexNAc_upt070aa\241220_NS_10053_CMH_sample61\interact.pep.xml	RWSEWASGK		QAQPRREK.RWSEWASGK.VICIIDPI	K	V	9	2	1596.24	1105.53	1105.53	553.77	553.772	1105.53	553.773	-0.0009	2.27117e-06	26.075	5.437	1	2	0	232	240	0																			0	FALSE	IPI:EPA6-SP|NS:P00005|EPA6-SP	IPI:EPA6-SP|NS:P00005|EPA6-SP	IPI:EPA6-SP|NS:P00005|EPA6-SP
241220_NS-10053_CMH_sample61.04173.04173.2	C:\Users\nichollass\Desktop\2024_Dec_CMHSet2\HexNAc_upt070aa\241220_NS_10053_CMH_sample61\interact.pep.xml	RWSEWASGK		QAQPRREK.RWSEWASGK.VICIIDPI	K	V	9	2	1596.95	1105.53	1105.53	553.77	553.772	1105.53	553.773	-0.0009	5.41689e-06	27.565	8.142	1	2	0	232	240	0																			0	FALSE	IPI:EPA6-SP|NS:P00005|EPA6-SP	IPI:EPA6-SP|NS:P00005|EPA6-SP	IPI:EPA6-SP|NS:P00005|EPA6-SP
241220_NS-10053_CMH_sample61.04174.04174.2	C:\Users\nichollass\Desktop\2024_Dec_CMHSet2\HexNAc_upt070aa\241220_NS_10053_CMH_sample61\interact.pep.xml	RWSEWASGK		QAQPRREK.RWSEWASGK.VICIIDPI	K	V	9	2	1597.1	1105.53	1105.53	553.77	553.772	1105.53	553.773	-0.0009	0.000128159	19.069	4.326	1	2	0	232	240	0																			0	FALSE	IPI:EPA6-SP|NS:P00005|EPA6-SP	IPI:EPA6-SP|NS:P00005|EPA6-SP	IPI:EPA6-SP|NS:P00005|EPA6-SP
241220_NS-10053_CMH_sample61.04176.04176.2	C:\Users\nichollass\Desktop\2024_Dec_CMHSet2\HexNAc_upt070aa\241220_NS_10053_CMH_sample61\interact.pep.xml	RWSEWASGK		QAQPRREK.RWSEWASGK.VICIIDPI	K	V	9	2	1597.67	1105.53	1105.53	553.77	553.772	1105.53	553.773	-0.0009	1.44378e-05	25.862	7.857	1	2	0	232	240	0																			0	FALSE	IPI:EPA6-SP|NS:P00005|EPA6-SP	IPI:EPA6-SP|NS:P00005|EPA6-SP	IPI:EPA6-SP|NS:P00005|EPA6-SP
241220_NS-10053_CMH_sample61.04188.04188.2	C:\Users\nichollass\Desktop\2024_Dec_CMHSet2\HexNAc_upt070aa\241220_NS_10053_CMH_sample61\interact.pep.xml	LSSPATLNSR		DNDIMIIK.LSSPATLNSR.VATVSIPR	K	V	10	2	1601.61	1044.55	1044.56	523.284	523.285	1044.56	523.285	0.0001	0.000407849	20.058	4.041	1	2	0	98	107	1.0876e+06																			0	TRUE	sp|P00761|TRYP_PIG	P00761	TRYP_PIG
241220_NS-10053_CMH_sample61.04218.04218.3	C:\Users\nichollass\Desktop\2024_Dec_CMHSet2\HexNAc_upt070aa\241220_NS_10053_CMH_sample61\interact.pep.xml	HDLDIKPTVISHR		VIAGNPAK.HDLDIKPTVISHR.LHFPEGGS	K	L	13	3	1612.01	1529.83	1529.83	510.95	510.951	1529.83	510.951	0	1.25458e-09	37.106	3.993	1	2	1	281	293	0																			0	FALSE	IPI:EPA6-SP|NS:P00005|EPA6-SP	IPI:EPA6-SP|NS:P00005|EPA6-SP	IPI:EPA6-SP|NS:P00005|EPA6-SP
241220_NS-10053_CMH_sample61.04219.04219.3	C:\Users\nichollass\Desktop\2024_Dec_CMHSet2\HexNAc_upt070aa\241220_NS_10053_CMH_sample61\interact.pep.xml	HDLDIKPTVISHR		VIAGNPAK.HDLDIKPTVISHR.LHFPEGGS	K	L	13	3	1612.32	1529.83	1529.83	510.95	510.951	1529.83	510.951	0	4.76431e-05	18.788	0	1	2	1	281	293	0																			0	FALSE	IPI:EPA6-SP|NS:P00005|EPA6-SP	IPI:EPA6-SP|NS:P00005|EPA6-SP	IPI:EPA6-SP|NS:P00005|EPA6-SP
241220_NS-10053_CMH_sample61.04220.04220.3	C:\Users\nichollass\Desktop\2024_Dec_CMHSet2\HexNAc_upt070aa\241220_NS_10053_CMH_sample61\interact.pep.xml	HDLDIKPTVISHR		VIAGNPAK.HDLDIKPTVISHR.LHFPEGGS	K	L	13	3	1612.66	1529.83	1529.83	510.95	510.951	1529.83	510.951	0	2.5003e-10	43.908	0	1	2	1	281	293	0																			0	FALSE	IPI:EPA6-SP|NS:P00005|EPA6-SP	IPI:EPA6-SP|NS:P00005|EPA6-SP	IPI:EPA6-SP|NS:P00005|EPA6-SP
241220_NS-10053_CMH_sample61.04221.04221.3	C:\Users\nichollass\Desktop\2024_Dec_CMHSet2\HexNAc_upt070aa\241220_NS_10053_CMH_sample61\interact.pep.xml	HDLDIKPTVISHR		VIAGNPAK.HDLDIKPTVISHR.LHFPEGGS	K	L	13	3	1612.82	1529.83	1529.83	510.95	510.951	1529.83	510.951	0	1.38835e-05	22.93	0	1	2	1	281	293	0																			0	FALSE	IPI:EPA6-SP|NS:P00005|EPA6-SP	IPI:EPA6-SP|NS:P00005|EPA6-SP	IPI:EPA6-SP|NS:P00005|EPA6-SP
241220_NS-10053_CMH_sample61.04223.04223.3	C:\Users\nichollass\Desktop\2024_Dec_CMHSet2\HexNAc_upt070aa\241220_NS_10053_CMH_sample61\interact.pep.xml	HDLDIKPTVISHR		VIAGNPAK.HDLDIKPTVISHR.LHFPEGGS	K	L	13	3	1613.35	1529.83	1529.83	510.95	510.951	1529.83	510.951	0	1.39717e-07	28.919	0	1	2	1	281	293	0																			0	FALSE	IPI:EPA6-SP|NS:P00005|EPA6-SP	IPI:EPA6-SP|NS:P00005|EPA6-SP	IPI:EPA6-SP|NS:P00005|EPA6-SP
241220_NS-10053_CMH_sample61.04224.04224.2	C:\Users\nichollass\Desktop\2024_Dec_CMHSet2\HexNAc_upt070aa\241220_NS_10053_CMH_sample61\interact.pep.xml	HDLDIKPTVISHR		VIAGNPAK.HDLDIKPTVISHR.LHFPEGGS	K	L	13	2	1613.51	1529.83	1529.83	765.92	765.923	1529.83	765.923	-0.0004	1.8041e-10	41.475	2.439	1	2	1	281	293	0																			0	FALSE	IPI:EPA6-SP|NS:P00005|EPA6-SP	IPI:EPA6-SP|NS:P00005|EPA6-SP	IPI:EPA6-SP|NS:P00005|EPA6-SP
241220_NS-10053_CMH_sample61.04226.04226.2	C:\Users\nichollass\Desktop\2024_Dec_CMHSet2\HexNAc_upt070aa\241220_NS_10053_CMH_sample61\interact.pep.xml	HDLDIKPTVISHR		VIAGNPAK.HDLDIKPTVISHR.LHFPEGGS	K	L	13	2	1614.4	1529.83	1529.83	765.92	765.923	1529.83	765.923	-0.0004	4.637e-11	42.835	0	1	2	1	281	293	0																			0	FALSE	IPI:EPA6-SP|NS:P00005|EPA6-SP	IPI:EPA6-SP|NS:P00005|EPA6-SP	IPI:EPA6-SP|NS:P00005|EPA6-SP
241220_NS-10053_CMH_sample61.04257.04257.2	C:\Users\nichollass\Desktop\2024_Dec_CMHSet2\HexNAc_upt070aa\241220_NS_10053_CMH_sample61\interact.pep.xml	GTQNWTVER		GDISFSTR.GTQNWTVER.LIQAHRQI	R	L	9	2	1624.87	1089.52	1089.52	545.765	545.767	1089.52	545.767	-0.0004	0.00117017	16.227	0	1	2	0	482	490	0																			0	FALSE	IPI:EPA6-SP|NS:P00005|EPA6-SP	IPI:EPA6-SP|NS:P00005|EPA6-SP	IPI:EPA6-SP|NS:P00005|EPA6-SP
241220_NS-10053_CMH_sample61.04258.04258.2	C:\Users\nichollass\Desktop\2024_Dec_CMHSet2\HexNAc_upt070aa\241220_NS_10053_CMH_sample61\interact.pep.xml	GTQNWTVER		GDISFSTR.GTQNWTVER.LIQAHRQI	R	L	9	2	1625.18	1089.52	1089.52	545.765	545.767	1089.52	545.767	-0.0004	0.000320996	15.474	0	1	2	0	482	490	0																			0	FALSE	IPI:EPA6-SP|NS:P00005|EPA6-SP	IPI:EPA6-SP|NS:P00005|EPA6-SP	IPI:EPA6-SP|NS:P00005|EPA6-SP
241220_NS-10053_CMH_sample61.04259.04259.2	C:\Users\nichollass\Desktop\2024_Dec_CMHSet2\HexNAc_upt070aa\241220_NS_10053_CMH_sample61\interact.pep.xml	GTQNWTVER		GDISFSTR.GTQNWTVER.LIQAHRQI	R	L	9	2	1625.7	1089.52	1089.52	545.765	545.767	1089.52	545.767	-0.0004	4.35011e-05	22.946	0	1	2	0	482	490	0																			0	FALSE	IPI:EPA6-SP|NS:P00005|EPA6-SP	IPI:EPA6-SP|NS:P00005|EPA6-SP	IPI:EPA6-SP|NS:P00005|EPA6-SP
241220_NS-10053_CMH_sample61.04260.04260.2	C:\Users\nichollass\Desktop\2024_Dec_CMHSet2\HexNAc_upt070aa\241220_NS_10053_CMH_sample61\interact.pep.xml	GTQNWTVER		GDISFSTR.GTQNWTVER.LIQAHRQI	R	L	9	2	1625.97	1089.52	1089.52	545.765	545.767	1089.52	545.767	-0.0004	0.00232541	15.034	0	0.9997	2	0	482	490	0																			0	FALSE	IPI:EPA6-SP|NS:P00005|EPA6-SP	IPI:EPA6-SP|NS:P00005|EPA6-SP	IPI:EPA6-SP|NS:P00005|EPA6-SP
241220_NS-10053_CMH_sample61.04261.04261.2	C:\Users\nichollass\Desktop\2024_Dec_CMHSet2\HexNAc_upt070aa\241220_NS_10053_CMH_sample61\interact.pep.xml	GTQNWTVER		GDISFSTR.GTQNWTVER.LIQAHRQI	R	L	9	2	1626.28	1089.52	1089.52	545.765	545.767	1089.52	545.767	-0.0004	0.000310635	16.531	0	1	2	0	482	490	0																			0	FALSE	IPI:EPA6-SP|NS:P00005|EPA6-SP	IPI:EPA6-SP|NS:P00005|EPA6-SP	IPI:EPA6-SP|NS:P00005|EPA6-SP
241220_NS-10053_CMH_sample61.04262.04262.2	C:\Users\nichollass\Desktop\2024_Dec_CMHSet2\HexNAc_upt070aa\241220_NS_10053_CMH_sample61\interact.pep.xml	GTQNWTVER		GDISFSTR.GTQNWTVER.LIQAHRQI	R	L	9	2	1626.8	1089.52	1089.52	545.765	545.767	1089.52	545.767	-0.0004	4.79457e-05	18.777	0	1	2	0	482	490	0																			0	FALSE	IPI:EPA6-SP|NS:P00005|EPA6-SP	IPI:EPA6-SP|NS:P00005|EPA6-SP	IPI:EPA6-SP|NS:P00005|EPA6-SP
241220_NS-10053_CMH_sample61.04266.04266.3	C:\Users\nichollass\Desktop\2024_Dec_CMHSet2\HexNAc_upt070aa\241220_NS_10053_CMH_sample61\interact.pep.xml	ACVLDLKDGVRSSR	ACVLDLKDGVRSSR	DIWNECAK.ACVLDLKDGVRSSR.MSVDPAIA	K	M	14	3	1628.03	1574.81	1574.82	525.945	525.947	1574.82	525.947	-0.0003	1.06353e-05	22.393	0	1	2	2	14	27	119336752	2C(57.0215)																		0	FALSE	IPI:EPA6-SP|NS:P00005|EPA6-SP	IPI:EPA6-SP|NS:P00005|EPA6-SP	IPI:EPA6-SP|NS:P00005|EPA6-SP
241220_NS-10053_CMH_sample61.04267.04267.3	C:\Users\nichollass\Desktop\2024_Dec_CMHSet2\HexNAc_upt070aa\241220_NS_10053_CMH_sample61\interact.pep.xml	ACVLDLKDGVRSSR	ACVLDLKDGVRSSR	DIWNECAK.ACVLDLKDGVRSSR.MSVDPAIA	K	M	14	3	1628.35	1574.81	1574.82	525.945	525.947	1574.82	525.947	-0.0003	0.00163587	17.645	0	0.8589	2	2	14	27	119336752	2C(57.0215)																		0	FALSE	IPI:EPA6-SP|NS:P00005|EPA6-SP	IPI:EPA6-SP|NS:P00005|EPA6-SP	IPI:EPA6-SP|NS:P00005|EPA6-SP
241220_NS-10053_CMH_sample61.04268.04268.3	C:\Users\nichollass\Desktop\2024_Dec_CMHSet2\HexNAc_upt070aa\241220_NS_10053_CMH_sample61\interact.pep.xml	ACVLDLKDGVRSSR	ACVLDLKDGVRSSR	DIWNECAK.ACVLDLKDGVRSSR.MSVDPAIA	K	M	14	3	1628.83	1574.81	1574.82	525.945	525.947	1574.82	525.947	-0.0003	3.31513e-08	32.418	0	1	2	2	14	27	119336752	2C(57.0215)																		0	FALSE	IPI:EPA6-SP|NS:P00005|EPA6-SP	IPI:EPA6-SP|NS:P00005|EPA6-SP	IPI:EPA6-SP|NS:P00005|EPA6-SP
241220_NS-10053_CMH_sample61.04273.04273.2	C:\Users\nichollass\Desktop\2024_Dec_CMHSet2\HexNAc_upt070aa\241220_NS_10053_CMH_sample61\interact.pep.xml	IRNGALLR		ASAQCRGR.IRNGALLR.VYVPRSSI	R	V	8	2	1630.7	911.563	911.566	456.789	456.791	911.567	456.791	0	0.000223872	16.1	9.271	1	2	1	585	592	3043811																			0	FALSE	IPI:EPA6-SP|NS:P00005|EPA6-SP	IPI:EPA6-SP|NS:P00005|EPA6-SP	IPI:EPA6-SP|NS:P00005|EPA6-SP
241220_NS-10053_CMH_sample61.04357.04357.2	C:\Users\nichollass\Desktop\2024_Dec_CMHSet2\HexNAc_upt070aa\241220_NS_10053_CMH_sample61\interact.pep.xml	WSEWASGK	WS[290]EWASGK	AQPRREKR.WSEWASGK.VICIIDPI	R	V	8	2	1659.3	1153.51	1153.51	577.763	577.764	1152.51	577.262	1.0058	0.0265919	8.801	3.298	0.7663	2	0	233	240	0	2S(203.0794)	Mod1: First isotopic peak (Theoretical: 1.0024)																	0	FALSE	IPI:EPA6-SP|NS:P00005|EPA6-SP	IPI:EPA6-SP|NS:P00005|EPA6-SP	IPI:EPA6-SP|NS:P00005|EPA6-SP
241220_NS-10053_CMH_sample61.04359.04359.2	C:\Users\nichollass\Desktop\2024_Dec_CMHSet2\HexNAc_upt070aa\241220_NS_10053_CMH_sample61\interact.pep.xml	WSEWASGK	WS[290]EWASGK	AQPRREKR.WSEWASGK.VICIIDPI	R	V	8	2	1660.16	1153.51	1153.51	577.763	577.764	1152.51	577.262	1.0058	0.00361202	11.269	0	0.9859	2	0	233	240	0	2S(203.0794)	Mod1: First isotopic peak (Theoretical: 1.0024)																	0	FALSE	IPI:EPA6-SP|NS:P00005|EPA6-SP	IPI:EPA6-SP|NS:P00005|EPA6-SP	IPI:EPA6-SP|NS:P00005|EPA6-SP
241220_NS-10053_CMH_sample61.04366.04366.5	C:\Users\nichollass\Desktop\2024_Dec_CMHSet2\HexNAc_upt070aa\241220_NS_10053_CMH_sample61\interact.pep.xml	VLAGNPAKHDLDIKPTVISHR		TWEGKIYR.VLAGNPAKHDLDIKPTVISHR.LHFPEGGS	R	L	21	5	1662.58	2280.26	2280.27	457.06	457.062	2280.27	457.061	0.0017	4e-14	54.934	0	1	2	2	273	293	25351139300																			0	FALSE	IPI:EPA6-SP|NS:P00005|EPA6-SP	IPI:EPA6-SP|NS:P00005|EPA6-SP	IPI:EPA6-SP|NS:P00005|EPA6-SP
241220_NS-10053_CMH_sample61.04367.04367.5	C:\Users\nichollass\Desktop\2024_Dec_CMHSet2\HexNAc_upt070aa\241220_NS_10053_CMH_sample61\interact.pep.xml	VLAGNPAKHDLDIKPTVISHR		TWEGKIYR.VLAGNPAKHDLDIKPTVISHR.LHFPEGGS	R	L	21	5	1662.89	2280.26	2280.27	457.06	457.062	2280.27	457.061	0.0017	7.43447e-09	34.015	0	1	2	2	273	293	25351139300																			0	FALSE	IPI:EPA6-SP|NS:P00005|EPA6-SP	IPI:EPA6-SP|NS:P00005|EPA6-SP	IPI:EPA6-SP|NS:P00005|EPA6-SP
241220_NS-10053_CMH_sample61.04368.04368.5	C:\Users\nichollass\Desktop\2024_Dec_CMHSet2\HexNAc_upt070aa\241220_NS_10053_CMH_sample61\interact.pep.xml	VLAGNPAKHDLDIKPTVISHR		TWEGKIYR.VLAGNPAKHDLDIKPTVISHR.LHFPEGGS	R	L	21	5	1663.13	2280.26	2280.27	457.06	457.062	2280.27	457.061	0.0017	2e-14	56.76	0	1	2	2	273	293	25351139300																			0	FALSE	IPI:EPA6-SP|NS:P00005|EPA6-SP	IPI:EPA6-SP|NS:P00005|EPA6-SP	IPI:EPA6-SP|NS:P00005|EPA6-SP
241220_NS-10053_CMH_sample61.04369.04369.4	C:\Users\nichollass\Desktop\2024_Dec_CMHSet2\HexNAc_upt070aa\241220_NS_10053_CMH_sample61\interact.pep.xml	VLAGNPAKHDLDIKPTVISHR		TWEGKIYR.VLAGNPAKHDLDIKPTVISHR.LHFPEGGS	R	L	21	4	1663.22	2280.26	2280.27	571.073	571.075	2280.27	571.075	0.0014	4.3e-13	52.949	0	1	2	2	273	293	18599387100																			0	FALSE	IPI:EPA6-SP|NS:P00005|EPA6-SP	IPI:EPA6-SP|NS:P00005|EPA6-SP	IPI:EPA6-SP|NS:P00005|EPA6-SP
241220_NS-10053_CMH_sample61.04370.04370.4	C:\Users\nichollass\Desktop\2024_Dec_CMHSet2\HexNAc_upt070aa\241220_NS_10053_CMH_sample61\interact.pep.xml	VLAGNPAKHDLDIKPTVISHR		TWEGKIYR.VLAGNPAKHDLDIKPTVISHR.LHFPEGGS	R	L	21	4	1663.38	2280.26	2280.27	571.073	571.075	2280.27	571.075	0.0014	1.7559e-09	36.522	0	1	2	2	273	293	18599387100																			0	FALSE	IPI:EPA6-SP|NS:P00005|EPA6-SP	IPI:EPA6-SP|NS:P00005|EPA6-SP	IPI:EPA6-SP|NS:P00005|EPA6-SP
241220_NS-10053_CMH_sample61.04371.04371.4	C:\Users\nichollass\Desktop\2024_Dec_CMHSet2\HexNAc_upt070aa\241220_NS_10053_CMH_sample61\interact.pep.xml	VLAGNPAKHDLDIKPTVISHR		TWEGKIYR.VLAGNPAKHDLDIKPTVISHR.LHFPEGGS	R	L	21	4	1663.65	2280.26	2280.27	571.073	571.075	2280.27	571.075	0.0014	0	70.938	0	1	2	2	273	293	18599387100																			0	FALSE	IPI:EPA6-SP|NS:P00005|EPA6-SP	IPI:EPA6-SP|NS:P00005|EPA6-SP	IPI:EPA6-SP|NS:P00005|EPA6-SP
241220_NS-10053_CMH_sample61.04372.04372.2	C:\Users\nichollass\Desktop\2024_Dec_CMHSet2\HexNAc_upt070aa\241220_NS_10053_CMH_sample61\interact.pep.xml	RWSEWASGK		QAQPRREK.RWSEWASGK.VICIIDPI	K	V	9	2	1663.77	1105.53	1105.53	553.77	553.772	1105.53	553.773	-0.0011	2.32675e-05	24.033	5.429	1	2	0	232	240	0																			0	FALSE	IPI:EPA6-SP|NS:P00005|EPA6-SP	IPI:EPA6-SP|NS:P00005|EPA6-SP	IPI:EPA6-SP|NS:P00005|EPA6-SP
241220_NS-10053_CMH_sample61.04374.04374.2	C:\Users\nichollass\Desktop\2024_Dec_CMHSet2\HexNAc_upt070aa\241220_NS_10053_CMH_sample61\interact.pep.xml	RWSEWASGK		QAQPRREK.RWSEWASGK.VICIIDPI	K	V	9	2	1664.44	1105.53	1105.53	553.77	553.772	1105.53	553.773	-0.0011	5.24807e-06	27.62	8.593	1	2	0	232	240	0																			0	FALSE	IPI:EPA6-SP|NS:P00005|EPA6-SP	IPI:EPA6-SP|NS:P00005|EPA6-SP	IPI:EPA6-SP|NS:P00005|EPA6-SP
241220_NS-10053_CMH_sample61.04375.04375.3	C:\Users\nichollass\Desktop\2024_Dec_CMHSet2\HexNAc_upt070aa\241220_NS_10053_CMH_sample61\interact.pep.xml	VLAGNPAKHDLDIKPTVISHR		TWEGKIYR.VLAGNPAKHDLDIKPTVISHR.LHFPEGGS	R	L	21	3	1664.64	2280.26	2280.27	761.095	761.097	2280.27	761.097	0.0002	0	66.653	0	1	2	2	273	293	4451485700																			0	FALSE	IPI:EPA6-SP|NS:P00005|EPA6-SP	IPI:EPA6-SP|NS:P00005|EPA6-SP	IPI:EPA6-SP|NS:P00005|EPA6-SP
241220_NS-10053_CMH_sample61.04376.04376.3	C:\Users\nichollass\Desktop\2024_Dec_CMHSet2\HexNAc_upt070aa\241220_NS_10053_CMH_sample61\interact.pep.xml	VLAGNPAKHDLDIKPTVISHR		TWEGKIYR.VLAGNPAKHDLDIKPTVISHR.LHFPEGGS	R	L	21	3	1664.97	2280.26	2280.27	761.095	761.097	2280.27	761.097	0.0002	2.26334e-07	28.081	0	1	2	2	273	293	4451485700																			0	FALSE	IPI:EPA6-SP|NS:P00005|EPA6-SP	IPI:EPA6-SP|NS:P00005|EPA6-SP	IPI:EPA6-SP|NS:P00005|EPA6-SP
241220_NS-10053_CMH_sample61.04400.04400.2	C:\Users\nichollass\Desktop\2024_Dec_CMHSet2\HexNAc_upt070aa\241220_NS_10053_CMH_sample61\interact.pep.xml	VLAGNPAKHDLDIKPTVISHR		TWEGKIYR.VLAGNPAKHDLDIKPTVISHR.LHFPEGGS	R	L	21	2	1670.4	2280.26	2280.27	1141.14	1141.14	2280.27	1141.14	0.0002	0	60.927	3.146	1	2	2	273	293	190390048																			0	FALSE	IPI:EPA6-SP|NS:P00005|EPA6-SP	IPI:EPA6-SP|NS:P00005|EPA6-SP	IPI:EPA6-SP|NS:P00005|EPA6-SP
241220_NS-10053_CMH_sample61.04402.04402.2	C:\Users\nichollass\Desktop\2024_Dec_CMHSet2\HexNAc_upt070aa\241220_NS_10053_CMH_sample61\interact.pep.xml	VLAGNPAKHDLDIKPTVISHR		TWEGKIYR.VLAGNPAKHDLDIKPTVISHR.LHFPEGGS	R	L	21	2	1671.17	2280.26	2280.27	1141.14	1141.14	2280.27	1141.14	0.0002	0	66.993	10.61	1	2	2	273	293	190390048																			0	FALSE	IPI:EPA6-SP|NS:P00005|EPA6-SP	IPI:EPA6-SP|NS:P00005|EPA6-SP	IPI:EPA6-SP|NS:P00005|EPA6-SP
241220_NS-10053_CMH_sample61.04425.04425.3	C:\Users\nichollass\Desktop\2024_Dec_CMHSet2\HexNAc_upt070aa\241220_NS_10053_CMH_sample61\interact.pep.xml	HDLDIKPTVISHR		VIAGNPAK.HDLDIKPTVISHR.LHFPEGGS	K	L	13	3	1677.71	1529.83	1529.83	510.95	510.951	1529.83	510.951	-0.0001	3.8815e-09	35.144	2.942	1	2	1	281	293	0																			0	FALSE	IPI:EPA6-SP|NS:P00005|EPA6-SP	IPI:EPA6-SP|NS:P00005|EPA6-SP	IPI:EPA6-SP|NS:P00005|EPA6-SP
241220_NS-10053_CMH_sample61.04426.04426.3	C:\Users\nichollass\Desktop\2024_Dec_CMHSet2\HexNAc_upt070aa\241220_NS_10053_CMH_sample61\interact.pep.xml	HDLDIKPTVISHR		VIAGNPAK.HDLDIKPTVISHR.LHFPEGGS	K	L	13	3	1678.02	1529.83	1529.83	510.95	510.951	1529.83	510.951	-0.0001	0.00078614	13.918	0	0.9887	2	1	281	293	0																			0	FALSE	IPI:EPA6-SP|NS:P00005|EPA6-SP	IPI:EPA6-SP|NS:P00005|EPA6-SP	IPI:EPA6-SP|NS:P00005|EPA6-SP
241220_NS-10053_CMH_sample61.04427.04427.3	C:\Users\nichollass\Desktop\2024_Dec_CMHSet2\HexNAc_upt070aa\241220_NS_10053_CMH_sample61\interact.pep.xml	HDLDIKPTVISHR		VIAGNPAK.HDLDIKPTVISHR.LHFPEGGS	K	L	13	3	1678.37	1529.83	1529.83	510.95	510.951	1529.83	510.951	-0.0001	9.2363e-10	41.638	0	1	2	1	281	293	0																			0	FALSE	IPI:EPA6-SP|NS:P00005|EPA6-SP	IPI:EPA6-SP|NS:P00005|EPA6-SP	IPI:EPA6-SP|NS:P00005|EPA6-SP
241220_NS-10053_CMH_sample61.04475.04475.2	C:\Users\nichollass\Desktop\2024_Dec_CMHSet2\HexNAc_upt070aa\241220_NS_10053_CMH_sample61\interact.pep.xml	WSEWASGK		AQPRREKR.WSEWASGK.VICIIDPI	R	V	8	2	1693.23	949.426	949.429	475.72	475.722	949.429	475.722	0	0.000212324	18.192	0	1	2	0	233	240	44413338000																			0	FALSE	IPI:EPA6-SP|NS:P00005|EPA6-SP	IPI:EPA6-SP|NS:P00005|EPA6-SP	IPI:EPA6-SP|NS:P00005|EPA6-SP
241220_NS-10053_CMH_sample61.04476.04476.2	C:\Users\nichollass\Desktop\2024_Dec_CMHSet2\HexNAc_upt070aa\241220_NS_10053_CMH_sample61\interact.pep.xml	WSEWASGK		AQPRREKR.WSEWASGK.VICIIDPI	R	V	8	2	1693.54	949.426	949.429	475.72	475.722	949.429	475.722	0	7.19035e-05	18.073	0	1	2	0	233	240	44413338000																			0	FALSE	IPI:EPA6-SP|NS:P00005|EPA6-SP	IPI:EPA6-SP|NS:P00005|EPA6-SP	IPI:EPA6-SP|NS:P00005|EPA6-SP
241220_NS-10053_CMH_sample61.04477.04477.2	C:\Users\nichollass\Desktop\2024_Dec_CMHSet2\HexNAc_upt070aa\241220_NS_10053_CMH_sample61\interact.pep.xml	WSEWASGK		AQPRREKR.WSEWASGK.VICIIDPI	R	V	8	2	1693.9	949.426	949.429	475.72	475.722	949.429	475.722	0	6.43058e-05	18.267	0	1	2	0	233	240	44413338000																			0	FALSE	IPI:EPA6-SP|NS:P00005|EPA6-SP	IPI:EPA6-SP|NS:P00005|EPA6-SP	IPI:EPA6-SP|NS:P00005|EPA6-SP
241220_NS-10053_CMH_sample61.04481.04481.2	C:\Users\nichollass\Desktop\2024_Dec_CMHSet2\HexNAc_upt070aa\241220_NS_10053_CMH_sample61\interact.pep.xml	WSEWASGK		AQPRREKR.WSEWASGK.VICIIDPI	R	V	8	2	1695.02	949.426	949.429	475.72	475.722	949.429	475.722	0	0.000703072	16.112	5.233	1	2	0	233	240	44413338000																			0	FALSE	IPI:EPA6-SP|NS:P00005|EPA6-SP	IPI:EPA6-SP|NS:P00005|EPA6-SP	IPI:EPA6-SP|NS:P00005|EPA6-SP
241220_NS-10053_CMH_sample61.04482.04482.2	C:\Users\nichollass\Desktop\2024_Dec_CMHSet2\HexNAc_upt070aa\241220_NS_10053_CMH_sample61\interact.pep.xml	WSEWASGK		AQPRREKR.WSEWASGK.VICIIDPI	R	V	8	2	1695.17	949.426	949.429	475.72	475.722	949.429	475.722	0	5.88505e-05	18.421	0	1	2	0	233	240	44413338000																			0	FALSE	IPI:EPA6-SP|NS:P00005|EPA6-SP	IPI:EPA6-SP|NS:P00005|EPA6-SP	IPI:EPA6-SP|NS:P00005|EPA6-SP
241220_NS-10053_CMH_sample61.04483.04483.2	C:\Users\nichollass\Desktop\2024_Dec_CMHSet2\HexNAc_upt070aa\241220_NS_10053_CMH_sample61\interact.pep.xml	WSEWASGK		AQPRREKR.WSEWASGK.VICIIDPI	R	V	8	2	1695.53	949.426	949.429	475.72	475.722	949.429	475.722	0	0.00012735	17.08	0	1	2	0	233	240	44413338000																			0	FALSE	IPI:EPA6-SP|NS:P00005|EPA6-SP	IPI:EPA6-SP|NS:P00005|EPA6-SP	IPI:EPA6-SP|NS:P00005|EPA6-SP
241220_NS-10053_CMH_sample61.04519.04519.2	C:\Users\nichollass\Desktop\2024_Dec_CMHSet2\HexNAc_upt070aa\241220_NS_10053_CMH_sample61\interact.pep.xml	GTQNWTVER		GDISFSTR.GTQNWTVER.LIQAHRQI	R	L	9	2	1703.62	1089.52	1089.52	545.766	545.768	1089.52	545.767	0.0003	0.0107337	9.377	0	0.9907	2	0	482	490	85512104																			0	FALSE	IPI:EPA6-SP|NS:P00005|EPA6-SP	IPI:EPA6-SP|NS:P00005|EPA6-SP	IPI:EPA6-SP|NS:P00005|EPA6-SP
241220_NS-10053_CMH_sample61.04520.04520.2	C:\Users\nichollass\Desktop\2024_Dec_CMHSet2\HexNAc_upt070aa\241220_NS_10053_CMH_sample61\interact.pep.xml	GTQNWTVER		GDISFSTR.GTQNWTVER.LIQAHRQI	R	L	9	2	1704.03	1089.52	1089.52	545.766	545.768	1089.52	545.767	0.0003	0.000129345	21.053	0	1	2	0	482	490	85512104																			0	FALSE	IPI:EPA6-SP|NS:P00005|EPA6-SP	IPI:EPA6-SP|NS:P00005|EPA6-SP	IPI:EPA6-SP|NS:P00005|EPA6-SP
241220_NS-10053_CMH_sample61.04521.04521.2	C:\Users\nichollass\Desktop\2024_Dec_CMHSet2\HexNAc_upt070aa\241220_NS_10053_CMH_sample61\interact.pep.xml	GTQNWTVER		GDISFSTR.GTQNWTVER.LIQAHRQI	R	L	9	2	1704.18	1089.52	1089.52	545.766	545.768	1089.52	545.767	0.0003	0.00633141	14.294	0	0.9956	2	0	482	490	85512104																			0	FALSE	IPI:EPA6-SP|NS:P00005|EPA6-SP	IPI:EPA6-SP|NS:P00005|EPA6-SP	IPI:EPA6-SP|NS:P00005|EPA6-SP
241220_NS-10053_CMH_sample61.04610.04610.5	C:\Users\nichollass\Desktop\2024_Dec_CMHSet2\HexNAc_upt070aa\241220_NS_10053_CMH_sample61\interact.pep.xml	VLAGNPAKHDLDIKPTVISHR		TWEGKIYR.VLAGNPAKHDLDIKPTVISHR.LHFPEGGS	R	L	21	5	1728.05	2280.27	2280.27	457.06	457.062	2280.27	457.061	0.0012	5e-14	54.674	4.808	1	2	2	273	293	0																			0	FALSE	IPI:EPA6-SP|NS:P00005|EPA6-SP	IPI:EPA6-SP|NS:P00005|EPA6-SP	IPI:EPA6-SP|NS:P00005|EPA6-SP
241220_NS-10053_CMH_sample61.04611.04611.5	C:\Users\nichollass\Desktop\2024_Dec_CMHSet2\HexNAc_upt070aa\241220_NS_10053_CMH_sample61\interact.pep.xml	VLAGNPAKHDLDIKPTVISHR		TWEGKIYR.VLAGNPAKHDLDIKPTVISHR.LHFPEGGS	R	L	21	5	1728.36	2280.27	2280.27	457.06	457.062	2280.27	457.061	0.0012	1.61901e-05	20.663	0	1	2	2	273	293	0																			0	FALSE	IPI:EPA6-SP|NS:P00005|EPA6-SP	IPI:EPA6-SP|NS:P00005|EPA6-SP	IPI:EPA6-SP|NS:P00005|EPA6-SP
241220_NS-10053_CMH_sample61.04612.04612.5	C:\Users\nichollass\Desktop\2024_Dec_CMHSet2\HexNAc_upt070aa\241220_NS_10053_CMH_sample61\interact.pep.xml	VLAGNPAKHDLDIKPTVISHR		TWEGKIYR.VLAGNPAKHDLDIKPTVISHR.LHFPEGGS	R	L	21	5	1728.6	2280.27	2280.27	457.06	457.062	2280.27	457.061	0.0012	2.039e-11	46.262	1.791	1	2	2	273	293	0																			0	FALSE	IPI:EPA6-SP|NS:P00005|EPA6-SP	IPI:EPA6-SP|NS:P00005|EPA6-SP	IPI:EPA6-SP|NS:P00005|EPA6-SP
241220_NS-10053_CMH_sample61.04613.04613.4	C:\Users\nichollass\Desktop\2024_Dec_CMHSet2\HexNAc_upt070aa\241220_NS_10053_CMH_sample61\interact.pep.xml	VLAGNPAKHDLDIKPTVISHR		TWEGKIYR.VLAGNPAKHDLDIKPTVISHR.LHFPEGGS	R	L	21	4	1728.68	2280.26	2280.27	571.073	571.075	2280.27	571.075	0.0012	2.13e-12	51.185	0	1	2	2	273	293	0																			0	FALSE	IPI:EPA6-SP|NS:P00005|EPA6-SP	IPI:EPA6-SP|NS:P00005|EPA6-SP	IPI:EPA6-SP|NS:P00005|EPA6-SP
241220_NS-10053_CMH_sample61.04614.04614.4	C:\Users\nichollass\Desktop\2024_Dec_CMHSet2\HexNAc_upt070aa\241220_NS_10053_CMH_sample61\interact.pep.xml	VLAGNPAKHDLDIKPTVISHR		TWEGKIYR.VLAGNPAKHDLDIKPTVISHR.LHFPEGGS	R	L	21	4	1728.84	2280.26	2280.27	571.073	571.075	2280.27	571.075	0.0012	3.21921e-06	23.469	0	1	2	2	273	293	0																			0	FALSE	IPI:EPA6-SP|NS:P00005|EPA6-SP	IPI:EPA6-SP|NS:P00005|EPA6-SP	IPI:EPA6-SP|NS:P00005|EPA6-SP
241220_NS-10053_CMH_sample61.04615.04615.4	C:\Users\nichollass\Desktop\2024_Dec_CMHSet2\HexNAc_upt070aa\241220_NS_10053_CMH_sample61\interact.pep.xml	VLAGNPAKHDLDIKPTVISHR		TWEGKIYR.VLAGNPAKHDLDIKPTVISHR.LHFPEGGS	R	L	21	4	1729.13	2280.26	2280.27	571.073	571.075	2280.27	571.075	0.0012	0	72.016	0	1	2	2	273	293	0																			0	FALSE	IPI:EPA6-SP|NS:P00005|EPA6-SP	IPI:EPA6-SP|NS:P00005|EPA6-SP	IPI:EPA6-SP|NS:P00005|EPA6-SP
241220_NS-10053_CMH_sample61.04616.04616.2	C:\Users\nichollass\Desktop\2024_Dec_CMHSet2\HexNAc_upt070aa\241220_NS_10053_CMH_sample61\interact.pep.xml	RWSEWASGK		QAQPRREK.RWSEWASGK.VICIIDPI	K	V	9	2	1729.26	1105.53	1105.53	553.771	553.773	1105.53	553.773	0.0007	1.16883e-05	24.229	5.645	1	2	0	232	240	0																			0	FALSE	IPI:EPA6-SP|NS:P00005|EPA6-SP	IPI:EPA6-SP|NS:P00005|EPA6-SP	IPI:EPA6-SP|NS:P00005|EPA6-SP
241220_NS-10053_CMH_sample61.04618.04618.2	C:\Users\nichollass\Desktop\2024_Dec_CMHSet2\HexNAc_upt070aa\241220_NS_10053_CMH_sample61\interact.pep.xml	RWSEWASGK		QAQPRREK.RWSEWASGK.VICIIDPI	K	V	9	2	1729.92	1105.53	1105.53	553.771	553.773	1105.53	553.773	0.0007	1.60972e-06	27.673	8.616	1	2	0	232	240	0																			0	FALSE	IPI:EPA6-SP|NS:P00005|EPA6-SP	IPI:EPA6-SP|NS:P00005|EPA6-SP	IPI:EPA6-SP|NS:P00005|EPA6-SP
241220_NS-10053_CMH_sample61.04619.04619.3	C:\Users\nichollass\Desktop\2024_Dec_CMHSet2\HexNAc_upt070aa\241220_NS_10053_CMH_sample61\interact.pep.xml	VLAGNPAKHDLDIKPTVISHR		TWEGKIYR.VLAGNPAKHDLDIKPTVISHR.LHFPEGGS	R	L	21	3	1730.11	2280.26	2280.27	761.095	761.097	2280.27	761.097	0	0	68.6	0	1	2	2	273	293	0																			0	FALSE	IPI:EPA6-SP|NS:P00005|EPA6-SP	IPI:EPA6-SP|NS:P00005|EPA6-SP	IPI:EPA6-SP|NS:P00005|EPA6-SP
241220_NS-10053_CMH_sample61.04674.04674.3	C:\Users\nichollass\Desktop\2024_Dec_CMHSet2\HexNAc_upt070aa\241220_NS_10053_CMH_sample61\interact.pep.xml	HDLDIKPTVISHR		VIAGNPAK.HDLDIKPTVISHR.LHFPEGGS	K	L	13	3	1748.86	1529.83	1529.83	510.95	510.952	1529.83	510.951	0.0014	0.000547961	14.545	0	0.9979	2	1	281	293	0																			0	FALSE	IPI:EPA6-SP|NS:P00005|EPA6-SP	IPI:EPA6-SP|NS:P00005|EPA6-SP	IPI:EPA6-SP|NS:P00005|EPA6-SP
241220_NS-10053_CMH_sample61.04675.04675.3	C:\Users\nichollass\Desktop\2024_Dec_CMHSet2\HexNAc_upt070aa\241220_NS_10053_CMH_sample61\interact.pep.xml	HDLDIKPTVISHR		VIAGNPAK.HDLDIKPTVISHR.LHFPEGGS	K	L	13	3	1749.34	1529.83	1529.83	510.95	510.952	1529.83	510.951	0.0014	9.2204e-10	41.641	7.307	1	2	1	281	293	0																			0	FALSE	IPI:EPA6-SP|NS:P00005|EPA6-SP	IPI:EPA6-SP|NS:P00005|EPA6-SP	IPI:EPA6-SP|NS:P00005|EPA6-SP
241220_NS-10053_CMH_sample61.04686.04686.2	C:\Users\nichollass\Desktop\2024_Dec_CMHSet2\HexNAc_upt070aa\241220_NS_10053_CMH_sample61\interact.pep.xml	LIGHPLPLR		EAAGEVER.LIGHPLPLR.LDAITGPE	R	L	9	2	1752.72	1014.63	1014.63	508.323	508.324	1014.63	508.324	-0.0001	2.81514e-06	26.702	13.59	1	2	0	622	630	8879351800																			0	FALSE	IPI:EPA6-SP|NS:P00005|EPA6-SP	IPI:EPA6-SP|NS:P00005|EPA6-SP	IPI:EPA6-SP|NS:P00005|EPA6-SP
241220_NS-10053_CMH_sample61.04687.04687.2	C:\Users\nichollass\Desktop\2024_Dec_CMHSet2\HexNAc_upt070aa\241220_NS_10053_CMH_sample61\interact.pep.xml	LIGHPLPLR		EAAGEVER.LIGHPLPLR.LDAITGPE	R	L	9	2	1753.03	1014.63	1014.63	508.323	508.324	1014.63	508.324	-0.0001	0.000456825	15.861	0	1	2	0	622	630	8879351800																			0	FALSE	IPI:EPA6-SP|NS:P00005|EPA6-SP	IPI:EPA6-SP|NS:P00005|EPA6-SP	IPI:EPA6-SP|NS:P00005|EPA6-SP
241220_NS-10053_CMH_sample61.04688.04688.2	C:\Users\nichollass\Desktop\2024_Dec_CMHSet2\HexNAc_upt070aa\241220_NS_10053_CMH_sample61\interact.pep.xml	LIGHPLPLR		EAAGEVER.LIGHPLPLR.LDAITGPE	R	L	9	2	1753.38	1014.63	1014.63	508.323	508.324	1014.63	508.324	-0.0001	7.6692e-07	26.961	8.999	1	2	0	622	630	8879351800																			0	FALSE	IPI:EPA6-SP|NS:P00005|EPA6-SP	IPI:EPA6-SP|NS:P00005|EPA6-SP	IPI:EPA6-SP|NS:P00005|EPA6-SP
241220_NS-10053_CMH_sample61.04689.04689.2	C:\Users\nichollass\Desktop\2024_Dec_CMHSet2\HexNAc_upt070aa\241220_NS_10053_CMH_sample61\interact.pep.xml	LIGHPLPLR		EAAGEVER.LIGHPLPLR.LDAITGPE	R	L	9	2	1753.49	1014.63	1014.63	508.323	508.324	1014.63	508.324	-0.0001	0.000198724	19.307	5.18	1	2	0	622	630	8879351800																			0	FALSE	IPI:EPA6-SP|NS:P00005|EPA6-SP	IPI:EPA6-SP|NS:P00005|EPA6-SP	IPI:EPA6-SP|NS:P00005|EPA6-SP
241220_NS-10053_CMH_sample61.04690.04690.2	C:\Users\nichollass\Desktop\2024_Dec_CMHSet2\HexNAc_upt070aa\241220_NS_10053_CMH_sample61\interact.pep.xml	LIGHPLPLR		EAAGEVER.LIGHPLPLR.LDAITGPE	R	L	9	2	1753.63	1014.63	1014.63	508.323	508.324	1014.63	508.324	-0.0001	0.00108206	14.363	0	1	2	0	622	630	8879351800																			0	FALSE	IPI:EPA6-SP|NS:P00005|EPA6-SP	IPI:EPA6-SP|NS:P00005|EPA6-SP	IPI:EPA6-SP|NS:P00005|EPA6-SP
241220_NS-10053_CMH_sample61.04691.04691.2	C:\Users\nichollass\Desktop\2024_Dec_CMHSet2\HexNAc_upt070aa\241220_NS_10053_CMH_sample61\interact.pep.xml	LIGHPLPLR		EAAGEVER.LIGHPLPLR.LDAITGPE	R	L	9	2	1753.99	1014.63	1014.63	508.323	508.324	1014.63	508.324	-0.0001	1.01042e-06	26.482	5.02	1	2	0	622	630	8879351800																			0	FALSE	IPI:EPA6-SP|NS:P00005|EPA6-SP	IPI:EPA6-SP|NS:P00005|EPA6-SP	IPI:EPA6-SP|NS:P00005|EPA6-SP
241220_NS-10053_CMH_sample61.04710.04710.2	C:\Users\nichollass\Desktop\2024_Dec_CMHSet2\HexNAc_upt070aa\241220_NS_10053_CMH_sample61\interact.pep.xml	WSEWASGK		AQPRREKR.WSEWASGK.VICIIDPI	R	V	8	2	1759.6	949.426	949.429	475.72	475.722	949.429	475.722	0	0.000161901	17.663	4.091	1	2	0	233	240	0																			0	FALSE	IPI:EPA6-SP|NS:P00005|EPA6-SP	IPI:EPA6-SP|NS:P00005|EPA6-SP	IPI:EPA6-SP|NS:P00005|EPA6-SP
241220_NS-10053_CMH_sample61.04711.04711.2	C:\Users\nichollass\Desktop\2024_Dec_CMHSet2\HexNAc_upt070aa\241220_NS_10053_CMH_sample61\interact.pep.xml	WSEWASGK		AQPRREKR.WSEWASGK.VICIIDPI	R	V	8	2	1759.91	949.426	949.429	475.72	475.722	949.429	475.722	0	0.00239469	12.983	0	0.9997	2	0	233	240	0																			0	FALSE	IPI:EPA6-SP|NS:P00005|EPA6-SP	IPI:EPA6-SP|NS:P00005|EPA6-SP	IPI:EPA6-SP|NS:P00005|EPA6-SP
241220_NS-10053_CMH_sample61.04712.04712.2	C:\Users\nichollass\Desktop\2024_Dec_CMHSet2\HexNAc_upt070aa\241220_NS_10053_CMH_sample61\interact.pep.xml	WSEWASGK		AQPRREKR.WSEWASGK.VICIIDPI	R	V	8	2	1760.29	949.426	949.429	475.72	475.722	949.429	475.722	0	1.79887e-05	20.48	0	1	2	0	233	240	0																			0	FALSE	IPI:EPA6-SP|NS:P00005|EPA6-SP	IPI:EPA6-SP|NS:P00005|EPA6-SP	IPI:EPA6-SP|NS:P00005|EPA6-SP
241220_NS-10053_CMH_sample61.04716.04716.2	C:\Users\nichollass\Desktop\2024_Dec_CMHSet2\HexNAc_upt070aa\241220_NS_10053_CMH_sample61\interact.pep.xml	WSEWASGK		AQPRREKR.WSEWASGK.VICIIDPI	R	V	8	2	1761.21	949.426	949.429	475.72	475.722	949.429	475.722	0	0.00114025	15.272	0	1	2	0	233	240	0																			0	FALSE	IPI:EPA6-SP|NS:P00005|EPA6-SP	IPI:EPA6-SP|NS:P00005|EPA6-SP	IPI:EPA6-SP|NS:P00005|EPA6-SP
241220_NS-10053_CMH_sample61.04717.04717.2	C:\Users\nichollass\Desktop\2024_Dec_CMHSet2\HexNAc_upt070aa\241220_NS_10053_CMH_sample61\interact.pep.xml	WSEWASGK		AQPRREKR.WSEWASGK.VICIIDPI	R	V	8	2	1761.34	949.426	949.429	475.72	475.722	949.429	475.722	0	0.00475062	10.793	0	0.9975	2	0	233	240	0																			0	FALSE	IPI:EPA6-SP|NS:P00005|EPA6-SP	IPI:EPA6-SP|NS:P00005|EPA6-SP	IPI:EPA6-SP|NS:P00005|EPA6-SP
241220_NS-10053_CMH_sample61.04718.04718.2	C:\Users\nichollass\Desktop\2024_Dec_CMHSet2\HexNAc_upt070aa\241220_NS_10053_CMH_sample61\interact.pep.xml	WSEWASGK		AQPRREKR.WSEWASGK.VICIIDPI	R	V	8	2	1761.67	949.426	949.429	475.72	475.722	949.429	475.722	0	0.000152669	16.765	0	1	2	0	233	240	0																			0	FALSE	IPI:EPA6-SP|NS:P00005|EPA6-SP	IPI:EPA6-SP|NS:P00005|EPA6-SP	IPI:EPA6-SP|NS:P00005|EPA6-SP
241220_NS-10053_CMH_sample61.04749.04749.2	C:\Users\nichollass\Desktop\2024_Dec_CMHSet2\HexNAc_upt070aa\241220_NS_10053_CMH_sample61\interact.pep.xml	GTQNWTVER		GDISFSTR.GTQNWTVER.LIQAHRQI	R	L	9	2	1771.11	1089.52	1089.52	545.765	545.767	1089.52	545.767	-0.0002	0.00166917	16.61	0	0.9999	2	0	482	490	0																			0	FALSE	IPI:EPA6-SP|NS:P00005|EPA6-SP	IPI:EPA6-SP|NS:P00005|EPA6-SP	IPI:EPA6-SP|NS:P00005|EPA6-SP
241220_NS-10053_CMH_sample61.04750.04750.2	C:\Users\nichollass\Desktop\2024_Dec_CMHSet2\HexNAc_upt070aa\241220_NS_10053_CMH_sample61\interact.pep.xml	GTQNWTVER		GDISFSTR.GTQNWTVER.LIQAHRQI	R	L	9	2	1771.44	1089.52	1089.52	545.765	545.767	1089.52	545.767	-0.0002	0.000273684	15.751	0	1	2	0	482	490	0																			0	FALSE	IPI:EPA6-SP|NS:P00005|EPA6-SP	IPI:EPA6-SP|NS:P00005|EPA6-SP	IPI:EPA6-SP|NS:P00005|EPA6-SP
241220_NS-10053_CMH_sample61.04817.04817.2	C:\Users\nichollass\Desktop\2024_Dec_CMHSet2\HexNAc_upt070aa\241220_NS_10053_CMH_sample61\interact.pep.xml	RWSEWASGK		QAQPRREK.RWSEWASGK.VICIIDPI	K	V	9	2	1793.59	1105.53	1105.53	553.771	553.773	1105.53	553.773	0.0004	1.28381e-05	24.066	5.481	1	2	0	232	240	0																			0	FALSE	IPI:EPA6-SP|NS:P00005|EPA6-SP	IPI:EPA6-SP|NS:P00005|EPA6-SP	IPI:EPA6-SP|NS:P00005|EPA6-SP
241220_NS-10053_CMH_sample61.04819.04819.2	C:\Users\nichollass\Desktop\2024_Dec_CMHSet2\HexNAc_upt070aa\241220_NS_10053_CMH_sample61\interact.pep.xml	RWSEWASGK		QAQPRREK.RWSEWASGK.VICIIDPI	K	V	9	2	1794.4	1105.53	1105.53	553.771	553.773	1105.53	553.773	0.0004	5.07867e-06	27.677	8.477	1	2	0	232	240	0																			0	FALSE	IPI:EPA6-SP|NS:P00005|EPA6-SP	IPI:EPA6-SP|NS:P00005|EPA6-SP	IPI:EPA6-SP|NS:P00005|EPA6-SP
241220_NS-10053_CMH_sample61.04820.04820.5	C:\Users\nichollass\Desktop\2024_Dec_CMHSet2\HexNAc_upt070aa\241220_NS_10053_CMH_sample61\interact.pep.xml	VLAGNPAKHDLDIKPTVISHR		TWEGKIYR.VLAGNPAKHDLDIKPTVISHR.LHFPEGGS	R	L	21	5	1794.65	2280.26	2280.27	457.06	457.062	2280.27	457.061	0.0012	1.85e-12	52.434	0	1	2	2	273	293	0																			0	FALSE	IPI:EPA6-SP|NS:P00005|EPA6-SP	IPI:EPA6-SP|NS:P00005|EPA6-SP	IPI:EPA6-SP|NS:P00005|EPA6-SP
241220_NS-10053_CMH_sample61.04821.04821.5	C:\Users\nichollass\Desktop\2024_Dec_CMHSet2\HexNAc_upt070aa\241220_NS_10053_CMH_sample61\interact.pep.xml	VLAGNPAKHDLDIKPTVISHR		TWEGKIYR.VLAGNPAKHDLDIKPTVISHR.LHFPEGGS	R	L	21	5	1794.87	2280.26	2280.27	457.06	457.062	2280.27	457.061	0.0012	0.000355836	15.295	0	1	2	2	273	293	0																			0	FALSE	IPI:EPA6-SP|NS:P00005|EPA6-SP	IPI:EPA6-SP|NS:P00005|EPA6-SP	IPI:EPA6-SP|NS:P00005|EPA6-SP
241220_NS-10053_CMH_sample61.04822.04822.5	C:\Users\nichollass\Desktop\2024_Dec_CMHSet2\HexNAc_upt070aa\241220_NS_10053_CMH_sample61\interact.pep.xml	VLAGNPAKHDLDIKPTVISHR		TWEGKIYR.VLAGNPAKHDLDIKPTVISHR.LHFPEGGS	R	L	21	5	1795.21	2280.26	2280.27	457.06	457.062	2280.27	457.061	0.0012	3.4914e-10	40.328	0	1	2	2	273	293	0																			0	FALSE	IPI:EPA6-SP|NS:P00005|EPA6-SP	IPI:EPA6-SP|NS:P00005|EPA6-SP	IPI:EPA6-SP|NS:P00005|EPA6-SP
241220_NS-10053_CMH_sample61.04875.04875.3	C:\Users\nichollass\Desktop\2024_Dec_CMHSet2\HexNAc_upt070aa\241220_NS_10053_CMH_sample61\interact.pep.xml	HDLDIKPTVISHR		VIAGNPAK.HDLDIKPTVISHR.LHFPEGGS	K	L	13	3	1813.7	1529.83	1529.83	510.949	510.951	1529.83	510.951	0.0004	5.2875e-08	32.607	0	1	2	1	281	293	0																			0	FALSE	IPI:EPA6-SP|NS:P00005|EPA6-SP	IPI:EPA6-SP|NS:P00005|EPA6-SP	IPI:EPA6-SP|NS:P00005|EPA6-SP
241220_NS-10053_CMH_sample61.04876.04876.3	C:\Users\nichollass\Desktop\2024_Dec_CMHSet2\HexNAc_upt070aa\241220_NS_10053_CMH_sample61\interact.pep.xml	HDLDIKPTVISHR		VIAGNPAK.HDLDIKPTVISHR.LHFPEGGS	K	L	13	3	1814.05	1529.83	1529.83	510.949	510.951	1529.83	510.951	0.0004	0.0145128	8.853	0	0.5986	2	1	281	293	0																			0	FALSE	IPI:EPA6-SP|NS:P00005|EPA6-SP	IPI:EPA6-SP|NS:P00005|EPA6-SP	IPI:EPA6-SP|NS:P00005|EPA6-SP
241220_NS-10053_CMH_sample61.04877.04877.3	C:\Users\nichollass\Desktop\2024_Dec_CMHSet2\HexNAc_upt070aa\241220_NS_10053_CMH_sample61\interact.pep.xml	HDLDIKPTVISHR		VIAGNPAK.HDLDIKPTVISHR.LHFPEGGS	K	L	13	3	1814.52	1529.83	1529.83	510.949	510.951	1529.83	510.951	0.0004	8.8869e-10	41.705	0	1	2	1	281	293	0																			0	FALSE	IPI:EPA6-SP|NS:P00005|EPA6-SP	IPI:EPA6-SP|NS:P00005|EPA6-SP	IPI:EPA6-SP|NS:P00005|EPA6-SP
241220_NS-10053_CMH_sample61.04890.04890.2	C:\Users\nichollass\Desktop\2024_Dec_CMHSet2\HexNAc_upt070aa\241220_NS_10053_CMH_sample61\interact.pep.xml	LIGHPLPLR		EAAGEVER.LIGHPLPLR.LDAITGPE	R	L	9	2	1818.99	1014.63	1014.63	508.323	508.324	1014.63	508.324	-0.0002	2.60916e-05	22.834	7.761	1	2	0	622	630	0																			0	FALSE	IPI:EPA6-SP|NS:P00005|EPA6-SP	IPI:EPA6-SP|NS:P00005|EPA6-SP	IPI:EPA6-SP|NS:P00005|EPA6-SP
241220_NS-10053_CMH_sample61.04892.04892.2	C:\Users\nichollass\Desktop\2024_Dec_CMHSet2\HexNAc_upt070aa\241220_NS_10053_CMH_sample61\interact.pep.xml	LIGHPLPLR		EAAGEVER.LIGHPLPLR.LDAITGPE	R	L	9	2	1819.76	1014.63	1014.63	508.323	508.324	1014.63	508.324	-0.0002	5.53032e-07	27.529	6.138	1	2	0	622	630	0																			0	FALSE	IPI:EPA6-SP|NS:P00005|EPA6-SP	IPI:EPA6-SP|NS:P00005|EPA6-SP	IPI:EPA6-SP|NS:P00005|EPA6-SP
241220_NS-10053_CMH_sample61.04894.04894.2	C:\Users\nichollass\Desktop\2024_Dec_CMHSet2\HexNAc_upt070aa\241220_NS_10053_CMH_sample61\interact.pep.xml	LIGHPLPLR		EAAGEVER.LIGHPLPLR.LDAITGPE	R	L	9	2	1820.45	1014.63	1014.63	508.323	508.324	1014.63	508.324	-0.0002	7.5379e-06	22.991	0	1	2	0	622	630	0																			0	FALSE	IPI:EPA6-SP|NS:P00005|EPA6-SP	IPI:EPA6-SP|NS:P00005|EPA6-SP	IPI:EPA6-SP|NS:P00005|EPA6-SP
241220_NS-10053_CMH_sample61.04895.04895.2	C:\Users\nichollass\Desktop\2024_Dec_CMHSet2\HexNAc_upt070aa\241220_NS_10053_CMH_sample61\interact.pep.xml	LIGHPLPLR		EAAGEVER.LIGHPLPLR.LDAITGPE	R	L	9	2	1820.64	1014.63	1014.63	508.323	508.324	1014.63	508.324	-0.0002	0.000517905	17.643	0	1	2	0	622	630	0																			0	FALSE	IPI:EPA6-SP|NS:P00005|EPA6-SP	IPI:EPA6-SP|NS:P00005|EPA6-SP	IPI:EPA6-SP|NS:P00005|EPA6-SP
241220_NS-10053_CMH_sample61.04909.04909.2	C:\Users\nichollass\Desktop\2024_Dec_CMHSet2\HexNAc_upt070aa\241220_NS_10053_CMH_sample61\interact.pep.xml	WSEWASGK		AQPRREKR.WSEWASGK.VICIIDPI	R	V	8	2	1825.29	949.427	949.429	475.721	475.722	949.429	475.722	0	0.000409261	16.052	4.382	1	2	0	233	240	0																			0	FALSE	IPI:EPA6-SP|NS:P00005|EPA6-SP	IPI:EPA6-SP|NS:P00005|EPA6-SP	IPI:EPA6-SP|NS:P00005|EPA6-SP
241220_NS-10053_CMH_sample61.04910.04910.2	C:\Users\nichollass\Desktop\2024_Dec_CMHSet2\HexNAc_upt070aa\241220_NS_10053_CMH_sample61\interact.pep.xml	WSEWASGK		AQPRREKR.WSEWASGK.VICIIDPI	R	V	8	2	1825.61	949.427	949.429	475.721	475.722	949.429	475.722	0	0.00267609	11.79	0	0.9995	2	0	233	240	0																			0	FALSE	IPI:EPA6-SP|NS:P00005|EPA6-SP	IPI:EPA6-SP|NS:P00005|EPA6-SP	IPI:EPA6-SP|NS:P00005|EPA6-SP
241220_NS-10053_CMH_sample61.04911.04911.2	C:\Users\nichollass\Desktop\2024_Dec_CMHSet2\HexNAc_upt070aa\241220_NS_10053_CMH_sample61\interact.pep.xml	WSEWASGK		AQPRREKR.WSEWASGK.VICIIDPI	R	V	8	2	1826.05	949.427	949.429	475.721	475.722	949.429	475.722	0	1.30617e-05	21.036	5.215	1	2	0	233	240	0																			0	FALSE	IPI:EPA6-SP|NS:P00005|EPA6-SP	IPI:EPA6-SP|NS:P00005|EPA6-SP	IPI:EPA6-SP|NS:P00005|EPA6-SP
241220_NS-10053_CMH_sample61.04915.04915.2	C:\Users\nichollass\Desktop\2024_Dec_CMHSet2\HexNAc_upt070aa\241220_NS_10053_CMH_sample61\interact.pep.xml	WSEWASGK		AQPRREKR.WSEWASGK.VICIIDPI	R	V	8	2	1827.45	949.427	949.429	475.721	475.722	949.429	475.722	0	0.0879529	7.723	0	0.8422	2	0	233	240	0																			0	FALSE	IPI:EPA6-SP|NS:P00005|EPA6-SP	IPI:EPA6-SP|NS:P00005|EPA6-SP	IPI:EPA6-SP|NS:P00005|EPA6-SP
241220_NS-10053_CMH_sample61.04916.04916.2	C:\Users\nichollass\Desktop\2024_Dec_CMHSet2\HexNAc_upt070aa\241220_NS_10053_CMH_sample61\interact.pep.xml	WSEWASGK		AQPRREKR.WSEWASGK.VICIIDPI	R	V	8	2	1827.88	949.427	949.429	475.721	475.722	949.429	475.722	0	0.000139236	16.925	0	1	2	0	233	240	0																			0	FALSE	IPI:EPA6-SP|NS:P00005|EPA6-SP	IPI:EPA6-SP|NS:P00005|EPA6-SP	IPI:EPA6-SP|NS:P00005|EPA6-SP
241220_NS-10053_CMH_sample61.04917.04917.2	C:\Users\nichollass\Desktop\2024_Dec_CMHSet2\HexNAc_upt070aa\241220_NS_10053_CMH_sample61\interact.pep.xml	WSEWASGK		AQPRREKR.WSEWASGK.VICIIDPI	R	V	8	2	1828.06	949.427	949.429	475.721	475.722	949.429	475.722	0	0.000707946	15.1	0	1	2	0	233	240	0																			0	FALSE	IPI:EPA6-SP|NS:P00005|EPA6-SP	IPI:EPA6-SP|NS:P00005|EPA6-SP	IPI:EPA6-SP|NS:P00005|EPA6-SP
241220_NS-10053_CMH_sample61.04943.04943.2	C:\Users\nichollass\Desktop\2024_Dec_CMHSet2\HexNAc_upt070aa\241220_NS_10053_CMH_sample61\interact.pep.xml	GTQNWTVER		GDISFSTR.GTQNWTVER.LIQAHRQI	R	L	9	2	1837.07	1089.52	1089.52	545.766	545.768	1089.52	545.767	0.0008	0.00181238	16.467	0	0.9999	2	0	482	490	0																			0	FALSE	IPI:EPA6-SP|NS:P00005|EPA6-SP	IPI:EPA6-SP|NS:P00005|EPA6-SP	IPI:EPA6-SP|NS:P00005|EPA6-SP
241220_NS-10053_CMH_sample61.04944.04944.2	C:\Users\nichollass\Desktop\2024_Dec_CMHSet2\HexNAc_upt070aa\241220_NS_10053_CMH_sample61\interact.pep.xml	GTQNWTVER		GDISFSTR.GTQNWTVER.LIQAHRQI	R	L	9	2	1837.4	1089.52	1089.52	545.766	545.768	1089.52	545.767	0.0008	0.00179473	14.484	0	0.9999	2	0	482	490	0																			0	FALSE	IPI:EPA6-SP|NS:P00005|EPA6-SP	IPI:EPA6-SP|NS:P00005|EPA6-SP	IPI:EPA6-SP|NS:P00005|EPA6-SP
241220_NS-10053_CMH_sample61.04967.04967.2	C:\Users\nichollass\Desktop\2024_Dec_CMHSet2\HexNAc_upt070aa\241220_NS_10053_CMH_sample61\interact.pep.xml	CNLDDTWEGK	CNLDDTWEGK	YNYIAQQR.CNLDDTWEGK.LYRVIAGN	R	L	10	2	1845.39	1236.5	1236.51	619.259	619.261	1236.51	619.261	-0.0006	7.19864e-07	27.071	0	1	2	0	260	269	69687440	1C(57.0215)																		0	FALSE	IPI:EPA6-SP|NS:P00005|EPA6-SP	IPI:EPA6-SP|NS:P00005|EPA6-SP	IPI:EPA6-SP|NS:P00005|EPA6-SP
241220_NS-10053_CMH_sample61.04968.04968.2	C:\Users\nichollass\Desktop\2024_Dec_CMHSet2\HexNAc_upt070aa\241220_NS_10053_CMH_sample61\interact.pep.xml	CNLDDTWEGK	CNLDDTWEGK	YNYIAQQR.CNLDDTWEGK.LYRVIAGN	R	L	10	2	1845.68	1236.5	1236.51	619.259	619.261	1236.51	619.261	-0.0006	1.33736e-07	28.995	0	1	2	0	260	269	69687440	1C(57.0215)																		0	FALSE	IPI:EPA6-SP|NS:P00005|EPA6-SP	IPI:EPA6-SP|NS:P00005|EPA6-SP	IPI:EPA6-SP|NS:P00005|EPA6-SP
241220_NS-10053_CMH_sample61.04970.04970.2	C:\Users\nichollass\Desktop\2024_Dec_CMHSet2\HexNAc_upt070aa\241220_NS_10053_CMH_sample61\interact.pep.xml	CNLDDTWEGK	CNLDDTWEGK	YNYIAQQR.CNLDDTWEGK.LYRVIAGN	R	L	10	2	1846.31	1236.5	1236.51	619.259	619.261	1236.51	619.261	-0.0006	0.000123169	17.138	0	1	2	0	260	269	69687440	1C(57.0215)																		0	FALSE	IPI:EPA6-SP|NS:P00005|EPA6-SP	IPI:EPA6-SP|NS:P00005|EPA6-SP	IPI:EPA6-SP|NS:P00005|EPA6-SP
241220_NS-10053_CMH_sample61.05012.05012.2	C:\Users\nichollass\Desktop\2024_Dec_CMHSet2\HexNAc_upt070aa\241220_NS_10053_CMH_sample61\interact.pep.xml	RWSEWASGK		QAQPRREK.RWSEWASGK.VICIIDPI	K	V	9	2	1859.65	1105.53	1105.53	553.771	553.773	1105.53	553.773	0.0006	6.68729e-06	24.199	5.459	1	2	0	232	240	0																			0	FALSE	IPI:EPA6-SP|NS:P00005|EPA6-SP	IPI:EPA6-SP|NS:P00005|EPA6-SP	IPI:EPA6-SP|NS:P00005|EPA6-SP
241220_NS-10053_CMH_sample61.05014.05014.2	C:\Users\nichollass\Desktop\2024_Dec_CMHSet2\HexNAc_upt070aa\241220_NS_10053_CMH_sample61\interact.pep.xml	RWSEWASGK		QAQPRREK.RWSEWASGK.VICIIDPI	K	V	9	2	1860.38	1105.53	1105.53	553.771	553.773	1105.53	553.773	0.0006	5.13452e-06	27.658	9.262	1	2	0	232	240	0																			0	FALSE	IPI:EPA6-SP|NS:P00005|EPA6-SP	IPI:EPA6-SP|NS:P00005|EPA6-SP	IPI:EPA6-SP|NS:P00005|EPA6-SP
241220_NS-10053_CMH_sample61.05021.05021.5	C:\Users\nichollass\Desktop\2024_Dec_CMHSet2\HexNAc_upt070aa\241220_NS_10053_CMH_sample61\interact.pep.xml	VLAGNPAKHDLDIKPTVISHR		TWEGKIYR.VLAGNPAKHDLDIKPTVISHR.LHFPEGGS	R	L	21	5	1861.96	2280.26	2280.27	457.06	457.062	2280.27	457.061	0.0012	1.142e-11	48.27	0	1	2	2	273	293	0																			0	FALSE	IPI:EPA6-SP|NS:P00005|EPA6-SP	IPI:EPA6-SP|NS:P00005|EPA6-SP	IPI:EPA6-SP|NS:P00005|EPA6-SP
241220_NS-10053_CMH_sample61.05022.05022.5	C:\Users\nichollass\Desktop\2024_Dec_CMHSet2\HexNAc_upt070aa\241220_NS_10053_CMH_sample61\interact.pep.xml	VLAGNPAKHDLDIKPTVISHR		TWEGKIYR.VLAGNPAKHDLDIKPTVISHR.LHFPEGGS	R	L	21	5	1862.3	2280.26	2280.27	457.06	457.062	2280.27	457.061	0.0012	0.00504952	10.687	0	1	2	2	273	293	0																			0	FALSE	IPI:EPA6-SP|NS:P00005|EPA6-SP	IPI:EPA6-SP|NS:P00005|EPA6-SP	IPI:EPA6-SP|NS:P00005|EPA6-SP
241220_NS-10053_CMH_sample61.05138.05138.2	C:\Users\nichollass\Desktop\2024_Dec_CMHSet2\HexNAc_upt070aa\241220_NS_10053_CMH_sample61\interact.pep.xml	WSEWASGK		AQPRREKR.WSEWASGK.VICIIDPI	R	V	8	2	1896.25	949.426	949.43	475.72	475.722	949.429	475.722	0.0003	0.000162181	17.66	0	1	2	0	233	240	18116160																			0	FALSE	IPI:EPA6-SP|NS:P00005|EPA6-SP	IPI:EPA6-SP|NS:P00005|EPA6-SP	IPI:EPA6-SP|NS:P00005|EPA6-SP
241220_NS-10053_CMH_sample61.05139.05139.2	C:\Users\nichollass\Desktop\2024_Dec_CMHSet2\HexNAc_upt070aa\241220_NS_10053_CMH_sample61\interact.pep.xml	WSEWASGK		AQPRREKR.WSEWASGK.VICIIDPI	R	V	8	2	1896.59	949.426	949.43	475.72	475.722	949.429	475.722	0.0003	0.00302343	11.578	0	0.9993	2	0	233	240	18116160																			0	FALSE	IPI:EPA6-SP|NS:P00005|EPA6-SP	IPI:EPA6-SP|NS:P00005|EPA6-SP	IPI:EPA6-SP|NS:P00005|EPA6-SP
241220_NS-10053_CMH_sample61.05140.05140.2	C:\Users\nichollass\Desktop\2024_Dec_CMHSet2\HexNAc_upt070aa\241220_NS_10053_CMH_sample61\interact.pep.xml	WSEWASGK		AQPRREKR.WSEWASGK.VICIIDPI	R	V	8	2	1897.15	949.426	949.43	475.72	475.722	949.429	475.722	0.0003	1.33199e-05	21.002	0	1	2	0	233	240	18116160																			0	FALSE	IPI:EPA6-SP|NS:P00005|EPA6-SP	IPI:EPA6-SP|NS:P00005|EPA6-SP	IPI:EPA6-SP|NS:P00005|EPA6-SP
241220_NS-10053_CMH_sample61.05146.05146.2	C:\Users\nichollass\Desktop\2024_Dec_CMHSet2\HexNAc_upt070aa\241220_NS_10053_CMH_sample61\interact.pep.xml	ACVLDLKDGVR	ACVLDLKDGVR	DIWNECAK.ACVLDLKDGVR.SSRMSVDP	K	S	11	2	1898.33	1244.65	1244.65	623.332	623.334	1244.65	623.335	-0.0006	2.4294e-06	23.958	0	1	2	1	14	24	319905184	2C(57.0215)																		0	FALSE	IPI:EPA6-SP|NS:P00005|EPA6-SP	IPI:EPA6-SP|NS:P00005|EPA6-SP	IPI:EPA6-SP|NS:P00005|EPA6-SP
241220_NS-10053_CMH_sample61.05148.05148.2	C:\Users\nichollass\Desktop\2024_Dec_CMHSet2\HexNAc_upt070aa\241220_NS_10053_CMH_sample61\interact.pep.xml	ACVLDLKDGVR	ACVLDLKDGVR	DIWNECAK.ACVLDLKDGVR.SSRMSVDP	K	S	11	2	1898.97	1244.65	1244.65	623.332	623.334	1244.65	623.335	-0.0006	6.1624e-08	30.341	0	1	2	1	14	24	319905184	2C(57.0215)																		0	FALSE	IPI:EPA6-SP|NS:P00005|EPA6-SP	IPI:EPA6-SP|NS:P00005|EPA6-SP	IPI:EPA6-SP|NS:P00005|EPA6-SP
241220_NS-10053_CMH_sample61.05153.05153.2	C:\Users\nichollass\Desktop\2024_Dec_CMHSet2\HexNAc_upt070aa\241220_NS_10053_CMH_sample61\interact.pep.xml	ACVLDLKDGVR	ACVLDLKDGVR	DIWNECAK.ACVLDLKDGVR.SSRMSVDP	K	S	11	2	1900.18	1244.65	1244.65	623.332	623.334	1244.65	623.335	-0.0006	8.05842e-07	25.875	0	1	2	1	14	24	319905184	2C(57.0215)																		0	FALSE	IPI:EPA6-SP|NS:P00005|EPA6-SP	IPI:EPA6-SP|NS:P00005|EPA6-SP	IPI:EPA6-SP|NS:P00005|EPA6-SP
241220_NS-10053_CMH_sample61.05154.05154.2	C:\Users\nichollass\Desktop\2024_Dec_CMHSet2\HexNAc_upt070aa\241220_NS_10053_CMH_sample61\interact.pep.xml	ACVLDLKDGVR	ACVLDLKDGVR	DIWNECAK.ACVLDLKDGVR.SSRMSVDP	K	S	11	2	1900.24	1244.65	1244.65	623.332	623.334	1244.65	623.335	-0.0006	0.000167591	16.603	0	1	2	1	14	24	319905184	2C(57.0215)																		0	FALSE	IPI:EPA6-SP|NS:P00005|EPA6-SP	IPI:EPA6-SP|NS:P00005|EPA6-SP	IPI:EPA6-SP|NS:P00005|EPA6-SP
241220_NS-10053_CMH_sample61.05190.05190.2	C:\Users\nichollass\Desktop\2024_Dec_CMHSet2\HexNAc_upt070aa\241220_NS_10053_CMH_sample61\interact.pep.xml	CNLDDTWEGK	CNLDDTWEGK	YNYIAQQR.CNLDDTWEGK.LYRVIAGN	R	L	10	2	1910.62	1236.51	1236.51	619.26	619.261	1236.51	619.261	-0.0004	3.77355e-07	27.193	0	1	2	0	260	269	14920091600	1C(57.0215)																		0	FALSE	IPI:EPA6-SP|NS:P00005|EPA6-SP	IPI:EPA6-SP|NS:P00005|EPA6-SP	IPI:EPA6-SP|NS:P00005|EPA6-SP
241220_NS-10053_CMH_sample61.05191.05191.2	C:\Users\nichollass\Desktop\2024_Dec_CMHSet2\HexNAc_upt070aa\241220_NS_10053_CMH_sample61\interact.pep.xml	CNLDDTWEGK	CNLDDTWEGK	YNYIAQQR.CNLDDTWEGK.LYRVIAGN	R	L	10	2	1910.93	1236.51	1236.51	619.26	619.261	1236.51	619.261	-0.0004	0.000486407	14.752	0	1	2	0	260	269	14920091600	1C(57.0215)																		0	FALSE	IPI:EPA6-SP|NS:P00005|EPA6-SP	IPI:EPA6-SP|NS:P00005|EPA6-SP	IPI:EPA6-SP|NS:P00005|EPA6-SP
241220_NS-10053_CMH_sample61.05192.05192.2	C:\Users\nichollass\Desktop\2024_Dec_CMHSet2\HexNAc_upt070aa\241220_NS_10053_CMH_sample61\interact.pep.xml	CNLDDTWEGK	CNLDDTWEGK	YNYIAQQR.CNLDDTWEGK.LYRVIAGN	R	L	10	2	1911.25	1236.51	1236.51	619.26	619.261	1236.51	619.261	-0.0004	1.14485e-07	29.265	0	1	2	0	260	269	14920091600	1C(57.0215)																		0	FALSE	IPI:EPA6-SP|NS:P00005|EPA6-SP	IPI:EPA6-SP|NS:P00005|EPA6-SP	IPI:EPA6-SP|NS:P00005|EPA6-SP
241220_NS-10053_CMH_sample61.05196.05196.2	C:\Users\nichollass\Desktop\2024_Dec_CMHSet2\HexNAc_upt070aa\241220_NS_10053_CMH_sample61\interact.pep.xml	CNLDDTWEGK	CNLDDTWEGK	YNYIAQQR.CNLDDTWEGK.LYRVIAGN	R	L	10	2	1911.74	1236.51	1236.51	619.26	619.261	1236.51	619.261	-0.0004	4.8809e-05	18.746	0	1	2	0	260	269	14920091600	1C(57.0215)																		0	FALSE	IPI:EPA6-SP|NS:P00005|EPA6-SP	IPI:EPA6-SP|NS:P00005|EPA6-SP	IPI:EPA6-SP|NS:P00005|EPA6-SP
241220_NS-10053_CMH_sample61.05197.05197.2	C:\Users\nichollass\Desktop\2024_Dec_CMHSet2\HexNAc_upt070aa\241220_NS_10053_CMH_sample61\interact.pep.xml	CNLDDTWEGK	CNLDDTWEGK	YNYIAQQR.CNLDDTWEGK.LYRVIAGN	R	L	10	2	1911.88	1236.51	1236.51	619.26	619.261	1236.51	619.261	-0.0004	0.0160787	8.675	0	0.9856	2	0	260	269	14920091600	1C(57.0215)																		0	FALSE	IPI:EPA6-SP|NS:P00005|EPA6-SP	IPI:EPA6-SP|NS:P00005|EPA6-SP	IPI:EPA6-SP|NS:P00005|EPA6-SP
241220_NS-10053_CMH_sample61.05198.05198.2	C:\Users\nichollass\Desktop\2024_Dec_CMHSet2\HexNAc_upt070aa\241220_NS_10053_CMH_sample61\interact.pep.xml	CNLDDTWEGK	CNLDDTWEGK	YNYIAQQR.CNLDDTWEGK.LYRVIAGN	R	L	10	2	1912.19	1236.51	1236.51	619.26	619.261	1236.51	619.261	-0.0004	2.64698e-06	23.809	0	1	2	0	260	269	14920091600	1C(57.0215)																		0	FALSE	IPI:EPA6-SP|NS:P00005|EPA6-SP	IPI:EPA6-SP|NS:P00005|EPA6-SP	IPI:EPA6-SP|NS:P00005|EPA6-SP
241220_NS-10053_CMH_sample61.05202.05202.2	C:\Users\nichollass\Desktop\2024_Dec_CMHSet2\HexNAc_upt070aa\241220_NS_10053_CMH_sample61\interact.pep.xml	CNLDDTWEGK	CNLDDTWEGK	YNYIAQQR.CNLDDTWEGK.LYRVIAGN	R	L	10	2	1912.69	1236.51	1236.51	619.26	619.261	1236.51	619.261	-0.0004	0.0108956	9.351	0	0.9906	2	0	260	269	14920091600	1C(57.0215)																		0	FALSE	IPI:EPA6-SP|NS:P00005|EPA6-SP	IPI:EPA6-SP|NS:P00005|EPA6-SP	IPI:EPA6-SP|NS:P00005|EPA6-SP
241220_NS-10053_CMH_sample61.05204.05204.2	C:\Users\nichollass\Desktop\2024_Dec_CMHSet2\HexNAc_upt070aa\241220_NS_10053_CMH_sample61\interact.pep.xml	CNLDDTWEGK	CNLDDTWEGK	YNYIAQQR.CNLDDTWEGK.LYRVIAGN	R	L	10	2	1913.13	1236.51	1236.51	619.26	619.261	1236.51	619.261	-0.0004	0.000746019	14.009	0	1	2	0	260	269	14920091600	1C(57.0215)																		0	FALSE	IPI:EPA6-SP|NS:P00005|EPA6-SP	IPI:EPA6-SP|NS:P00005|EPA6-SP	IPI:EPA6-SP|NS:P00005|EPA6-SP
241220_NS-10053_CMH_sample61.05205.05205.2	C:\Users\nichollass\Desktop\2024_Dec_CMHSet2\HexNAc_upt070aa\241220_NS_10053_CMH_sample61\interact.pep.xml	GTQNWTVER		GDISFSTR.GTQNWTVER.LIQAHRQI	R	L	9	2	1913.18	1089.52	1089.52	545.765	545.769	1089.52	545.767	0.0022	0.00384813	16.159	0	0.9985	2	0	482	490	40390636																			0	FALSE	IPI:EPA6-SP|NS:P00005|EPA6-SP	IPI:EPA6-SP|NS:P00005|EPA6-SP	IPI:EPA6-SP|NS:P00005|EPA6-SP
241220_NS-10053_CMH_sample61.05213.05213.3	C:\Users\nichollass\Desktop\2024_Dec_CMHSet2\HexNAc_upt070aa\241220_NS_10053_CMH_sample61\interact.pep.xml	HDLDIKPTVISHR		VIAGNPAK.HDLDIKPTVISHR.LHFPEGGS	K	L	13	3	1915.92	1529.83	1529.83	510.949	510.951	1529.83	510.951	-0.0007	1.36694e-08	32.957	0	1	2	1	281	293	13064991																			0	FALSE	IPI:EPA6-SP|NS:P00005|EPA6-SP	IPI:EPA6-SP|NS:P00005|EPA6-SP	IPI:EPA6-SP|NS:P00005|EPA6-SP
241220_NS-10053_CMH_sample61.05240.05240.2	C:\Users\nichollass\Desktop\2024_Dec_CMHSet2\HexNAc_upt070aa\241220_NS_10053_CMH_sample61\interact.pep.xml	RWSEWASGK		QAQPRREK.RWSEWASGK.VICIIDPI	K	V	9	2	1925.35	1105.53	1105.53	553.771	553.773	1105.53	553.773	0.0001	1.04112e-05	24.43	7.655	1	2	0	232	240	0																			0	FALSE	IPI:EPA6-SP|NS:P00005|EPA6-SP	IPI:EPA6-SP|NS:P00005|EPA6-SP	IPI:EPA6-SP|NS:P00005|EPA6-SP
241220_NS-10053_CMH_sample61.05242.05242.2	C:\Users\nichollass\Desktop\2024_Dec_CMHSet2\HexNAc_upt070aa\241220_NS_10053_CMH_sample61\interact.pep.xml	RWSEWASGK		QAQPRREK.RWSEWASGK.VICIIDPI	K	V	9	2	1926	1105.53	1105.53	553.771	553.773	1105.53	553.773	0.0001	1.30392e-05	25.039	6.474	1	2	0	232	240	0																			0	FALSE	IPI:EPA6-SP|NS:P00005|EPA6-SP	IPI:EPA6-SP|NS:P00005|EPA6-SP	IPI:EPA6-SP|NS:P00005|EPA6-SP
241220_NS-10053_CMH_sample61.05244.05244.5	C:\Users\nichollass\Desktop\2024_Dec_CMHSet2\HexNAc_upt070aa\241220_NS_10053_CMH_sample61\interact.pep.xml	VLAGNPAKHDLDIKPTVISHR		TWEGKIYR.VLAGNPAKHDLDIKPTVISHR.LHFPEGGS	R	L	21	5	1926.25	2280.26	2280.27	457.06	457.062	2280.27	457.061	0.0012	5.656e-11	45.49	0	1	2	2	273	293	19081168																			0	FALSE	IPI:EPA6-SP|NS:P00005|EPA6-SP	IPI:EPA6-SP|NS:P00005|EPA6-SP	IPI:EPA6-SP|NS:P00005|EPA6-SP
241220_NS-10053_CMH_sample61.05245.05245.5	C:\Users\nichollass\Desktop\2024_Dec_CMHSet2\HexNAc_upt070aa\241220_NS_10053_CMH_sample61\interact.pep.xml	VLAGNPAKHDLDIKPTVISHR		TWEGKIYR.VLAGNPAKHDLDIKPTVISHR.LHFPEGGS	R	L	21	5	1926.57	2280.26	2280.27	457.06	457.062	2280.27	457.061	0.0012	0.00634966	10.289	0	1	2	2	273	293	19081168																			0	FALSE	IPI:EPA6-SP|NS:P00005|EPA6-SP	IPI:EPA6-SP|NS:P00005|EPA6-SP	IPI:EPA6-SP|NS:P00005|EPA6-SP
241220_NS-10053_CMH_sample61.05246.05246.5	C:\Users\nichollass\Desktop\2024_Dec_CMHSet2\HexNAc_upt070aa\241220_NS_10053_CMH_sample61\interact.pep.xml	VLAGNPAKHDLDIKPTVISHR		TWEGKIYR.VLAGNPAKHDLDIKPTVISHR.LHFPEGGS	R	L	21	5	1927.03	2280.26	2280.27	457.06	457.062	2280.27	457.061	0.0012	2.3496e-10	41.016	0	1	2	2	273	293	19081168																			0	FALSE	IPI:EPA6-SP|NS:P00005|EPA6-SP	IPI:EPA6-SP|NS:P00005|EPA6-SP	IPI:EPA6-SP|NS:P00005|EPA6-SP
241220_NS-10053_CMH_sample61.05247.05247.2	C:\Users\nichollass\Desktop\2024_Dec_CMHSet2\HexNAc_upt070aa\241220_NS_10053_CMH_sample61\interact.pep.xml	LIGHPLPLR		EAAGEVER.LIGHPLPLR.LDAITGPE	R	L	9	2	1927.33	1014.63	1014.63	508.322	508.324	1014.63	508.324	-0.0001	4.64515e-05	22.832	5.374	1	2	0	622	630	33621916																			0	FALSE	IPI:EPA6-SP|NS:P00005|EPA6-SP	IPI:EPA6-SP|NS:P00005|EPA6-SP	IPI:EPA6-SP|NS:P00005|EPA6-SP
241220_NS-10053_CMH_sample61.05249.05249.2	C:\Users\nichollass\Desktop\2024_Dec_CMHSet2\HexNAc_upt070aa\241220_NS_10053_CMH_sample61\interact.pep.xml	LIGHPLPLR		EAAGEVER.LIGHPLPLR.LDAITGPE	R	L	9	2	1928.22	1014.63	1014.63	508.322	508.324	1014.63	508.324	-0.0001	1.68364e-05	21.595	0	1	2	0	622	630	33621916																			0	FALSE	IPI:EPA6-SP|NS:P00005|EPA6-SP	IPI:EPA6-SP|NS:P00005|EPA6-SP	IPI:EPA6-SP|NS:P00005|EPA6-SP
241220_NS-10053_CMH_sample61.05267.05267.2	C:\Users\nichollass\Desktop\2024_Dec_CMHSet2\HexNAc_upt070aa\241220_NS_10053_CMH_sample61\interact.pep.xml	WSEWASGK	WS[290]EWASGK	AQPRREKR.WSEWASGK.VICIIDPI	R	V	8	2	1933.52	1153.51	1153.52	577.763	577.765	1152.51	577.262	1.0065	0.00502921	10.694	0	0.9688	2	0	233	240	12358001	2S(203.0794)																		0	FALSE	IPI:EPA6-SP|NS:P00005|EPA6-SP	IPI:EPA6-SP|NS:P00005|EPA6-SP	IPI:EPA6-SP|NS:P00005|EPA6-SP
241220_NS-10053_CMH_sample61.05366.05366.2	C:\Users\nichollass\Desktop\2024_Dec_CMHSet2\HexNAc_upt070aa\241220_NS_10053_CMH_sample61\interact.pep.xml	ACVLDLKDGVR	ACVLDLKDGVR	DIWNECAK.ACVLDLKDGVR.SSRMSVDP	K	S	11	2	1963.24	1244.65	1244.65	623.334	623.335	1244.65	623.335	-0.0001	1.74482e-06	24.533	0	1	2	1	14	24	41991279000	2C(57.0215)																		0	FALSE	IPI:EPA6-SP|NS:P00005|EPA6-SP	IPI:EPA6-SP|NS:P00005|EPA6-SP	IPI:EPA6-SP|NS:P00005|EPA6-SP
241220_NS-10053_CMH_sample61.05368.05368.2	C:\Users\nichollass\Desktop\2024_Dec_CMHSet2\HexNAc_upt070aa\241220_NS_10053_CMH_sample61\interact.pep.xml	ACVLDLKDGVR	ACVLDLKDGVR	DIWNECAK.ACVLDLKDGVR.SSRMSVDP	K	S	11	2	1963.87	1244.65	1244.65	623.334	623.335	1244.65	623.335	-0.0001	2.56006e-09	38.867	0	1	2	1	14	24	41991279000	2C(57.0215)																		0	FALSE	IPI:EPA6-SP|NS:P00005|EPA6-SP	IPI:EPA6-SP|NS:P00005|EPA6-SP	IPI:EPA6-SP|NS:P00005|EPA6-SP
241220_NS-10053_CMH_sample61.05369.05369.2	C:\Users\nichollass\Desktop\2024_Dec_CMHSet2\HexNAc_upt070aa\241220_NS_10053_CMH_sample61\interact.pep.xml	ACVLDLKDGVR	ACVLDLKDGVR	DIWNECAK.ACVLDLKDGVR.SSRMSVDP	K	S	11	2	1963.91	1244.65	1244.65	623.334	623.335	1244.65	623.335	-0.0001	4.23887e-06	22.991	0	1	2	1	14	24	41991279000	2C(57.0215)																		0	FALSE	IPI:EPA6-SP|NS:P00005|EPA6-SP	IPI:EPA6-SP|NS:P00005|EPA6-SP	IPI:EPA6-SP|NS:P00005|EPA6-SP
241220_NS-10053_CMH_sample61.05371.05371.2	C:\Users\nichollass\Desktop\2024_Dec_CMHSet2\HexNAc_upt070aa\241220_NS_10053_CMH_sample61\interact.pep.xml	ACVLDLKDGVR	ACVLDLKDGVR	DIWNECAK.ACVLDLKDGVR.SSRMSVDP	K	S	11	2	1964.35	1244.65	1244.65	623.334	623.335	1244.65	623.335	-0.0001	3.11889e-08	31.524	0	1	2	1	14	24	41991279000	2C(57.0215)																		0	FALSE	IPI:EPA6-SP|NS:P00005|EPA6-SP	IPI:EPA6-SP|NS:P00005|EPA6-SP	IPI:EPA6-SP|NS:P00005|EPA6-SP
241220_NS-10053_CMH_sample61.05375.05375.2	C:\Users\nichollass\Desktop\2024_Dec_CMHSet2\HexNAc_upt070aa\241220_NS_10053_CMH_sample61\interact.pep.xml	ACVLDLKDGVR	ACVLDLKDGVR	DIWNECAK.ACVLDLKDGVR.SSRMSVDP	K	S	11	2	1964.95	1244.65	1244.65	623.334	623.335	1244.65	623.335	-0.0001	0.0108705	9.355	0	0.8319	2	1	14	24	41991279000	2C(57.0215)																		0	FALSE	IPI:EPA6-SP|NS:P00005|EPA6-SP	IPI:EPA6-SP|NS:P00005|EPA6-SP	IPI:EPA6-SP|NS:P00005|EPA6-SP
241220_NS-10053_CMH_sample61.05377.05377.2	C:\Users\nichollass\Desktop\2024_Dec_CMHSet2\HexNAc_upt070aa\241220_NS_10053_CMH_sample61\interact.pep.xml	ACVLDLKDGVR	ACVLDLKDGVR	DIWNECAK.ACVLDLKDGVR.SSRMSVDP	K	S	11	2	1965.39	1244.65	1244.65	623.334	623.335	1244.65	623.335	-0.0001	2.36456e-05	20.005	0	1	2	1	14	24	41991279000	2C(57.0215)																		0	FALSE	IPI:EPA6-SP|NS:P00005|EPA6-SP	IPI:EPA6-SP|NS:P00005|EPA6-SP	IPI:EPA6-SP|NS:P00005|EPA6-SP
241220_NS-10053_CMH_sample61.05431.05431.2	C:\Users\nichollass\Desktop\2024_Dec_CMHSet2\HexNAc_upt070aa\241220_NS_10053_CMH_sample61\interact.pep.xml	CNLDDTWEGK	CNLDDTWEGK	YNYIAQQR.CNLDDTWEGK.LYRVIAGN	R	L	10	2	1978.88	1236.5	1236.51	619.259	619.261	1236.51	619.261	-0.0003	2.10863e-07	29.204	0	1	2	0	260	269	0	1C(57.0215)																		0	FALSE	IPI:EPA6-SP|NS:P00005|EPA6-SP	IPI:EPA6-SP|NS:P00005|EPA6-SP	IPI:EPA6-SP|NS:P00005|EPA6-SP
241220_NS-10053_CMH_sample61.05432.05432.2	C:\Users\nichollass\Desktop\2024_Dec_CMHSet2\HexNAc_upt070aa\241220_NS_10053_CMH_sample61\interact.pep.xml	CNLDDTWEGK	CNLDDTWEGK	YNYIAQQR.CNLDDTWEGK.LYRVIAGN	R	L	10	2	1979.19	1236.5	1236.51	619.259	619.261	1236.51	619.261	-0.0003	0.000120781	17.172	0	1	2	0	260	269	0	1C(57.0215)																		0	FALSE	IPI:EPA6-SP|NS:P00005|EPA6-SP	IPI:EPA6-SP|NS:P00005|EPA6-SP	IPI:EPA6-SP|NS:P00005|EPA6-SP
241220_NS-10053_CMH_sample61.05433.05433.2	C:\Users\nichollass\Desktop\2024_Dec_CMHSet2\HexNAc_upt070aa\241220_NS_10053_CMH_sample61\interact.pep.xml	CNLDDTWEGK	CNLDDTWEGK	YNYIAQQR.CNLDDTWEGK.LYRVIAGN	R	L	10	2	1979.56	1236.5	1236.51	619.259	619.261	1236.51	619.261	-0.0003	1.09018e-07	29.35	0	1	2	0	260	269	0	1C(57.0215)																		0	FALSE	IPI:EPA6-SP|NS:P00005|EPA6-SP	IPI:EPA6-SP|NS:P00005|EPA6-SP	IPI:EPA6-SP|NS:P00005|EPA6-SP
241220_NS-10053_CMH_sample61.05443.05443.2	C:\Users\nichollass\Desktop\2024_Dec_CMHSet2\HexNAc_upt070aa\241220_NS_10053_CMH_sample61\interact.pep.xml	WSEWASGK		AQPRREKR.WSEWASGK.VICIIDPI	R	V	8	2	1982.3	949.427	949.43	475.721	475.722	949.429	475.722	0.0003	0.000428795	15.971	0	1	2	0	233	240	20232478																			0	FALSE	IPI:EPA6-SP|NS:P00005|EPA6-SP	IPI:EPA6-SP|NS:P00005|EPA6-SP	IPI:EPA6-SP|NS:P00005|EPA6-SP
241220_NS-10053_CMH_sample61.05444.05444.2	C:\Users\nichollass\Desktop\2024_Dec_CMHSet2\HexNAc_upt070aa\241220_NS_10053_CMH_sample61\interact.pep.xml	WSEWASGK		AQPRREKR.WSEWASGK.VICIIDPI	R	V	8	2	1982.61	949.427	949.43	475.721	475.722	949.429	475.722	0.0003	0.00258523	11.85	0	0.9996	2	0	233	240	20232478																			0	FALSE	IPI:EPA6-SP|NS:P00005|EPA6-SP	IPI:EPA6-SP|NS:P00005|EPA6-SP	IPI:EPA6-SP|NS:P00005|EPA6-SP
241220_NS-10053_CMH_sample61.05445.05445.2	C:\Users\nichollass\Desktop\2024_Dec_CMHSet2\HexNAc_upt070aa\241220_NS_10053_CMH_sample61\interact.pep.xml	WSEWASGK		AQPRREKR.WSEWASGK.VICIIDPI	R	V	8	2	1983.17	949.427	949.43	475.721	475.722	949.429	475.722	0.0003	1.35753e-05	20.969	0	1	2	0	233	240	20232478																			0	FALSE	IPI:EPA6-SP|NS:P00005|EPA6-SP	IPI:EPA6-SP|NS:P00005|EPA6-SP	IPI:EPA6-SP|NS:P00005|EPA6-SP
241220_NS-10053_CMH_sample61.05467.05467.2	C:\Users\nichollass\Desktop\2024_Dec_CMHSet2\HexNAc_upt070aa\241220_NS_10053_CMH_sample61\interact.pep.xml	GTQNWTVER		GDISFSTR.GTQNWTVER.LIQAHRQI	R	L	9	2	1990.69	1089.52	1089.52	545.766	545.767	1089.52	545.767	0	0.00386367	15.152	0	0.9985	2	0	482	490	24698076																			0	FALSE	IPI:EPA6-SP|NS:P00005|EPA6-SP	IPI:EPA6-SP|NS:P00005|EPA6-SP	IPI:EPA6-SP|NS:P00005|EPA6-SP
241220_NS-10053_CMH_sample61.05468.05468.2	C:\Users\nichollass\Desktop\2024_Dec_CMHSet2\HexNAc_upt070aa\241220_NS_10053_CMH_sample61\interact.pep.xml	GTQNWTVER		GDISFSTR.GTQNWTVER.LIQAHRQI	R	L	9	2	1991.02	1089.52	1089.52	545.766	545.767	1089.52	545.767	0	0.0028119	11.704	0	0.9994	2	0	482	490	24698076																			0	FALSE	IPI:EPA6-SP|NS:P00005|EPA6-SP	IPI:EPA6-SP|NS:P00005|EPA6-SP	IPI:EPA6-SP|NS:P00005|EPA6-SP
241220_NS-10053_CMH_sample61.05470.05470.2	C:\Users\nichollass\Desktop\2024_Dec_CMHSet2\HexNAc_upt070aa\241220_NS_10053_CMH_sample61\interact.pep.xml	RWSEWASGK		QAQPRREK.RWSEWASGK.VICIIDPI	K	V	9	2	1991.65	1105.53	1105.53	553.771	553.773	1105.53	553.773	0.0007	6.49755e-06	26.249	5.498	1	2	0	232	240	143672384																			0	FALSE	IPI:EPA6-SP|NS:P00005|EPA6-SP	IPI:EPA6-SP|NS:P00005|EPA6-SP	IPI:EPA6-SP|NS:P00005|EPA6-SP
241220_NS-10053_CMH_sample61.05472.05472.2	C:\Users\nichollass\Desktop\2024_Dec_CMHSet2\HexNAc_upt070aa\241220_NS_10053_CMH_sample61\interact.pep.xml	RWSEWASGK		QAQPRREK.RWSEWASGK.VICIIDPI	K	V	9	2	1992.46	1105.53	1105.53	553.771	553.773	1105.53	553.773	0.0007	5.23299e-06	27.625	8.6	1	2	0	232	240	143672384																			0	FALSE	IPI:EPA6-SP|NS:P00005|EPA6-SP	IPI:EPA6-SP|NS:P00005|EPA6-SP	IPI:EPA6-SP|NS:P00005|EPA6-SP
241220_NS-10053_CMH_sample61.05473.05473.5	C:\Users\nichollass\Desktop\2024_Dec_CMHSet2\HexNAc_upt070aa\241220_NS_10053_CMH_sample61\interact.pep.xml	VLAGNPAKHDLDIKPTVISHR		TWEGKIYR.VLAGNPAKHDLDIKPTVISHR.LHFPEGGS	R	L	21	5	1992.68	2280.26	2280.27	457.06	457.062	2280.27	457.061	0.0019	2.38095e-09	38.993	0	1	2	2	273	293	41670764																			0	FALSE	IPI:EPA6-SP|NS:P00005|EPA6-SP	IPI:EPA6-SP|NS:P00005|EPA6-SP	IPI:EPA6-SP|NS:P00005|EPA6-SP
241220_NS-10053_CMH_sample61.05474.05474.5	C:\Users\nichollass\Desktop\2024_Dec_CMHSet2\HexNAc_upt070aa\241220_NS_10053_CMH_sample61\interact.pep.xml	VLAGNPAKHDLDIKPTVISHR		TWEGKIYR.VLAGNPAKHDLDIKPTVISHR.LHFPEGGS	R	L	21	5	1993.02	2280.26	2280.27	457.06	457.062	2280.27	457.061	0.0019	0.215278	6.168	0	0.5205	2	2	273	293	41670764																			0	FALSE	IPI:EPA6-SP|NS:P00005|EPA6-SP	IPI:EPA6-SP|NS:P00005|EPA6-SP	IPI:EPA6-SP|NS:P00005|EPA6-SP
241220_NS-10053_CMH_sample61.05475.05475.5	C:\Users\nichollass\Desktop\2024_Dec_CMHSet2\HexNAc_upt070aa\241220_NS_10053_CMH_sample61\interact.pep.xml	VLAGNPAKHDLDIKPTVISHR		TWEGKIYR.VLAGNPAKHDLDIKPTVISHR.LHFPEGGS	R	L	21	5	1993.48	2280.26	2280.27	457.06	457.062	2280.27	457.061	0.0019	1.661e-11	44.618	0	1	2	2	273	293	41670764																			0	FALSE	IPI:EPA6-SP|NS:P00005|EPA6-SP	IPI:EPA6-SP|NS:P00005|EPA6-SP	IPI:EPA6-SP|NS:P00005|EPA6-SP
241220_NS-10053_CMH_sample61.05477.05477.2	C:\Users\nichollass\Desktop\2024_Dec_CMHSet2\HexNAc_upt070aa\241220_NS_10053_CMH_sample61\interact.pep.xml	RWSEWASGK		QAQPRREK.RWSEWASGK.VICIIDPI	K	V	9	2	1994.36	1105.53	1105.53	553.771	553.773	1105.53	553.773	0.0007	6.58416e-07	26.226	7.904	1	2	0	232	240	143672384																			0	FALSE	IPI:EPA6-SP|NS:P00005|EPA6-SP	IPI:EPA6-SP|NS:P00005|EPA6-SP	IPI:EPA6-SP|NS:P00005|EPA6-SP
241220_NS-10053_CMH_sample61.05509.05509.3	C:\Users\nichollass\Desktop\2024_Dec_CMHSet2\HexNAc_upt070aa\241220_NS_10053_CMH_sample61\interact.pep.xml	HDLDIKPTVISHR		VIAGNPAK.HDLDIKPTVISHR.LHFPEGGS	K	L	13	3	2005.26	1529.83	1529.83	510.95	510.95	1529.83	510.951	-0.0017	1.54436e-07	28.745	3.183	1	2	1	281	293	37634720																			0	FALSE	IPI:EPA6-SP|NS:P00005|EPA6-SP	IPI:EPA6-SP|NS:P00005|EPA6-SP	IPI:EPA6-SP|NS:P00005|EPA6-SP
241220_NS-10053_CMH_sample61.05511.05511.3	C:\Users\nichollass\Desktop\2024_Dec_CMHSet2\HexNAc_upt070aa\241220_NS_10053_CMH_sample61\interact.pep.xml	HDLDIKPTVISHR		VIAGNPAK.HDLDIKPTVISHR.LHFPEGGS	K	L	13	3	2006.1	1529.83	1529.83	510.95	510.95	1529.83	510.951	-0.0017	2.27117e-09	39.075	6.345	1	2	1	281	293	37634720																			0	FALSE	IPI:EPA6-SP|NS:P00005|EPA6-SP	IPI:EPA6-SP|NS:P00005|EPA6-SP	IPI:EPA6-SP|NS:P00005|EPA6-SP
241220_NS-10053_CMH_sample61.05524.05524.2	C:\Users\nichollass\Desktop\2024_Dec_CMHSet2\HexNAc_upt070aa\241220_NS_10053_CMH_sample61\interact.pep.xml	LARDATFFVR		MGDEIIAK.LARDATFFVR.AHESNEMQ	K	A	10	2	2010.62	1194.65	1194.65	598.331	598.333	1194.65	598.333	0.0001	3.54813e-05	20.3	0	1	2	1	191	200	300105952																			0	FALSE	IPI:EPA6-SP|NS:P00005|EPA6-SP	IPI:EPA6-SP|NS:P00005|EPA6-SP	IPI:EPA6-SP|NS:P00005|EPA6-SP
241220_NS-10053_CMH_sample61.05526.05526.2	C:\Users\nichollass\Desktop\2024_Dec_CMHSet2\HexNAc_upt070aa\241220_NS_10053_CMH_sample61\interact.pep.xml	LARDATFFVR		MGDEIIAK.LARDATFFVR.AHESNEMQ	K	A	10	2	2011.49	1194.65	1194.65	598.331	598.333	1194.65	598.333	0.0001	6.20512e-07	28.329	0	1	2	1	191	200	300105952																			0	FALSE	IPI:EPA6-SP|NS:P00005|EPA6-SP	IPI:EPA6-SP|NS:P00005|EPA6-SP	IPI:EPA6-SP|NS:P00005|EPA6-SP
241220_NS-10053_CMH_sample61.05577.05577.2	C:\Users\nichollass\Desktop\2024_Dec_CMHSet2\HexNAc_upt070aa\241220_NS_10053_CMH_sample61\interact.pep.xml	LIGHPLPLR		EAAGEVER.LIGHPLPLR.LDAITGPE	R	L	9	2	2028.32	1014.63	1014.63	508.322	508.324	1014.63	508.324	0.0003	0.000187068	19.412	5.088	1	2	0	622	630	2.70972e+06																			0	FALSE	IPI:EPA6-SP|NS:P00005|EPA6-SP	IPI:EPA6-SP|NS:P00005|EPA6-SP	IPI:EPA6-SP|NS:P00005|EPA6-SP
241220_NS-10053_CMH_sample61.05625.05625.3	C:\Users\nichollass\Desktop\2024_Dec_CMHSet2\HexNAc_upt070aa\241220_NS_10053_CMH_sample61\interact.pep.xml	IRNGALLRVYVPR		ASAQCRGR.IRNGALLRVYVPR.SSIPGFYR	R	S	13	3	2043	1525.92	1525.92	509.646	509.647	1525.92	509.647	0.0001	2.26334e-06	25.081	0	1	2	2	585	597	187227616																			0	FALSE	IPI:EPA6-SP|NS:P00005|EPA6-SP	IPI:EPA6-SP|NS:P00005|EPA6-SP	IPI:EPA6-SP|NS:P00005|EPA6-SP
241220_NS-10053_CMH_sample61.05627.05627.3	C:\Users\nichollass\Desktop\2024_Dec_CMHSet2\HexNAc_upt070aa\241220_NS_10053_CMH_sample61\interact.pep.xml	IRNGALLRVYVPR		ASAQCRGR.IRNGALLRVYVPR.SSIPGFYR	R	S	13	3	2043.68	1525.92	1525.92	509.646	509.647	1525.92	509.647	0.0001	6.1624e-10	38.341	0	1	2	2	585	597	187227616																			0	FALSE	IPI:EPA6-SP|NS:P00005|EPA6-SP	IPI:EPA6-SP|NS:P00005|EPA6-SP	IPI:EPA6-SP|NS:P00005|EPA6-SP
241220_NS-10053_CMH_sample61.05632.05632.2	C:\Users\nichollass\Desktop\2024_Dec_CMHSet2\HexNAc_upt070aa\241220_NS_10053_CMH_sample61\interact.pep.xml	CNLDDTWEGK	CNLDDTWEGK	YNYIAQQR.CNLDDTWEGK.LYRVIAGN	R	L	10	2	2045.19	1236.5	1236.51	619.26	619.261	1236.51	619.261	-0.0004	2.99571e-05	19.594	0	1	2	0	260	269	0	1C(57.0215)																		0	FALSE	IPI:EPA6-SP|NS:P00005|EPA6-SP	IPI:EPA6-SP|NS:P00005|EPA6-SP	IPI:EPA6-SP|NS:P00005|EPA6-SP
241220_NS-10053_CMH_sample61.05633.05633.2	C:\Users\nichollass\Desktop\2024_Dec_CMHSet2\HexNAc_upt070aa\241220_NS_10053_CMH_sample61\interact.pep.xml	CNLDDTWEGK	CNLDDTWEGK	YNYIAQQR.CNLDDTWEGK.LYRVIAGN	R	L	10	2	2045.51	1236.5	1236.51	619.26	619.261	1236.51	619.261	-0.0004	0.0163211	8.649	0	0.9854	2	0	260	269	0	1C(57.0215)																		0	FALSE	IPI:EPA6-SP|NS:P00005|EPA6-SP	IPI:EPA6-SP|NS:P00005|EPA6-SP	IPI:EPA6-SP|NS:P00005|EPA6-SP
241220_NS-10053_CMH_sample61.05634.05634.2	C:\Users\nichollass\Desktop\2024_Dec_CMHSet2\HexNAc_upt070aa\241220_NS_10053_CMH_sample61\interact.pep.xml	CNLDDTWEGK	CNLDDTWEGK	YNYIAQQR.CNLDDTWEGK.LYRVIAGN	R	L	10	2	2045.87	1236.5	1236.51	619.26	619.261	1236.51	619.261	-0.0004	4.05742e-07	27.067	0	1	2	0	260	269	0	1C(57.0215)																		0	FALSE	IPI:EPA6-SP|NS:P00005|EPA6-SP	IPI:EPA6-SP|NS:P00005|EPA6-SP	IPI:EPA6-SP|NS:P00005|EPA6-SP
241220_NS-10053_CMH_sample61.05638.05638.2	C:\Users\nichollass\Desktop\2024_Dec_CMHSet2\HexNAc_upt070aa\241220_NS_10053_CMH_sample61\interact.pep.xml	CNLDDTWEGK	CNLDDTWEGK	YNYIAQQR.CNLDDTWEGK.LYRVIAGN	R	L	10	2	2046.71	1236.5	1236.51	619.26	619.261	1236.51	619.261	-0.0004	4.56299e-05	18.863	0	1	2	0	260	269	0	1C(57.0215)																		0	FALSE	IPI:EPA6-SP|NS:P00005|EPA6-SP	IPI:EPA6-SP|NS:P00005|EPA6-SP	IPI:EPA6-SP|NS:P00005|EPA6-SP
241220_NS-10053_CMH_sample61.05639.05639.2	C:\Users\nichollass\Desktop\2024_Dec_CMHSet2\HexNAc_upt070aa\241220_NS_10053_CMH_sample61\interact.pep.xml	CNLDDTWEGK	CNLDDTWEGK	YNYIAQQR.CNLDDTWEGK.LYRVIAGN	R	L	10	2	2046.95	1236.5	1236.51	619.26	619.261	1236.51	619.261	-0.0004	0.753789	5.991	0	0.3896	2	0	260	269	0	1C(57.0215)																		0	FALSE	IPI:EPA6-SP|NS:P00005|EPA6-SP	IPI:EPA6-SP|NS:P00005|EPA6-SP	IPI:EPA6-SP|NS:P00005|EPA6-SP
241220_NS-10053_CMH_sample61.05640.05640.2	C:\Users\nichollass\Desktop\2024_Dec_CMHSet2\HexNAc_upt070aa\241220_NS_10053_CMH_sample61\interact.pep.xml	CNLDDTWEGK	CNLDDTWEGK	YNYIAQQR.CNLDDTWEGK.LYRVIAGN	R	L	10	2	2047.42	1236.5	1236.51	619.26	619.261	1236.51	619.261	-0.0004	1.97925e-06	24.314	0	1	2	0	260	269	0	1C(57.0215)																		0	FALSE	IPI:EPA6-SP|NS:P00005|EPA6-SP	IPI:EPA6-SP|NS:P00005|EPA6-SP	IPI:EPA6-SP|NS:P00005|EPA6-SP
241220_NS-10053_CMH_sample61.05644.05644.2	C:\Users\nichollass\Desktop\2024_Dec_CMHSet2\HexNAc_upt070aa\241220_NS_10053_CMH_sample61\interact.pep.xml	WSEWASGK		AQPRREKR.WSEWASGK.VICIIDPI	R	V	8	2	2048.31	949.426	949.43	475.721	475.722	949.429	475.722	0.0001	0.000383486	16.165	0	1	2	0	233	240	0																			0	FALSE	IPI:EPA6-SP|NS:P00005|EPA6-SP	IPI:EPA6-SP|NS:P00005|EPA6-SP	IPI:EPA6-SP|NS:P00005|EPA6-SP
241220_NS-10053_CMH_sample61.05645.05645.2	C:\Users\nichollass\Desktop\2024_Dec_CMHSet2\HexNAc_upt070aa\241220_NS_10053_CMH_sample61\interact.pep.xml	WSEWASGK		AQPRREKR.WSEWASGK.VICIIDPI	R	V	8	2	2048.62	949.426	949.43	475.721	475.722	949.429	475.722	0.0001	0.00304965	11.563	0	0.9992	2	0	233	240	0																			0	FALSE	IPI:EPA6-SP|NS:P00005|EPA6-SP	IPI:EPA6-SP|NS:P00005|EPA6-SP	IPI:EPA6-SP|NS:P00005|EPA6-SP
241220_NS-10053_CMH_sample61.05646.05646.2	C:\Users\nichollass\Desktop\2024_Dec_CMHSet2\HexNAc_upt070aa\241220_NS_10053_CMH_sample61\interact.pep.xml	WSEWASGK		AQPRREKR.WSEWASGK.VICIIDPI	R	V	8	2	2049.18	949.426	949.43	475.721	475.722	949.429	475.722	0.0001	3.21181e-05	19.473	0	1	2	0	233	240	0																			0	FALSE	IPI:EPA6-SP|NS:P00005|EPA6-SP	IPI:EPA6-SP|NS:P00005|EPA6-SP	IPI:EPA6-SP|NS:P00005|EPA6-SP
241220_NS-10053_CMH_sample61.05661.05661.2	C:\Users\nichollass\Desktop\2024_Dec_CMHSet2\HexNAc_upt070aa\241220_NS_10053_CMH_sample61\interact.pep.xml	GTQNWTVER		GDISFSTR.GTQNWTVER.LIQAHRQI	R	L	9	2	2054.52	1089.52	1089.52	545.766	545.767	1089.52	545.767	0	0.00200447	16.292	0	0.9998	2	0	482	490	5.78628e+06																			0	FALSE	IPI:EPA6-SP|NS:P00005|EPA6-SP	IPI:EPA6-SP|NS:P00005|EPA6-SP	IPI:EPA6-SP|NS:P00005|EPA6-SP
241220_NS-10053_CMH_sample61.05662.05662.2	C:\Users\nichollass\Desktop\2024_Dec_CMHSet2\HexNAc_upt070aa\241220_NS_10053_CMH_sample61\interact.pep.xml	GTQNWTVER		GDISFSTR.GTQNWTVER.LIQAHRQI	R	L	9	2	2054.84	1089.52	1089.52	545.766	545.767	1089.52	545.767	0	0.0264393	7.811	0	0.9745	2	0	482	490	5.78628e+06																			0	FALSE	IPI:EPA6-SP|NS:P00005|EPA6-SP	IPI:EPA6-SP|NS:P00005|EPA6-SP	IPI:EPA6-SP|NS:P00005|EPA6-SP
241220_NS-10053_CMH_sample61.05663.05663.2	C:\Users\nichollass\Desktop\2024_Dec_CMHSet2\HexNAc_upt070aa\241220_NS_10053_CMH_sample61\interact.pep.xml	GTQNWTVER		GDISFSTR.GTQNWTVER.LIQAHRQI	R	L	9	2	2055.4	1089.52	1089.52	545.766	545.767	1089.52	545.767	0	0.000196902	20.323	0	1	2	0	482	490	5.78628e+06																			0	FALSE	IPI:EPA6-SP|NS:P00005|EPA6-SP	IPI:EPA6-SP|NS:P00005|EPA6-SP	IPI:EPA6-SP|NS:P00005|EPA6-SP
241220_NS-10053_CMH_sample61.05670.05670.5	C:\Users\nichollass\Desktop\2024_Dec_CMHSet2\HexNAc_upt070aa\241220_NS_10053_CMH_sample61\interact.pep.xml	VLAGNPAKHDLDIKPTVISHR		TWEGKIYR.VLAGNPAKHDLDIKPTVISHR.LHFPEGGS	R	L	21	5	2057.79	2280.26	2280.27	457.06	457.062	2280.27	457.061	0.0017	2.26334e-08	32.081	0	1	2	2	273	293	4.70813e+06																			0	FALSE	IPI:EPA6-SP|NS:P00005|EPA6-SP	IPI:EPA6-SP|NS:P00005|EPA6-SP	IPI:EPA6-SP|NS:P00005|EPA6-SP
241220_NS-10053_CMH_sample61.05671.05671.5	C:\Users\nichollass\Desktop\2024_Dec_CMHSet2\HexNAc_upt070aa\241220_NS_10053_CMH_sample61\interact.pep.xml	VLAGNPAKHDLDIKPTVISHR		TWEGKIYR.VLAGNPAKHDLDIKPTVISHR.LHFPEGGS	R	L	21	5	2058.1	2280.26	2280.27	457.06	457.062	2280.27	457.061	0.0017	0.0578762	7.45	0	0.9755	2	2	273	293	4.70813e+06																			0	FALSE	IPI:EPA6-SP|NS:P00005|EPA6-SP	IPI:EPA6-SP|NS:P00005|EPA6-SP	IPI:EPA6-SP|NS:P00005|EPA6-SP
241220_NS-10053_CMH_sample61.05672.05672.5	C:\Users\nichollass\Desktop\2024_Dec_CMHSet2\HexNAc_upt070aa\241220_NS_10053_CMH_sample61\interact.pep.xml	VLAGNPAKHDLDIKPTVISHR		TWEGKIYR.VLAGNPAKHDLDIKPTVISHR.LHFPEGGS	R	L	21	5	2058.57	2280.26	2280.27	457.06	457.062	2280.27	457.061	0.0017	7.08354e-09	34.099	0	1	2	2	273	293	4.70813e+06																			0	FALSE	IPI:EPA6-SP|NS:P00005|EPA6-SP	IPI:EPA6-SP|NS:P00005|EPA6-SP	IPI:EPA6-SP|NS:P00005|EPA6-SP
241220_NS-10053_CMH_sample61.05789.05789.2	C:\Users\nichollass\Desktop\2024_Dec_CMHSet2\HexNAc_upt070aa\241220_NS_10053_CMH_sample61\interact.pep.xml	ARSQDLDAIWR		SIVFGGVR.ARSQDLDAIWR.GFYIAGDP	R	G	11	2	2098.78	1329.67	1329.68	665.845	665.847	1329.68	665.847	-0.0001	1.89126e-07	30.393	6.723	1	2	1	526	536	8272226800																			0	FALSE	IPI:EPA6-SP|NS:P00005|EPA6-SP	IPI:EPA6-SP|NS:P00005|EPA6-SP	IPI:EPA6-SP|NS:P00005|EPA6-SP
241220_NS-10053_CMH_sample61.05791.05791.2	C:\Users\nichollass\Desktop\2024_Dec_CMHSet2\HexNAc_upt070aa\241220_NS_10053_CMH_sample61\interact.pep.xml	ARSQDLDAIWR		SIVFGGVR.ARSQDLDAIWR.GFYIAGDP	R	G	11	2	2099.47	1329.67	1329.68	665.845	665.847	1329.68	665.847	-0.0001	2.64241e-07	31.812	7.259	1	2	1	526	536	8272226800																			0	FALSE	IPI:EPA6-SP|NS:P00005|EPA6-SP	IPI:EPA6-SP|NS:P00005|EPA6-SP	IPI:EPA6-SP|NS:P00005|EPA6-SP
241220_NS-10053_CMH_sample61.05792.05792.2	C:\Users\nichollass\Desktop\2024_Dec_CMHSet2\HexNAc_upt070aa\241220_NS_10053_CMH_sample61\interact.pep.xml	ARSQDLDAIWR		SIVFGGVR.ARSQDLDAIWR.GFYIAGDP	R	G	11	2	2099.59	1329.67	1329.68	665.845	665.847	1329.68	665.847	-0.0001	3.59335e-07	29.278	3.579	1	2	1	526	536	8272226800																			0	FALSE	IPI:EPA6-SP|NS:P00005|EPA6-SP	IPI:EPA6-SP|NS:P00005|EPA6-SP	IPI:EPA6-SP|NS:P00005|EPA6-SP
241220_NS-10053_CMH_sample61.05794.05794.2	C:\Users\nichollass\Desktop\2024_Dec_CMHSet2\HexNAc_upt070aa\241220_NS_10053_CMH_sample61\interact.pep.xml	ARSQDLDAIWR		SIVFGGVR.ARSQDLDAIWR.GFYIAGDP	R	G	11	2	2100.14	1329.67	1329.68	665.845	665.847	1329.68	665.847	-0.0001	1.14551e-07	31.264	4.303	1	2	1	526	536	8272226800																			0	FALSE	IPI:EPA6-SP|NS:P00005|EPA6-SP	IPI:EPA6-SP|NS:P00005|EPA6-SP	IPI:EPA6-SP|NS:P00005|EPA6-SP
241220_NS-10053_CMH_sample61.05795.05795.2	C:\Users\nichollass\Desktop\2024_Dec_CMHSet2\HexNAc_upt070aa\241220_NS_10053_CMH_sample61\interact.pep.xml	SSLPGFYR		IIRVYVPR.SSLPGFYR.TGITIAAP	R	T	8	2	2100.26	925.463	925.466	463.739	463.74	925.466	463.74	0.0004	3.94684e-05	23.115	0	1	2	0	598	605	221828624																			0	FALSE	IPI:EPA6-SP|NS:P00005|EPA6-SP	IPI:EPA6-SP|NS:P00005|EPA6-SP	IPI:EPA6-SP|NS:P00005|EPA6-SP
241220_NS-10053_CMH_sample61.05796.05796.2	C:\Users\nichollass\Desktop\2024_Dec_CMHSet2\HexNAc_upt070aa\241220_NS_10053_CMH_sample61\interact.pep.xml	SSLPGFYR		IIRVYVPR.SSLPGFYR.TGITIAAP	R	T	8	2	2100.52	925.463	925.466	463.739	463.74	925.466	463.74	0.0004	0.000943518	13.601	0	1	2	0	598	605	221828624																			0	FALSE	IPI:EPA6-SP|NS:P00005|EPA6-SP	IPI:EPA6-SP|NS:P00005|EPA6-SP	IPI:EPA6-SP|NS:P00005|EPA6-SP
241220_NS-10053_CMH_sample61.05797.05797.2	C:\Users\nichollass\Desktop\2024_Dec_CMHSet2\HexNAc_upt070aa\241220_NS_10053_CMH_sample61\interact.pep.xml	SSLPGFYR		IIRVYVPR.SSLPGFYR.TGITIAAP	R	T	8	2	2101.01	925.463	925.466	463.739	463.74	925.466	463.74	0.0004	2.0809e-05	20.227	0	1	2	0	598	605	221828624																			0	FALSE	IPI:EPA6-SP|NS:P00005|EPA6-SP	IPI:EPA6-SP|NS:P00005|EPA6-SP	IPI:EPA6-SP|NS:P00005|EPA6-SP
241220_NS-10053_CMH_sample61.05857.05857.2	C:\Users\nichollass\Desktop\2024_Dec_CMHSet2\HexNAc_upt070aa\241220_NS_10053_CMH_sample61\interact.pep.xml	CNLDDTWEGK	CNLDDTWEGK	YNYIAQQR.CNLDDTWEGK.LYRVIAGN	R	L	10	2	2116.1	1236.5	1236.51	619.259	619.261	1236.51	619.261	0.0002	1.52581e-06	24.766	0	1	2	0	260	269	4996878	1C(57.0215)																		0	FALSE	IPI:EPA6-SP|NS:P00005|EPA6-SP	IPI:EPA6-SP|NS:P00005|EPA6-SP	IPI:EPA6-SP|NS:P00005|EPA6-SP
241220_NS-10053_CMH_sample61.05858.05858.2	C:\Users\nichollass\Desktop\2024_Dec_CMHSet2\HexNAc_upt070aa\241220_NS_10053_CMH_sample61\interact.pep.xml	CNLDDTWEGK	CNLDDTWEGK	YNYIAQQR.CNLDDTWEGK.LYRVIAGN	R	L	10	2	2116.43	1236.5	1236.51	619.259	619.261	1236.51	619.261	0.0002	0.00166629	12.613	0	0.9999	2	0	260	269	4996878	1C(57.0215)																		0	FALSE	IPI:EPA6-SP|NS:P00005|EPA6-SP	IPI:EPA6-SP|NS:P00005|EPA6-SP	IPI:EPA6-SP|NS:P00005|EPA6-SP
241220_NS-10053_CMH_sample61.05859.05859.2	C:\Users\nichollass\Desktop\2024_Dec_CMHSet2\HexNAc_upt070aa\241220_NS_10053_CMH_sample61\interact.pep.xml	CNLDDTWEGK	CNLDDTWEGK	YNYIAQQR.CNLDDTWEGK.LYRVIAGN	R	L	10	2	2116.99	1236.5	1236.51	619.259	619.261	1236.51	619.261	0.0002	1.16883e-07	29.229	0	1	2	0	260	269	4996878	1C(57.0215)																		0	FALSE	IPI:EPA6-SP|NS:P00005|EPA6-SP	IPI:EPA6-SP|NS:P00005|EPA6-SP	IPI:EPA6-SP|NS:P00005|EPA6-SP
241220_NS-10053_CMH_sample61.05871.05871.2	C:\Users\nichollass\Desktop\2024_Dec_CMHSet2\HexNAc_upt070aa\241220_NS_10053_CMH_sample61\interact.pep.xml	RWSEWASGK		QAQPRREK.RWSEWASGK.VICIIDPI	K	V	9	2	2120.52	1105.53	1105.53	553.77	553.772	1105.53	553.773	-0.0001	0.000121969	20.155	5.64	1	2	0	232	240	4.48563e+06																			0	FALSE	IPI:EPA6-SP|NS:P00005|EPA6-SP	IPI:EPA6-SP|NS:P00005|EPA6-SP	IPI:EPA6-SP|NS:P00005|EPA6-SP
241220_NS-10053_CMH_sample61.05873.05873.2	C:\Users\nichollass\Desktop\2024_Dec_CMHSet2\HexNAc_upt070aa\241220_NS_10053_CMH_sample61\interact.pep.xml	RWSEWASGK		QAQPRREK.RWSEWASGK.VICIIDPI	K	V	9	2	2121.31	1105.53	1105.53	553.77	553.772	1105.53	553.773	-0.0001	3.74757e-06	26.205	7.199	1	2	0	232	240	4.48563e+06																			0	FALSE	IPI:EPA6-SP|NS:P00005|EPA6-SP	IPI:EPA6-SP|NS:P00005|EPA6-SP	IPI:EPA6-SP|NS:P00005|EPA6-SP
241220_NS-10053_CMH_sample61.05999.05999.2	C:\Users\nichollass\Desktop\2024_Dec_CMHSet2\HexNAc_upt070aa\241220_NS_10053_CMH_sample61\interact.pep.xml	WSEWASGK		AQPRREKR.WSEWASGK.VICIIDPI	R	V	8	2	2156.57	949.425	949.429	475.72	475.722	949.429	475.722	-0.0006	0.0011508	15.256	0	1	2	0	233	240	68471760																			0	FALSE	IPI:EPA6-SP|NS:P00005|EPA6-SP	IPI:EPA6-SP|NS:P00005|EPA6-SP	IPI:EPA6-SP|NS:P00005|EPA6-SP
241220_NS-10053_CMH_sample61.06000.06000.2	C:\Users\nichollass\Desktop\2024_Dec_CMHSet2\HexNAc_upt070aa\241220_NS_10053_CMH_sample61\interact.pep.xml	WSEWASGK		AQPRREKR.WSEWASGK.VICIIDPI	R	V	8	2	2156.88	949.425	949.429	475.72	475.722	949.429	475.722	-0.0006	0.0711623	6.091	0	0.8829	2	0	233	240	69429352																			0	FALSE	IPI:EPA6-SP|NS:P00005|EPA6-SP	IPI:EPA6-SP|NS:P00005|EPA6-SP	IPI:EPA6-SP|NS:P00005|EPA6-SP
241220_NS-10053_CMH_sample61.06001.06001.2	C:\Users\nichollass\Desktop\2024_Dec_CMHSet2\HexNAc_upt070aa\241220_NS_10053_CMH_sample61\interact.pep.xml	WSEWASGK		AQPRREKR.WSEWASGK.VICIIDPI	R	V	8	2	2157.44	949.425	949.429	475.72	475.722	949.429	475.722	-0.0006	0.00021702	16.154	0	1	2	0	233	240	69429352																			0	FALSE	IPI:EPA6-SP|NS:P00005|EPA6-SP	IPI:EPA6-SP|NS:P00005|EPA6-SP	IPI:EPA6-SP|NS:P00005|EPA6-SP
241220_NS-10053_CMH_sample61.06018.06018.2	C:\Users\nichollass\Desktop\2024_Dec_CMHSet2\HexNAc_upt070aa\241220_NS_10053_CMH_sample61\interact.pep.xml	ARSQDLDAIWR		SIVFGGVR.ARSQDLDAIWR.GFYIAGDP	R	G	11	2	2163.02	1329.67	1329.68	665.844	665.846	1329.68	665.847	-0.0004	2.07014e-07	30.236	2.213	1	2	1	526	536	22982126																			0	FALSE	IPI:EPA6-SP|NS:P00005|EPA6-SP	IPI:EPA6-SP|NS:P00005|EPA6-SP	IPI:EPA6-SP|NS:P00005|EPA6-SP
241220_NS-10053_CMH_sample61.06020.06020.2	C:\Users\nichollass\Desktop\2024_Dec_CMHSet2\HexNAc_upt070aa\241220_NS_10053_CMH_sample61\interact.pep.xml	ARSQDLDAIWR		SIVFGGVR.ARSQDLDAIWR.GFYIAGDP	R	G	11	2	2163.86	1329.67	1329.68	665.844	665.846	1329.68	665.847	-0.0004	2.63482e-07	31.817	4.371	1	2	1	526	536	22982126																			0	FALSE	IPI:EPA6-SP|NS:P00005|EPA6-SP	IPI:EPA6-SP|NS:P00005|EPA6-SP	IPI:EPA6-SP|NS:P00005|EPA6-SP
241220_NS-10053_CMH_sample61.06028.06028.2	C:\Users\nichollass\Desktop\2024_Dec_CMHSet2\HexNAc_upt070aa\241220_NS_10053_CMH_sample61\interact.pep.xml	SSLPGFYR		IIRVYVPR.SSLPGFYR.TGITIAAP	R	T	8	2	2166.21	925.464	925.466	463.74	463.74	925.466	463.74	0	6.73752e-05	21.186	0	1	2	0	598	605	14907542500																			0	FALSE	IPI:EPA6-SP|NS:P00005|EPA6-SP	IPI:EPA6-SP|NS:P00005|EPA6-SP	IPI:EPA6-SP|NS:P00005|EPA6-SP
241220_NS-10053_CMH_sample61.06029.06029.2	C:\Users\nichollass\Desktop\2024_Dec_CMHSet2\HexNAc_upt070aa\241220_NS_10053_CMH_sample61\interact.pep.xml	SSLPGFYR		IIRVYVPR.SSLPGFYR.TGITIAAP	R	T	8	2	2166.52	925.464	925.466	463.74	463.74	925.466	463.74	0	0.000494026	14.725	0	1	2	0	598	605	14907542500																			0	FALSE	IPI:EPA6-SP|NS:P00005|EPA6-SP	IPI:EPA6-SP|NS:P00005|EPA6-SP	IPI:EPA6-SP|NS:P00005|EPA6-SP
241220_NS-10053_CMH_sample61.06030.06030.2	C:\Users\nichollass\Desktop\2024_Dec_CMHSet2\HexNAc_upt070aa\241220_NS_10053_CMH_sample61\interact.pep.xml	SSLPGFYR		IIRVYVPR.SSLPGFYR.TGITIAAP	R	T	8	2	2166.83	925.464	925.466	463.74	463.74	925.466	463.74	0	1.77623e-05	20.502	0	1	2	0	598	605	14907542500																			0	FALSE	IPI:EPA6-SP|NS:P00005|EPA6-SP	IPI:EPA6-SP|NS:P00005|EPA6-SP	IPI:EPA6-SP|NS:P00005|EPA6-SP
241220_NS-10053_CMH_sample61.06031.06031.2	C:\Users\nichollass\Desktop\2024_Dec_CMHSet2\HexNAc_upt070aa\241220_NS_10053_CMH_sample61\interact.pep.xml	SSLPGFYR		IIRVYVPR.SSLPGFYR.TGITIAAP	R	T	8	2	2166.88	925.464	925.466	463.74	463.74	925.466	463.74	0	0.00198838	15.306	4.258	0.9998	2	0	598	605	14907542500																			0	FALSE	IPI:EPA6-SP|NS:P00005|EPA6-SP	IPI:EPA6-SP|NS:P00005|EPA6-SP	IPI:EPA6-SP|NS:P00005|EPA6-SP
241220_NS-10053_CMH_sample61.06032.06032.2	C:\Users\nichollass\Desktop\2024_Dec_CMHSet2\HexNAc_upt070aa\241220_NS_10053_CMH_sample61\interact.pep.xml	SSLPGFYR		IIRVYVPR.SSLPGFYR.TGITIAAP	R	T	8	2	2167.01	925.464	925.466	463.74	463.74	925.466	463.74	0	0.00593608	10.406	0	0.9961	2	0	598	605	14907542500																			0	FALSE	IPI:EPA6-SP|NS:P00005|EPA6-SP	IPI:EPA6-SP|NS:P00005|EPA6-SP	IPI:EPA6-SP|NS:P00005|EPA6-SP
241220_NS-10053_CMH_sample61.06033.06033.2	C:\Users\nichollass\Desktop\2024_Dec_CMHSet2\HexNAc_upt070aa\241220_NS_10053_CMH_sample61\interact.pep.xml	SSLPGFYR		IIRVYVPR.SSLPGFYR.TGITIAAP	R	T	8	2	2167.32	925.464	925.466	463.74	463.74	925.466	463.74	0	9.01571e-05	17.68	0	1	2	0	598	605	14907542500																			0	FALSE	IPI:EPA6-SP|NS:P00005|EPA6-SP	IPI:EPA6-SP|NS:P00005|EPA6-SP	IPI:EPA6-SP|NS:P00005|EPA6-SP
241220_NS-10053_CMH_sample61.06036.06036.2	C:\Users\nichollass\Desktop\2024_Dec_CMHSet2\HexNAc_upt070aa\241220_NS_10053_CMH_sample61\interact.pep.xml	SSLPGFYR		IIRVYVPR.SSLPGFYR.TGITIAAP	R	T	8	2	2167.78	925.464	925.466	463.74	463.74	925.466	463.74	0	0.0387035	7.149	0	0.9558	2	0	598	605	14907542500																			0	FALSE	IPI:EPA6-SP|NS:P00005|EPA6-SP	IPI:EPA6-SP|NS:P00005|EPA6-SP	IPI:EPA6-SP|NS:P00005|EPA6-SP
241220_NS-10053_CMH_sample61.06072.06072.4	C:\Users\nichollass\Desktop\2024_Dec_CMHSet2\HexNAc_upt070aa\241220_NS_10053_CMH_sample61\interact.pep.xml	EQAISALPDYASQPGKPPREDLK		AQCSIPDK.EQAISALPDYASQPGKPPREDLK.HHHHHH	K	H	23	4	2179.98	2509.27	2509.28	628.326	628.327	2509.28	628.327	-0.0004	1.086e-11	48.356	0	1	2	2	728	750	313199296																			0	FALSE	IPI:EPA6-SP|NS:P00005|EPA6-SP	IPI:EPA6-SP|NS:P00005|EPA6-SP	IPI:EPA6-SP|NS:P00005|EPA6-SP
241220_NS-10053_CMH_sample61.06073.06073.4	C:\Users\nichollass\Desktop\2024_Dec_CMHSet2\HexNAc_upt070aa\241220_NS_10053_CMH_sample61\interact.pep.xml	EQAISALPDYASQPGKPPREDLK		AQCSIPDK.EQAISALPDYASQPGKPPREDLK.HHHHHH	K	H	23	4	2180.26	2509.27	2509.28	628.326	628.327	2509.28	628.327	-0.0004	1.1009e-10	46.333	3.802	1	2	2	728	750	313199296																			0	FALSE	IPI:EPA6-SP|NS:P00005|EPA6-SP	IPI:EPA6-SP|NS:P00005|EPA6-SP	IPI:EPA6-SP|NS:P00005|EPA6-SP
241220_NS-10053_CMH_sample61.06074.06074.4	C:\Users\nichollass\Desktop\2024_Dec_CMHSet2\HexNAc_upt070aa\241220_NS_10053_CMH_sample61\interact.pep.xml	EQAISALPDYASQPGKPPREDLK		AQCSIPDK.EQAISALPDYASQPGKPPREDLK.HHHHHH	K	H	23	4	2180.69	2509.27	2509.28	628.326	628.327	2509.28	628.327	-0.0004	1.46218e-07	29.84	0	1	2	2	728	750	313199296																			0	FALSE	IPI:EPA6-SP|NS:P00005|EPA6-SP	IPI:EPA6-SP|NS:P00005|EPA6-SP	IPI:EPA6-SP|NS:P00005|EPA6-SP
241220_NS-10053_CMH_sample61.06078.06078.3	C:\Users\nichollass\Desktop\2024_Dec_CMHSet2\HexNAc_upt070aa\241220_NS_10053_CMH_sample61\interact.pep.xml	EQAISALPDYASQPGKPPREDLK		AQCSIPDK.EQAISALPDYASQPGKPPREDLK.HHHHHH	K	H	23	3	2181.9	2509.27	2509.28	837.431	837.433	2509.28	837.434	-0.0046	1e-14	60.66	2.821	1	2	2	728	750	194233664		(PeakApex: 0.0000)																	0	FALSE	IPI:EPA6-SP|NS:P00005|EPA6-SP	IPI:EPA6-SP|NS:P00005|EPA6-SP	IPI:EPA6-SP|NS:P00005|EPA6-SP
241220_NS-10053_CMH_sample61.06079.06079.3	C:\Users\nichollass\Desktop\2024_Dec_CMHSet2\HexNAc_upt070aa\241220_NS_10053_CMH_sample61\interact.pep.xml	EQAISALPDYASQPGKPPREDLK		AQCSIPDK.EQAISALPDYASQPGKPPREDLK.HHHHHH	K	H	23	3	2182.22	2509.27	2509.28	837.431	837.433	2509.28	837.434	-0.0046	1.552e-11	44.736	6.563	1	2	2	728	750	194233664		(PeakApex: 0.0000)																	0	FALSE	IPI:EPA6-SP|NS:P00005|EPA6-SP	IPI:EPA6-SP|NS:P00005|EPA6-SP	IPI:EPA6-SP|NS:P00005|EPA6-SP
241220_NS-10053_CMH_sample61.06080.06080.3	C:\Users\nichollass\Desktop\2024_Dec_CMHSet2\HexNAc_upt070aa\241220_NS_10053_CMH_sample61\interact.pep.xml	EQAISALPDYASQPGKPPREDLK		AQCSIPDK.EQAISALPDYASQPGKPPREDLK.HHHHHH	K	H	23	3	2182.71	2509.27	2509.28	837.431	837.433	2509.28	837.434	-0.0046	4e-14	56.179	0	1	2	2	728	750	194233664		(PeakApex: 0.0000)																	0	FALSE	IPI:EPA6-SP|NS:P00005|EPA6-SP	IPI:EPA6-SP|NS:P00005|EPA6-SP	IPI:EPA6-SP|NS:P00005|EPA6-SP
241220_NS-10053_CMH_sample61.06090.06090.2	C:\Users\nichollass\Desktop\2024_Dec_CMHSet2\HexNAc_upt070aa\241220_NS_10053_CMH_sample61\interact.pep.xml	RWSEWASGK		QAQPRREK.RWSEWASGK.VICIIDPI	K	V	9	2	2185.86	1105.53	1105.53	553.771	553.772	1105.53	553.773	-0.0003	3.857e-05	22.155	5.496	1	2	0	232	240	7572334																			0	FALSE	IPI:EPA6-SP|NS:P00005|EPA6-SP	IPI:EPA6-SP|NS:P00005|EPA6-SP	IPI:EPA6-SP|NS:P00005|EPA6-SP
241220_NS-10053_CMH_sample61.06092.06092.2	C:\Users\nichollass\Desktop\2024_Dec_CMHSet2\HexNAc_upt070aa\241220_NS_10053_CMH_sample61\interact.pep.xml	RWSEWASGK		QAQPRREK.RWSEWASGK.VICIIDPI	K	V	9	2	2186.76	1105.53	1105.53	553.771	553.772	1105.53	553.773	-0.0003	4.9289e-06	27.729	8.753	1	2	0	232	240	7572334																			0	FALSE	IPI:EPA6-SP|NS:P00005|EPA6-SP	IPI:EPA6-SP|NS:P00005|EPA6-SP	IPI:EPA6-SP|NS:P00005|EPA6-SP
241220_NS-10053_CMH_sample61.06093.06093.2	C:\Users\nichollass\Desktop\2024_Dec_CMHSet2\HexNAc_upt070aa\241220_NS_10053_CMH_sample61\interact.pep.xml	CNLDDTWEGK	CNLDDTWEGK	YNYIAQQR.CNLDDTWEGK.LYRVIAGN	R	L	10	2	2187.1	1236.5	1236.51	619.259	619.261	1236.51	619.261	-0.0014	0.00110344	13.329	0	1	2	0	260	269	25329720	1C(57.0215)																		0	FALSE	IPI:EPA6-SP|NS:P00005|EPA6-SP	IPI:EPA6-SP|NS:P00005|EPA6-SP	IPI:EPA6-SP|NS:P00005|EPA6-SP
241220_NS-10053_CMH_sample61.06094.06094.2	C:\Users\nichollass\Desktop\2024_Dec_CMHSet2\HexNAc_upt070aa\241220_NS_10053_CMH_sample61\interact.pep.xml	CNLDDTWEGK	CNLDDTWEGK	YNYIAQQR.CNLDDTWEGK.LYRVIAGN	R	L	10	2	2187.66	1236.5	1236.51	619.259	619.261	1236.51	619.261	-0.0014	1.47486e-07	28.825	0	1	2	0	260	269	25329720	1C(57.0215)																		0	FALSE	IPI:EPA6-SP|NS:P00005|EPA6-SP	IPI:EPA6-SP|NS:P00005|EPA6-SP	IPI:EPA6-SP|NS:P00005|EPA6-SP
241220_NS-10053_CMH_sample61.06170.06170.3	C:\Users\nichollass\Desktop\2024_Dec_CMHSet2\HexNAc_upt070aa\241220_NS_10053_CMH_sample61\interact.pep.xml	NALASPGSGGDLGEAIREQPEQAR		NQVDQVIR.NALASPGSGGDLGEAIREQPEQAR.LAITIAAA	R	L	24	3	2210.06	2422.17	2422.18	808.399	808.401	2422.18	808.402	-0.0029	0	64.407	3.468	1	2	1	383	406	28196993000																			0	FALSE	IPI:EPA6-SP|NS:P00005|EPA6-SP	IPI:EPA6-SP|NS:P00005|EPA6-SP	IPI:EPA6-SP|NS:P00005|EPA6-SP
241220_NS-10053_CMH_sample61.06171.06171.3	C:\Users\nichollass\Desktop\2024_Dec_CMHSet2\HexNAc_upt070aa\241220_NS_10053_CMH_sample61\interact.pep.xml	NALASPGSGGDLGEAIREQPEQAR		NQVDQVIR.NALASPGSGGDLGEAIREQPEQAR.LAITIAAA	R	L	24	3	2210.37	2422.17	2422.18	808.399	808.401	2422.18	808.402	-0.0029	3.06e-12	49.555	0	1	2	1	383	406	28196993000																			0	FALSE	IPI:EPA6-SP|NS:P00005|EPA6-SP	IPI:EPA6-SP|NS:P00005|EPA6-SP	IPI:EPA6-SP|NS:P00005|EPA6-SP
241220_NS-10053_CMH_sample61.06172.06172.3	C:\Users\nichollass\Desktop\2024_Dec_CMHSet2\HexNAc_upt070aa\241220_NS_10053_CMH_sample61\interact.pep.xml	NALASPGSGGDLGEAIREQPEQAR		NQVDQVIR.NALASPGSGGDLGEAIREQPEQAR.LAITIAAA	R	L	24	3	2210.87	2422.17	2422.18	808.399	808.401	2422.18	808.402	-0.0029	0	78.565	0	1	2	1	383	406	28196993000																			0	FALSE	IPI:EPA6-SP|NS:P00005|EPA6-SP	IPI:EPA6-SP|NS:P00005|EPA6-SP	IPI:EPA6-SP|NS:P00005|EPA6-SP
241220_NS-10053_CMH_sample61.06185.06185.2	C:\Users\nichollass\Desktop\2024_Dec_CMHSet2\HexNAc_upt070aa\241220_NS_10053_CMH_sample61\interact.pep.xml	NALASPGSGGDLGEAIREQPEQAR		NQVDQVIR.NALASPGSGGDLGEAIREQPEQAR.LAITIAAA	R	L	24	2	2215.33	2422.17	2422.18	1212.09	1212.1	2422.18	1212.1	0	0.00529663	10.604	0	0.938	2	1	383	406	31437357100																			0	FALSE	IPI:EPA6-SP|NS:P00005|EPA6-SP	IPI:EPA6-SP|NS:P00005|EPA6-SP	IPI:EPA6-SP|NS:P00005|EPA6-SP
241220_NS-10053_CMH_sample61.06245.06245.2	C:\Users\nichollass\Desktop\2024_Dec_CMHSet2\HexNAc_upt070aa\241220_NS_10053_CMH_sample61\interact.pep.xml	SSLPGFYR		IIRVYVPR.SSLPGFYR.TGITIAAP	R	T	8	2	2229.78	925.463	925.466	463.739	463.74	925.466	463.74	0.0002	0.000176909	19.509	0	1	2	0	598	605	127610536																			0	FALSE	IPI:EPA6-SP|NS:P00005|EPA6-SP	IPI:EPA6-SP|NS:P00005|EPA6-SP	IPI:EPA6-SP|NS:P00005|EPA6-SP
241220_NS-10053_CMH_sample61.06246.06246.2	C:\Users\nichollass\Desktop\2024_Dec_CMHSet2\HexNAc_upt070aa\241220_NS_10053_CMH_sample61\interact.pep.xml	SSLPGFYR		IIRVYVPR.SSLPGFYR.TGITIAAP	R	T	8	2	2229.91	925.463	925.466	463.739	463.74	925.466	463.74	0.0002	0.010292	9.45	0	0.9912	2	0	598	605	127610536																			0	FALSE	IPI:EPA6-SP|NS:P00005|EPA6-SP	IPI:EPA6-SP|NS:P00005|EPA6-SP	IPI:EPA6-SP|NS:P00005|EPA6-SP
241220_NS-10053_CMH_sample61.06247.06247.2	C:\Users\nichollass\Desktop\2024_Dec_CMHSet2\HexNAc_upt070aa\241220_NS_10053_CMH_sample61\interact.pep.xml	SSLPGFYR		IIRVYVPR.SSLPGFYR.TGITIAAP	R	T	8	2	2230.27	925.463	925.466	463.739	463.74	925.466	463.74	0.0002	1.88582e-05	20.398	0	1	2	0	598	605	127610536																			0	FALSE	IPI:EPA6-SP|NS:P00005|EPA6-SP	IPI:EPA6-SP|NS:P00005|EPA6-SP	IPI:EPA6-SP|NS:P00005|EPA6-SP
241220_NS-10053_CMH_sample61.06269.06269.2	C:\Users\nichollass\Desktop\2024_Dec_CMHSet2\HexNAc_upt070aa\241220_NS_10053_CMH_sample61\interact.pep.xml	CNLDDTWEGK	CNLDDTWEGK	YNYIAQQR.CNLDDTWEGK.LYRVIAGN	R	L	10	2	2234.42	1237.49	1237.49	619.751	619.754	1236.51	619.261	0.9849	0.00107461	13.375	0	0.9999	2	0	260	269	0	1C(57.0215)	Mod1: Deamidation (PeakApex: 0.9846, Theoretical: 0.9840)																	0	FALSE	IPI:EPA6-SP|NS:P00005|EPA6-SP	IPI:EPA6-SP|NS:P00005|EPA6-SP	IPI:EPA6-SP|NS:P00005|EPA6-SP
241220_NS-10053_CMH_sample61.06270.06270.2	C:\Users\nichollass\Desktop\2024_Dec_CMHSet2\HexNAc_upt070aa\241220_NS_10053_CMH_sample61\interact.pep.xml	CNLDDTWEGK	CNLDDTWEGK	YNYIAQQR.CNLDDTWEGK.LYRVIAGN	R	L	10	2	2234.59	1237.49	1237.49	619.751	619.754	1236.51	619.261	0.9849	0.0238919	7.987	0	0.7904	2	0	260	269	0	1C(57.0215)	Mod1: Deamidation (PeakApex: 0.9846, Theoretical: 0.9840)																	0	FALSE	IPI:EPA6-SP|NS:P00005|EPA6-SP	IPI:EPA6-SP|NS:P00005|EPA6-SP	IPI:EPA6-SP|NS:P00005|EPA6-SP
241220_NS-10053_CMH_sample61.06333.06333.3	C:\Users\nichollass\Desktop\2024_Dec_CMHSet2\HexNAc_upt070aa\241220_NS_10053_CMH_sample61\interact.pep.xml	IRNGALLRVYVPR		ASAQCRGR.IRNGALLRVYVPR.SSIPGFYR	R	S	13	3	2250.19	1526.9	1526.91	509.974	509.976	1525.92	509.647	0.9853	4.18071e-05	19.015	0	1	2	2	585	597	0		Mod1: Deamidation (PeakApex: 0.9846, Theoretical: 0.9840)																	0	FALSE	IPI:EPA6-SP|NS:P00005|EPA6-SP	IPI:EPA6-SP|NS:P00005|EPA6-SP	IPI:EPA6-SP|NS:P00005|EPA6-SP
241220_NS-10053_CMH_sample61.06345.06345.2	C:\Users\nichollass\Desktop\2024_Dec_CMHSet2\HexNAc_upt070aa\241220_NS_10053_CMH_sample61\interact.pep.xml	WSEWASGK		AQPRREKR.WSEWASGK.VICIIDPI	R	V	8	2	2252.68	949.426	949.429	475.72	475.722	949.429	475.722	-0.0001	0.00147741	15.822	0	1	2	0	233	240	57465876																			0	FALSE	IPI:EPA6-SP|NS:P00005|EPA6-SP	IPI:EPA6-SP|NS:P00005|EPA6-SP	IPI:EPA6-SP|NS:P00005|EPA6-SP
241220_NS-10053_CMH_sample61.06346.06346.2	C:\Users\nichollass\Desktop\2024_Dec_CMHSet2\HexNAc_upt070aa\241220_NS_10053_CMH_sample61\interact.pep.xml	WSEWASGK		AQPRREKR.WSEWASGK.VICIIDPI	R	V	8	2	2253.01	949.426	949.429	475.72	475.722	949.429	475.722	-0.0001	0.0260916	7.834	0	0.9749	2	0	233	240	57465876																			0	FALSE	IPI:EPA6-SP|NS:P00005|EPA6-SP	IPI:EPA6-SP|NS:P00005|EPA6-SP	IPI:EPA6-SP|NS:P00005|EPA6-SP
241220_NS-10053_CMH_sample61.06347.06347.2	C:\Users\nichollass\Desktop\2024_Dec_CMHSet2\HexNAc_upt070aa\241220_NS_10053_CMH_sample61\interact.pep.xml	WSEWASGK		AQPRREKR.WSEWASGK.VICIIDPI	R	V	8	2	2253.57	949.426	949.429	475.72	475.722	949.429	475.722	-0.0001	8.47715e-05	17.787	0	1	2	0	233	240	57465876																			0	FALSE	IPI:EPA6-SP|NS:P00005|EPA6-SP	IPI:EPA6-SP|NS:P00005|EPA6-SP	IPI:EPA6-SP|NS:P00005|EPA6-SP
241220_NS-10053_CMH_sample61.06382.06382.2	C:\Users\nichollass\Desktop\2024_Dec_CMHSet2\HexNAc_upt070aa\241220_NS_10053_CMH_sample61\interact.pep.xml	CNLDDTWEGK	CNLDDTWEGK	YNYIAQQR.CNLDDTWEGK.LYRVIAGN	R	L	10	2	2265.25	1236.5	1236.51	619.259	619.261	1236.51	619.261	-0.0002	6.63361e-05	18.213	0	1	2	0	260	269	59339392	1C(57.0215)																		0	FALSE	IPI:EPA6-SP|NS:P00005|EPA6-SP	IPI:EPA6-SP|NS:P00005|EPA6-SP	IPI:EPA6-SP|NS:P00005|EPA6-SP
241220_NS-10053_CMH_sample61.06384.06384.2	C:\Users\nichollass\Desktop\2024_Dec_CMHSet2\HexNAc_upt070aa\241220_NS_10053_CMH_sample61\interact.pep.xml	CNLDDTWEGK	CNLDDTWEGK	YNYIAQQR.CNLDDTWEGK.LYRVIAGN	R	L	10	2	2266.15	1236.5	1236.51	619.259	619.261	1236.51	619.261	-0.0002	1.00231e-06	25.496	0	1	2	0	260	269	59339392	1C(57.0215)																		0	FALSE	IPI:EPA6-SP|NS:P00005|EPA6-SP	IPI:EPA6-SP|NS:P00005|EPA6-SP	IPI:EPA6-SP|NS:P00005|EPA6-SP
241220_NS-10053_CMH_sample61.06408.06408.3	C:\Users\nichollass\Desktop\2024_Dec_CMHSet2\HexNAc_upt070aa\241220_NS_10053_CMH_sample61\interact.pep.xml	NALASPGSGGDLGEAIREQPEQAR		NQVDQVIR.NALASPGSGGDLGEAIREQPEQAR.LAITIAAA	R	L	24	3	2273.74	2422.18	2422.18	808.399	808.4	2422.18	808.402	-0.0043	1.41e-12	51.901	2.418	1	2	1	383	406	0																			0	FALSE	IPI:EPA6-SP|NS:P00005|EPA6-SP	IPI:EPA6-SP|NS:P00005|EPA6-SP	IPI:EPA6-SP|NS:P00005|EPA6-SP
241220_NS-10053_CMH_sample61.06409.06409.3	C:\Users\nichollass\Desktop\2024_Dec_CMHSet2\HexNAc_upt070aa\241220_NS_10053_CMH_sample61\interact.pep.xml	NALASPGSGGDLGEAIREQPEQAR		NQVDQVIR.NALASPGSGGDLGEAIREQPEQAR.LAITIAAA	R	L	24	3	2274.05	2422.18	2422.18	808.399	808.4	2422.18	808.402	-0.0043	1.87499e-09	40.408	4.476	1	2	1	383	406	0																			0	FALSE	IPI:EPA6-SP|NS:P00005|EPA6-SP	IPI:EPA6-SP|NS:P00005|EPA6-SP	IPI:EPA6-SP|NS:P00005|EPA6-SP
241220_NS-10053_CMH_sample61.06410.06410.3	C:\Users\nichollass\Desktop\2024_Dec_CMHSet2\HexNAc_upt070aa\241220_NS_10053_CMH_sample61\interact.pep.xml	NALASPGSGGDLGEAIREQPEQAR		NQVDQVIR.NALASPGSGGDLGEAIREQPEQAR.LAITIAAA	R	L	24	3	2274.31	2422.18	2422.18	808.399	808.4	2422.18	808.402	-0.0043	1.41e-12	48.907	0	1	2	1	383	406	0																			0	FALSE	IPI:EPA6-SP|NS:P00005|EPA6-SP	IPI:EPA6-SP|NS:P00005|EPA6-SP	IPI:EPA6-SP|NS:P00005|EPA6-SP
241220_NS-10053_CMH_sample61.06411.06411.3	C:\Users\nichollass\Desktop\2024_Dec_CMHSet2\HexNAc_upt070aa\241220_NS_10053_CMH_sample61\interact.pep.xml	NALASPGSGGDLGEAIREQPEQAR		NQVDQVIR.NALASPGSGGDLGEAIREQPEQAR.LAITIAAA	R	L	24	3	2274.37	2422.18	2422.18	808.399	808.4	2422.18	808.402	-0.0043	0.000362243	18.264	7.087	0.9997	2	1	383	406	0																			0	FALSE	IPI:EPA6-SP|NS:P00005|EPA6-SP	IPI:EPA6-SP|NS:P00005|EPA6-SP	IPI:EPA6-SP|NS:P00005|EPA6-SP
241220_NS-10053_CMH_sample61.06412.06412.3	C:\Users\nichollass\Desktop\2024_Dec_CMHSet2\HexNAc_upt070aa\241220_NS_10053_CMH_sample61\interact.pep.xml	NALASPGSGGDLGEAIREQPEQAR		NQVDQVIR.NALASPGSGGDLGEAIREQPEQAR.LAITIAAA	R	L	24	3	2274.5	2422.18	2422.18	808.399	808.4	2422.18	808.402	-0.0043	0.000596005	17.399	6.352	0.9968	2	1	383	406	0																			0	FALSE	IPI:EPA6-SP|NS:P00005|EPA6-SP	IPI:EPA6-SP|NS:P00005|EPA6-SP	IPI:EPA6-SP|NS:P00005|EPA6-SP
241220_NS-10053_CMH_sample61.06413.06413.3	C:\Users\nichollass\Desktop\2024_Dec_CMHSet2\HexNAc_upt070aa\241220_NS_10053_CMH_sample61\interact.pep.xml	NALASPGSGGDLGEAIREQPEQAR		NQVDQVIR.NALASPGSGGDLGEAIREQPEQAR.LAITIAAA	R	L	24	3	2274.75	2422.18	2422.18	808.399	808.4	2422.18	808.402	-0.0043	0.0300781	7.587	0	0.4778	2	1	383	406	0																			0	FALSE	IPI:EPA6-SP|NS:P00005|EPA6-SP	IPI:EPA6-SP|NS:P00005|EPA6-SP	IPI:EPA6-SP|NS:P00005|EPA6-SP
241220_NS-10053_CMH_sample61.06434.06434.2	C:\Users\nichollass\Desktop\2024_Dec_CMHSet2\HexNAc_upt070aa\241220_NS_10053_CMH_sample61\interact.pep.xml	NALASPGSGGDLGEAIREQPEQAR		NQVDQVIR.NALASPGSGGDLGEAIREQPEQAR.LAITIAAA	R	L	24	2	2280.74	2422.17	2422.18	1212.09	1212.1	2422.18	1212.1	-0.0002	4.14476e-05	22.03	1.858	1	2	1	383	406	0																			0	FALSE	IPI:EPA6-SP|NS:P00005|EPA6-SP	IPI:EPA6-SP|NS:P00005|EPA6-SP	IPI:EPA6-SP|NS:P00005|EPA6-SP
241220_NS-10053_CMH_sample61.06436.06436.2	C:\Users\nichollass\Desktop\2024_Dec_CMHSet2\HexNAc_upt070aa\241220_NS_10053_CMH_sample61\interact.pep.xml	NALASPGSGGDLGEAIREQPEQAR		NQVDQVIR.NALASPGSGGDLGEAIREQPEQAR.LAITIAAA	R	L	24	2	2281.61	2422.17	2422.18	1212.09	1212.1	2422.18	1212.1	-0.0002	8.34642e-08	29.814	0	1	2	1	383	406	0																			0	FALSE	IPI:EPA6-SP|NS:P00005|EPA6-SP	IPI:EPA6-SP|NS:P00005|EPA6-SP	IPI:EPA6-SP|NS:P00005|EPA6-SP
241220_NS-10053_CMH_sample61.06444.06444.2	C:\Users\nichollass\Desktop\2024_Dec_CMHSet2\HexNAc_upt070aa\241220_NS_10053_CMH_sample61\interact.pep.xml	RWSEWASGK		QAQPRREK.RWSEWASGK.VICIIDPI	K	V	9	2	2284.02	1105.53	1105.53	553.771	553.772	1105.53	553.773	-0.0001	1.2438e-05	24.121	5.507	1	2	0	232	240	37481352																			0	FALSE	IPI:EPA6-SP|NS:P00005|EPA6-SP	IPI:EPA6-SP|NS:P00005|EPA6-SP	IPI:EPA6-SP|NS:P00005|EPA6-SP
241220_NS-10053_CMH_sample61.06446.06446.2	C:\Users\nichollass\Desktop\2024_Dec_CMHSet2\HexNAc_upt070aa\241220_NS_10053_CMH_sample61\interact.pep.xml	RWSEWASGK		QAQPRREK.RWSEWASGK.VICIIDPI	K	V	9	2	2284.92	1105.53	1105.53	553.771	553.772	1105.53	553.773	-0.0001	5.3951e-06	27.572	8.294	1	2	0	232	240	37481352																			0	FALSE	IPI:EPA6-SP|NS:P00005|EPA6-SP	IPI:EPA6-SP|NS:P00005|EPA6-SP	IPI:EPA6-SP|NS:P00005|EPA6-SP
241220_NS-10053_CMH_sample61.06477.06477.2	C:\Users\nichollass\Desktop\2024_Dec_CMHSet2\HexNAc_upt070aa\241220_NS_10053_CMH_sample61\interact.pep.xml	SSLPGFYR		IIRVYVPR.SSLPGFYR.TGITIAAP	R	T	8	2	2295.86	925.463	925.466	463.739	463.74	925.466	463.74	0.0001	0.000179783	19.481	0	1	2	0	598	605	0																			0	FALSE	IPI:EPA6-SP|NS:P00005|EPA6-SP	IPI:EPA6-SP|NS:P00005|EPA6-SP	IPI:EPA6-SP|NS:P00005|EPA6-SP
241220_NS-10053_CMH_sample61.06478.06478.2	C:\Users\nichollass\Desktop\2024_Dec_CMHSet2\HexNAc_upt070aa\241220_NS_10053_CMH_sample61\interact.pep.xml	SSLPGFYR		IIRVYVPR.SSLPGFYR.TGITIAAP	R	T	8	2	2296.17	925.463	925.466	463.739	463.74	925.466	463.74	0.0001	0.00945149	9.598	0	0.992	2	0	598	605	0																			0	FALSE	IPI:EPA6-SP|NS:P00005|EPA6-SP	IPI:EPA6-SP|NS:P00005|EPA6-SP	IPI:EPA6-SP|NS:P00005|EPA6-SP
241220_NS-10053_CMH_sample61.06479.06479.2	C:\Users\nichollass\Desktop\2024_Dec_CMHSet2\HexNAc_upt070aa\241220_NS_10053_CMH_sample61\interact.pep.xml	SSLPGFYR		IIRVYVPR.SSLPGFYR.TGITIAAP	R	T	8	2	2296.58	925.463	925.466	463.739	463.74	925.466	463.74	0.0001	1.7408e-05	20.537	0	1	2	0	598	605	0																			0	FALSE	IPI:EPA6-SP|NS:P00005|EPA6-SP	IPI:EPA6-SP|NS:P00005|EPA6-SP	IPI:EPA6-SP|NS:P00005|EPA6-SP
241220_NS-10053_CMH_sample61.06480.06480.2	C:\Users\nichollass\Desktop\2024_Dec_CMHSet2\HexNAc_upt070aa\241220_NS_10053_CMH_sample61\interact.pep.xml	SSLPGFYR		IIRVYVPR.SSLPGFYR.TGITIAAP	R	T	8	2	2296.77	925.463	925.466	463.739	463.74	925.466	463.74	0.0001	0.0154436	8.745	0	0.9862	2	0	598	605	0																			0	FALSE	IPI:EPA6-SP|NS:P00005|EPA6-SP	IPI:EPA6-SP|NS:P00005|EPA6-SP	IPI:EPA6-SP|NS:P00005|EPA6-SP
241220_NS-10053_CMH_sample61.06481.06481.2	C:\Users\nichollass\Desktop\2024_Dec_CMHSet2\HexNAc_upt070aa\241220_NS_10053_CMH_sample61\interact.pep.xml	SSLPGFYR		IIRVYVPR.SSLPGFYR.TGITIAAP	R	T	8	2	2297.18	925.463	925.466	463.739	463.74	925.466	463.74	0.0001	0.000159038	17.694	0	1	2	0	598	605	0																			0	FALSE	IPI:EPA6-SP|NS:P00005|EPA6-SP	IPI:EPA6-SP|NS:P00005|EPA6-SP	IPI:EPA6-SP|NS:P00005|EPA6-SP
241220_NS-10053_CMH_sample61.06482.06482.2	C:\Users\nichollass\Desktop\2024_Dec_CMHSet2\HexNAc_upt070aa\241220_NS_10053_CMH_sample61\interact.pep.xml	SSLPGFYR		IIRVYVPR.SSLPGFYR.TGITIAAP	R	T	8	2	2297.32	925.463	925.466	463.739	463.74	925.466	463.74	0.0001	0.00355427	15.297	0	0.9988	2	0	598	605	0																			0	FALSE	IPI:EPA6-SP|NS:P00005|EPA6-SP	IPI:EPA6-SP|NS:P00005|EPA6-SP	IPI:EPA6-SP|NS:P00005|EPA6-SP
241220_NS-10053_CMH_sample61.06523.06523.4	C:\Users\nichollass\Desktop\2024_Dec_CMHSet2\HexNAc_upt070aa\241220_NS_10053_CMH_sample61\interact.pep.xml	AHESNEMQPTLAISHAGVSVVMAQAQPR	AHESNEM[147]QPTLAISHAGVSVVM[147]AQAQPR	RDATFFVR.AHESNEMQPTLAISHAGVSVVMAQAQPR.REKRWSEW	R	R	28	4	2310.8	2990.42	2990.43	748.613	748.614	2990.43	748.616	-0.0065	0	65.634	8.283	1	2	0	201	228	13162233	22M(15.9949),7M(15.9949)	(PeakApex: 0.0000)																	0	FALSE	IPI:EPA6-SP|NS:P00005|EPA6-SP	IPI:EPA6-SP|NS:P00005|EPA6-SP	IPI:EPA6-SP|NS:P00005|EPA6-SP
241220_NS-10053_CMH_sample61.06524.06524.4	C:\Users\nichollass\Desktop\2024_Dec_CMHSet2\HexNAc_upt070aa\241220_NS_10053_CMH_sample61\interact.pep.xml	AHESNEMQPTLAISHAGVSVVMAQAQPR	AHESNEM[147]QPTLAISHAGVSVVM[147]AQAQPR	RDATFFVR.AHESNEMQPTLAISHAGVSVVMAQAQPR.REKRWSEW	R	R	28	4	2311.13	2990.42	2990.43	748.613	748.614	2990.43	748.616	-0.0068	0.000166917	20.61	4.469	1	2	0	201	228	13162233	22M(15.9949),7M(15.9949)	(PeakApex: 0.0000)																	0	FALSE	IPI:EPA6-SP|NS:P00005|EPA6-SP	IPI:EPA6-SP|NS:P00005|EPA6-SP	IPI:EPA6-SP|NS:P00005|EPA6-SP
241220_NS-10053_CMH_sample61.06532.06532.2	C:\Users\nichollass\Desktop\2024_Dec_CMHSet2\HexNAc_upt070aa\241220_NS_10053_CMH_sample61\interact.pep.xml	NALASPGSGGDLGEAIR		NQVDQVIR.NALASPGSGGDLGEAIR.EQPEQARI	R	E	17	2	2312.96	1583.78	1583.79	792.899	792.9	1583.79	792.902	-0.0046	0	62.817	5.86	1	2	0	383	399	9856646100		(PeakApex: 0.0000)																	0	FALSE	IPI:EPA6-SP|NS:P00005|EPA6-SP	IPI:EPA6-SP|NS:P00005|EPA6-SP	IPI:EPA6-SP|NS:P00005|EPA6-SP
241220_NS-10053_CMH_sample61.06533.06533.2	C:\Users\nichollass\Desktop\2024_Dec_CMHSet2\HexNAc_upt070aa\241220_NS_10053_CMH_sample61\interact.pep.xml	NALASPGSGGDLGEAIR		NQVDQVIR.NALASPGSGGDLGEAIR.EQPEQARI	R	E	17	2	2313.52	1583.78	1583.79	792.899	792.9	1583.79	792.902	-0.0046	1.1e-13	57.362	3.932	1	2	0	383	399	9856646100		(PeakApex: 0.0000)																	0	FALSE	IPI:EPA6-SP|NS:P00005|EPA6-SP	IPI:EPA6-SP|NS:P00005|EPA6-SP	IPI:EPA6-SP|NS:P00005|EPA6-SP
241220_NS-10053_CMH_sample61.06534.06534.2	C:\Users\nichollass\Desktop\2024_Dec_CMHSet2\HexNAc_upt070aa\241220_NS_10053_CMH_sample61\interact.pep.xml	NALASPGSGGDLGEAIR		NQVDQVIR.NALASPGSGGDLGEAIR.EQPEQARI	R	E	17	2	2313.82	1583.78	1583.79	792.899	792.9	1583.79	792.902	-0.0046	1.33122e-09	44.003	7.388	1	2	0	383	399	9856646100		(PeakApex: 0.0000)																	0	FALSE	IPI:EPA6-SP|NS:P00005|EPA6-SP	IPI:EPA6-SP|NS:P00005|EPA6-SP	IPI:EPA6-SP|NS:P00005|EPA6-SP
241220_NS-10053_CMH_sample61.06558.06558.3	C:\Users\nichollass\Desktop\2024_Dec_CMHSet2\HexNAc_upt070aa\241220_NS_10053_CMH_sample61\interact.pep.xml	CNLDDTWEGKIYR	CNLDDTWEGKIYR	YNYIAQQR.CNLDDTWEGKIYR.VIAGNPAK	R	V	13	3	2321.32	1668.75	1668.76	557.258	557.26	1668.76	557.26	0	2.04409e-07	30.258	2.885	1	2	1	260	272	14860469200	1C(57.0215)																		0	FALSE	IPI:EPA6-SP|NS:P00005|EPA6-SP	IPI:EPA6-SP|NS:P00005|EPA6-SP	IPI:EPA6-SP|NS:P00005|EPA6-SP
241220_NS-10053_CMH_sample61.06559.06559.3	C:\Users\nichollass\Desktop\2024_Dec_CMHSet2\HexNAc_upt070aa\241220_NS_10053_CMH_sample61\interact.pep.xml	CNLDDTWEGKIYR	CNLDDTWEGKIYR	YNYIAQQR.CNLDDTWEGKIYR.VIAGNPAK	R	V	13	3	2321.63	1668.75	1668.76	557.258	557.26	1668.76	557.26	0	1.15014e-05	24.257	7.987	1	2	1	260	272	14860469200	1C(57.0215)																		0	FALSE	IPI:EPA6-SP|NS:P00005|EPA6-SP	IPI:EPA6-SP|NS:P00005|EPA6-SP	IPI:EPA6-SP|NS:P00005|EPA6-SP
241220_NS-10053_CMH_sample61.06560.06560.3	C:\Users\nichollass\Desktop\2024_Dec_CMHSet2\HexNAc_upt070aa\241220_NS_10053_CMH_sample61\interact.pep.xml	CNLDDTWEGKIYR	CNLDDTWEGKIYR	YNYIAQQR.CNLDDTWEGKIYR.VIAGNPAK	R	V	13	3	2321.91	1668.75	1668.76	557.258	557.26	1668.76	557.26	0	6.3863e-10	39.279	1.791	1	2	1	260	272	14860469200	1C(57.0215)																		0	FALSE	IPI:EPA6-SP|NS:P00005|EPA6-SP	IPI:EPA6-SP|NS:P00005|EPA6-SP	IPI:EPA6-SP|NS:P00005|EPA6-SP
241220_NS-10053_CMH_sample61.06570.06570.2	C:\Users\nichollass\Desktop\2024_Dec_CMHSet2\HexNAc_upt070aa\241220_NS_10053_CMH_sample61\interact.pep.xml	CNLDDTWEGKIYR	CNLDDTWEGKIYR	YNYIAQQR.CNLDDTWEGKIYR.VIAGNPAK	R	V	13	2	2324.02	1668.75	1668.75	835.383	835.383	1668.76	835.386	-0.0043	7.29877e-09	38.047	5.293	1	2	1	260	272	3159064060	1C(57.0215)																		0	FALSE	IPI:EPA6-SP|NS:P00005|EPA6-SP	IPI:EPA6-SP|NS:P00005|EPA6-SP	IPI:EPA6-SP|NS:P00005|EPA6-SP
241220_NS-10053_CMH_sample61.06571.06571.2	C:\Users\nichollass\Desktop\2024_Dec_CMHSet2\HexNAc_upt070aa\241220_NS_10053_CMH_sample61\interact.pep.xml	CNLDDTWEGKIYR	CNLDDTWEGKIYR	YNYIAQQR.CNLDDTWEGKIYR.VIAGNPAK	R	V	13	2	2324.18	1668.75	1668.75	835.383	835.383	1668.76	835.386	-0.0043	9.09913e-08	30.664	0	1	2	1	260	272	3159064060	1C(57.0215)																		0	FALSE	IPI:EPA6-SP|NS:P00005|EPA6-SP	IPI:EPA6-SP|NS:P00005|EPA6-SP	IPI:EPA6-SP|NS:P00005|EPA6-SP
241220_NS-10053_CMH_sample61.06641.06641.3	C:\Users\nichollass\Desktop\2024_Dec_CMHSet2\HexNAc_upt070aa\241220_NS_10053_CMH_sample61\interact.pep.xml	NALASPGSGGDLGEAIREQPEQAR		NQVDQVIR.NALASPGSGGDLGEAIREQPEQAR.LAITIAAA	R	L	24	3	2340.63	2422.18	2422.18	808.399	808.4	2422.18	808.402	-0.0061	1.17e-12	52.23	2.922	1	2	1	383	406	0		(PeakApex: 0.0000)																	0	FALSE	IPI:EPA6-SP|NS:P00005|EPA6-SP	IPI:EPA6-SP|NS:P00005|EPA6-SP	IPI:EPA6-SP|NS:P00005|EPA6-SP
241220_NS-10053_CMH_sample61.06642.06642.3	C:\Users\nichollass\Desktop\2024_Dec_CMHSet2\HexNAc_upt070aa\241220_NS_10053_CMH_sample61\interact.pep.xml	NALASPGSGGDLGEAIREQPEQAR		NQVDQVIR.NALASPGSGGDLGEAIREQPEQAR.LAITIAAA	R	L	24	3	2340.8	2422.18	2422.18	808.399	808.4	2422.18	808.402	-0.0061	1.01158e-09	40.48	0	1	2	1	383	406	0		(PeakApex: 0.0000)																	0	FALSE	IPI:EPA6-SP|NS:P00005|EPA6-SP	IPI:EPA6-SP|NS:P00005|EPA6-SP	IPI:EPA6-SP|NS:P00005|EPA6-SP
241220_NS-10053_CMH_sample61.06643.06643.3	C:\Users\nichollass\Desktop\2024_Dec_CMHSet2\HexNAc_upt070aa\241220_NS_10053_CMH_sample61\interact.pep.xml	NALASPGSGGDLGEAIREQPEQAR		NQVDQVIR.NALASPGSGGDLGEAIREQPEQAR.LAITIAAA	R	L	24	3	2341.13	2422.18	2422.18	808.399	808.4	2422.18	808.402	-0.0061	5.6e-13	51.504	0	1	2	1	383	406	0		(PeakApex: 0.0000)																	0	FALSE	IPI:EPA6-SP|NS:P00005|EPA6-SP	IPI:EPA6-SP|NS:P00005|EPA6-SP	IPI:EPA6-SP|NS:P00005|EPA6-SP
241220_NS-10053_CMH_sample61.06682.06682.5	C:\Users\nichollass\Desktop\2024_Dec_CMHSet2\HexNAc_upt070aa\241220_NS_10053_CMH_sample61\interact.pep.xml	AHESNEMQPTLAISHAGVSVVMAQAQPRR	AHESNEM[147]QPTLAISHAGVSVVMAQAQPRR	RDATFFVR.AHESNEMQPTLAISHAGVSVVMAQAQPRR.EKRWSEWA	R	E	29	5	2353.14	3130.53	3130.54	627.114	627.115	3130.54	627.115	0	1e-14	59.499	19.194	1	2	0	201	229	230847024	7M(15.9949)																		0	FALSE	IPI:EPA6-SP|NS:P00005|EPA6-SP	IPI:EPA6-SP|NS:P00005|EPA6-SP	IPI:EPA6-SP|NS:P00005|EPA6-SP
241220_NS-10053_CMH_sample61.06683.06683.5	C:\Users\nichollass\Desktop\2024_Dec_CMHSet2\HexNAc_upt070aa\241220_NS_10053_CMH_sample61\interact.pep.xml	AHESNEMQPTLAISHAGVSVVMAQAQPRR	AHESNEM[147]QPTLAISHAGVSVVMAQAQPRR	RDATFFVR.AHESNEMQPTLAISHAGVSVVMAQAQPRR.EKRWSEWA	R	E	29	5	2353.38	3130.53	3130.54	627.114	627.115	3130.54	627.115	0	0.00120781	13.172	0	1	2	0	201	229	230847024	7M(15.9949)																		0	FALSE	IPI:EPA6-SP|NS:P00005|EPA6-SP	IPI:EPA6-SP|NS:P00005|EPA6-SP	IPI:EPA6-SP|NS:P00005|EPA6-SP
241220_NS-10053_CMH_sample61.06684.06684.5	C:\Users\nichollass\Desktop\2024_Dec_CMHSet2\HexNAc_upt070aa\241220_NS_10053_CMH_sample61\interact.pep.xml	AHESNEMQPTLAISHAGVSVVMAQAQPRR	AHESNEM[147]QPTLAISHAGVSVVMAQAQPRR	RDATFFVR.AHESNEMQPTLAISHAGVSVVMAQAQPRR.EKRWSEWA	R	E	29	5	2353.74	3130.53	3130.54	627.114	627.115	3130.54	627.115	0	0	59.55	13.991	1	2	0	201	229	230847024	7M(15.9949)																		0	FALSE	IPI:EPA6-SP|NS:P00005|EPA6-SP	IPI:EPA6-SP|NS:P00005|EPA6-SP	IPI:EPA6-SP|NS:P00005|EPA6-SP
241220_NS-10053_CMH_sample61.06695.06695.4	C:\Users\nichollass\Desktop\2024_Dec_CMHSet2\HexNAc_upt070aa\241220_NS_10053_CMH_sample61\interact.pep.xml	AHESNEMQPTLAISHAGVSVVMAQAQPRR	AHESNEM[147]QPTLAISHAGVSVVM[147]AQAQPRR	RDATFFVR.AHESNEMQPTLAISHAGVSVVMAQAQPRR.EKRWSEWA	R	E	29	4	2357.4	3147.53	3147.53	787.889	787.889	3146.53	787.641	0.9924	9.34e-12	46.618	0	1	2	0	201	229	17189638	22M(15.9949),7M(15.9949)	Mod1: First isotopic peak (PeakApex: 1.0010); Mod1: Deamidation (PeakApex: 0.9846, Theoretical: 0.9840)																	0	FALSE	IPI:EPA6-SP|NS:P00005|EPA6-SP	IPI:EPA6-SP|NS:P00005|EPA6-SP	IPI:EPA6-SP|NS:P00005|EPA6-SP
241220_NS-10053_CMH_sample61.06698.06698.4	C:\Users\nichollass\Desktop\2024_Dec_CMHSet2\HexNAc_upt070aa\241220_NS_10053_CMH_sample61\interact.pep.xml	AHESNEMQPTLAISHAGVSVVMAQAQPRR	AHESNEM[147]QPTLAISHAGVSVVMAQAQPRR	RDATFFVR.AHESNEMQPTLAISHAGVSVVMAQAQPRR.EKRWSEWA	R	E	29	4	2358.27	3130.53	3130.53	783.64	783.64	3130.54	783.642	-0.0068	0	77.597	23.838	1	2	0	201	229	114418776	7M(15.9949)	(PeakApex: 0.0000)																	0	FALSE	IPI:EPA6-SP|NS:P00005|EPA6-SP	IPI:EPA6-SP|NS:P00005|EPA6-SP	IPI:EPA6-SP|NS:P00005|EPA6-SP
241220_NS-10053_CMH_sample61.06699.06699.4	C:\Users\nichollass\Desktop\2024_Dec_CMHSet2\HexNAc_upt070aa\241220_NS_10053_CMH_sample61\interact.pep.xml	AHESNEMQPTLAISHAGVSVVMAQAQPRR	AHESNEM[147]QPTLAISHAGVSVVMAQAQPRR	RDATFFVR.AHESNEMQPTLAISHAGVSVVMAQAQPRR.EKRWSEWA	R	E	29	4	2358.59	3130.53	3130.53	783.64	783.64	3130.54	783.642	-0.0068	0.146724	7.834	0	0.7625	2	0	201	229	114418776	7M(15.9949)	(PeakApex: 0.0000)																	0	FALSE	IPI:EPA6-SP|NS:P00005|EPA6-SP	IPI:EPA6-SP|NS:P00005|EPA6-SP	IPI:EPA6-SP|NS:P00005|EPA6-SP
241220_NS-10053_CMH_sample61.06700.06700.4	C:\Users\nichollass\Desktop\2024_Dec_CMHSet2\HexNAc_upt070aa\241220_NS_10053_CMH_sample61\interact.pep.xml	AHESNEMQPTLAISHAGVSVVMAQAQPRR	AHESNEM[147]QPTLAISHAGVSVVMAQAQPRR	RDATFFVR.AHESNEMQPTLAISHAGVSVVMAQAQPRR.EKRWSEWA	R	E	29	4	2359.04	3130.53	3130.53	783.64	783.64	3130.54	783.642	-0.0068	0	69.994	35.059	1	2	0	201	229	114418776	7M(15.9949)	(PeakApex: 0.0000)																	0	FALSE	IPI:EPA6-SP|NS:P00005|EPA6-SP	IPI:EPA6-SP|NS:P00005|EPA6-SP	IPI:EPA6-SP|NS:P00005|EPA6-SP
241220_NS-10053_CMH_sample61.06701.06701.4	C:\Users\nichollass\Desktop\2024_Dec_CMHSet2\HexNAc_upt070aa\241220_NS_10053_CMH_sample61\interact.pep.xml	AHESNEMQPTLAISHAGVSVVMAQAQPRR	AHESNEM[147]QPTLAISHAGVSVVM[147]AQAQPRR	RDATFFVR.AHESNEMQPTLAISHAGVSVVMAQAQPRR.EKRWSEWA	R	E	29	4	2359.31	3146.53	3146.52	787.639	787.638	3146.53	787.641	-0.0102	4.78e-12	48.782	0	1	2	0	201	229	16629651	22M(15.9949),7M(15.9949)																		0	FALSE	IPI:EPA6-SP|NS:P00005|EPA6-SP	IPI:EPA6-SP|NS:P00005|EPA6-SP	IPI:EPA6-SP|NS:P00005|EPA6-SP
241220_NS-10053_CMH_sample61.06703.06703.4	C:\Users\nichollass\Desktop\2024_Dec_CMHSet2\HexNAc_upt070aa\241220_NS_10053_CMH_sample61\interact.pep.xml	AHESNEMQPTLAISHAGVSVVMAQAQPRR	AHESNEM[147]QPTLAISHAGVSVVM[147]AQAQPRR	RDATFFVR.AHESNEMQPTLAISHAGVSVVMAQAQPRR.EKRWSEWA	R	E	29	4	2360.13	3146.53	3146.52	787.639	787.638	3146.53	787.641	-0.0105	0	60.638	0	1	2	0	201	229	16629651	22M(15.9949),7M(15.9949)																		0	FALSE	IPI:EPA6-SP|NS:P00005|EPA6-SP	IPI:EPA6-SP|NS:P00005|EPA6-SP	IPI:EPA6-SP|NS:P00005|EPA6-SP
241220_NS-10053_CMH_sample61.06707.06707.2	C:\Users\nichollass\Desktop\2024_Dec_CMHSet2\HexNAc_upt070aa\241220_NS_10053_CMH_sample61\interact.pep.xml	SSLPGFYR		IIRVYVPR.SSLPGFYR.TGITIAAP	R	T	8	2	2361.32	925.463	925.466	463.739	463.74	925.466	463.74	0	6.29869e-05	21.303	0	1	2	0	598	605	0																			0	FALSE	IPI:EPA6-SP|NS:P00005|EPA6-SP	IPI:EPA6-SP|NS:P00005|EPA6-SP	IPI:EPA6-SP|NS:P00005|EPA6-SP
241220_NS-10053_CMH_sample61.06708.06708.2	C:\Users\nichollass\Desktop\2024_Dec_CMHSet2\HexNAc_upt070aa\241220_NS_10053_CMH_sample61\interact.pep.xml	SSLPGFYR		IIRVYVPR.SSLPGFYR.TGITIAAP	R	T	8	2	2361.63	925.463	925.466	463.739	463.74	925.466	463.74	0	0.00356246	11.293	0	0.9988	2	0	598	605	0																			0	FALSE	IPI:EPA6-SP|NS:P00005|EPA6-SP	IPI:EPA6-SP|NS:P00005|EPA6-SP	IPI:EPA6-SP|NS:P00005|EPA6-SP
241220_NS-10053_CMH_sample61.06709.06709.2	C:\Users\nichollass\Desktop\2024_Dec_CMHSet2\HexNAc_upt070aa\241220_NS_10053_CMH_sample61\interact.pep.xml	SSLPGFYR		IIRVYVPR.SSLPGFYR.TGITIAAP	R	T	8	2	2362.19	925.463	925.466	463.739	463.74	925.466	463.74	0	1.80821e-05	20.471	0	1	2	0	598	605	0																			0	FALSE	IPI:EPA6-SP|NS:P00005|EPA6-SP	IPI:EPA6-SP|NS:P00005|EPA6-SP	IPI:EPA6-SP|NS:P00005|EPA6-SP
241220_NS-10053_CMH_sample61.06711.06711.2	C:\Users\nichollass\Desktop\2024_Dec_CMHSet2\HexNAc_upt070aa\241220_NS_10053_CMH_sample61\interact.pep.xml	RWSEWASGK		QAQPRREK.RWSEWASGK.VICIIDPI	K	V	9	2	2362.85	1105.53	1105.53	553.77	553.774	1105.53	553.773	0.0033	7.37904e-06	22.028	0	1	2	0	232	240	7.82291e+06																			0	FALSE	IPI:EPA6-SP|NS:P00005|EPA6-SP	IPI:EPA6-SP|NS:P00005|EPA6-SP	IPI:EPA6-SP|NS:P00005|EPA6-SP
241220_NS-10053_CMH_sample61.06712.06712.2	C:\Users\nichollass\Desktop\2024_Dec_CMHSet2\HexNAc_upt070aa\241220_NS_10053_CMH_sample61\interact.pep.xml	RWSEWASGK		QAQPRREK.RWSEWASGK.VICIIDPI	K	V	9	2	2362.9	1105.53	1105.53	553.77	553.774	1105.53	553.773	0.0033	0.00838977	9.805	0	0.9932	2	0	232	240	7.82291e+06																			0	FALSE	IPI:EPA6-SP|NS:P00005|EPA6-SP	IPI:EPA6-SP|NS:P00005|EPA6-SP	IPI:EPA6-SP|NS:P00005|EPA6-SP
241220_NS-10053_CMH_sample61.06713.06713.5	C:\Users\nichollass\Desktop\2024_Dec_CMHSet2\HexNAc_upt070aa\241220_NS_10053_CMH_sample61\interact.pep.xml	AHESNEMQPTLAISHAGVSVVMAQAQPRR	AHESNEM[147]QPTLAISHAGVSVVM[147]AQAQPRR	RDATFFVR.AHESNEMQPTLAISHAGVSVVMAQAQPRR.EKRWSEWA	R	E	29	5	2362.98	3146.53	3146.53	630.312	630.314	3146.53	630.314	-0.0017	2.10741e-09	39.205	0	1	2	0	201	229	49569112	22M(15.9949),7M(15.9949)																		0	FALSE	IPI:EPA6-SP|NS:P00005|EPA6-SP	IPI:EPA6-SP|NS:P00005|EPA6-SP	IPI:EPA6-SP|NS:P00005|EPA6-SP
241220_NS-10053_CMH_sample61.06714.06714.5	C:\Users\nichollass\Desktop\2024_Dec_CMHSet2\HexNAc_upt070aa\241220_NS_10053_CMH_sample61\interact.pep.xml	AHESNEMQPTLAISHAGVSVVMAQAQPRR	AHESNEM[147]QPTLAISHAGVSVVM[147]AQAQPRR	RDATFFVR.AHESNEMQPTLAISHAGVSVVMAQAQPRR.EKRWSEWA	R	E	29	5	2363.29	3146.53	3146.53	630.312	630.314	3146.53	630.314	-0.0017	0.0780279	8.931	0	0.994	2	0	201	229	49569112	22M(15.9949),7M(15.9949)																		0	FALSE	IPI:EPA6-SP|NS:P00005|EPA6-SP	IPI:EPA6-SP|NS:P00005|EPA6-SP	IPI:EPA6-SP|NS:P00005|EPA6-SP
241220_NS-10053_CMH_sample61.06715.06715.5	C:\Users\nichollass\Desktop\2024_Dec_CMHSet2\HexNAc_upt070aa\241220_NS_10053_CMH_sample61\interact.pep.xml	AHESNEMQPTLAISHAGVSVVMAQAQPRR	AHESNEM[147]QPTLAISHAGVSVVM[147]AQAQPRR	RDATFFVR.AHESNEMQPTLAISHAGVSVVMAQAQPRR.EKRWSEWA	R	E	29	5	2363.73	3146.53	3146.53	630.312	630.314	3146.53	630.314	-0.0017	9.441e-11	41.6	0	1	2	0	201	229	49569112	22M(15.9949),7M(15.9949)																		0	FALSE	IPI:EPA6-SP|NS:P00005|EPA6-SP	IPI:EPA6-SP|NS:P00005|EPA6-SP	IPI:EPA6-SP|NS:P00005|EPA6-SP
241220_NS-10053_CMH_sample61.06718.06718.2	C:\Users\nichollass\Desktop\2024_Dec_CMHSet2\HexNAc_upt070aa\241220_NS_10053_CMH_sample61\interact.pep.xml	CNLDDTWEGK	CNLDDTWEGK	YNYIAQQR.CNLDDTWEGK.LYRVIAGN	R	L	10	2	2364.39	1236.5	1236.51	619.259	619.261	1236.51	619.261	-0.0009	0.000135285	16.975	0	1	2	0	260	269	15973260	1C(57.0215)																		0	FALSE	IPI:EPA6-SP|NS:P00005|EPA6-SP	IPI:EPA6-SP|NS:P00005|EPA6-SP	IPI:EPA6-SP|NS:P00005|EPA6-SP
241220_NS-10053_CMH_sample61.06720.06720.2	C:\Users\nichollass\Desktop\2024_Dec_CMHSet2\HexNAc_upt070aa\241220_NS_10053_CMH_sample61\interact.pep.xml	CNLDDTWEGK	CNLDDTWEGK	YNYIAQQR.CNLDDTWEGK.LYRVIAGN	R	L	10	2	2365.26	1236.5	1236.51	619.259	619.261	1236.51	619.261	-0.0009	3.78007e-07	27.19	0	1	2	0	260	269	15973260	1C(57.0215)																		0	FALSE	IPI:EPA6-SP|NS:P00005|EPA6-SP	IPI:EPA6-SP|NS:P00005|EPA6-SP	IPI:EPA6-SP|NS:P00005|EPA6-SP
241220_NS-10053_CMH_sample61.06733.06733.4	C:\Users\nichollass\Desktop\2024_Dec_CMHSet2\HexNAc_upt070aa\241220_NS_10053_CMH_sample61\interact.pep.xml	AHESNEMQPTLAISHAGVSVVMAQAQPR	AHESNEM[147]QPTLAISHAGVSVVM[147]AQAQPR	RDATFFVR.AHESNEMQPTLAISHAGVSVVMAQAQPR.REKRWSEW	R	R	28	4	2369.81	2992.42	2992.43	749.113	749.114	2990.43	748.616	1.9941	1e-13	57.472	8.376	1	2	0	201	228	4.90568e+06	22M(15.9949),7M(15.9949)																		0	FALSE	IPI:EPA6-SP|NS:P00005|EPA6-SP	IPI:EPA6-SP|NS:P00005|EPA6-SP	IPI:EPA6-SP|NS:P00005|EPA6-SP
241220_NS-10053_CMH_sample61.06734.06734.4	C:\Users\nichollass\Desktop\2024_Dec_CMHSet2\HexNAc_upt070aa\241220_NS_10053_CMH_sample61\interact.pep.xml	AHESNEMQPTLAISHAGVSVVMAQAQPR	AHESNEM[147]QPTLAISHAGVSVVM[147]AQAQPR	RDATFFVR.AHESNEMQPTLAISHAGVSVVMAQAQPR.REKRWSEW	R	R	28	4	2370.14	2992.42	2992.43	749.113	749.114	2990.43	748.616	1.9941	0.00319705	15.481	0	0.6336	2	0	201	228	4.90568e+06	22M(15.9949),7M(15.9949)																		0	FALSE	IPI:EPA6-SP|NS:P00005|EPA6-SP	IPI:EPA6-SP|NS:P00005|EPA6-SP	IPI:EPA6-SP|NS:P00005|EPA6-SP
241220_NS-10053_CMH_sample61.06736.06736.5	C:\Users\nichollass\Desktop\2024_Dec_CMHSet2\HexNAc_upt070aa\241220_NS_10053_CMH_sample61\interact.pep.xml	AHESNEMQPTLAISHAGVSVVMAQAQPRREK		RDATFFVR.AHESNEMQPTLAISHAGVSVVMAQAQPRREK.RWSEWASG	R	R	31	5	2370.68	3371.67	3371.68	675.342	675.343	3371.68	675.344	-0.0039	0	62.462	0	1	2	1	201	231	772655740																			0	FALSE	IPI:EPA6-SP|NS:P00005|EPA6-SP	IPI:EPA6-SP|NS:P00005|EPA6-SP	IPI:EPA6-SP|NS:P00005|EPA6-SP
241220_NS-10053_CMH_sample61.06737.06737.5	C:\Users\nichollass\Desktop\2024_Dec_CMHSet2\HexNAc_upt070aa\241220_NS_10053_CMH_sample61\interact.pep.xml	AHESNEMQPTLAISHAGVSVVMAQAQPRREK		RDATFFVR.AHESNEMQPTLAISHAGVSVVMAQAQPRREK.RWSEWASG	R	R	31	5	2370.99	3371.67	3371.68	675.342	675.343	3371.68	675.344	-0.0039	2.34018e-06	24.023	0	1	2	1	201	231	772655740																			0	FALSE	IPI:EPA6-SP|NS:P00005|EPA6-SP	IPI:EPA6-SP|NS:P00005|EPA6-SP	IPI:EPA6-SP|NS:P00005|EPA6-SP
241220_NS-10053_CMH_sample61.06738.06738.5	C:\Users\nichollass\Desktop\2024_Dec_CMHSet2\HexNAc_upt070aa\241220_NS_10053_CMH_sample61\interact.pep.xml	AHESNEMQPTLAISHAGVSVVMAQAQPRREK		RDATFFVR.AHESNEMQPTLAISHAGVSVVMAQAQPRREK.RWSEWASG	R	R	31	5	2371.27	3371.67	3371.68	675.342	675.343	3371.68	675.344	-0.0039	0	84.051	0	1	2	1	201	231	772655740																			0	FALSE	IPI:EPA6-SP|NS:P00005|EPA6-SP	IPI:EPA6-SP|NS:P00005|EPA6-SP	IPI:EPA6-SP|NS:P00005|EPA6-SP
241220_NS-10053_CMH_sample61.06739.06739.6	C:\Users\nichollass\Desktop\2024_Dec_CMHSet2\HexNAc_upt070aa\241220_NS_10053_CMH_sample61\interact.pep.xml	AHESNEMQPTLAISHAGVSVVMAQAQPRREK		RDATFFVR.AHESNEMQPTLAISHAGVSVVMAQAQPRREK.RWSEWASG	R	R	31	6	2371.38	3371.67	3371.68	562.953	562.954	3371.68	562.954	0	0	69.66	0	1	2	1	201	231	272788352																			0	FALSE	IPI:EPA6-SP|NS:P00005|EPA6-SP	IPI:EPA6-SP|NS:P00005|EPA6-SP	IPI:EPA6-SP|NS:P00005|EPA6-SP
241220_NS-10053_CMH_sample61.06740.06740.6	C:\Users\nichollass\Desktop\2024_Dec_CMHSet2\HexNAc_upt070aa\241220_NS_10053_CMH_sample61\interact.pep.xml	AHESNEMQPTLAISHAGVSVVMAQAQPRREK		RDATFFVR.AHESNEMQPTLAISHAGVSVVMAQAQPRREK.RWSEWASG	R	R	31	6	2371.57	3371.67	3371.68	562.953	562.954	3371.68	562.954	0	8.37047e-06	21.809	0	1	2	1	201	231	272788352																			0	FALSE	IPI:EPA6-SP|NS:P00005|EPA6-SP	IPI:EPA6-SP|NS:P00005|EPA6-SP	IPI:EPA6-SP|NS:P00005|EPA6-SP
241220_NS-10053_CMH_sample61.06741.06741.6	C:\Users\nichollass\Desktop\2024_Dec_CMHSet2\HexNAc_upt070aa\241220_NS_10053_CMH_sample61\interact.pep.xml	AHESNEMQPTLAISHAGVSVVMAQAQPRREK		RDATFFVR.AHESNEMQPTLAISHAGVSVVMAQAQPRREK.RWSEWASG	R	R	31	6	2371.89	3371.67	3371.68	562.953	562.954	3371.68	562.954	0	2.4e-13	53.002	0	1	2	1	201	231	272788352																			0	FALSE	IPI:EPA6-SP|NS:P00005|EPA6-SP	IPI:EPA6-SP|NS:P00005|EPA6-SP	IPI:EPA6-SP|NS:P00005|EPA6-SP
241220_NS-10053_CMH_sample61.06742.06742.5	C:\Users\nichollass\Desktop\2024_Dec_CMHSet2\HexNAc_upt070aa\241220_NS_10053_CMH_sample61\interact.pep.xml	AHESNEMQPTLAISHAGVSVVMAQAQPRREK	AHESNEM[147]QPTLAISHAGVSVVMAQAQPRREK	RDATFFVR.AHESNEMQPTLAISHAGVSVVMAQAQPRREK.RWSEWASG	R	R	31	5	2372.05	3387.66	3387.67	678.54	678.542	3387.68	678.543	-0.0063	5.047e-11	43.688	43.616	1	2	1	201	231	253959344	7M(15.9949)	(PeakApex: 0.0000)																	0	FALSE	IPI:EPA6-SP|NS:P00005|EPA6-SP	IPI:EPA6-SP|NS:P00005|EPA6-SP	IPI:EPA6-SP|NS:P00005|EPA6-SP
241220_NS-10053_CMH_sample61.06743.06743.5	C:\Users\nichollass\Desktop\2024_Dec_CMHSet2\HexNAc_upt070aa\241220_NS_10053_CMH_sample61\interact.pep.xml	AHESNEMQPTLAISHAGVSVVMAQAQPRREK	AHESNEM[147]QPTLAISHAGVSVVMAQAQPRREK	RDATFFVR.AHESNEMQPTLAISHAGVSVVMAQAQPRREK.RWSEWASG	R	R	31	5	2372.24	3387.66	3387.67	678.54	678.542	3387.68	678.543	-0.0063	0.000948419	17.592	11.621	1	2	1	201	231	253959344	7M(15.9949)	(PeakApex: 0.0000)																	0	FALSE	IPI:EPA6-SP|NS:P00005|EPA6-SP	IPI:EPA6-SP|NS:P00005|EPA6-SP	IPI:EPA6-SP|NS:P00005|EPA6-SP
241220_NS-10053_CMH_sample61.06744.06744.5	C:\Users\nichollass\Desktop\2024_Dec_CMHSet2\HexNAc_upt070aa\241220_NS_10053_CMH_sample61\interact.pep.xml	AHESNEMQPTLAISHAGVSVVMAQAQPRREK	AHESNEM[147]QPTLAISHAGVSVVMAQAQPRREK	RDATFFVR.AHESNEMQPTLAISHAGVSVVMAQAQPRREK.RWSEWASG	R	R	31	5	2372.56	3387.66	3387.67	678.54	678.542	3387.68	678.543	-0.0063	0	59.187	46.886	1	2	1	201	231	253959344	7M(15.9949)	(PeakApex: 0.0000)																	0	FALSE	IPI:EPA6-SP|NS:P00005|EPA6-SP	IPI:EPA6-SP|NS:P00005|EPA6-SP	IPI:EPA6-SP|NS:P00005|EPA6-SP
241220_NS-10053_CMH_sample61.06757.06757.2	C:\Users\nichollass\Desktop\2024_Dec_CMHSet2\HexNAc_upt070aa\241220_NS_10053_CMH_sample61\interact.pep.xml	NALASPGSGGDLGEAIR		NQVDQVIR.NALASPGSGGDLGEAIR.EQPEQARI	R	E	17	2	2376.58	1583.78	1583.81	792.899	792.912	1583.79	792.902	0.0188	2.24e-12	55.099	8.498	1	2	0	383	399	0																			0	FALSE	IPI:EPA6-SP|NS:P00005|EPA6-SP	IPI:EPA6-SP|NS:P00005|EPA6-SP	IPI:EPA6-SP|NS:P00005|EPA6-SP
241220_NS-10053_CMH_sample61.06758.06758.2	C:\Users\nichollass\Desktop\2024_Dec_CMHSet2\HexNAc_upt070aa\241220_NS_10053_CMH_sample61\interact.pep.xml	NALASPGSGGDLGEAIR		NQVDQVIR.NALASPGSGGDLGEAIR.EQPEQARI	R	E	17	2	2376.89	1583.78	1583.81	792.899	792.912	1583.79	792.902	0.0186	2.222e-11	45.113	2.984	1	2	0	383	399	0																			0	FALSE	IPI:EPA6-SP|NS:P00005|EPA6-SP	IPI:EPA6-SP|NS:P00005|EPA6-SP	IPI:EPA6-SP|NS:P00005|EPA6-SP
241220_NS-10053_CMH_sample61.06759.06759.2	C:\Users\nichollass\Desktop\2024_Dec_CMHSet2\HexNAc_upt070aa\241220_NS_10053_CMH_sample61\interact.pep.xml	NALASPGSGGDLGEAIR		NQVDQVIR.NALASPGSGGDLGEAIR.EQPEQARI	R	E	17	2	2377.25	1583.78	1583.81	792.899	792.912	1583.79	792.902	0.0186	6e-14	59.308	4.775	1	2	0	383	399	0																			0	FALSE	IPI:EPA6-SP|NS:P00005|EPA6-SP	IPI:EPA6-SP|NS:P00005|EPA6-SP	IPI:EPA6-SP|NS:P00005|EPA6-SP
241220_NS-10053_CMH_sample61.06760.06760.2	C:\Users\nichollass\Desktop\2024_Dec_CMHSet2\HexNAc_upt070aa\241220_NS_10053_CMH_sample61\interact.pep.xml	NALASPGSGGDLGEAIR		NQVDQVIR.NALASPGSGGDLGEAIR.EQPEQARI	R	E	17	2	2377.34	1583.78	1583.81	792.899	792.912	1583.79	792.902	0.0186	9.6995e-10	42.553	6.553	1	2	0	383	399	0																			0	FALSE	IPI:EPA6-SP|NS:P00005|EPA6-SP	IPI:EPA6-SP|NS:P00005|EPA6-SP	IPI:EPA6-SP|NS:P00005|EPA6-SP
241220_NS-10053_CMH_sample61.06761.06761.2	C:\Users\nichollass\Desktop\2024_Dec_CMHSet2\HexNAc_upt070aa\241220_NS_10053_CMH_sample61\interact.pep.xml	NALASPGSGGDLGEAIR		NQVDQVIR.NALASPGSGGDLGEAIR.EQPEQARI	R	E	17	2	2377.47	1583.78	1583.81	792.899	792.912	1583.79	792.902	0.0186	1.14222e-05	24.269	4.686	1	2	0	383	399	0																			0	FALSE	IPI:EPA6-SP|NS:P00005|EPA6-SP	IPI:EPA6-SP|NS:P00005|EPA6-SP	IPI:EPA6-SP|NS:P00005|EPA6-SP
241220_NS-10053_CMH_sample61.06762.06762.2	C:\Users\nichollass\Desktop\2024_Dec_CMHSet2\HexNAc_upt070aa\241220_NS_10053_CMH_sample61\interact.pep.xml	NALASPGSGGDLGEAIR		NQVDQVIR.NALASPGSGGDLGEAIR.EQPEQARI	R	E	17	2	2377.83	1583.78	1583.81	792.899	792.912	1583.79	792.902	0.0186	4e-14	58.229	0	1	2	0	383	399	0																			0	FALSE	IPI:EPA6-SP|NS:P00005|EPA6-SP	IPI:EPA6-SP|NS:P00005|EPA6-SP	IPI:EPA6-SP|NS:P00005|EPA6-SP
241220_NS-10053_CMH_sample61.06766.06766.6	C:\Users\nichollass\Desktop\2024_Dec_CMHSet2\HexNAc_upt070aa\241220_NS_10053_CMH_sample61\interact.pep.xml	AHESNEMQPTLAISHAGVSVVMAQAQPRREK	AHESNEM[147]QPTLAISHAGVSVVMAQAQPRREK	RDATFFVR.AHESNEMQPTLAISHAGVSVVMAQAQPRREK.RWSEWASG	R	R	31	6	2378.78	3387.67	3387.68	565.618	565.62	3387.68	565.62	-0.0012	1.37e-12	50.957	41.916	1	2	1	201	231	115178016	7M(15.9949)																		0	FALSE	IPI:EPA6-SP|NS:P00005|EPA6-SP	IPI:EPA6-SP|NS:P00005|EPA6-SP	IPI:EPA6-SP|NS:P00005|EPA6-SP
241220_NS-10053_CMH_sample61.06767.06767.6	C:\Users\nichollass\Desktop\2024_Dec_CMHSet2\HexNAc_upt070aa\241220_NS_10053_CMH_sample61\interact.pep.xml	AHESNEMQPTLAISHAGVSVVMAQAQPRREK	AHESNEM[147]QPTLAISHAGVSVVMAQAQPRREK	RDATFFVR.AHESNEMQPTLAISHAGVSVVMAQAQPRREK.RWSEWASG	R	R	31	6	2378.94	3387.67	3387.68	565.618	565.62	3387.68	565.62	-0.0012	6.67575e-06	25.202	10.042	1	2	1	201	231	115178016	7M(15.9949)																		0	FALSE	IPI:EPA6-SP|NS:P00005|EPA6-SP	IPI:EPA6-SP|NS:P00005|EPA6-SP	IPI:EPA6-SP|NS:P00005|EPA6-SP
241220_NS-10053_CMH_sample61.06768.06768.6	C:\Users\nichollass\Desktop\2024_Dec_CMHSet2\HexNAc_upt070aa\241220_NS_10053_CMH_sample61\interact.pep.xml	AHESNEMQPTLAISHAGVSVVMAQAQPRREK	AHESNEM[147]QPTLAISHAGVSVVMAQAQPRREK	RDATFFVR.AHESNEMQPTLAISHAGVSVVMAQAQPRREK.RWSEWASG	R	R	31	6	2379.22	3387.67	3387.68	565.618	565.62	3387.68	565.62	-0.0012	5.47e-11	42.548	28.23	1	2	1	201	231	115178016	7M(15.9949)																		0	FALSE	IPI:EPA6-SP|NS:P00005|EPA6-SP	IPI:EPA6-SP|NS:P00005|EPA6-SP	IPI:EPA6-SP|NS:P00005|EPA6-SP
241220_NS-10053_CMH_sample61.06771.06771.5	C:\Users\nichollass\Desktop\2024_Dec_CMHSet2\HexNAc_upt070aa\241220_NS_10053_CMH_sample61\interact.pep.xml	AHESNEMQPTLAISHAGVSVVMAQAQPRREK	AHESNEM[147]QPTLAISHAGVSVVM[147]AQAQPRREK	RDATFFVR.AHESNEMQPTLAISHAGVSVVMAQAQPRREK.RWSEWASG	R	R	31	5	2379.68	3403.66	3403.67	681.739	681.74	3403.67	681.742	-0.0068	1.697e-11	46.581	0	1	2	1	201	231	70453832	22M(15.9949),7M(15.9949)	(PeakApex: 0.0000)																	0	FALSE	IPI:EPA6-SP|NS:P00005|EPA6-SP	IPI:EPA6-SP|NS:P00005|EPA6-SP	IPI:EPA6-SP|NS:P00005|EPA6-SP
241220_NS-10053_CMH_sample61.06772.06772.5	C:\Users\nichollass\Desktop\2024_Dec_CMHSet2\HexNAc_upt070aa\241220_NS_10053_CMH_sample61\interact.pep.xml	AHESNEMQPTLAISHAGVSVVMAQAQPRREK	AHESNEM[147]QPTLAISHAGVSVVM[147]AQAQPRREK	RDATFFVR.AHESNEMQPTLAISHAGVSVVMAQAQPRREK.RWSEWASG	R	R	31	5	2380	3403.66	3403.67	681.739	681.74	3403.67	681.742	-0.0068	0.00124595	17.118	4.714	1	2	1	201	231	70453832	22M(15.9949),7M(15.9949)	(PeakApex: 0.0000)																	0	FALSE	IPI:EPA6-SP|NS:P00005|EPA6-SP	IPI:EPA6-SP|NS:P00005|EPA6-SP	IPI:EPA6-SP|NS:P00005|EPA6-SP
241220_NS-10053_CMH_sample61.06773.06773.5	C:\Users\nichollass\Desktop\2024_Dec_CMHSet2\HexNAc_upt070aa\241220_NS_10053_CMH_sample61\interact.pep.xml	AHESNEMQPTLAISHAGVSVVMAQAQPRREK	AHESNEM[147]QPTLAISHAGVSVVM[147]AQAQPRREK	RDATFFVR.AHESNEMQPTLAISHAGVSVVMAQAQPRREK.RWSEWASG	R	R	31	5	2380.39	3403.66	3403.67	681.739	681.74	3403.67	681.742	-0.0068	0	65.015	0	1	2	1	201	231	70453832	22M(15.9949),7M(15.9949)	(PeakApex: 0.0000)																	0	FALSE	IPI:EPA6-SP|NS:P00005|EPA6-SP	IPI:EPA6-SP|NS:P00005|EPA6-SP	IPI:EPA6-SP|NS:P00005|EPA6-SP
241220_NS-10053_CMH_sample61.06788.06788.4	C:\Users\nichollass\Desktop\2024_Dec_CMHSet2\HexNAc_upt070aa\241220_NS_10053_CMH_sample61\interact.pep.xml	GTQNWTVERLLQAHR		GDISFSTR.GTQNWTVERLLQAHR.QIEERGYV	R	Q	15	4	2384.64	1807.94	1807.94	452.992	452.993	1807.94	452.993	-0.0004	6.73752e-07	26.186	8.772	1	2	1	482	496	122729696																			0	FALSE	IPI:EPA6-SP|NS:P00005|EPA6-SP	IPI:EPA6-SP|NS:P00005|EPA6-SP	IPI:EPA6-SP|NS:P00005|EPA6-SP
241220_NS-10053_CMH_sample61.06789.06789.4	C:\Users\nichollass\Desktop\2024_Dec_CMHSet2\HexNAc_upt070aa\241220_NS_10053_CMH_sample61\interact.pep.xml	GTQNWTVERLLQAHR		GDISFSTR.GTQNWTVERLLQAHR.QIEERGYV	R	Q	15	4	2384.97	1807.94	1807.94	452.992	452.993	1807.94	452.993	-0.0004	7.67362e-05	20.96	0	1	2	1	482	496	122729696																			0	FALSE	IPI:EPA6-SP|NS:P00005|EPA6-SP	IPI:EPA6-SP|NS:P00005|EPA6-SP	IPI:EPA6-SP|NS:P00005|EPA6-SP
241220_NS-10053_CMH_sample61.06790.06790.4	C:\Users\nichollass\Desktop\2024_Dec_CMHSet2\HexNAc_upt070aa\241220_NS_10053_CMH_sample61\interact.pep.xml	GTQNWTVERLLQAHR		GDISFSTR.GTQNWTVERLLQAHR.QIEERGYV	R	Q	15	4	2385.44	1807.94	1807.94	452.992	452.993	1807.94	452.993	-0.0004	4.65854e-09	35.827	0	1	2	1	482	496	122729696																			0	FALSE	IPI:EPA6-SP|NS:P00005|EPA6-SP	IPI:EPA6-SP|NS:P00005|EPA6-SP	IPI:EPA6-SP|NS:P00005|EPA6-SP
241220_NS-10053_CMH_sample61.06792.06792.3	C:\Users\nichollass\Desktop\2024_Dec_CMHSet2\HexNAc_upt070aa\241220_NS_10053_CMH_sample61\interact.pep.xml	CNLDDTWEGKIYR	CNLDDTWEGKIYR	YNYIAQQR.CNLDDTWEGKIYR.VIAGNPAK	R	V	13	3	2385.83	1668.75	1668.76	557.258	557.259	1668.76	557.26	-0.0002	6.80378e-08	32.169	2.695	1	2	1	260	272	0	1C(57.0215)																		0	FALSE	IPI:EPA6-SP|NS:P00005|EPA6-SP	IPI:EPA6-SP|NS:P00005|EPA6-SP	IPI:EPA6-SP|NS:P00005|EPA6-SP
241220_NS-10053_CMH_sample61.06793.06793.3	C:\Users\nichollass\Desktop\2024_Dec_CMHSet2\HexNAc_upt070aa\241220_NS_10053_CMH_sample61\interact.pep.xml	CNLDDTWEGKIYR	CNLDDTWEGKIYR	YNYIAQQR.CNLDDTWEGKIYR.VIAGNPAK	R	V	13	3	2386.14	1668.75	1668.76	557.258	557.259	1668.76	557.26	-0.0002	8.4188e-05	21.799	9.492	1	2	1	260	272	0	1C(57.0215)																		0	FALSE	IPI:EPA6-SP|NS:P00005|EPA6-SP	IPI:EPA6-SP|NS:P00005|EPA6-SP	IPI:EPA6-SP|NS:P00005|EPA6-SP
241220_NS-10053_CMH_sample61.06794.06794.3	C:\Users\nichollass\Desktop\2024_Dec_CMHSet2\HexNAc_upt070aa\241220_NS_10053_CMH_sample61\interact.pep.xml	CNLDDTWEGKIYR	CNLDDTWEGKIYR	YNYIAQQR.CNLDDTWEGKIYR.VIAGNPAK	R	V	13	3	2386.53	1668.75	1668.76	557.258	557.259	1668.76	557.26	-0.0002	1.5355e-09	37.755	0	1	2	1	260	272	0	1C(57.0215)																		0	FALSE	IPI:EPA6-SP|NS:P00005|EPA6-SP	IPI:EPA6-SP|NS:P00005|EPA6-SP	IPI:EPA6-SP|NS:P00005|EPA6-SP
241220_NS-10053_CMH_sample61.06795.06795.3	C:\Users\nichollass\Desktop\2024_Dec_CMHSet2\HexNAc_upt070aa\241220_NS_10053_CMH_sample61\interact.pep.xml	CNLDDTWEGKIYR	CNLDDTWEGKIYR	YNYIAQQR.CNLDDTWEGKIYR.VIAGNPAK	R	V	13	3	2386.75	1668.75	1668.76	557.258	557.259	1668.76	557.26	-0.0002	0.0257781	12.855	4.421	0.526	2	1	260	272	0	1C(57.0215)																		0	FALSE	IPI:EPA6-SP|NS:P00005|EPA6-SP	IPI:EPA6-SP|NS:P00005|EPA6-SP	IPI:EPA6-SP|NS:P00005|EPA6-SP
241220_NS-10053_CMH_sample61.06796.06796.3	C:\Users\nichollass\Desktop\2024_Dec_CMHSet2\HexNAc_upt070aa\241220_NS_10053_CMH_sample61\interact.pep.xml	CNLDDTWEGKIYR	CNLDDTWEGKIYR	YNYIAQQR.CNLDDTWEGKIYR.VIAGNPAK	R	V	13	3	2387.11	1668.75	1668.76	557.258	557.259	1668.76	557.26	-0.0002	1.67013e-05	21.609	0	1	2	1	260	272	0	1C(57.0215)																		0	FALSE	IPI:EPA6-SP|NS:P00005|EPA6-SP	IPI:EPA6-SP|NS:P00005|EPA6-SP	IPI:EPA6-SP|NS:P00005|EPA6-SP
241220_NS-10053_CMH_sample61.06797.06797.3	C:\Users\nichollass\Desktop\2024_Dec_CMHSet2\HexNAc_upt070aa\241220_NS_10053_CMH_sample61\interact.pep.xml	CNLDDTWEGKIYR	CNLDDTWEGKIYR	YNYIAQQR.CNLDDTWEGKIYR.VIAGNPAK	R	V	13	3	2387.27	1668.75	1668.76	557.258	557.259	1668.76	557.26	-0.0002	1.82495e-06	26.455	0	1	2	1	260	272	0	1C(57.0215)																		0	FALSE	IPI:EPA6-SP|NS:P00005|EPA6-SP	IPI:EPA6-SP|NS:P00005|EPA6-SP	IPI:EPA6-SP|NS:P00005|EPA6-SP
241220_NS-10053_CMH_sample61.06803.06803.2	C:\Users\nichollass\Desktop\2024_Dec_CMHSet2\HexNAc_upt070aa\241220_NS_10053_CMH_sample61\interact.pep.xml	SQDLDAIWR		VFGGVRAR.SQDLDAIWR.GFYIAGDP	R	G	9	2	2388.89	1102.54	1102.54	552.277	552.277	1102.54	552.278	-0.0003	7.51623e-06	24.996	3.868	1	2	0	528	536	133206880																			0	FALSE	IPI:EPA6-SP|NS:P00005|EPA6-SP	IPI:EPA6-SP|NS:P00005|EPA6-SP	IPI:EPA6-SP|NS:P00005|EPA6-SP
241220_NS-10053_CMH_sample61.06804.06804.2	C:\Users\nichollass\Desktop\2024_Dec_CMHSet2\HexNAc_upt070aa\241220_NS_10053_CMH_sample61\interact.pep.xml	SQDLDAIWR		VFGGVRAR.SQDLDAIWR.GFYIAGDP	R	G	9	2	2389.21	1102.54	1102.54	552.277	552.277	1102.54	552.278	-0.0003	8.87667e-05	17.707	0	1	2	0	528	536	133206880																			0	FALSE	IPI:EPA6-SP|NS:P00005|EPA6-SP	IPI:EPA6-SP|NS:P00005|EPA6-SP	IPI:EPA6-SP|NS:P00005|EPA6-SP
241220_NS-10053_CMH_sample61.06805.06805.2	C:\Users\nichollass\Desktop\2024_Dec_CMHSet2\HexNAc_upt070aa\241220_NS_10053_CMH_sample61\interact.pep.xml	SQDLDAIWR		VFGGVRAR.SQDLDAIWR.GFYIAGDP	R	G	9	2	2389.56	1102.54	1102.54	552.277	552.277	1102.54	552.278	-0.0003	1.80614e-06	27.473	0	1	2	0	528	536	133206880																			0	FALSE	IPI:EPA6-SP|NS:P00005|EPA6-SP	IPI:EPA6-SP|NS:P00005|EPA6-SP	IPI:EPA6-SP|NS:P00005|EPA6-SP
241220_NS-10053_CMH_sample61.06806.06806.2	C:\Users\nichollass\Desktop\2024_Dec_CMHSet2\HexNAc_upt070aa\241220_NS_10053_CMH_sample61\interact.pep.xml	SQDLDAIWR		VFGGVRAR.SQDLDAIWR.GFYIAGDP	R	G	9	2	2389.65	1102.54	1102.54	552.277	552.277	1102.54	552.278	-0.0003	5.30274e-05	18.602	0	1	2	0	528	536	133206880																			0	FALSE	IPI:EPA6-SP|NS:P00005|EPA6-SP	IPI:EPA6-SP|NS:P00005|EPA6-SP	IPI:EPA6-SP|NS:P00005|EPA6-SP
241220_NS-10053_CMH_sample61.06807.06807.2	C:\Users\nichollass\Desktop\2024_Dec_CMHSet2\HexNAc_upt070aa\241220_NS_10053_CMH_sample61\interact.pep.xml	SQDLDAIWR		VFGGVRAR.SQDLDAIWR.GFYIAGDP	R	G	9	2	2389.78	1102.54	1102.54	552.277	552.277	1102.54	552.278	-0.0003	0.03857	11.155	0	0.956	2	0	528	536	133206880																			0	FALSE	IPI:EPA6-SP|NS:P00005|EPA6-SP	IPI:EPA6-SP|NS:P00005|EPA6-SP	IPI:EPA6-SP|NS:P00005|EPA6-SP
241220_NS-10053_CMH_sample61.06808.06808.2	C:\Users\nichollass\Desktop\2024_Dec_CMHSet2\HexNAc_upt070aa\241220_NS_10053_CMH_sample61\interact.pep.xml	SQDLDAIWR		VFGGVRAR.SQDLDAIWR.GFYIAGDP	R	G	9	2	2390.13	1102.54	1102.54	552.277	552.277	1102.54	552.278	-0.0003	1.07895e-05	22.368	0	1	2	0	528	536	133206880																			0	FALSE	IPI:EPA6-SP|NS:P00005|EPA6-SP	IPI:EPA6-SP|NS:P00005|EPA6-SP	IPI:EPA6-SP|NS:P00005|EPA6-SP
241220_NS-10053_CMH_sample61.06809.06809.2	C:\Users\nichollass\Desktop\2024_Dec_CMHSet2\HexNAc_upt070aa\241220_NS_10053_CMH_sample61\interact.pep.xml	CNLDDTWEGKIYR	CNLDDTWEGKIYR	YNYIAQQR.CNLDDTWEGKIYR.VIAGNPAK	R	V	13	2	2390.22	1668.75	1668.75	835.382	835.383	1668.76	835.386	-0.0053	8.9898e-10	38.685	2.688	1	2	1	260	272	0	1C(57.0215)																		0	FALSE	IPI:EPA6-SP|NS:P00005|EPA6-SP	IPI:EPA6-SP|NS:P00005|EPA6-SP	IPI:EPA6-SP|NS:P00005|EPA6-SP
241220_NS-10053_CMH_sample61.06811.06811.2	C:\Users\nichollass\Desktop\2024_Dec_CMHSet2\HexNAc_upt070aa\241220_NS_10053_CMH_sample61\interact.pep.xml	CNLDDTWEGKIYR	CNLDDTWEGKIYR	YNYIAQQR.CNLDDTWEGKIYR.VIAGNPAK	R	V	13	2	2391.11	1668.75	1668.75	835.382	835.383	1668.76	835.386	-0.0053	7.37e-12	46.03	0	1	2	1	260	272	0	1C(57.0215)																		0	FALSE	IPI:EPA6-SP|NS:P00005|EPA6-SP	IPI:EPA6-SP|NS:P00005|EPA6-SP	IPI:EPA6-SP|NS:P00005|EPA6-SP
241220_NS-10053_CMH_sample61.06861.06861.3	C:\Users\nichollass\Desktop\2024_Dec_CMHSet2\HexNAc_upt070aa\241220_NS_10053_CMH_sample61\interact.pep.xml	NALASPGSGGDLGEAIREQPEQAR		NQVDQVIR.NALASPGSGGDLGEAIREQPEQAR.LAITIAAA	R	L	24	3	2404.5	2422.18	2422.18	808.399	808.399	2422.18	808.402	-0.0073	3.49e-12	49.328	0	1	2	1	383	406	0																			0	FALSE	IPI:EPA6-SP|NS:P00005|EPA6-SP	IPI:EPA6-SP|NS:P00005|EPA6-SP	IPI:EPA6-SP|NS:P00005|EPA6-SP
241220_NS-10053_CMH_sample61.06862.06862.3	C:\Users\nichollass\Desktop\2024_Dec_CMHSet2\HexNAc_upt070aa\241220_NS_10053_CMH_sample61\interact.pep.xml	NALASPGSGGDLGEAIREQPEQAR		NQVDQVIR.NALASPGSGGDLGEAIREQPEQAR.LAITIAAA	R	L	24	3	2404.81	2422.18	2422.18	808.399	808.399	2422.18	808.402	-0.0073	6.212e-11	46.327	0	1	2	1	383	406	0																			0	FALSE	IPI:EPA6-SP|NS:P00005|EPA6-SP	IPI:EPA6-SP|NS:P00005|EPA6-SP	IPI:EPA6-SP|NS:P00005|EPA6-SP
241220_NS-10053_CMH_sample61.06863.06863.3	C:\Users\nichollass\Desktop\2024_Dec_CMHSet2\HexNAc_upt070aa\241220_NS_10053_CMH_sample61\interact.pep.xml	NALASPGSGGDLGEAIREQPEQAR		NQVDQVIR.NALASPGSGGDLGEAIREQPEQAR.LAITIAAA	R	L	24	3	2405.14	2422.18	2422.18	808.399	808.399	2422.18	808.402	-0.0073	5.55e-12	46.524	0	1	2	1	383	406	0																			0	FALSE	IPI:EPA6-SP|NS:P00005|EPA6-SP	IPI:EPA6-SP|NS:P00005|EPA6-SP	IPI:EPA6-SP|NS:P00005|EPA6-SP
241220_NS-10053_CMH_sample61.06921.06921.2	C:\Users\nichollass\Desktop\2024_Dec_CMHSet2\HexNAc_upt070aa\241220_NS_10053_CMH_sample61\interact.pep.xml	NALASPGSGGDLGEAIREQPEQAR		NQVDQVIR.NALASPGSGGDLGEAIREQPEQAR.LAITIAAA	R	L	24	2	2424.15	2423.16	2423.18	1212.59	1212.6	2422.18	1212.1	0.9931	0.000770904	14.952	1.921	0.9996	2	1	383	406	67602352																			0	FALSE	IPI:EPA6-SP|NS:P00005|EPA6-SP	IPI:EPA6-SP|NS:P00005|EPA6-SP	IPI:EPA6-SP|NS:P00005|EPA6-SP
241220_NS-10053_CMH_sample61.06923.06923.2	C:\Users\nichollass\Desktop\2024_Dec_CMHSet2\HexNAc_upt070aa\241220_NS_10053_CMH_sample61\interact.pep.xml	NALASPGSGGDLGEAIREQPEQAR		NQVDQVIR.NALASPGSGGDLGEAIREQPEQAR.LAITIAAA	R	L	24	2	2425.04	2423.16	2423.18	1212.59	1212.6	2422.18	1212.1	0.9931	8.56052e-05	18.77	3.643	1	2	1	383	406	67602352																			0	FALSE	IPI:EPA6-SP|NS:P00005|EPA6-SP	IPI:EPA6-SP|NS:P00005|EPA6-SP	IPI:EPA6-SP|NS:P00005|EPA6-SP
241220_NS-10053_CMH_sample61.06927.06927.2	C:\Users\nichollass\Desktop\2024_Dec_CMHSet2\HexNAc_upt070aa\241220_NS_10053_CMH_sample61\interact.pep.xml	SSLPGFYR		IIRVYVPR.SSLPGFYR.TGITIAAP	R	T	8	2	2426.3	925.462	925.465	463.738	463.74	925.466	463.74	-0.0004	0.00017906	19.488	0	1	2	0	598	605	0																			0	FALSE	IPI:EPA6-SP|NS:P00005|EPA6-SP	IPI:EPA6-SP|NS:P00005|EPA6-SP	IPI:EPA6-SP|NS:P00005|EPA6-SP
241220_NS-10053_CMH_sample61.06928.06928.2	C:\Users\nichollass\Desktop\2024_Dec_CMHSet2\HexNAc_upt070aa\241220_NS_10053_CMH_sample61\interact.pep.xml	SSLPGFYR		IIRVYVPR.SSLPGFYR.TGITIAAP	R	T	8	2	2426.62	925.462	925.465	463.738	463.74	925.466	463.74	-0.0004	0.00390841	11.132	0	0.9985	2	0	598	605	0																			0	FALSE	IPI:EPA6-SP|NS:P00005|EPA6-SP	IPI:EPA6-SP|NS:P00005|EPA6-SP	IPI:EPA6-SP|NS:P00005|EPA6-SP
241220_NS-10053_CMH_sample61.06929.06929.2	C:\Users\nichollass\Desktop\2024_Dec_CMHSet2\HexNAc_upt070aa\241220_NS_10053_CMH_sample61\interact.pep.xml	SSLPGFYR		IIRVYVPR.SSLPGFYR.TGITIAAP	R	T	8	2	2427.18	925.462	925.465	463.738	463.74	925.466	463.74	-0.0004	1.77317e-05	20.505	0	1	2	0	598	605	0																			0	FALSE	IPI:EPA6-SP|NS:P00005|EPA6-SP	IPI:EPA6-SP|NS:P00005|EPA6-SP	IPI:EPA6-SP|NS:P00005|EPA6-SP
241220_NS-10053_CMH_sample61.06956.06956.3	C:\Users\nichollass\Desktop\2024_Dec_CMHSet2\HexNAc_upt070aa\241220_NS_10053_CMH_sample61\interact.pep.xml	LSSPATLNSRVATVSLPR		DNDIMIIK.LSSPATLNSRVATVSLPR.SCAAAGTE	K	S	18	3	2436.73	1868.04	1868.05	623.688	623.69	1868.05	623.69	-0.0009	2.5395e-10	39.881	0	1	2	1	98	115	58305200																			0	TRUE	sp|P00761|TRYP_PIG	P00761	TRYP_PIG
241220_NS-10053_CMH_sample61.06957.06957.3	C:\Users\nichollass\Desktop\2024_Dec_CMHSet2\HexNAc_upt070aa\241220_NS_10053_CMH_sample61\interact.pep.xml	LSSPATLNSRVATVSLPR		DNDIMIIK.LSSPATLNSRVATVSLPR.SCAAAGTE	K	S	18	3	2437.01	1868.04	1868.05	623.688	623.69	1868.05	623.69	-0.0009	0.000523299	14.625	0	0.9983	2	1	98	115	58305200																			0	TRUE	sp|P00761|TRYP_PIG	P00761	TRYP_PIG
241220_NS-10053_CMH_sample61.06958.06958.3	C:\Users\nichollass\Desktop\2024_Dec_CMHSet2\HexNAc_upt070aa\241220_NS_10053_CMH_sample61\interact.pep.xml	LSSPATLNSRVATVSLPR		DNDIMIIK.LSSPATLNSRVATVSLPR.SCAAAGTE	K	S	18	3	2437.46	1868.04	1868.05	623.688	623.69	1868.05	623.69	-0.0009	1.8696e-10	40.413	0	1	2	1	98	115	58305200																			0	TRUE	sp|P00761|TRYP_PIG	P00761	TRYP_PIG
241220_NS-10053_CMH_sample61.06973.06973.2	C:\Users\nichollass\Desktop\2024_Dec_CMHSet2\HexNAc_upt070aa\241220_NS_10053_CMH_sample61\interact.pep.xml	NALASPGSGGDLGEAIR		NQVDQVIR.NALASPGSGGDLGEAIR.EQPEQARI	R	E	17	2	2441.61	1583.79	1583.81	792.9	792.912	1583.79	792.902	0.0189	5.4e-13	55.574	8.588	1	2	0	383	399	0																			0	FALSE	IPI:EPA6-SP|NS:P00005|EPA6-SP	IPI:EPA6-SP|NS:P00005|EPA6-SP	IPI:EPA6-SP|NS:P00005|EPA6-SP
241220_NS-10053_CMH_sample61.06974.06974.2	C:\Users\nichollass\Desktop\2024_Dec_CMHSet2\HexNAc_upt070aa\241220_NS_10053_CMH_sample61\interact.pep.xml	NALASPGSGGDLGEAIR		NQVDQVIR.NALASPGSGGDLGEAIR.EQPEQARI	R	E	17	2	2441.92	1583.79	1583.81	792.9	792.912	1583.79	792.902	0.0199	8.93306e-07	28.696	0	1	2	0	383	399	0																			0	FALSE	IPI:EPA6-SP|NS:P00005|EPA6-SP	IPI:EPA6-SP|NS:P00005|EPA6-SP	IPI:EPA6-SP|NS:P00005|EPA6-SP
241220_NS-10053_CMH_sample61.06975.06975.2	C:\Users\nichollass\Desktop\2024_Dec_CMHSet2\HexNAc_upt070aa\241220_NS_10053_CMH_sample61\interact.pep.xml	NALASPGSGGDLGEAIR		NQVDQVIR.NALASPGSGGDLGEAIR.EQPEQARI	R	E	17	2	2442.43	1583.79	1583.81	792.9	792.912	1583.79	792.902	0.0199	9.1e-13	56.66	6.43	1	2	0	383	399	0																			0	FALSE	IPI:EPA6-SP|NS:P00005|EPA6-SP	IPI:EPA6-SP|NS:P00005|EPA6-SP	IPI:EPA6-SP|NS:P00005|EPA6-SP
241220_NS-10053_CMH_sample61.07002.07002.3	C:\Users\nichollass\Desktop\2024_Dec_CMHSet2\HexNAc_upt070aa\241220_NS_10053_CMH_sample61\interact.pep.xml	VYVPRSSLPGFYR		IRNGAIIR.VYVPRSSLPGFYR.TGITIAAP	R	T	13	3	2451.18	1539.81	1539.82	514.279	514.28	1539.82	514.28	-0.0001	6.34965e-08	33.289	7.602	1	2	1	593	605	161423952																			0	FALSE	IPI:EPA6-SP|NS:P00005|EPA6-SP	IPI:EPA6-SP|NS:P00005|EPA6-SP	IPI:EPA6-SP|NS:P00005|EPA6-SP
241220_NS-10053_CMH_sample61.07003.07003.3	C:\Users\nichollass\Desktop\2024_Dec_CMHSet2\HexNAc_upt070aa\241220_NS_10053_CMH_sample61\interact.pep.xml	VYVPRSSLPGFYR		IRNGAIIR.VYVPRSSLPGFYR.TGITIAAP	R	T	13	3	2451.49	1539.81	1539.82	514.279	514.28	1539.82	514.28	-0.0001	2.16272e-06	24.16	0	1	2	1	593	605	161423952																			0	FALSE	IPI:EPA6-SP|NS:P00005|EPA6-SP	IPI:EPA6-SP|NS:P00005|EPA6-SP	IPI:EPA6-SP|NS:P00005|EPA6-SP
241220_NS-10053_CMH_sample61.07004.07004.3	C:\Users\nichollass\Desktop\2024_Dec_CMHSet2\HexNAc_upt070aa\241220_NS_10053_CMH_sample61\interact.pep.xml	VYVPRSSLPGFYR		IRNGAIIR.VYVPRSSLPGFYR.TGITIAAP	R	T	13	3	2451.83	1539.81	1539.82	514.279	514.28	1539.82	514.28	-0.0001	6.08135e-07	26.364	0	1	2	1	593	605	161423952																			0	FALSE	IPI:EPA6-SP|NS:P00005|EPA6-SP	IPI:EPA6-SP|NS:P00005|EPA6-SP	IPI:EPA6-SP|NS:P00005|EPA6-SP
241220_NS-10053_CMH_sample61.07008.07008.3	C:\Users\nichollass\Desktop\2024_Dec_CMHSet2\HexNAc_upt070aa\241220_NS_10053_CMH_sample61\interact.pep.xml	CNLDDTWEGKIYR	CNLDDTWEGKIYR	YNYIAQQR.CNLDDTWEGKIYR.VIAGNPAK	R	V	13	3	2453.04	1668.75	1668.76	557.257	557.259	1668.76	557.26	-0.0002	0.00223229	16.105	6.657	0.7372	2	1	260	272	0	1C(57.0215)																		0	FALSE	IPI:EPA6-SP|NS:P00005|EPA6-SP	IPI:EPA6-SP|NS:P00005|EPA6-SP	IPI:EPA6-SP|NS:P00005|EPA6-SP
241220_NS-10053_CMH_sample61.07009.07009.3	C:\Users\nichollass\Desktop\2024_Dec_CMHSet2\HexNAc_upt070aa\241220_NS_10053_CMH_sample61\interact.pep.xml	CNLDDTWEGKIYR	CNLDDTWEGKIYR	YNYIAQQR.CNLDDTWEGKIYR.VIAGNPAK	R	V	13	3	2453.53	1668.75	1668.76	557.257	557.259	1668.76	557.26	-0.0002	1.59129e-09	37.693	0	1	2	1	260	272	0	1C(57.0215)																		0	FALSE	IPI:EPA6-SP|NS:P00005|EPA6-SP	IPI:EPA6-SP|NS:P00005|EPA6-SP	IPI:EPA6-SP|NS:P00005|EPA6-SP
241220_NS-10053_CMH_sample61.07010.07010.3	C:\Users\nichollass\Desktop\2024_Dec_CMHSet2\HexNAc_upt070aa\241220_NS_10053_CMH_sample61\interact.pep.xml	CNLDDTWEGKIYR	CNLDDTWEGKIYR	YNYIAQQR.CNLDDTWEGKIYR.VIAGNPAK	R	V	13	3	2453.82	1668.75	1668.76	557.257	557.259	1668.76	557.26	-0.0002	8.29851e-07	28.824	0	1	2	1	260	272	0	1C(57.0215)																		0	FALSE	IPI:EPA6-SP|NS:P00005|EPA6-SP	IPI:EPA6-SP|NS:P00005|EPA6-SP	IPI:EPA6-SP|NS:P00005|EPA6-SP
241220_NS-10053_CMH_sample61.07012.07012.3	C:\Users\nichollass\Desktop\2024_Dec_CMHSet2\HexNAc_upt070aa\241220_NS_10053_CMH_sample61\interact.pep.xml	LEGGVEPNCTGVTQIASGASAATTNVASAQCKPVR	LEGGVEPNCTGVTQIAS[290]GAS[290]AATTNVASAQCKPVR	TSDGITIR.LEGGVEPNCTGVTQIASGASAATTNVASAQCKPVR.YSYTRQAR	R	Y	35	3	2454.18	3906.84	3906.86	1303.29	1303.29	3906.86	1303.29	203.083	0	63.865	55.149	1	2	1	98	132	78994640	17S(203.0794),20S(203.0794),31C(57.0215),9C(57.0215)	Mod1: N-Acetylhexosamine (PeakApex: 203.0786, Theoretical: 203.0794)	LEGGVEPNCTGVTQIASGAsAATTNVASAQCKPVR	L(0.00)E(0.00)G(0.00)G(0.00)V(0.00)E(0.00)P(0.00)N(0.00)C(0.00)T(0.00)G(0.00)V(0.00)T(0.00)Q(0.00)I(0.00)A(0.00)S(0.00)G(0.00)A(0.00)S(47.05)A(0.00)A(0.00)T(0.00)T(0.00)N(0.00)V(0.00)A(0.00)S(27.65)A(0.00)Q(0.00)C(0.00)K(0.00)P(0.00)V(0.00)R(0.00)	S20	1	L(0.00)E(0.00)G(0.00)G(0.00)V(0.00)E(0.00)P(0.00)N(0.00)C(0.00)T(0.00)G(0.00)V(0.00)T(0.00)Q(0.00)I(0.00)A(0.00)S(0.00)G(0.00)A(0.00)S(0.00)A(0.00)A(0.00)T(0.00)T(0.00)N(0.00)V(0.00)A(0.00)S(0.00)A(0.00)Q(0.00)C(0.00)K(0.00)P(0.00)V(0.00)R(0.00)	L(0)E(0)G(0)G(0)V(0)E(0)P(0)N(0)C(0)T(0)G(0)V(0)T(0)Q(0)I(0)A(0)S(0)G(0)A(0)S(0)A(0)A(0)T(0)T(0)N(0)V(0)A(0)S(0)A(0)Q(0)C(0)K(0)P(0)V(0)R(0)	47.0484	25	27.6526	17	63.865	31	0	0	0	0	0	FALSE	IPI:EPA6-SP|NS:P00005|EPA6-SP	IPI:EPA6-SP|NS:P00005|EPA6-SP	IPI:EPA6-SP|NS:P00005|EPA6-SP
241220_NS-10053_CMH_sample61.07014.07014.3	C:\Users\nichollass\Desktop\2024_Dec_CMHSet2\HexNAc_upt070aa\241220_NS_10053_CMH_sample61\interact.pep.xml	LEGGVEPNCTGVTQIASGASAATTNVASAQCKPVR	LEGGVEPNCTGVTQIAS[290]GAS[290]AATTNVASAQCKPVR	TSDGITIR.LEGGVEPNCTGVTQIASGASAATTNVASAQCKPVR.YSYTRQAR	R	Y	35	3	2454.99	3906.84	3906.86	1303.29	1303.29	3906.86	1303.29	0.0031	2.9e-13	51.655	33.688	1	2	1	98	132	78994640	17S(203.0794),20S(203.0794),31C(57.0215),9C(57.0215)																		0	FALSE	IPI:EPA6-SP|NS:P00005|EPA6-SP	IPI:EPA6-SP|NS:P00005|EPA6-SP	IPI:EPA6-SP|NS:P00005|EPA6-SP
241220_NS-10053_CMH_sample61.07018.07018.2	C:\Users\nichollass\Desktop\2024_Dec_CMHSet2\HexNAc_upt070aa\241220_NS_10053_CMH_sample61\interact.pep.xml	VYVPRSSLPGFYR		IRNGAIIR.VYVPRSSLPGFYR.TGITIAAP	R	T	13	2	2456.35	1539.81	1539.82	770.914	770.915	1539.82	770.917	-0.0045	1.81656e-06	26.463	2.542	1	2	1	593	605	22770004		(PeakApex: 0.0000)																	0	FALSE	IPI:EPA6-SP|NS:P00005|EPA6-SP	IPI:EPA6-SP|NS:P00005|EPA6-SP	IPI:EPA6-SP|NS:P00005|EPA6-SP
241220_NS-10053_CMH_sample61.07027.07027.2	C:\Users\nichollass\Desktop\2024_Dec_CMHSet2\HexNAc_upt070aa\241220_NS_10053_CMH_sample61\interact.pep.xml	RWSEWASGK		QAQPRREK.RWSEWASGK.VICIIDPI	K	V	9	2	2459.59	1105.53	1105.53	553.771	553.774	1105.53	553.773	0.004	0.000105803	20.402	5.835	1	2	0	232	240	0																			0	FALSE	IPI:EPA6-SP|NS:P00005|EPA6-SP	IPI:EPA6-SP|NS:P00005|EPA6-SP	IPI:EPA6-SP|NS:P00005|EPA6-SP
241220_NS-10053_CMH_sample61.07043.07043.5	C:\Users\nichollass\Desktop\2024_Dec_CMHSet2\HexNAc_upt070aa\241220_NS_10053_CMH_sample61\interact.pep.xml	GTQNWTVERLLQAHRQLEER		GDISFSTR.GTQNWTVERLLQAHRQLEER.GYVFVGYH	R	G	20	5	2464.38	2463.27	2463.27	493.661	493.662	2463.27	493.662	0.0004	2.07252e-08	35.234	0	1	2	2	482	501	83650672																			0	FALSE	IPI:EPA6-SP|NS:P00005|EPA6-SP	IPI:EPA6-SP|NS:P00005|EPA6-SP	IPI:EPA6-SP|NS:P00005|EPA6-SP
241220_NS-10053_CMH_sample61.07044.07044.5	C:\Users\nichollass\Desktop\2024_Dec_CMHSet2\HexNAc_upt070aa\241220_NS_10053_CMH_sample61\interact.pep.xml	GTQNWTVERLLQAHRQLEER		GDISFSTR.GTQNWTVERLLQAHRQLEER.GYVFVGYH	R	G	20	5	2464.62	2463.27	2463.27	493.661	493.662	2463.27	493.662	0.0004	0.00192642	17.361	5.593	1	2	2	482	501	83650672																			0	FALSE	IPI:EPA6-SP|NS:P00005|EPA6-SP	IPI:EPA6-SP|NS:P00005|EPA6-SP	IPI:EPA6-SP|NS:P00005|EPA6-SP
241220_NS-10053_CMH_sample61.07045.07045.5	C:\Users\nichollass\Desktop\2024_Dec_CMHSet2\HexNAc_upt070aa\241220_NS_10053_CMH_sample61\interact.pep.xml	GTQNWTVERLLQAHRQLEER		GDISFSTR.GTQNWTVERLLQAHRQLEER.GYVFVGYH	R	G	20	5	2464.99	2463.27	2463.27	493.661	493.662	2463.27	493.662	0.0004	2.66379e-08	32.798	0	1	2	2	482	501	83650672																			0	FALSE	IPI:EPA6-SP|NS:P00005|EPA6-SP	IPI:EPA6-SP|NS:P00005|EPA6-SP	IPI:EPA6-SP|NS:P00005|EPA6-SP
241220_NS-10053_CMH_sample61.07046.07046.4	C:\Users\nichollass\Desktop\2024_Dec_CMHSet2\HexNAc_upt070aa\241220_NS_10053_CMH_sample61\interact.pep.xml	GTQNWTVERLLQAHRQLEER		GDISFSTR.GTQNWTVERLLQAHRQLEER.GYVFVGYH	R	G	20	4	2465.24	2463.26	2463.27	616.823	616.826	2463.27	616.826	0	0.00153993	16.75	0	0.9355	2	2	482	501	63105872																			0	FALSE	IPI:EPA6-SP|NS:P00005|EPA6-SP	IPI:EPA6-SP|NS:P00005|EPA6-SP	IPI:EPA6-SP|NS:P00005|EPA6-SP
241220_NS-10053_CMH_sample61.07047.07047.4	C:\Users\nichollass\Desktop\2024_Dec_CMHSet2\HexNAc_upt070aa\241220_NS_10053_CMH_sample61\interact.pep.xml	GTQNWTVERLLQAHRQLEER		GDISFSTR.GTQNWTVERLLQAHRQLEER.GYVFVGYH	R	G	20	4	2465.57	2463.26	2463.27	616.823	616.826	2463.27	616.826	0	3.3037e-09	37.424	0	1	2	2	482	501	63105872																			0	FALSE	IPI:EPA6-SP|NS:P00005|EPA6-SP	IPI:EPA6-SP|NS:P00005|EPA6-SP	IPI:EPA6-SP|NS:P00005|EPA6-SP
241220_NS-10053_CMH_sample61.07048.07048.4	C:\Users\nichollass\Desktop\2024_Dec_CMHSet2\HexNAc_upt070aa\241220_NS_10053_CMH_sample61\interact.pep.xml	GTQNWTVERLLQAHRQLEER		GDISFSTR.GTQNWTVERLLQAHRQLEER.GYVFVGYH	R	G	20	4	2465.73	2463.26	2463.27	616.823	616.826	2463.27	616.826	0	5.98411e-07	29.392	0	1	2	2	482	501	63105872																			0	FALSE	IPI:EPA6-SP|NS:P00005|EPA6-SP	IPI:EPA6-SP|NS:P00005|EPA6-SP	IPI:EPA6-SP|NS:P00005|EPA6-SP
241220_NS-10053_CMH_sample61.07054.07054.5	C:\Users\nichollass\Desktop\2024_Dec_CMHSet2\HexNAc_upt070aa\241220_NS_10053_CMH_sample61\interact.pep.xml	AHESNEMQPTLAISHAGVSVVMAQAQPRR	AHESNEM[147]QPTLAISHAGVSVVMAQAQPRR	RDATFFVR.AHESNEMQPTLAISHAGVSVVMAQAQPRR.EKRWSEWA	R	E	29	5	2467.53	3130.54	3130.54	627.115	627.116	3130.54	627.115	0.0017	4.6505e-10	40.83	14.94	1	2	0	201	229	9045389	7M(15.9949)																		0	FALSE	IPI:EPA6-SP|NS:P00005|EPA6-SP	IPI:EPA6-SP|NS:P00005|EPA6-SP	IPI:EPA6-SP|NS:P00005|EPA6-SP
241220_NS-10053_CMH_sample61.07055.07055.5	C:\Users\nichollass\Desktop\2024_Dec_CMHSet2\HexNAc_upt070aa\241220_NS_10053_CMH_sample61\interact.pep.xml	AHESNEMQPTLAISHAGVSVVMAQAQPRR	AHESNEM[147]QPTLAISHAGVSVVMAQAQPRR	RDATFFVR.AHESNEMQPTLAISHAGVSVVMAQAQPRR.EKRWSEWA	R	E	29	5	2467.82	3130.54	3130.54	627.115	627.116	3130.54	627.115	0.0017	3.79752e-09	37.182	16.319	1	2	0	201	229	9045389	7M(15.9949)																		0	FALSE	IPI:EPA6-SP|NS:P00005|EPA6-SP	IPI:EPA6-SP|NS:P00005|EPA6-SP	IPI:EPA6-SP|NS:P00005|EPA6-SP
241220_NS-10053_CMH_sample61.07060.07060.3	C:\Users\nichollass\Desktop\2024_Dec_CMHSet2\HexNAc_upt070aa\241220_NS_10053_CMH_sample61\interact.pep.xml	NALASPGSGGDLGEAIREQPEQAR		NQVDQVIR.NALASPGSGGDLGEAIREQPEQAR.LAITIAAA	R	L	24	3	2469.49	2422.18	2422.18	808.399	808.4	2422.18	808.402	-0.0063	1e-14	59.496	0	1	2	1	383	406	0		(PeakApex: 0.0000)																	0	FALSE	IPI:EPA6-SP|NS:P00005|EPA6-SP	IPI:EPA6-SP|NS:P00005|EPA6-SP	IPI:EPA6-SP|NS:P00005|EPA6-SP
241220_NS-10053_CMH_sample61.07061.07061.3	C:\Users\nichollass\Desktop\2024_Dec_CMHSet2\HexNAc_upt070aa\241220_NS_10053_CMH_sample61\interact.pep.xml	NALASPGSGGDLGEAIREQPEQAR		NQVDQVIR.NALASPGSGGDLGEAIREQPEQAR.LAITIAAA	R	L	24	3	2469.81	2422.18	2422.18	808.399	808.4	2422.18	808.402	-0.0063	1.83654e-09	40.444	0	1	2	1	383	406	0		(PeakApex: 0.0000)																	0	FALSE	IPI:EPA6-SP|NS:P00005|EPA6-SP	IPI:EPA6-SP|NS:P00005|EPA6-SP	IPI:EPA6-SP|NS:P00005|EPA6-SP
241220_NS-10053_CMH_sample61.07062.07062.3	C:\Users\nichollass\Desktop\2024_Dec_CMHSet2\HexNAc_upt070aa\241220_NS_10053_CMH_sample61\interact.pep.xml	NALASPGSGGDLGEAIREQPEQAR		NQVDQVIR.NALASPGSGGDLGEAIREQPEQAR.LAITIAAA	R	L	24	3	2470.2	2422.18	2422.18	808.399	808.4	2422.18	808.402	-0.0063	0	64.312	0	1	2	1	383	406	0		(PeakApex: 0.0000)																	0	FALSE	IPI:EPA6-SP|NS:P00005|EPA6-SP	IPI:EPA6-SP|NS:P00005|EPA6-SP	IPI:EPA6-SP|NS:P00005|EPA6-SP
241220_NS-10053_CMH_sample61.07063.07063.4	C:\Users\nichollass\Desktop\2024_Dec_CMHSet2\HexNAc_upt070aa\241220_NS_10053_CMH_sample61\interact.pep.xml	AHESNEMQPTLAISHAGVSVVMAQAQPR	AHESNEMQPTLAISHAGVSVVM[147]AQAQPR	RDATFFVR.AHESNEMQPTLAISHAGVSVVMAQAQPR.REKRWSEW	R	R	28	4	2470.34	2974.43	2974.43	744.614	744.615	2974.44	744.617	-0.0063	0	88.151	29.981	1	2	0	201	228	1254732030	22M(15.9949)	(PeakApex: 0.0000)																	0	FALSE	IPI:EPA6-SP|NS:P00005|EPA6-SP	IPI:EPA6-SP|NS:P00005|EPA6-SP	IPI:EPA6-SP|NS:P00005|EPA6-SP
241220_NS-10053_CMH_sample61.07064.07064.4	C:\Users\nichollass\Desktop\2024_Dec_CMHSet2\HexNAc_upt070aa\241220_NS_10053_CMH_sample61\interact.pep.xml	AHESNEMQPTLAISHAGVSVVMAQAQPR	AHESNEMQPTLAISHAGVSVVM[147]AQAQPR	RDATFFVR.AHESNEMQPTLAISHAGVSVVMAQAQPR.REKRWSEW	R	R	28	4	2470.59	2974.43	2974.43	744.614	744.615	2974.44	744.617	-0.0063	1.16547e-09	40.234	29.011	1	2	0	201	228	1254732030	22M(15.9949)	(PeakApex: 0.0000)																	0	FALSE	IPI:EPA6-SP|NS:P00005|EPA6-SP	IPI:EPA6-SP|NS:P00005|EPA6-SP	IPI:EPA6-SP|NS:P00005|EPA6-SP
241220_NS-10053_CMH_sample61.07065.07065.4	C:\Users\nichollass\Desktop\2024_Dec_CMHSet2\HexNAc_upt070aa\241220_NS_10053_CMH_sample61\interact.pep.xml	AHESNEMQPTLAISHAGVSVVMAQAQPR	AHESNEMQPTLAISHAGVSVVM[147]AQAQPR	RDATFFVR.AHESNEMQPTLAISHAGVSVVMAQAQPR.REKRWSEW	R	R	28	4	2470.97	2974.43	2974.43	744.614	744.615	2974.44	744.617	-0.0063	0	93.892	30.04	1	2	0	201	228	1254732030	22M(15.9949)	(PeakApex: 0.0000)																	0	FALSE	IPI:EPA6-SP|NS:P00005|EPA6-SP	IPI:EPA6-SP|NS:P00005|EPA6-SP	IPI:EPA6-SP|NS:P00005|EPA6-SP
241220_NS-10053_CMH_sample61.07066.07066.3	C:\Users\nichollass\Desktop\2024_Dec_CMHSet2\HexNAc_upt070aa\241220_NS_10053_CMH_sample61\interact.pep.xml	NALASPGSGGDLGEAIREQPEQAR		NQVDQVIR.NALASPGSGGDLGEAIREQPEQAR.LAITIAAA	R	L	24	3	2471.17	2422.18	2422.18	808.399	808.4	2422.18	808.402	-0.0063	0.000380189	18.18	5.1	0.9997	2	1	383	406	0		(PeakApex: 0.0000)																	0	FALSE	IPI:EPA6-SP|NS:P00005|EPA6-SP	IPI:EPA6-SP|NS:P00005|EPA6-SP	IPI:EPA6-SP|NS:P00005|EPA6-SP
241220_NS-10053_CMH_sample61.07068.07068.3	C:\Users\nichollass\Desktop\2024_Dec_CMHSet2\HexNAc_upt070aa\241220_NS_10053_CMH_sample61\interact.pep.xml	NALASPGSGGDLGEAIREQPEQAR		NQVDQVIR.NALASPGSGGDLGEAIREQPEQAR.LAITIAAA	R	L	24	3	2471.69	2422.18	2422.18	808.399	808.4	2422.18	808.402	-0.0063	0.00526017	11.616	0	0.5451	2	1	383	406	0		(PeakApex: 0.0000)																	0	FALSE	IPI:EPA6-SP|NS:P00005|EPA6-SP	IPI:EPA6-SP|NS:P00005|EPA6-SP	IPI:EPA6-SP|NS:P00005|EPA6-SP
241220_NS-10053_CMH_sample61.07069.07069.2	C:\Users\nichollass\Desktop\2024_Dec_CMHSet2\HexNAc_upt070aa\241220_NS_10053_CMH_sample61\interact.pep.xml	NALASPGSGGDLGEAIREQPEQAR		NQVDQVIR.NALASPGSGGDLGEAIREQPEQAR.LAITIAAA	R	L	24	2	2471.85	2422.18	2422.18	1212.1	1212.1	2422.18	1212.1	-0.0014	0.00258523	13.85	1.563	0.9907	2	1	383	406	5415867																			0	FALSE	IPI:EPA6-SP|NS:P00005|EPA6-SP	IPI:EPA6-SP|NS:P00005|EPA6-SP	IPI:EPA6-SP|NS:P00005|EPA6-SP
241220_NS-10053_CMH_sample61.07070.07070.2	C:\Users\nichollass\Desktop\2024_Dec_CMHSet2\HexNAc_upt070aa\241220_NS_10053_CMH_sample61\interact.pep.xml	NALASPGSGGDLGEAIREQPEQAR		NQVDQVIR.NALASPGSGGDLGEAIREQPEQAR.LAITIAAA	R	L	24	2	2472.13	2422.18	2422.18	1212.1	1212.1	2422.18	1212.1	-0.0014	0.000114485	19.265	5.612	1	2	1	383	406	5415867																			0	FALSE	IPI:EPA6-SP|NS:P00005|EPA6-SP	IPI:EPA6-SP|NS:P00005|EPA6-SP	IPI:EPA6-SP|NS:P00005|EPA6-SP
241220_NS-10053_CMH_sample61.07084.07084.4	C:\Users\nichollass\Desktop\2024_Dec_CMHSet2\HexNAc_upt070aa\241220_NS_10053_CMH_sample61\interact.pep.xml	AHESNEMQPTLAISHAGVSVVMAQAQPR	AHESNEM[147]QPTLAISHAGVSVVM[147]AQAQPR	RDATFFVR.AHESNEMQPTLAISHAGVSVVMAQAQPR.REKRWSEW	R	R	28	4	2475.67	2990.42	2990.43	748.613	748.614	2990.43	748.616	-0.0068	0	87.934	8.216	1	2	0	201	228	479119840	22M(15.9949),7M(15.9949)	(PeakApex: 0.0000)																	0	FALSE	IPI:EPA6-SP|NS:P00005|EPA6-SP	IPI:EPA6-SP|NS:P00005|EPA6-SP	IPI:EPA6-SP|NS:P00005|EPA6-SP
241220_NS-10053_CMH_sample61.07085.07085.4	C:\Users\nichollass\Desktop\2024_Dec_CMHSet2\HexNAc_upt070aa\241220_NS_10053_CMH_sample61\interact.pep.xml	AHESNEMQPTLAISHAGVSVVMAQAQPR	AHESNEM[147]QPTLAISHAGVSVVM[147]AQAQPR	RDATFFVR.AHESNEMQPTLAISHAGVSVVMAQAQPR.REKRWSEW	R	R	28	4	2475.98	2990.42	2990.43	748.613	748.614	2990.43	748.616	-0.0068	7.58578e-08	33.98	5.097	1	2	0	201	228	479119840	22M(15.9949),7M(15.9949)	(PeakApex: 0.0000)																	0	FALSE	IPI:EPA6-SP|NS:P00005|EPA6-SP	IPI:EPA6-SP|NS:P00005|EPA6-SP	IPI:EPA6-SP|NS:P00005|EPA6-SP
241220_NS-10053_CMH_sample61.07086.07086.4	C:\Users\nichollass\Desktop\2024_Dec_CMHSet2\HexNAc_upt070aa\241220_NS_10053_CMH_sample61\interact.pep.xml	AHESNEMQPTLAISHAGVSVVMAQAQPR	AHESNEM[147]QPTLAISHAGVSVVM[147]AQAQPR	RDATFFVR.AHESNEMQPTLAISHAGVSVVMAQAQPR.REKRWSEW	R	R	28	4	2476.32	2990.42	2990.43	748.613	748.614	2990.43	748.616	-0.0068	0	81.941	11.438	1	2	0	201	228	479119840	22M(15.9949),7M(15.9949)	(PeakApex: 0.0000)																	0	FALSE	IPI:EPA6-SP|NS:P00005|EPA6-SP	IPI:EPA6-SP|NS:P00005|EPA6-SP	IPI:EPA6-SP|NS:P00005|EPA6-SP
241220_NS-10053_CMH_sample61.07087.07087.3	C:\Users\nichollass\Desktop\2024_Dec_CMHSet2\HexNAc_upt070aa\241220_NS_10053_CMH_sample61\interact.pep.xml	AHESNEMQPTLAISHAGVSVVMAQAQPR	AHESNEM[147]QPTLAISHAGVSVVMAQAQPR	RDATFFVR.AHESNEMQPTLAISHAGVSVVMAQAQPR.REKRWSEW	R	R	28	3	2476.53	2974.43	2974.44	992.484	992.487	2974.44	992.487	-0.0004	1.7428e-10	42.535	32.766	1	2	0	201	228	200813968	7M(15.9949)																		0	FALSE	IPI:EPA6-SP|NS:P00005|EPA6-SP	IPI:EPA6-SP|NS:P00005|EPA6-SP	IPI:EPA6-SP|NS:P00005|EPA6-SP
241220_NS-10053_CMH_sample61.07088.07088.3	C:\Users\nichollass\Desktop\2024_Dec_CMHSet2\HexNAc_upt070aa\241220_NS_10053_CMH_sample61\interact.pep.xml	AHESNEMQPTLAISHAGVSVVMAQAQPR	AHESNEMQPTLAISHAGVSVVM[147]AQAQPR	RDATFFVR.AHESNEMQPTLAISHAGVSVVMAQAQPR.REKRWSEW	R	R	28	3	2476.98	2974.43	2974.44	992.484	992.487	2974.44	992.487	-0.0004	0	105.579	30.182	1	2	0	201	228	200813968	22M(15.9949)																		0	FALSE	IPI:EPA6-SP|NS:P00005|EPA6-SP	IPI:EPA6-SP|NS:P00005|EPA6-SP	IPI:EPA6-SP|NS:P00005|EPA6-SP
241220_NS-10053_CMH_sample61.07089.07089.3	C:\Users\nichollass\Desktop\2024_Dec_CMHSet2\HexNAc_upt070aa\241220_NS_10053_CMH_sample61\interact.pep.xml	AHESNEMQPTLAISHAGVSVVMAQAQPR	AHESNEMQPTLAISHAGVSVVM[147]AQAQPR	RDATFFVR.AHESNEMQPTLAISHAGVSVVMAQAQPR.REKRWSEW	R	R	28	3	2477.24	2974.43	2974.44	992.484	992.487	2974.44	992.487	-0.0004	0	97.765	27.639	1	2	0	201	228	200813968	22M(15.9949)																		0	FALSE	IPI:EPA6-SP|NS:P00005|EPA6-SP	IPI:EPA6-SP|NS:P00005|EPA6-SP	IPI:EPA6-SP|NS:P00005|EPA6-SP
241220_NS-10053_CMH_sample61.07093.07093.3	C:\Users\nichollass\Desktop\2024_Dec_CMHSet2\HexNAc_upt070aa\241220_NS_10053_CMH_sample61\interact.pep.xml	AHESNEMQPTLAISHAGVSVVMAQAQPR	AHESNEMQPTLAISHAGVSVVM[147]AQAQPR	RDATFFVR.AHESNEMQPTLAISHAGVSVVMAQAQPR.REKRWSEW	R	R	28	3	2478.42	2974.43	2974.44	992.484	992.487	2974.44	992.487	-0.0004	2e-14	58.335	17.139	1	2	0	201	228	200813968	22M(15.9949)																		0	FALSE	IPI:EPA6-SP|NS:P00005|EPA6-SP	IPI:EPA6-SP|NS:P00005|EPA6-SP	IPI:EPA6-SP|NS:P00005|EPA6-SP
241220_NS-10053_CMH_sample61.07108.07108.3	C:\Users\nichollass\Desktop\2024_Dec_CMHSet2\HexNAc_upt070aa\241220_NS_10053_CMH_sample61\interact.pep.xml	LEGGVEPNCTGVTQIASGASAATTNVASAQCKPVR	LEGGVEPNCTGVTQIASGASAATTNVASAQCKPVR	TSDGITIR.LEGGVEPNCTGVTQIASGASAATTNVASAQCKPVR.YSYTRQAR	R	Y	35	3	2483.47	3501.69	3501.7	1168.24	1168.24	3500.7	1167.91	1.0043	1.90985e-09	36.376	0	1	2	1	98	132	4.02633e+06	31C(57.0215),9C(57.0215)	Mod1: First isotopic peak (PeakApex: 1.0010, Theoretical: 1.0024)																	0	FALSE	IPI:EPA6-SP|NS:P00005|EPA6-SP	IPI:EPA6-SP|NS:P00005|EPA6-SP	IPI:EPA6-SP|NS:P00005|EPA6-SP
241220_NS-10053_CMH_sample61.07109.07109.3	C:\Users\nichollass\Desktop\2024_Dec_CMHSet2\HexNAc_upt070aa\241220_NS_10053_CMH_sample61\interact.pep.xml	LEGGVEPNCTGVTQIASGASAATTNVASAQCKPVR	LEGGVEPNCTGVTQIASGASAATTNVASAQCKPVR	TSDGITIR.LEGGVEPNCTGVTQIASGASAATTNVASAQCKPVR.YSYTRQAR	R	Y	35	3	2483.77	3501.69	3501.7	1168.24	1168.24	3500.7	1167.91	1.0043	1.58216e-05	23.703	0	1	2	1	98	132	4.02633e+06	31C(57.0215),9C(57.0215)	Mod1: First isotopic peak (PeakApex: 1.0010, Theoretical: 1.0024)																	0	FALSE	IPI:EPA6-SP|NS:P00005|EPA6-SP	IPI:EPA6-SP|NS:P00005|EPA6-SP	IPI:EPA6-SP|NS:P00005|EPA6-SP
241220_NS-10053_CMH_sample61.07132.07132.2	C:\Users\nichollass\Desktop\2024_Dec_CMHSet2\HexNAc_upt070aa\241220_NS_10053_CMH_sample61\interact.pep.xml	SSLPGFYR		IIRVYVPR.SSLPGFYR.TGITIAAP	R	T	8	2	2491.11	925.462	925.466	463.738	463.74	925.466	463.74	-0.0002	6.7027e-05	21.195	0	1	2	0	598	605	0																			0	FALSE	IPI:EPA6-SP|NS:P00005|EPA6-SP	IPI:EPA6-SP|NS:P00005|EPA6-SP	IPI:EPA6-SP|NS:P00005|EPA6-SP
241220_NS-10053_CMH_sample61.07133.07133.2	C:\Users\nichollass\Desktop\2024_Dec_CMHSet2\HexNAc_upt070aa\241220_NS_10053_CMH_sample61\interact.pep.xml	SSLPGFYR		IIRVYVPR.SSLPGFYR.TGITIAAP	R	T	8	2	2491.42	925.462	925.466	463.738	463.74	925.466	463.74	-0.0002	0.00930572	9.625	0	0.9922	2	0	598	605	0																			0	FALSE	IPI:EPA6-SP|NS:P00005|EPA6-SP	IPI:EPA6-SP|NS:P00005|EPA6-SP	IPI:EPA6-SP|NS:P00005|EPA6-SP
241220_NS-10053_CMH_sample61.07134.07134.2	C:\Users\nichollass\Desktop\2024_Dec_CMHSet2\HexNAc_upt070aa\241220_NS_10053_CMH_sample61\interact.pep.xml	SSLPGFYR		IIRVYVPR.SSLPGFYR.TGITIAAP	R	T	8	2	2491.98	925.462	925.466	463.738	463.74	925.466	463.74	-0.0002	1.69434e-05	20.584	0	1	2	0	598	605	0																			0	FALSE	IPI:EPA6-SP|NS:P00005|EPA6-SP	IPI:EPA6-SP|NS:P00005|EPA6-SP	IPI:EPA6-SP|NS:P00005|EPA6-SP
241220_NS-10053_CMH_sample61.07138.07138.3	C:\Users\nichollass\Desktop\2024_Dec_CMHSet2\HexNAc_upt070aa\241220_NS_10053_CMH_sample61\interact.pep.xml	AHESNEMQPTLAISHAGVSVVMAQAQPR	AHESNEM[147]QPTLAISHAGVSVVM[147]AQAQPR	RDATFFVR.AHESNEMQPTLAISHAGVSVVMAQAQPR.REKRWSEW	R	R	28	3	2493.45	2990.43	2990.43	997.816	997.819	2990.43	997.818	0.0009	0	64.034	0	1	2	0	201	228	31152054	22M(15.9949),7M(15.9949)																		0	FALSE	IPI:EPA6-SP|NS:P00005|EPA6-SP	IPI:EPA6-SP|NS:P00005|EPA6-SP	IPI:EPA6-SP|NS:P00005|EPA6-SP
241220_NS-10053_CMH_sample61.07139.07139.3	C:\Users\nichollass\Desktop\2024_Dec_CMHSet2\HexNAc_upt070aa\241220_NS_10053_CMH_sample61\interact.pep.xml	AHESNEMQPTLAISHAGVSVVMAQAQPR	AHESNEM[147]QPTLAISHAGVSVVM[147]AQAQPR	RDATFFVR.AHESNEMQPTLAISHAGVSVVMAQAQPR.REKRWSEW	R	R	28	3	2493.78	2990.43	2990.43	997.816	997.819	2990.43	997.818	0.0009	0.000447713	16.896	4.578	0.9999	2	0	201	228	31152054	22M(15.9949),7M(15.9949)																		0	FALSE	IPI:EPA6-SP|NS:P00005|EPA6-SP	IPI:EPA6-SP|NS:P00005|EPA6-SP	IPI:EPA6-SP|NS:P00005|EPA6-SP
241220_NS-10053_CMH_sample61.07193.07193.2	C:\Users\nichollass\Desktop\2024_Dec_CMHSet2\HexNAc_upt070aa\241220_NS_10053_CMH_sample61\interact.pep.xml	NALASPGSGGDLGEAIR		NQVDQVIR.NALASPGSGGDLGEAIR.EQPEQARI	R	E	17	2	2509	1583.78	1583.81	792.899	792.912	1583.79	792.902	0.0199	2.8774e-09	41.664	6.937	1	2	0	383	399	0																			0	FALSE	IPI:EPA6-SP|NS:P00005|EPA6-SP	IPI:EPA6-SP|NS:P00005|EPA6-SP	IPI:EPA6-SP|NS:P00005|EPA6-SP
241220_NS-10053_CMH_sample61.07194.07194.2	C:\Users\nichollass\Desktop\2024_Dec_CMHSet2\HexNAc_upt070aa\241220_NS_10053_CMH_sample61\interact.pep.xml	NALASPGSGGDLGEAIR		NQVDQVIR.NALASPGSGGDLGEAIR.EQPEQARI	R	E	17	2	2509.24	1583.78	1583.81	792.899	792.912	1583.79	792.902	0.0199	7.06318e-06	24.104	1.386	1	2	0	383	399	0																			0	FALSE	IPI:EPA6-SP|NS:P00005|EPA6-SP	IPI:EPA6-SP|NS:P00005|EPA6-SP	IPI:EPA6-SP|NS:P00005|EPA6-SP
241220_NS-10053_CMH_sample61.07195.07195.2	C:\Users\nichollass\Desktop\2024_Dec_CMHSet2\HexNAc_upt070aa\241220_NS_10053_CMH_sample61\interact.pep.xml	NALASPGSGGDLGEAIR		NQVDQVIR.NALASPGSGGDLGEAIR.EQPEQARI	R	E	17	2	2509.71	1583.78	1583.81	792.899	792.912	1583.79	792.902	0.0199	7e-14	54.158	9.319	1	2	0	383	399	0																			0	FALSE	IPI:EPA6-SP|NS:P00005|EPA6-SP	IPI:EPA6-SP|NS:P00005|EPA6-SP	IPI:EPA6-SP|NS:P00005|EPA6-SP
241220_NS-10053_CMH_sample61.07276.07276.3	C:\Users\nichollass\Desktop\2024_Dec_CMHSet2\HexNAc_upt070aa\241220_NS_10053_CMH_sample61\interact.pep.xml	LEGGVEPNCTGVTQIASGASAATTNVASAQCKPVR	LEGGVEPNCTGVTQIAS[290]GASAATTNVASAQCKPVR	TSDGITIR.LEGGVEPNCTGVTQIASGASAATTNVASAQCKPVR.YSYTRQAR	R	Y	35	3	2530.82	3703.77	3703.78	1235.6	1235.6	3703.78	1235.6	203.085	0	77.701	49.946	1	2	1	98	132	9966715900	17S(203.0794),31C(57.0215),9C(57.0215)	Mod1: N-Acetylhexosamine (PeakApex: 203.0786, Theoretical: 203.0794)	LEGGVEPNCTGVTQIAsGASAATTNVASAQCKPVR	L(0.00)E(0.00)G(0.00)G(0.00)V(0.00)E(0.00)P(0.00)N(0.00)C(0.00)T(0.00)G(0.00)V(0.00)T(0.00)Q(0.00)I(0.00)A(0.00)S(47.14)G(0.00)A(0.00)S(41.75)A(0.00)A(0.00)T(0.00)T(0.00)N(0.00)V(0.00)A(0.00)S(25.29)A(0.00)Q(0.00)C(0.00)K(0.00)P(0.00)V(0.00)R(0.00)	S17	1	L(0.00)E(0.00)G(0.00)G(0.00)V(0.00)E(0.00)P(0.00)N(0.00)C(0.00)T(0.00)G(0.00)V(0.00)T(0.00)Q(0.00)I(0.00)A(0.00)S(0.00)G(0.00)A(0.00)S(0.00)A(0.00)A(0.00)T(0.00)T(0.00)N(0.00)V(0.00)A(0.00)S(0.00)A(0.00)Q(0.00)C(0.00)K(0.00)P(0.00)V(0.00)R(0.00)	L(0)E(0)G(0)G(0)V(0)E(0)P(0)N(0)C(0)T(0)G(0)V(0)T(0)Q(0)I(0)A(0)S(0)G(0)A(0)S(0)A(0)A(0)T(0)T(0)N(0)V(0)A(0)S(0)A(0)Q(0)C(0)K(0)P(0)V(0)R(0)	47.1431	24	41.7516	22	77.7013	34	0	0	0	0	0	FALSE	IPI:EPA6-SP|NS:P00005|EPA6-SP	IPI:EPA6-SP|NS:P00005|EPA6-SP	IPI:EPA6-SP|NS:P00005|EPA6-SP
241220_NS-10053_CMH_sample61.07277.07277.3	C:\Users\nichollass\Desktop\2024_Dec_CMHSet2\HexNAc_upt070aa\241220_NS_10053_CMH_sample61\interact.pep.xml	LEGGVEPNCTGVTQIASGASAATTNVASAQCKPVR	LEGGVEPNCTGVTQIASGAS[290]AATTNVASAQCKPVR	TSDGITIR.LEGGVEPNCTGVTQIASGASAATTNVASAQCKPVR.YSYTRQAR	R	Y	35	3	2531.16	3703.77	3703.78	1235.6	1235.6	3703.78	1235.6	0.0053	1.31826e-09	39.02	36.114	1	2	1	98	132	9966715900	20S(203.0794),31C(57.0215),9C(57.0215)	(PeakApex: 0.0000)																	0	FALSE	IPI:EPA6-SP|NS:P00005|EPA6-SP	IPI:EPA6-SP|NS:P00005|EPA6-SP	IPI:EPA6-SP|NS:P00005|EPA6-SP
241220_NS-10053_CMH_sample61.07290.07290.4	C:\Users\nichollass\Desktop\2024_Dec_CMHSet2\HexNAc_upt070aa\241220_NS_10053_CMH_sample61\interact.pep.xml	AHESNEMQPTLAISHAGVSVVMAQAQPR	AHESNEMQPTLAISHAGVSVVM[147]AQAQPR	RDATFFVR.AHESNEMQPTLAISHAGVSVVMAQAQPR.REKRWSEW	R	R	28	4	2534.66	2974.43	2974.43	744.615	744.616	2974.44	744.617	-0.0048	0	93.867	29.79	1	2	0	201	228	807210430	22M(15.9949)	(PeakApex: 0.0000)																	0	FALSE	IPI:EPA6-SP|NS:P00005|EPA6-SP	IPI:EPA6-SP|NS:P00005|EPA6-SP	IPI:EPA6-SP|NS:P00005|EPA6-SP
241220_NS-10053_CMH_sample61.07291.07291.4	C:\Users\nichollass\Desktop\2024_Dec_CMHSet2\HexNAc_upt070aa\241220_NS_10053_CMH_sample61\interact.pep.xml	AHESNEMQPTLAISHAGVSVVMAQAQPR	AHESNEMQPTLAISHAGVSVVM[147]AQAQPR	RDATFFVR.AHESNEMQPTLAISHAGVSVVMAQAQPR.REKRWSEW	R	R	28	4	2534.97	2974.43	2974.43	744.615	744.616	2974.44	744.617	-0.0048	3.20996e-09	39.474	36.569	1	2	0	201	228	807210430	22M(15.9949)	(PeakApex: 0.0000)																	0	FALSE	IPI:EPA6-SP|NS:P00005|EPA6-SP	IPI:EPA6-SP|NS:P00005|EPA6-SP	IPI:EPA6-SP|NS:P00005|EPA6-SP
241220_NS-10053_CMH_sample61.07292.07292.4	C:\Users\nichollass\Desktop\2024_Dec_CMHSet2\HexNAc_upt070aa\241220_NS_10053_CMH_sample61\interact.pep.xml	AHESNEMQPTLAISHAGVSVVMAQAQPR	AHESNEMQPTLAISHAGVSVVM[147]AQAQPR	RDATFFVR.AHESNEMQPTLAISHAGVSVVMAQAQPR.REKRWSEW	R	R	28	4	2535.23	2974.43	2974.43	744.615	744.616	2974.44	744.617	-0.0048	0	87.873	29.635	1	2	0	201	228	807210430	22M(15.9949)	(PeakApex: 0.0000)																	0	FALSE	IPI:EPA6-SP|NS:P00005|EPA6-SP	IPI:EPA6-SP|NS:P00005|EPA6-SP	IPI:EPA6-SP|NS:P00005|EPA6-SP
241220_NS-10053_CMH_sample61.07296.07296.4	C:\Users\nichollass\Desktop\2024_Dec_CMHSet2\HexNAc_upt070aa\241220_NS_10053_CMH_sample61\interact.pep.xml	AHESNEMQPTLAISHAGVSVVMAQAQPR	AHESNEMQPTLAISHAGVSVVM[147]AQAQPR	RDATFFVR.AHESNEMQPTLAISHAGVSVVMAQAQPR.REKRWSEW	R	R	28	4	2536.03	2974.43	2974.43	744.615	744.616	2974.44	744.617	-0.0048	2.2e-11	48.13	20.439	1	2	0	201	228	807210430	22M(15.9949)	(PeakApex: 0.0000)																	0	FALSE	IPI:EPA6-SP|NS:P00005|EPA6-SP	IPI:EPA6-SP|NS:P00005|EPA6-SP	IPI:EPA6-SP|NS:P00005|EPA6-SP
241220_NS-10053_CMH_sample61.07297.07297.4	C:\Users\nichollass\Desktop\2024_Dec_CMHSet2\HexNAc_upt070aa\241220_NS_10053_CMH_sample61\interact.pep.xml	AHESNEMQPTLAISHAGVSVVMAQAQPR	AHESNEMQPTLAISHAGVSVVM[147]AQAQPR	RDATFFVR.AHESNEMQPTLAISHAGVSVVMAQAQPR.REKRWSEW	R	R	28	4	2536.16	2974.43	2974.43	744.615	744.616	2974.44	744.617	-0.0048	0.00235099	17.015	13.508	0.9795	2	0	201	228	807210430	22M(15.9949)	(PeakApex: 0.0000)																	0	FALSE	IPI:EPA6-SP|NS:P00005|EPA6-SP	IPI:EPA6-SP|NS:P00005|EPA6-SP	IPI:EPA6-SP|NS:P00005|EPA6-SP
241220_NS-10053_CMH_sample61.07298.07298.4	C:\Users\nichollass\Desktop\2024_Dec_CMHSet2\HexNAc_upt070aa\241220_NS_10053_CMH_sample61\interact.pep.xml	AHESNEMQPTLAISHAGVSVVMAQAQPR	AHESNEMQPTLAISHAGVSVVM[147]AQAQPR	RDATFFVR.AHESNEMQPTLAISHAGVSVVMAQAQPR.REKRWSEW	R	R	28	4	2536.42	2974.43	2974.43	744.615	744.616	2974.44	744.617	-0.0048	4.4106e-10	38.922	11.909	1	2	0	201	228	807210430	22M(15.9949)	(PeakApex: 0.0000)																	0	FALSE	IPI:EPA6-SP|NS:P00005|EPA6-SP	IPI:EPA6-SP|NS:P00005|EPA6-SP	IPI:EPA6-SP|NS:P00005|EPA6-SP
241220_NS-10053_CMH_sample61.07307.07307.4	C:\Users\nichollass\Desktop\2024_Dec_CMHSet2\HexNAc_upt070aa\241220_NS_10053_CMH_sample61\interact.pep.xml	LEGGVEPNCTGVTQIASGASAATTNVASAQCKPVR	LEGGVEPNCTGVTQIAS[290]GASAATTNVASAQCKPVR	TSDGITIR.LEGGVEPNCTGVTQIASGASAATTNVASAQCKPVR.YSYTRQAR	R	Y	35	4	2538.49	3703.77	3703.77	926.949	926.951	3703.78	926.952	203.074	0	103.114	61.911	1	2	1	98	132	66528296	17S(203.0794),31C(57.0215),9C(57.0215)	Mod1: N-Acetylhexosamine (PeakApex: 203.0786, Theoretical: 203.0794)	LEGGVEPNCTGVTQIAsGASAATTNVASAQCKPVR	L(0.00)E(0.00)G(0.00)G(0.00)V(0.00)E(0.00)P(0.00)N(0.00)C(0.00)T(0.00)G(0.00)V(0.00)T(0.00)Q(0.00)I(0.00)A(0.00)S(60.28)G(0.00)A(0.00)S(57.51)A(0.00)A(0.00)T(0.00)T(0.00)N(0.00)V(0.00)A(0.00)S(39.50)A(0.00)Q(0.00)C(0.00)K(0.00)P(0.00)V(0.00)R(0.00)	S17	1	L(0.00)E(0.00)G(0.00)G(0.00)V(0.00)E(0.00)P(0.00)N(0.00)C(0.00)T(0.00)G(0.00)V(0.00)T(0.00)Q(0.00)I(0.00)A(0.00)S(3.92)G(0.00)A(0.00)S(3.92)A(0.00)A(0.00)T(0.00)T(0.00)N(0.00)V(0.00)A(0.00)S(3.92)A(0.00)Q(0.00)C(0.00)K(0.00)P(0.00)V(0.00)R(0.00)	L(0)E(0)G(0)G(0)V(0)E(0)P(0)N(0)C(0)T(0)G(0)V(0)T(0)Q(0)I(0)A(0)S(0)G(0)A(0)S(0)A(0)A(0)T(0)T(0)N(0)V(0)A(0)S(0)A(0)Q(0)C(0)K(0)P(0)V(0)R(0)	60.2795	28	57.5128	27	103.115	42	3.92344	0	0	0	0	FALSE	IPI:EPA6-SP|NS:P00005|EPA6-SP	IPI:EPA6-SP|NS:P00005|EPA6-SP	IPI:EPA6-SP|NS:P00005|EPA6-SP
241220_NS-10053_CMH_sample61.07308.07308.4	C:\Users\nichollass\Desktop\2024_Dec_CMHSet2\HexNAc_upt070aa\241220_NS_10053_CMH_sample61\interact.pep.xml	LEGGVEPNCTGVTQIASGASAATTNVASAQCKPVR	LEGGVEPNCTGVTQIASGAS[290]AATTNVASAQCKPVR	TSDGITIR.LEGGVEPNCTGVTQIASGASAATTNVASAQCKPVR.YSYTRQAR	R	Y	35	4	2538.74	3703.77	3703.77	926.949	926.951	3703.78	926.952	-0.0048	1.90217e-05	25.383	20.175	1	2	1	98	132	66528296	20S(203.0794),31C(57.0215),9C(57.0215)	(PeakApex: 0.0000)																	0	FALSE	IPI:EPA6-SP|NS:P00005|EPA6-SP	IPI:EPA6-SP|NS:P00005|EPA6-SP	IPI:EPA6-SP|NS:P00005|EPA6-SP
241220_NS-10053_CMH_sample61.07309.07309.4	C:\Users\nichollass\Desktop\2024_Dec_CMHSet2\HexNAc_upt070aa\241220_NS_10053_CMH_sample61\interact.pep.xml	LEGGVEPNCTGVTQIASGASAATTNVASAQCKPVR	LEGGVEPNCTGVTQIAS[290]GASAATTNVASAQCKPVR	TSDGITIR.LEGGVEPNCTGVTQIASGASAATTNVASAQCKPVR.YSYTRQAR	R	Y	35	4	2539.12	3703.77	3703.77	926.949	926.951	3703.78	926.952	-0.0046	0.0111173	10.316	6.579	0.904	2	1	98	132	66528296	17S(203.0794),31C(57.0215),9C(57.0215)	(PeakApex: 0.0000)																	0	FALSE	IPI:EPA6-SP|NS:P00005|EPA6-SP	IPI:EPA6-SP|NS:P00005|EPA6-SP	IPI:EPA6-SP|NS:P00005|EPA6-SP
241220_NS-10053_CMH_sample61.07324.07324.4	C:\Users\nichollass\Desktop\2024_Dec_CMHSet2\HexNAc_upt070aa\241220_NS_10053_CMH_sample61\interact.pep.xml	AHESNEMQPTLAISHAGVSVVMAQAQPR	AHESNEM[147]QPTLAISHAGVSVVM[147]AQAQPR	RDATFFVR.AHESNEMQPTLAISHAGVSVVMAQAQPR.REKRWSEW	R	R	28	4	2543.79	2990.42	2990.43	748.613	748.615	2990.43	748.616	-0.0043	0	88.337	8.195	1	2	0	201	228	81948280	22M(15.9949),7M(15.9949)																		0	FALSE	IPI:EPA6-SP|NS:P00005|EPA6-SP	IPI:EPA6-SP|NS:P00005|EPA6-SP	IPI:EPA6-SP|NS:P00005|EPA6-SP
241220_NS-10053_CMH_sample61.07325.07325.4	C:\Users\nichollass\Desktop\2024_Dec_CMHSet2\HexNAc_upt070aa\241220_NS_10053_CMH_sample61\interact.pep.xml	AHESNEMQPTLAISHAGVSVVMAQAQPR	AHESNEM[147]QPTLAISHAGVSVVM[147]AQAQPR	RDATFFVR.AHESNEMQPTLAISHAGVSVVMAQAQPR.REKRWSEW	R	R	28	4	2544.1	2990.42	2990.43	748.613	748.615	2990.43	748.616	-0.0043	3.68978e-05	20.232	4.366	1	2	0	201	228	81948280	22M(15.9949),7M(15.9949)																		0	FALSE	IPI:EPA6-SP|NS:P00005|EPA6-SP	IPI:EPA6-SP|NS:P00005|EPA6-SP	IPI:EPA6-SP|NS:P00005|EPA6-SP
241220_NS-10053_CMH_sample61.07326.07326.4	C:\Users\nichollass\Desktop\2024_Dec_CMHSet2\HexNAc_upt070aa\241220_NS_10053_CMH_sample61\interact.pep.xml	AHESNEMQPTLAISHAGVSVVMAQAQPR	AHESNEM[147]QPTLAISHAGVSVVM[147]AQAQPR	RDATFFVR.AHESNEMQPTLAISHAGVSVVMAQAQPR.REKRWSEW	R	R	28	4	2544.39	2990.42	2990.43	748.613	748.615	2990.43	748.616	-0.0043	0	73.158	9.837	1	2	0	201	228	81948280	22M(15.9949),7M(15.9949)																		0	FALSE	IPI:EPA6-SP|NS:P00005|EPA6-SP	IPI:EPA6-SP|NS:P00005|EPA6-SP	IPI:EPA6-SP|NS:P00005|EPA6-SP
241220_NS-10053_CMH_sample61.07333.07333.2	C:\Users\nichollass\Desktop\2024_Dec_CMHSet2\HexNAc_upt070aa\241220_NS_10053_CMH_sample61\interact.pep.xml	TGLTLAAPEAAGEVER		SSIPGFYR.TGLTLAAPEAAGEVER.LIGHPIPI	R	L	16	2	2546.49	1583.81	1583.81	792.912	792.913	1583.82	792.915	-0.0047	3.64964e-09	38.251	15.675	1	2	0	606	621	13583196200		(PeakApex: 0.0000)																	0	FALSE	IPI:EPA6-SP|NS:P00005|EPA6-SP	IPI:EPA6-SP|NS:P00005|EPA6-SP	IPI:EPA6-SP|NS:P00005|EPA6-SP
241220_NS-10053_CMH_sample61.07338.07338.3	C:\Users\nichollass\Desktop\2024_Dec_CMHSet2\HexNAc_upt070aa\241220_NS_10053_CMH_sample61\interact.pep.xml	AHESNEMQPTLAISHAGVSVVMAQAQPR	AHESNEMQPTLAISHAGVSVVM[147]AQAQPR	RDATFFVR.AHESNEMQPTLAISHAGVSVVMAQAQPR.REKRWSEW	R	R	28	3	2547.96	2974.43	2974.44	992.484	992.487	2974.44	992.487	0.0012	0	94.405	27.06	1	2	0	201	228	45982220	22M(15.9949)																		0	FALSE	IPI:EPA6-SP|NS:P00005|EPA6-SP	IPI:EPA6-SP|NS:P00005|EPA6-SP	IPI:EPA6-SP|NS:P00005|EPA6-SP
241220_NS-10053_CMH_sample61.07339.07339.3	C:\Users\nichollass\Desktop\2024_Dec_CMHSet2\HexNAc_upt070aa\241220_NS_10053_CMH_sample61\interact.pep.xml	AHESNEMQPTLAISHAGVSVVMAQAQPR	AHESNEM[147]QPTLAISHAGVSVVMAQAQPR	RDATFFVR.AHESNEMQPTLAISHAGVSVVMAQAQPR.REKRWSEW	R	R	28	3	2548.29	2974.43	2974.44	992.484	992.487	2974.44	992.487	0.0012	1.4647e-09	36.837	17.658	1	2	0	201	228	45982220	7M(15.9949)																		0	FALSE	IPI:EPA6-SP|NS:P00005|EPA6-SP	IPI:EPA6-SP|NS:P00005|EPA6-SP	IPI:EPA6-SP|NS:P00005|EPA6-SP
241220_NS-10053_CMH_sample61.07340.07340.3	C:\Users\nichollass\Desktop\2024_Dec_CMHSet2\HexNAc_upt070aa\241220_NS_10053_CMH_sample61\interact.pep.xml	AHESNEMQPTLAISHAGVSVVMAQAQPR	AHESNEMQPTLAISHAGVSVVM[147]AQAQPR	RDATFFVR.AHESNEMQPTLAISHAGVSVVMAQAQPR.REKRWSEW	R	R	28	3	2548.79	2974.43	2974.44	992.484	992.487	2974.44	992.487	0.0012	0	105.622	28.057	1	2	0	201	228	45982220	22M(15.9949)																		0	FALSE	IPI:EPA6-SP|NS:P00005|EPA6-SP	IPI:EPA6-SP|NS:P00005|EPA6-SP	IPI:EPA6-SP|NS:P00005|EPA6-SP
241220_NS-10053_CMH_sample61.07344.07344.2	C:\Users\nichollass\Desktop\2024_Dec_CMHSet2\HexNAc_upt070aa\241220_NS_10053_CMH_sample61\interact.pep.xml	TGLTLAAPEAAGEVER		SSIPGFYR.TGLTLAAPEAAGEVER.LIGHPIPI	R	L	16	2	2550.05	1584.81	1584.81	793.414	793.414	1583.82	792.915	0.9975	2.4336e-08	35.955	4.226	1	2	0	606	621	12656043000		Mod1: First isotopic peak (PeakApex: 1.0010)																	0	FALSE	IPI:EPA6-SP|NS:P00005|EPA6-SP	IPI:EPA6-SP|NS:P00005|EPA6-SP	IPI:EPA6-SP|NS:P00005|EPA6-SP
241220_NS-10053_CMH_sample61.07345.07345.2	C:\Users\nichollass\Desktop\2024_Dec_CMHSet2\HexNAc_upt070aa\241220_NS_10053_CMH_sample61\interact.pep.xml	TGLTLAAPEAAGEVER		SSIPGFYR.TGLTLAAPEAAGEVER.LIGHPIPI	R	L	16	2	2550.36	1584.81	1584.81	793.414	793.414	1583.82	792.915	0.9975	1.3e-13	54.064	0	1	2	0	606	621	12656043000		Mod1: First isotopic peak (PeakApex: 1.0010)																	0	FALSE	IPI:EPA6-SP|NS:P00005|EPA6-SP	IPI:EPA6-SP|NS:P00005|EPA6-SP	IPI:EPA6-SP|NS:P00005|EPA6-SP
241220_NS-10053_CMH_sample61.07346.07346.2	C:\Users\nichollass\Desktop\2024_Dec_CMHSet2\HexNAc_upt070aa\241220_NS_10053_CMH_sample61\interact.pep.xml	TGLTLAAPEAAGEVER		SSIPGFYR.TGLTLAAPEAAGEVER.LIGHPIPI	R	L	16	2	2550.7	1584.81	1584.81	793.414	793.414	1583.82	792.915	0.9975	4.73e-12	46.799	0	1	2	0	606	621	12656043000		Mod1: First isotopic peak (PeakApex: 1.0010)																	0	FALSE	IPI:EPA6-SP|NS:P00005|EPA6-SP	IPI:EPA6-SP|NS:P00005|EPA6-SP	IPI:EPA6-SP|NS:P00005|EPA6-SP
241220_NS-10053_CMH_sample61.07399.07399.3	C:\Users\nichollass\Desktop\2024_Dec_CMHSet2\HexNAc_upt070aa\241220_NS_10053_CMH_sample61\interact.pep.xml	LEGGVEPNCTGVTQIASGASAATTNVASAQCKPVR	LEGGVEPNCTGVTQIAS[290]GASAATTNVASAQCKPVR	TSDGITIR.LEGGVEPNCTGVTQIASGASAATTNVASAQCKPVR.YSYTRQAR	R	Y	35	3	2563.96	3704.76	3704.78	1235.93	1235.93	3703.78	1235.6	204.082	0	88.875	59.649	1	2	1	98	132	0	17S(203.0794),31C(57.0215),9C(57.0215)	Mod1: Unannotated mass-shift 204.0824 (PeakApex: 204.0824)	LEGGVEPNCTGVTQIAsGASAATTNVASAQCKPVR	L(0.00)E(0.00)G(0.00)G(0.00)V(0.00)E(0.00)P(0.00)N(0.00)C(0.00)T(0.00)G(0.00)V(0.00)T(0.00)Q(0.00)I(0.00)A(0.00)S(48.45)G(0.00)A(0.00)S(42.27)A(0.00)A(0.00)T(0.00)T(0.00)N(0.00)V(0.00)A(0.00)S(22.62)A(0.00)Q(0.00)C(0.00)K(0.00)P(0.00)V(0.00)R(0.00)	S17	1	L(0.00)E(0.00)G(0.00)G(0.00)V(0.00)E(0.00)P(0.00)N(0.00)C(0.00)T(0.00)G(0.00)V(0.00)T(0.00)Q(0.00)I(0.00)A(0.00)S(0.00)G(0.00)A(0.00)S(0.00)A(0.00)A(0.00)T(0.00)T(0.00)N(0.00)V(0.00)A(0.00)S(0.00)A(0.00)Q(0.00)C(0.00)K(0.00)P(0.00)V(0.00)R(0.00)	L(0)E(0)G(0)G(0)V(0)E(0)P(0)N(0)C(0)T(0)G(0)V(0)T(0)Q(0)I(0)A(0)S(0)G(0)A(0)S(0)A(0)A(0)T(0)T(0)N(0)V(0)A(0)S(0)A(0)Q(0)C(0)K(0)P(0)V(0)R(0)	48.4475	25	42.2728	23	88.8752	38	0	0	0	0	0	FALSE	IPI:EPA6-SP|NS:P00005|EPA6-SP	IPI:EPA6-SP|NS:P00005|EPA6-SP	IPI:EPA6-SP|NS:P00005|EPA6-SP
241220_NS-10053_CMH_sample61.07401.07401.3	C:\Users\nichollass\Desktop\2024_Dec_CMHSet2\HexNAc_upt070aa\241220_NS_10053_CMH_sample61\interact.pep.xml	LEGGVEPNCTGVTQIASGASAATTNVASAQCKPVR	LEGGVEPNCTGVTQIASGAS[290]AATTNVASAQCKPVR	TSDGITIR.LEGGVEPNCTGVTQIASGASAATTNVASAQCKPVR.YSYTRQAR	R	Y	35	3	2564.58	3704.76	3704.78	1235.93	1235.93	3703.78	1235.6	1.0029	0	82.086	77.009	1	2	1	98	132	0	20S(203.0794),31C(57.0215),9C(57.0215)	Mod1: First isotopic peak (PeakApex: 1.0010, Theoretical: 1.0024)																	0	FALSE	IPI:EPA6-SP|NS:P00005|EPA6-SP	IPI:EPA6-SP|NS:P00005|EPA6-SP	IPI:EPA6-SP|NS:P00005|EPA6-SP
241220_NS-10053_CMH_sample61.07455.07455.2	C:\Users\nichollass\Desktop\2024_Dec_CMHSet2\HexNAc_upt070aa\241220_NS_10053_CMH_sample61\interact.pep.xml	RWSEWASGK		QAQPRREK.RWSEWASGK.VICIIDPI	K	V	9	2	2575.89	1106.53	1106.53	554.273	554.275	1105.53	553.773	1.0045	0.00792045	11.905	0	0.9321	2	0	232	240	0		Mod1: First isotopic peak (Theoretical: 1.0024)																	0	FALSE	IPI:EPA6-SP|NS:P00005|EPA6-SP	IPI:EPA6-SP|NS:P00005|EPA6-SP	IPI:EPA6-SP|NS:P00005|EPA6-SP
241220_NS-10053_CMH_sample61.07456.07456.4	C:\Users\nichollass\Desktop\2024_Dec_CMHSet2\HexNAc_upt070aa\241220_NS_10053_CMH_sample61\interact.pep.xml	AHESNEMQPTLAISHAGVSVVMAQAQPR	AHESNEMQPTLAISHAGVSVVM[147]AQAQPR	RDATFFVR.AHESNEMQPTLAISHAGVSVVMAQAQPR.REKRWSEW	R	R	28	4	2576	2976.43	2976.44	745.115	745.116	2974.44	744.617	1.9978	0	84.886	29.902	1	2	0	201	228	11242203100	22M(15.9949)	Mod1: Second isotopic peak (PeakApex: 2.0054, Theoretical: 2.0047)																	0	FALSE	IPI:EPA6-SP|NS:P00005|EPA6-SP	IPI:EPA6-SP|NS:P00005|EPA6-SP	IPI:EPA6-SP|NS:P00005|EPA6-SP
241220_NS-10053_CMH_sample61.07457.07457.4	C:\Users\nichollass\Desktop\2024_Dec_CMHSet2\HexNAc_upt070aa\241220_NS_10053_CMH_sample61\interact.pep.xml	AHESNEMQPTLAISHAGVSVVMAQAQPR	AHESNEMQPTLAISHAGVSVVM[147]AQAQPR	RDATFFVR.AHESNEMQPTLAISHAGVSVVMAQAQPR.REKRWSEW	R	R	28	4	2576.19	2976.43	2976.44	745.115	745.116	2974.44	744.617	1.9978	5.0321e-10	38.693	26.035	1	2	0	201	228	11242203100	22M(15.9949)	Mod1: Second isotopic peak (PeakApex: 2.0054, Theoretical: 2.0047)																	0	FALSE	IPI:EPA6-SP|NS:P00005|EPA6-SP	IPI:EPA6-SP|NS:P00005|EPA6-SP	IPI:EPA6-SP|NS:P00005|EPA6-SP
241220_NS-10053_CMH_sample61.07458.07458.4	C:\Users\nichollass\Desktop\2024_Dec_CMHSet2\HexNAc_upt070aa\241220_NS_10053_CMH_sample61\interact.pep.xml	AHESNEMQPTLAISHAGVSVVMAQAQPR	AHESNEMQPTLAISHAGVSVVM[147]AQAQPR	RDATFFVR.AHESNEMQPTLAISHAGVSVVMAQAQPR.REKRWSEW	R	R	28	4	2576.53	2976.43	2976.44	745.115	745.116	2974.44	744.617	1.9978	0	91.013	34.658	1	2	0	201	228	11242203100	22M(15.9949)	Mod1: Second isotopic peak (PeakApex: 2.0054, Theoretical: 2.0047)																	0	FALSE	IPI:EPA6-SP|NS:P00005|EPA6-SP	IPI:EPA6-SP|NS:P00005|EPA6-SP	IPI:EPA6-SP|NS:P00005|EPA6-SP
241220_NS-10053_CMH_sample61.07473.07473.5	C:\Users\nichollass\Desktop\2024_Dec_CMHSet2\HexNAc_upt070aa\241220_NS_10053_CMH_sample61\interact.pep.xml	AHESNEMQPTLAISHAGVSVVMAQAQPRR		RDATFFVR.AHESNEMQPTLAISHAGVSVVMAQAQPRR.EKRWSEWA	R	E	29	5	2579.93	3114.54	3114.54	623.914	623.915	3114.55	623.916	-0.0043	1.1e-13	56.265	0	1	2	0	201	229	6814632400																			0	FALSE	IPI:EPA6-SP|NS:P00005|EPA6-SP	IPI:EPA6-SP|NS:P00005|EPA6-SP	IPI:EPA6-SP|NS:P00005|EPA6-SP
241220_NS-10053_CMH_sample61.07474.07474.5	C:\Users\nichollass\Desktop\2024_Dec_CMHSet2\HexNAc_upt070aa\241220_NS_10053_CMH_sample61\interact.pep.xml	AHESNEMQPTLAISHAGVSVVMAQAQPRR		RDATFFVR.AHESNEMQPTLAISHAGVSVVMAQAQPRR.EKRWSEWA	R	E	29	5	2580.24	3114.54	3114.54	623.914	623.915	3114.55	623.916	-0.0043	0.0165959	8.62	0	1	2	0	201	229	6814632400																			0	FALSE	IPI:EPA6-SP|NS:P00005|EPA6-SP	IPI:EPA6-SP|NS:P00005|EPA6-SP	IPI:EPA6-SP|NS:P00005|EPA6-SP
241220_NS-10053_CMH_sample61.07475.07475.5	C:\Users\nichollass\Desktop\2024_Dec_CMHSet2\HexNAc_upt070aa\241220_NS_10053_CMH_sample61\interact.pep.xml	AHESNEMQPTLAISHAGVSVVMAQAQPRR		RDATFFVR.AHESNEMQPTLAISHAGVSVVMAQAQPRR.EKRWSEWA	R	E	29	5	2580.46	3114.54	3114.54	623.914	623.915	3114.55	623.916	-0.0043	9.9e-13	49.524	0	1	2	0	201	229	6814632400																			0	FALSE	IPI:EPA6-SP|NS:P00005|EPA6-SP	IPI:EPA6-SP|NS:P00005|EPA6-SP	IPI:EPA6-SP|NS:P00005|EPA6-SP
241220_NS-10053_CMH_sample61.07476.07476.4	C:\Users\nichollass\Desktop\2024_Dec_CMHSet2\HexNAc_upt070aa\241220_NS_10053_CMH_sample61\interact.pep.xml	AHESNEMQPTLAISHAGVSVVMAQAQPRR		RDATFFVR.AHESNEMQPTLAISHAGVSVVMAQAQPRR.EKRWSEWA	R	E	29	4	2580.51	3114.54	3114.54	779.641	779.642	3114.55	779.644	-0.0061	0	77.248	0	1	2	0	201	229	3753693700		(PeakApex: 0.0000)																	0	FALSE	IPI:EPA6-SP|NS:P00005|EPA6-SP	IPI:EPA6-SP|NS:P00005|EPA6-SP	IPI:EPA6-SP|NS:P00005|EPA6-SP
241220_NS-10053_CMH_sample61.07477.07477.4	C:\Users\nichollass\Desktop\2024_Dec_CMHSet2\HexNAc_upt070aa\241220_NS_10053_CMH_sample61\interact.pep.xml	AHESNEMQPTLAISHAGVSVVMAQAQPRR		RDATFFVR.AHESNEMQPTLAISHAGVSVVMAQAQPRR.EKRWSEWA	R	E	29	4	2580.64	3114.54	3114.54	779.641	779.642	3114.55	779.644	-0.0061	0.00324713	12.454	0	0.9772	2	0	201	229	3753693700		(PeakApex: 0.0000)																	0	FALSE	IPI:EPA6-SP|NS:P00005|EPA6-SP	IPI:EPA6-SP|NS:P00005|EPA6-SP	IPI:EPA6-SP|NS:P00005|EPA6-SP
241220_NS-10053_CMH_sample61.07478.07478.4	C:\Users\nichollass\Desktop\2024_Dec_CMHSet2\HexNAc_upt070aa\241220_NS_10053_CMH_sample61\interact.pep.xml	AHESNEMQPTLAISHAGVSVVMAQAQPRR		RDATFFVR.AHESNEMQPTLAISHAGVSVVMAQAQPRR.EKRWSEWA	R	E	29	4	2580.88	3114.54	3114.54	779.641	779.642	3114.55	779.644	-0.0061	0	89.207	2.728	1	2	0	201	229	3753693700		(PeakApex: 0.0000)																	0	FALSE	IPI:EPA6-SP|NS:P00005|EPA6-SP	IPI:EPA6-SP|NS:P00005|EPA6-SP	IPI:EPA6-SP|NS:P00005|EPA6-SP
241220_NS-10053_CMH_sample61.07479.07479.5	C:\Users\nichollass\Desktop\2024_Dec_CMHSet2\HexNAc_upt070aa\241220_NS_10053_CMH_sample61\interact.pep.xml	AHESNEMQPTLAISHAGVSVVMAQAQPRR	AHESNEM[147]QPTLAISHAGVSVVMAQAQPRR	RDATFFVR.AHESNEMQPTLAISHAGVSVVMAQAQPRR.EKRWSEWA	R	E	29	5	2580.94	3130.53	3130.54	627.114	627.115	3130.54	627.115	-0.0024	2.041e-11	48.261	40.055	1	2	0	201	229	2227186690	7M(15.9949)																		0	FALSE	IPI:EPA6-SP|NS:P00005|EPA6-SP	IPI:EPA6-SP|NS:P00005|EPA6-SP	IPI:EPA6-SP|NS:P00005|EPA6-SP
241220_NS-10053_CMH_sample61.07480.07480.5	C:\Users\nichollass\Desktop\2024_Dec_CMHSet2\HexNAc_upt070aa\241220_NS_10053_CMH_sample61\interact.pep.xml	AHESNEMQPTLAISHAGVSVVMAQAQPRR	AHESNEM[147]QPTLAISHAGVSVVMAQAQPRR	RDATFFVR.AHESNEMQPTLAISHAGVSVVMAQAQPRR.EKRWSEWA	R	E	29	5	2581.07	3130.53	3130.54	627.114	627.115	3130.54	627.115	-0.0024	1.77726e-06	24.501	14.636	1	2	0	201	229	2227186690	7M(15.9949)																		0	FALSE	IPI:EPA6-SP|NS:P00005|EPA6-SP	IPI:EPA6-SP|NS:P00005|EPA6-SP	IPI:EPA6-SP|NS:P00005|EPA6-SP
241220_NS-10053_CMH_sample61.07481.07481.5	C:\Users\nichollass\Desktop\2024_Dec_CMHSet2\HexNAc_upt070aa\241220_NS_10053_CMH_sample61\interact.pep.xml	AHESNEMQPTLAISHAGVSVVMAQAQPRR	AHESNEM[147]QPTLAISHAGVSVVMAQAQPRR	RDATFFVR.AHESNEMQPTLAISHAGVSVVMAQAQPRR.EKRWSEWA	R	E	29	5	2581.31	3130.53	3130.54	627.114	627.115	3130.54	627.115	-0.0024	1.322e-11	45.015	36.728	1	2	0	201	229	2227186690	7M(15.9949)																		0	FALSE	IPI:EPA6-SP|NS:P00005|EPA6-SP	IPI:EPA6-SP|NS:P00005|EPA6-SP	IPI:EPA6-SP|NS:P00005|EPA6-SP
241220_NS-10053_CMH_sample61.07491.07491.2	C:\Users\nichollass\Desktop\2024_Dec_CMHSet2\HexNAc_upt070aa\241220_NS_10053_CMH_sample61\interact.pep.xml	LALTLAAAESER		REQPEQAR.LALTLAAAESER.FVRQGTGN	R	F	12	2	2582.91	1243.67	1243.68	622.845	622.846	1243.68	622.846	-0.0007	1.13175e-09	41.285	9.566	1	2	0	407	418	7257412600																			0	FALSE	IPI:EPA6-SP|NS:P00005|EPA6-SP	IPI:EPA6-SP|NS:P00005|EPA6-SP	IPI:EPA6-SP|NS:P00005|EPA6-SP
241220_NS-10053_CMH_sample61.07492.07492.2	C:\Users\nichollass\Desktop\2024_Dec_CMHSet2\HexNAc_upt070aa\241220_NS_10053_CMH_sample61\interact.pep.xml	LALTLAAAESER		REQPEQAR.LALTLAAAESER.FVRQGTGN	R	F	12	2	2583.23	1243.67	1243.68	622.845	622.846	1243.68	622.846	-0.0007	1.15878e-08	36.244	0	1	2	0	407	418	7257412600																			0	FALSE	IPI:EPA6-SP|NS:P00005|EPA6-SP	IPI:EPA6-SP|NS:P00005|EPA6-SP	IPI:EPA6-SP|NS:P00005|EPA6-SP
241220_NS-10053_CMH_sample61.07493.07493.2	C:\Users\nichollass\Desktop\2024_Dec_CMHSet2\HexNAc_upt070aa\241220_NS_10053_CMH_sample61\interact.pep.xml	LALTLAAAESER		REQPEQAR.LALTLAAAESER.FVRQGTGN	R	F	12	2	2583.53	1243.67	1243.68	622.845	622.846	1243.68	622.846	-0.0007	8.3081e-10	42.822	4.057	1	2	0	407	418	7257412600																			0	FALSE	IPI:EPA6-SP|NS:P00005|EPA6-SP	IPI:EPA6-SP|NS:P00005|EPA6-SP	IPI:EPA6-SP|NS:P00005|EPA6-SP
241220_NS-10053_CMH_sample61.07494.07494.2	C:\Users\nichollass\Desktop\2024_Dec_CMHSet2\HexNAc_upt070aa\241220_NS_10053_CMH_sample61\interact.pep.xml	LALTLAAAESER		REQPEQAR.LALTLAAAESER.FVRQGTGN	R	F	12	2	2583.58	1243.67	1243.68	622.845	622.846	1243.68	622.846	-0.0007	1.03276e-07	33.444	8.134	1	2	0	407	418	7257412600																			0	FALSE	IPI:EPA6-SP|NS:P00005|EPA6-SP	IPI:EPA6-SP|NS:P00005|EPA6-SP	IPI:EPA6-SP|NS:P00005|EPA6-SP
241220_NS-10053_CMH_sample61.07495.07495.2	C:\Users\nichollass\Desktop\2024_Dec_CMHSet2\HexNAc_upt070aa\241220_NS_10053_CMH_sample61\interact.pep.xml	LALTLAAAESER		REQPEQAR.LALTLAAAESER.FVRQGTGN	R	F	12	2	2583.71	1243.67	1243.68	622.845	622.846	1243.68	622.846	-0.0007	1.84289e-07	30.438	1.791	1	2	0	407	418	7257412600																			0	FALSE	IPI:EPA6-SP|NS:P00005|EPA6-SP	IPI:EPA6-SP|NS:P00005|EPA6-SP	IPI:EPA6-SP|NS:P00005|EPA6-SP
241220_NS-10053_CMH_sample61.07496.07496.2	C:\Users\nichollass\Desktop\2024_Dec_CMHSet2\HexNAc_upt070aa\241220_NS_10053_CMH_sample61\interact.pep.xml	LALTLAAAESER		REQPEQAR.LALTLAAAESER.FVRQGTGN	R	F	12	2	2584.03	1243.67	1243.68	622.845	622.846	1243.68	622.846	-0.0007	3.2923e-09	35.43	5.899	1	2	0	407	418	7257412600																			0	FALSE	IPI:EPA6-SP|NS:P00005|EPA6-SP	IPI:EPA6-SP|NS:P00005|EPA6-SP	IPI:EPA6-SP|NS:P00005|EPA6-SP
241220_NS-10053_CMH_sample61.07497.07497.4	C:\Users\nichollass\Desktop\2024_Dec_CMHSet2\HexNAc_upt070aa\241220_NS_10053_CMH_sample61\interact.pep.xml	AHESNEMQPTLAISHAGVSVVMAQAQPRR	AHESNEM[147]QPTLAISHAGVSVVMAQAQPRR	RDATFFVR.AHESNEMQPTLAISHAGVSVVMAQAQPRR.EKRWSEWA	R	E	29	4	2584.12	3130.53	3130.53	783.641	783.641	3130.54	783.642	-0.0053	0.000790679	14.908	11.83	0.9966	2	0	201	229	1174012540	7M(15.9949)	(PeakApex: 0.0000)																	0	FALSE	IPI:EPA6-SP|NS:P00005|EPA6-SP	IPI:EPA6-SP|NS:P00005|EPA6-SP	IPI:EPA6-SP|NS:P00005|EPA6-SP
241220_NS-10053_CMH_sample61.07498.07498.4	C:\Users\nichollass\Desktop\2024_Dec_CMHSet2\HexNAc_upt070aa\241220_NS_10053_CMH_sample61\interact.pep.xml	AHESNEMQPTLAISHAGVSVVMAQAQPRR	AHESNEM[147]QPTLAISHAGVSVVMAQAQPRR	RDATFFVR.AHESNEMQPTLAISHAGVSVVMAQAQPRR.EKRWSEWA	R	E	29	4	2584.38	3130.53	3130.53	783.641	783.641	3130.54	783.642	-0.0053	0	68.603	63.231	1	2	0	201	229	1174012540	7M(15.9949)	(PeakApex: 0.0000)																	0	FALSE	IPI:EPA6-SP|NS:P00005|EPA6-SP	IPI:EPA6-SP|NS:P00005|EPA6-SP	IPI:EPA6-SP|NS:P00005|EPA6-SP
241220_NS-10053_CMH_sample61.07499.07499.4	C:\Users\nichollass\Desktop\2024_Dec_CMHSet2\HexNAc_upt070aa\241220_NS_10053_CMH_sample61\interact.pep.xml	AHESNEMQPTLAISHAGVSVVMAQAQPRR	AHESNEM[147]QPTLAISHAGVSVVMAQAQPRR	RDATFFVR.AHESNEMQPTLAISHAGVSVVMAQAQPRR.EKRWSEWA	R	E	29	4	2584.46	3130.53	3130.53	783.641	783.641	3130.54	783.642	-0.0053	3.1e-13	52.514	45.771	1	2	0	201	229	1174012540	7M(15.9949)	(PeakApex: 0.0000)																	0	FALSE	IPI:EPA6-SP|NS:P00005|EPA6-SP	IPI:EPA6-SP|NS:P00005|EPA6-SP	IPI:EPA6-SP|NS:P00005|EPA6-SP
241220_NS-10053_CMH_sample61.07500.07500.2	C:\Users\nichollass\Desktop\2024_Dec_CMHSet2\HexNAc_upt070aa\241220_NS_10053_CMH_sample61\interact.pep.xml	LALTLAAAESER		REQPEQAR.LALTLAAAESER.FVRQGTGN	R	F	12	2	2584.54	1243.67	1243.68	622.845	622.846	1243.68	622.846	-0.0007	1.96336e-05	23.328	5.224	1	2	0	407	418	7257412600																			0	FALSE	IPI:EPA6-SP|NS:P00005|EPA6-SP	IPI:EPA6-SP|NS:P00005|EPA6-SP	IPI:EPA6-SP|NS:P00005|EPA6-SP
241220_NS-10053_CMH_sample61.07501.07501.2	C:\Users\nichollass\Desktop\2024_Dec_CMHSet2\HexNAc_upt070aa\241220_NS_10053_CMH_sample61\interact.pep.xml	LALTLAAAESER		REQPEQAR.LALTLAAAESER.FVRQGTGN	R	F	12	2	2584.67	1243.67	1243.68	622.845	622.846	1243.68	622.846	-0.0007	0.00281352	11.703	0	0.9994	2	0	407	418	7257412600																			0	FALSE	IPI:EPA6-SP|NS:P00005|EPA6-SP	IPI:EPA6-SP|NS:P00005|EPA6-SP	IPI:EPA6-SP|NS:P00005|EPA6-SP
241220_NS-10053_CMH_sample61.07502.07502.2	C:\Users\nichollass\Desktop\2024_Dec_CMHSet2\HexNAc_upt070aa\241220_NS_10053_CMH_sample61\interact.pep.xml	LALTLAAAESER		REQPEQAR.LALTLAAAESER.FVRQGTGN	R	F	12	2	2584.98	1243.67	1243.68	622.845	622.846	1243.68	622.846	-0.0007	1.74884e-05	23.529	0	1	2	0	407	418	7257412600																			0	FALSE	IPI:EPA6-SP|NS:P00005|EPA6-SP	IPI:EPA6-SP|NS:P00005|EPA6-SP	IPI:EPA6-SP|NS:P00005|EPA6-SP
241220_NS-10053_CMH_sample61.07503.07503.5	C:\Users\nichollass\Desktop\2024_Dec_CMHSet2\HexNAc_upt070aa\241220_NS_10053_CMH_sample61\interact.pep.xml	AHESNEMQPTLAISHAGVSVVMAQAQPRR	AHESNEM[147]QPTLAISHAGVSVVM[147]AQAQPRR	RDATFFVR.AHESNEMQPTLAISHAGVSVVMAQAQPRR.EKRWSEWA	R	E	29	5	2585.02	3146.52	3146.53	630.312	630.314	3146.53	630.314	-0.0017	3.6e-12	50.274	0	1	2	0	201	229	317890592	22M(15.9949),7M(15.9949)																		0	FALSE	IPI:EPA6-SP|NS:P00005|EPA6-SP	IPI:EPA6-SP|NS:P00005|EPA6-SP	IPI:EPA6-SP|NS:P00005|EPA6-SP
241220_NS-10053_CMH_sample61.07504.07504.5	C:\Users\nichollass\Desktop\2024_Dec_CMHSet2\HexNAc_upt070aa\241220_NS_10053_CMH_sample61\interact.pep.xml	AHESNEMQPTLAISHAGVSVVMAQAQPRR	AHESNEM[147]QPTLAISHAGVSVVM[147]AQAQPRR	RDATFFVR.AHESNEMQPTLAISHAGVSVVMAQAQPRR.EKRWSEWA	R	E	29	5	2585.18	3146.52	3146.53	630.312	630.314	3146.53	630.314	-0.0017	0.0005392	16.573	0	1	2	0	201	229	317890592	22M(15.9949),7M(15.9949)																		0	FALSE	IPI:EPA6-SP|NS:P00005|EPA6-SP	IPI:EPA6-SP|NS:P00005|EPA6-SP	IPI:EPA6-SP|NS:P00005|EPA6-SP
241220_NS-10053_CMH_sample61.07505.07505.5	C:\Users\nichollass\Desktop\2024_Dec_CMHSet2\HexNAc_upt070aa\241220_NS_10053_CMH_sample61\interact.pep.xml	AHESNEMQPTLAISHAGVSVVMAQAQPRR	AHESNEM[147]QPTLAISHAGVSVVM[147]AQAQPRR	RDATFFVR.AHESNEMQPTLAISHAGVSVVMAQAQPRR.EKRWSEWA	R	E	29	5	2585.46	3146.52	3146.53	630.312	630.314	3146.53	630.314	-0.0017	5e-14	55.762	0	1	2	0	201	229	317890592	22M(15.9949),7M(15.9949)																		0	FALSE	IPI:EPA6-SP|NS:P00005|EPA6-SP	IPI:EPA6-SP|NS:P00005|EPA6-SP	IPI:EPA6-SP|NS:P00005|EPA6-SP
241220_NS-10053_CMH_sample61.07531.07531.5	C:\Users\nichollass\Desktop\2024_Dec_CMHSet2\HexNAc_upt070aa\241220_NS_10053_CMH_sample61\interact.pep.xml	AHESNEMQPTLAISHAGVSVVMAQAQPRR	AHESNEM[147]QPTLAISHAGVSVVM[147]AQAQPRR	RDATFFVR.AHESNEMQPTLAISHAGVSVVMAQAQPRR.EKRWSEWA	R	E	29	5	2590.74	3147.52	3147.54	630.512	630.514	3146.53	630.314	1.0009	6e-13	53.376	0	1	2	0	201	229	0	22M(15.9949),7M(15.9949)	Mod1: First isotopic peak (PeakApex: 1.0010, Theoretical: 1.0024)																	0	FALSE	IPI:EPA6-SP|NS:P00005|EPA6-SP	IPI:EPA6-SP|NS:P00005|EPA6-SP	IPI:EPA6-SP|NS:P00005|EPA6-SP
241220_NS-10053_CMH_sample61.07532.07532.5	C:\Users\nichollass\Desktop\2024_Dec_CMHSet2\HexNAc_upt070aa\241220_NS_10053_CMH_sample61\interact.pep.xml	AHESNEMQPTLAISHAGVSVVMAQAQPRR	AHESNEM[147]QPTLAISHAGVSVVM[147]AQAQPRR	RDATFFVR.AHESNEMQPTLAISHAGVSVVMAQAQPRR.EKRWSEWA	R	E	29	5	2590.87	3147.52	3147.54	630.512	630.514	3146.53	630.314	1.0009	4.93174e-05	22.728	0	1	2	0	201	229	0	22M(15.9949),7M(15.9949)	Mod1: First isotopic peak (PeakApex: 1.0010, Theoretical: 1.0024)																	0	FALSE	IPI:EPA6-SP|NS:P00005|EPA6-SP	IPI:EPA6-SP|NS:P00005|EPA6-SP	IPI:EPA6-SP|NS:P00005|EPA6-SP
241220_NS-10053_CMH_sample61.07533.07533.5	C:\Users\nichollass\Desktop\2024_Dec_CMHSet2\HexNAc_upt070aa\241220_NS_10053_CMH_sample61\interact.pep.xml	AHESNEMQPTLAISHAGVSVVMAQAQPRR	AHESNEM[147]QPTLAISHAGVSVVM[147]AQAQPRR	RDATFFVR.AHESNEMQPTLAISHAGVSVVMAQAQPRR.EKRWSEWA	R	E	29	5	2591.11	3147.52	3147.54	630.512	630.514	3146.53	630.314	1.0009	3.1e-13	51.563	0	1	2	0	201	229	0	22M(15.9949),7M(15.9949)	Mod1: First isotopic peak (PeakApex: 1.0010, Theoretical: 1.0024)																	0	FALSE	IPI:EPA6-SP|NS:P00005|EPA6-SP	IPI:EPA6-SP|NS:P00005|EPA6-SP	IPI:EPA6-SP|NS:P00005|EPA6-SP
241220_NS-10053_CMH_sample61.07539.07539.2	C:\Users\nichollass\Desktop\2024_Dec_CMHSet2\HexNAc_upt070aa\241220_NS_10053_CMH_sample61\interact.pep.xml	NALASPGSGGDLGEAIREQPEQAR		NQVDQVIR.NALASPGSGGDLGEAIREQPEQAR.LAITIAAA	R	L	24	2	2592.21	2424.16	2424.17	1213.09	1213.09	2422.18	1212.1	1.9841	0.00069024	16.144	0	0.9885	2	1	383	406	47417528																			0	FALSE	IPI:EPA6-SP|NS:P00005|EPA6-SP	IPI:EPA6-SP|NS:P00005|EPA6-SP	IPI:EPA6-SP|NS:P00005|EPA6-SP
241220_NS-10053_CMH_sample61.07544.07544.3	C:\Users\nichollass\Desktop\2024_Dec_CMHSet2\HexNAc_upt070aa\241220_NS_10053_CMH_sample61\interact.pep.xml	NALASPGSGGDLGEAIREQPEQAR		NQVDQVIR.NALASPGSGGDLGEAIREQPEQAR.LAITIAAA	R	L	24	3	2592.94	2423.16	2423.16	808.726	808.728	2422.18	808.402	0.979	3.428e-11	47.36	0	1	2	1	383	406	0		Mod1: Deamidation (PeakApex: 0.9846, Theoretical: 0.9840)																	0	FALSE	IPI:EPA6-SP|NS:P00005|EPA6-SP	IPI:EPA6-SP|NS:P00005|EPA6-SP	IPI:EPA6-SP|NS:P00005|EPA6-SP
241220_NS-10053_CMH_sample61.07545.07545.3	C:\Users\nichollass\Desktop\2024_Dec_CMHSet2\HexNAc_upt070aa\241220_NS_10053_CMH_sample61\interact.pep.xml	NALASPGSGGDLGEAIREQPEQAR		NQVDQVIR.NALASPGSGGDLGEAIREQPEQAR.LAITIAAA	R	L	24	3	2593.29	2423.16	2423.16	808.726	808.728	2422.18	808.402	0.979	3.6433e-10	43.254	4.094	1	2	1	383	406	0		Mod1: Deamidation (PeakApex: 0.9846, Theoretical: 0.9840)																	0	FALSE	IPI:EPA6-SP|NS:P00005|EPA6-SP	IPI:EPA6-SP|NS:P00005|EPA6-SP	IPI:EPA6-SP|NS:P00005|EPA6-SP
241220_NS-10053_CMH_sample61.07546.07546.3	C:\Users\nichollass\Desktop\2024_Dec_CMHSet2\HexNAc_upt070aa\241220_NS_10053_CMH_sample61\interact.pep.xml	NALASPGSGGDLGEAIREQPEQAR		NQVDQVIR.NALASPGSGGDLGEAIREQPEQAR.LAITIAAA	R	L	24	3	2593.54	2423.16	2423.16	808.726	808.728	2422.18	808.402	0.979	4.34761e-09	35.947	0	1	2	1	383	406	0		Mod1: Deamidation (PeakApex: 0.9846, Theoretical: 0.9840)																	0	FALSE	IPI:EPA6-SP|NS:P00005|EPA6-SP	IPI:EPA6-SP|NS:P00005|EPA6-SP	IPI:EPA6-SP|NS:P00005|EPA6-SP
241220_NS-10053_CMH_sample61.07550.07550.2	C:\Users\nichollass\Desktop\2024_Dec_CMHSet2\HexNAc_upt070aa\241220_NS_10053_CMH_sample61\interact.pep.xml	NALASPGSGGDLGEAIREQPEQAR		NQVDQVIR.NALASPGSGGDLGEAIREQPEQAR.LAITIAAA	R	L	24	2	2594.04	2423.15	2423.16	1212.58	1212.59	2422.18	1212.1	0.9814	0.00106414	14.392	2.7	0.9977	2	1	383	406	115899184		Mod1: Deamidation (PeakApex: 0.9846, Theoretical: 0.9840)																	0	FALSE	IPI:EPA6-SP|NS:P00005|EPA6-SP	IPI:EPA6-SP|NS:P00005|EPA6-SP	IPI:EPA6-SP|NS:P00005|EPA6-SP
241220_NS-10053_CMH_sample61.07552.07552.2	C:\Users\nichollass\Desktop\2024_Dec_CMHSet2\HexNAc_upt070aa\241220_NS_10053_CMH_sample61\interact.pep.xml	NALASPGSGGDLGEAIREQPEQAR		NQVDQVIR.NALASPGSGGDLGEAIREQPEQAR.LAITIAAA	R	L	24	2	2594.55	2423.15	2423.16	1212.58	1212.59	2422.18	1212.1	0.9814	0.000175489	18.523	0	1	2	1	383	406	115899184		Mod1: Deamidation (PeakApex: 0.9846, Theoretical: 0.9840)																	0	FALSE	IPI:EPA6-SP|NS:P00005|EPA6-SP	IPI:EPA6-SP|NS:P00005|EPA6-SP	IPI:EPA6-SP|NS:P00005|EPA6-SP
241220_NS-10053_CMH_sample61.07562.07562.4	C:\Users\nichollass\Desktop\2024_Dec_CMHSet2\HexNAc_upt070aa\241220_NS_10053_CMH_sample61\interact.pep.xml	AHESNEMQPTLAISHAGVSVVMAQAQPR	AHESNEM[147]QPTLAISHAGVSVVMAQAQPR	RDATFFVR.AHESNEMQPTLAISHAGVSVVMAQAQPR.REKRWSEW	R	R	28	4	2597.2	2974.43	2974.43	744.614	744.616	2974.44	744.617	-0.0041	0	102.621	34.091	1	2	0	201	228	11937902600	7M(15.9949)																		0	FALSE	IPI:EPA6-SP|NS:P00005|EPA6-SP	IPI:EPA6-SP|NS:P00005|EPA6-SP	IPI:EPA6-SP|NS:P00005|EPA6-SP
241220_NS-10053_CMH_sample61.07563.07563.4	C:\Users\nichollass\Desktop\2024_Dec_CMHSet2\HexNAc_upt070aa\241220_NS_10053_CMH_sample61\interact.pep.xml	AHESNEMQPTLAISHAGVSVVMAQAQPR	AHESNEM[147]QPTLAISHAGVSVVMAQAQPR	RDATFFVR.AHESNEMQPTLAISHAGVSVVMAQAQPR.REKRWSEW	R	R	28	4	2597.55	2974.43	2974.43	744.614	744.616	2974.44	744.617	-0.0041	1.53816e-08	32.752	11.645	1	2	0	201	228	11937902600	7M(15.9949)																		0	FALSE	IPI:EPA6-SP|NS:P00005|EPA6-SP	IPI:EPA6-SP|NS:P00005|EPA6-SP	IPI:EPA6-SP|NS:P00005|EPA6-SP
241220_NS-10053_CMH_sample61.07564.07564.4	C:\Users\nichollass\Desktop\2024_Dec_CMHSet2\HexNAc_upt070aa\241220_NS_10053_CMH_sample61\interact.pep.xml	AHESNEMQPTLAISHAGVSVVMAQAQPR	AHESNEM[147]QPTLAISHAGVSVVMAQAQPR	RDATFFVR.AHESNEMQPTLAISHAGVSVVMAQAQPR.REKRWSEW	R	R	28	4	2597.78	2974.43	2974.43	744.614	744.616	2974.44	744.617	-0.0041	0	71.056	32.103	1	2	0	201	228	11937902600	7M(15.9949)																		0	FALSE	IPI:EPA6-SP|NS:P00005|EPA6-SP	IPI:EPA6-SP|NS:P00005|EPA6-SP	IPI:EPA6-SP|NS:P00005|EPA6-SP
241220_NS-10053_CMH_sample61.07565.07565.4	C:\Users\nichollass\Desktop\2024_Dec_CMHSet2\HexNAc_upt070aa\241220_NS_10053_CMH_sample61\interact.pep.xml	AHESNEMQPTLAISHAGVSVVMAQAQPR	AHESNEM[147]QPTLAISHAGVSVVMAQAQPR	RDATFFVR.AHESNEMQPTLAISHAGVSVVMAQAQPR.REKRWSEW	R	R	28	4	2597.83	2974.43	2974.43	744.614	744.616	2974.44	744.617	-0.0041	3.3943e-10	42.377	22.372	1	2	0	201	228	11937902600	7M(15.9949)																		0	FALSE	IPI:EPA6-SP|NS:P00005|EPA6-SP	IPI:EPA6-SP|NS:P00005|EPA6-SP	IPI:EPA6-SP|NS:P00005|EPA6-SP
241220_NS-10053_CMH_sample61.07566.07566.4	C:\Users\nichollass\Desktop\2024_Dec_CMHSet2\HexNAc_upt070aa\241220_NS_10053_CMH_sample61\interact.pep.xml	AHESNEMQPTLAISHAGVSVVMAQAQPR	AHESNEM[147]QPTLAISHAGVSVVMAQAQPR	RDATFFVR.AHESNEMQPTLAISHAGVSVVMAQAQPR.REKRWSEW	R	R	28	4	2597.96	2974.43	2974.43	744.614	744.616	2974.44	744.617	-0.0041	0.00326588	13.444	9.241	0.9772	2	0	201	228	11937902600	7M(15.9949)																		0	FALSE	IPI:EPA6-SP|NS:P00005|EPA6-SP	IPI:EPA6-SP|NS:P00005|EPA6-SP	IPI:EPA6-SP|NS:P00005|EPA6-SP
241220_NS-10053_CMH_sample61.07567.07567.4	C:\Users\nichollass\Desktop\2024_Dec_CMHSet2\HexNAc_upt070aa\241220_NS_10053_CMH_sample61\interact.pep.xml	AHESNEMQPTLAISHAGVSVVMAQAQPR	AHESNEM[147]QPTLAISHAGVSVVMAQAQPR	RDATFFVR.AHESNEMQPTLAISHAGVSVVMAQAQPR.REKRWSEW	R	R	28	4	2598.19	2974.43	2974.43	744.614	744.616	2974.44	744.617	-0.0041	2.86418e-05	19.672	10.855	1	2	0	201	228	11937902600	7M(15.9949)																		0	FALSE	IPI:EPA6-SP|NS:P00005|EPA6-SP	IPI:EPA6-SP|NS:P00005|EPA6-SP	IPI:EPA6-SP|NS:P00005|EPA6-SP
241220_NS-10053_CMH_sample61.07581.07581.3	C:\Users\nichollass\Desktop\2024_Dec_CMHSet2\HexNAc_upt070aa\241220_NS_10053_CMH_sample61\interact.pep.xml	AHESNEMQPTLAISHAGVSVVMAQAQPR	AHESNEM[147]QPTLAISHAGVSVVM[147]AQAQPR	RDATFFVR.AHESNEMQPTLAISHAGVSVVMAQAQPR.REKRWSEW	R	R	28	3	2600.48	2990.42	2990.43	997.815	997.818	2990.43	997.818	-0.0014	0	76.526	3.598	1	2	0	201	228	224040704	22M(15.9949),7M(15.9949)																		0	FALSE	IPI:EPA6-SP|NS:P00005|EPA6-SP	IPI:EPA6-SP|NS:P00005|EPA6-SP	IPI:EPA6-SP|NS:P00005|EPA6-SP
241220_NS-10053_CMH_sample61.07582.07582.3	C:\Users\nichollass\Desktop\2024_Dec_CMHSet2\HexNAc_upt070aa\241220_NS_10053_CMH_sample61\interact.pep.xml	AHESNEMQPTLAISHAGVSVVMAQAQPR	AHESNEM[147]QPTLAISHAGVSVVM[147]AQAQPR	RDATFFVR.AHESNEMQPTLAISHAGVSVVMAQAQPR.REKRWSEW	R	R	28	3	2600.61	2990.42	2990.43	997.815	997.818	2990.43	997.818	-0.0014	0.0126474	12.092	0	0.9032	2	0	201	228	224040704	22M(15.9949),7M(15.9949)																		0	FALSE	IPI:EPA6-SP|NS:P00005|EPA6-SP	IPI:EPA6-SP|NS:P00005|EPA6-SP	IPI:EPA6-SP|NS:P00005|EPA6-SP
241220_NS-10053_CMH_sample61.07583.07583.3	C:\Users\nichollass\Desktop\2024_Dec_CMHSet2\HexNAc_upt070aa\241220_NS_10053_CMH_sample61\interact.pep.xml	AHESNEMQPTLAISHAGVSVVMAQAQPR	AHESNEM[147]QPTLAISHAGVSVVM[147]AQAQPR	RDATFFVR.AHESNEMQPTLAISHAGVSVVMAQAQPR.REKRWSEW	R	R	28	3	2600.91	2990.42	2990.43	997.815	997.818	2990.43	997.818	-0.0014	0	86.843	0	1	2	0	201	228	224040704	22M(15.9949),7M(15.9949)																		0	FALSE	IPI:EPA6-SP|NS:P00005|EPA6-SP	IPI:EPA6-SP|NS:P00005|EPA6-SP	IPI:EPA6-SP|NS:P00005|EPA6-SP
241220_NS-10053_CMH_sample61.07625.07625.2	C:\Users\nichollass\Desktop\2024_Dec_CMHSet2\HexNAc_upt070aa\241220_NS_10053_CMH_sample61\interact.pep.xml	TGLTLAAPEAAGEVER		SSIPGFYR.TGLTLAAPEAAGEVER.LIGHPIPI	R	L	16	2	2612.19	1583.81	1583.81	792.912	792.913	1583.82	792.915	-0.0036	2.421e-11	46.964	4.204	1	2	0	606	621	0																			0	FALSE	IPI:EPA6-SP|NS:P00005|EPA6-SP	IPI:EPA6-SP|NS:P00005|EPA6-SP	IPI:EPA6-SP|NS:P00005|EPA6-SP
241220_NS-10053_CMH_sample61.07626.07626.2	C:\Users\nichollass\Desktop\2024_Dec_CMHSet2\HexNAc_upt070aa\241220_NS_10053_CMH_sample61\interact.pep.xml	TGLTLAAPEAAGEVER		SSIPGFYR.TGLTLAAPEAAGEVER.LIGHPIPI	R	L	16	2	2612.54	1583.81	1583.81	792.912	792.913	1583.82	792.915	-0.0036	8.47228e-09	33.788	0	1	2	0	606	621	0																			0	FALSE	IPI:EPA6-SP|NS:P00005|EPA6-SP	IPI:EPA6-SP|NS:P00005|EPA6-SP	IPI:EPA6-SP|NS:P00005|EPA6-SP
241220_NS-10053_CMH_sample61.07627.07627.2	C:\Users\nichollass\Desktop\2024_Dec_CMHSet2\HexNAc_upt070aa\241220_NS_10053_CMH_sample61\interact.pep.xml	TGLTLAAPEAAGEVER		SSIPGFYR.TGLTLAAPEAAGEVER.LIGHPIPI	R	L	16	2	2612.85	1583.81	1583.81	792.912	792.913	1583.82	792.915	-0.0036	6.9e-13	51.137	3.648	1	2	0	606	621	0																			0	FALSE	IPI:EPA6-SP|NS:P00005|EPA6-SP	IPI:EPA6-SP|NS:P00005|EPA6-SP	IPI:EPA6-SP|NS:P00005|EPA6-SP
241220_NS-10053_CMH_sample61.07628.07628.2	C:\Users\nichollass\Desktop\2024_Dec_CMHSet2\HexNAc_upt070aa\241220_NS_10053_CMH_sample61\interact.pep.xml	TGLTLAAPEAAGEVER		SSIPGFYR.TGLTLAAPEAAGEVER.LIGHPIPI	R	L	16	2	2612.9	1583.81	1583.81	792.912	792.913	1583.82	792.915	-0.0036	1.23951e-09	39.127	3.046	1	2	0	606	621	0																			0	FALSE	IPI:EPA6-SP|NS:P00005|EPA6-SP	IPI:EPA6-SP|NS:P00005|EPA6-SP	IPI:EPA6-SP|NS:P00005|EPA6-SP
241220_NS-10053_CMH_sample61.07629.07629.2	C:\Users\nichollass\Desktop\2024_Dec_CMHSet2\HexNAc_upt070aa\241220_NS_10053_CMH_sample61\interact.pep.xml	TGLTLAAPEAAGEVER		SSIPGFYR.TGLTLAAPEAAGEVER.LIGHPIPI	R	L	16	2	2613.03	1583.81	1583.81	792.912	792.913	1583.82	792.915	-0.0036	2.0785e-05	20.229	0	1	2	0	606	621	0																			0	FALSE	IPI:EPA6-SP|NS:P00005|EPA6-SP	IPI:EPA6-SP|NS:P00005|EPA6-SP	IPI:EPA6-SP|NS:P00005|EPA6-SP
241220_NS-10053_CMH_sample61.07630.07630.2	C:\Users\nichollass\Desktop\2024_Dec_CMHSet2\HexNAc_upt070aa\241220_NS_10053_CMH_sample61\interact.pep.xml	TGLTLAAPEAAGEVER		SSIPGFYR.TGLTLAAPEAAGEVER.LIGHPIPI	R	L	16	2	2613.35	1583.81	1583.81	792.912	792.913	1583.82	792.915	-0.0036	4.212e-11	48.002	0	1	2	0	606	621	0																			0	FALSE	IPI:EPA6-SP|NS:P00005|EPA6-SP	IPI:EPA6-SP|NS:P00005|EPA6-SP	IPI:EPA6-SP|NS:P00005|EPA6-SP
241220_NS-10053_CMH_sample61.07631.07631.4	C:\Users\nichollass\Desktop\2024_Dec_CMHSet2\HexNAc_upt070aa\241220_NS_10053_CMH_sample61\interact.pep.xml	AHESNEMQPTLAISHAGVSVVMAQAQPR	AHESNEM[147]QPTLAISHAGVSVVM[147]AQAQPR	RDATFFVR.AHESNEMQPTLAISHAGVSVVMAQAQPR.REKRWSEW	R	R	28	4	2613.4	2990.42	2990.43	748.613	748.615	2990.43	748.616	-0.0046	0	94.022	8.351	1	2	0	201	228	1840532740	22M(15.9949),7M(15.9949)	(PeakApex: 0.0000)																	0	FALSE	IPI:EPA6-SP|NS:P00005|EPA6-SP	IPI:EPA6-SP|NS:P00005|EPA6-SP	IPI:EPA6-SP|NS:P00005|EPA6-SP
241220_NS-10053_CMH_sample61.07632.07632.4	C:\Users\nichollass\Desktop\2024_Dec_CMHSet2\HexNAc_upt070aa\241220_NS_10053_CMH_sample61\interact.pep.xml	AHESNEMQPTLAISHAGVSVVMAQAQPR	AHESNEM[147]QPTLAISHAGVSVVM[147]AQAQPR	RDATFFVR.AHESNEMQPTLAISHAGVSVVMAQAQPR.REKRWSEW	R	R	28	4	2613.53	2990.42	2990.43	748.613	748.615	2990.43	748.616	-0.0046	8.06306e-09	37.874	4.528	1	2	0	201	228	1840532740	22M(15.9949),7M(15.9949)	(PeakApex: 0.0000)																	0	FALSE	IPI:EPA6-SP|NS:P00005|EPA6-SP	IPI:EPA6-SP|NS:P00005|EPA6-SP	IPI:EPA6-SP|NS:P00005|EPA6-SP
241220_NS-10053_CMH_sample61.07633.07633.4	C:\Users\nichollass\Desktop\2024_Dec_CMHSet2\HexNAc_upt070aa\241220_NS_10053_CMH_sample61\interact.pep.xml	AHESNEMQPTLAISHAGVSVVMAQAQPR	AHESNEM[147]QPTLAISHAGVSVVM[147]AQAQPR	RDATFFVR.AHESNEMQPTLAISHAGVSVVMAQAQPR.REKRWSEW	R	R	28	4	2613.79	2990.42	2990.43	748.613	748.615	2990.43	748.616	-0.0046	0	85.239	11.536	1	2	0	201	228	1840532740	22M(15.9949),7M(15.9949)	(PeakApex: 0.0000)																	0	FALSE	IPI:EPA6-SP|NS:P00005|EPA6-SP	IPI:EPA6-SP|NS:P00005|EPA6-SP	IPI:EPA6-SP|NS:P00005|EPA6-SP
241220_NS-10053_CMH_sample61.07634.07634.3	C:\Users\nichollass\Desktop\2024_Dec_CMHSet2\HexNAc_upt070aa\241220_NS_10053_CMH_sample61\interact.pep.xml	AHESNEMQPTLAISHAGVSVVMAQAQPR	AHESNEM[147]QPTLAISHAGVSVVMAQAQPR	RDATFFVR.AHESNEMQPTLAISHAGVSVVMAQAQPR.REKRWSEW	R	R	28	3	2613.88	2974.43	2974.44	992.483	992.486	2974.44	992.487	-0.0022	0	94.426	30.791	1	2	0	201	228	506691456	7M(15.9949)																		0	FALSE	IPI:EPA6-SP|NS:P00005|EPA6-SP	IPI:EPA6-SP|NS:P00005|EPA6-SP	IPI:EPA6-SP|NS:P00005|EPA6-SP
241220_NS-10053_CMH_sample61.07635.07635.3	C:\Users\nichollass\Desktop\2024_Dec_CMHSet2\HexNAc_upt070aa\241220_NS_10053_CMH_sample61\interact.pep.xml	AHESNEMQPTLAISHAGVSVVMAQAQPR	AHESNEM[147]QPTLAISHAGVSVVMAQAQPR	RDATFFVR.AHESNEMQPTLAISHAGVSVVMAQAQPR.REKRWSEW	R	R	28	3	2614	2974.43	2974.44	992.483	992.486	2974.44	992.487	-0.0022	4.95736e-06	24.719	12.183	1	2	0	201	228	506691456	7M(15.9949)																		0	FALSE	IPI:EPA6-SP|NS:P00005|EPA6-SP	IPI:EPA6-SP|NS:P00005|EPA6-SP	IPI:EPA6-SP|NS:P00005|EPA6-SP
241220_NS-10053_CMH_sample61.07636.07636.3	C:\Users\nichollass\Desktop\2024_Dec_CMHSet2\HexNAc_upt070aa\241220_NS_10053_CMH_sample61\interact.pep.xml	AHESNEMQPTLAISHAGVSVVMAQAQPR	AHESNEM[147]QPTLAISHAGVSVVMAQAQPR	RDATFFVR.AHESNEMQPTLAISHAGVSVVMAQAQPR.REKRWSEW	R	R	28	3	2614.29	2974.43	2974.44	992.483	992.486	2974.44	992.487	-0.0022	0	90.771	52.471	1	2	0	201	228	506691456	7M(15.9949)																		0	FALSE	IPI:EPA6-SP|NS:P00005|EPA6-SP	IPI:EPA6-SP|NS:P00005|EPA6-SP	IPI:EPA6-SP|NS:P00005|EPA6-SP
241220_NS-10053_CMH_sample61.07640.07640.2	C:\Users\nichollass\Desktop\2024_Dec_CMHSet2\HexNAc_upt070aa\241220_NS_10053_CMH_sample61\interact.pep.xml	TGLTLAAPEAAGEVER		SSIPGFYR.TGLTLAAPEAAGEVER.LIGHPIPI	R	L	16	2	2614.91	1583.81	1583.81	792.912	792.913	1583.82	792.915	-0.0035	0.000701051	17.117	3.996	1	2	0	606	621	0																			0	FALSE	IPI:EPA6-SP|NS:P00005|EPA6-SP	IPI:EPA6-SP|NS:P00005|EPA6-SP	IPI:EPA6-SP|NS:P00005|EPA6-SP
241220_NS-10053_CMH_sample61.07672.07672.2	C:\Users\nichollass\Desktop\2024_Dec_CMHSet2\HexNAc_upt070aa\241220_NS_10053_CMH_sample61\interact.pep.xml	SSLPGFYR		IIRVYVPR.SSLPGFYR.TGITIAAP	R	T	8	2	2623.2	925.462	925.465	463.738	463.74	925.466	463.74	-0.0003	0.000166341	19.616	0	1	2	0	598	605	64663744																			0	FALSE	IPI:EPA6-SP|NS:P00005|EPA6-SP	IPI:EPA6-SP|NS:P00005|EPA6-SP	IPI:EPA6-SP|NS:P00005|EPA6-SP
241220_NS-10053_CMH_sample61.07673.07673.2	C:\Users\nichollass\Desktop\2024_Dec_CMHSet2\HexNAc_upt070aa\241220_NS_10053_CMH_sample61\interact.pep.xml	SSLPGFYR		IIRVYVPR.SSLPGFYR.TGITIAAP	R	T	8	2	2623.53	925.462	925.465	463.738	463.74	925.466	463.74	-0.0003	0.00838012	9.807	0	0.9932	2	0	598	605	64663744																			0	FALSE	IPI:EPA6-SP|NS:P00005|EPA6-SP	IPI:EPA6-SP|NS:P00005|EPA6-SP	IPI:EPA6-SP|NS:P00005|EPA6-SP
241220_NS-10053_CMH_sample61.07674.07674.2	C:\Users\nichollass\Desktop\2024_Dec_CMHSet2\HexNAc_upt070aa\241220_NS_10053_CMH_sample61\interact.pep.xml	SSLPGFYR		IIRVYVPR.SSLPGFYR.TGITIAAP	R	T	8	2	2624.1	925.462	925.465	463.738	463.74	925.466	463.74	-0.0003	5.15228e-05	18.652	0	1	2	0	598	605	64663744																			0	FALSE	IPI:EPA6-SP|NS:P00005|EPA6-SP	IPI:EPA6-SP|NS:P00005|EPA6-SP	IPI:EPA6-SP|NS:P00005|EPA6-SP
241220_NS-10053_CMH_sample61.07695.07695.3	C:\Users\nichollass\Desktop\2024_Dec_CMHSet2\HexNAc_upt070aa\241220_NS_10053_CMH_sample61\interact.pep.xml	LEGGVEPNCTGVTQIASGASAATTNVASAQCKPVR	LEGGVEPNCTGVTQIASGASAATTNVASAQCKPVR	TSDGITIR.LEGGVEPNCTGVTQIASGASAATTNVASAQCKPVR.YSYTRQAR	R	Y	35	3	2628.38	3501.68	3501.7	1168.23	1168.24	3500.7	1167.91	0.998	5.55584e-08	32.521	0	1	2	1	98	132	0	31C(57.0215),9C(57.0215)	Mod1: First isotopic peak (PeakApex: 1.0010, Theoretical: 1.0024)																	0	FALSE	IPI:EPA6-SP|NS:P00005|EPA6-SP	IPI:EPA6-SP|NS:P00005|EPA6-SP	IPI:EPA6-SP|NS:P00005|EPA6-SP
241220_NS-10053_CMH_sample61.07697.07697.3	C:\Users\nichollass\Desktop\2024_Dec_CMHSet2\HexNAc_upt070aa\241220_NS_10053_CMH_sample61\interact.pep.xml	LEGGVEPNCTGVTQIASGASAATTNVASAQCKPVR	LEGGVEPNCTGVTQIASGASAATTNVASAQCKPVR	TSDGITIR.LEGGVEPNCTGVTQIASGASAATTNVASAQCKPVR.YSYTRQAR	R	Y	35	3	2629.2	3501.68	3501.7	1168.23	1168.24	3500.7	1167.91	0.998	8.356e-10	41.812	5.586	1	2	1	98	132	0	31C(57.0215),9C(57.0215)	Mod1: First isotopic peak (PeakApex: 1.0010, Theoretical: 1.0024)																	0	FALSE	IPI:EPA6-SP|NS:P00005|EPA6-SP	IPI:EPA6-SP|NS:P00005|EPA6-SP	IPI:EPA6-SP|NS:P00005|EPA6-SP
241220_NS-10053_CMH_sample61.07724.07724.2	C:\Users\nichollass\Desktop\2024_Dec_CMHSet2\HexNAc_upt070aa\241220_NS_10053_CMH_sample61\interact.pep.xml	SQDLDAIWR		VFGGVRAR.SQDLDAIWR.GFYIAGDP	R	G	9	2	2636.76	1102.54	1102.54	552.276	552.278	1102.54	552.278	0.0001	2.78933e-06	27.718	9.606	1	2	0	528	536	27050459100																			0	FALSE	IPI:EPA6-SP|NS:P00005|EPA6-SP	IPI:EPA6-SP|NS:P00005|EPA6-SP	IPI:EPA6-SP|NS:P00005|EPA6-SP
241220_NS-10053_CMH_sample61.07725.07725.2	C:\Users\nichollass\Desktop\2024_Dec_CMHSet2\HexNAc_upt070aa\241220_NS_10053_CMH_sample61\interact.pep.xml	SQDLDAIWR		VFGGVRAR.SQDLDAIWR.GFYIAGDP	R	G	9	2	2637.07	1102.54	1102.54	552.276	552.278	1102.54	552.278	0.0001	2.12202e-06	26.193	0	1	2	0	528	536	27050459100																			0	FALSE	IPI:EPA6-SP|NS:P00005|EPA6-SP	IPI:EPA6-SP|NS:P00005|EPA6-SP	IPI:EPA6-SP|NS:P00005|EPA6-SP
241220_NS-10053_CMH_sample61.07726.07726.2	C:\Users\nichollass\Desktop\2024_Dec_CMHSet2\HexNAc_upt070aa\241220_NS_10053_CMH_sample61\interact.pep.xml	SQDLDAIWR		VFGGVRAR.SQDLDAIWR.GFYIAGDP	R	G	9	2	2637.43	1102.54	1102.54	552.276	552.278	1102.54	552.278	0.0001	4.70435e-06	24.81	3.756	1	2	0	528	536	27050459100																			0	FALSE	IPI:EPA6-SP|NS:P00005|EPA6-SP	IPI:EPA6-SP|NS:P00005|EPA6-SP	IPI:EPA6-SP|NS:P00005|EPA6-SP
241220_NS-10053_CMH_sample61.07730.07730.2	C:\Users\nichollass\Desktop\2024_Dec_CMHSet2\HexNAc_upt070aa\241220_NS_10053_CMH_sample61\interact.pep.xml	SQDLDAIWR		VFGGVRAR.SQDLDAIWR.GFYIAGDP	R	G	9	2	2637.99	1102.54	1102.54	552.276	552.278	1102.54	552.278	0.0001	1.53904e-05	24.751	7.427	1	2	0	528	536	27050459100																			0	FALSE	IPI:EPA6-SP|NS:P00005|EPA6-SP	IPI:EPA6-SP|NS:P00005|EPA6-SP	IPI:EPA6-SP|NS:P00005|EPA6-SP
241220_NS-10053_CMH_sample61.07731.07731.2	C:\Users\nichollass\Desktop\2024_Dec_CMHSet2\HexNAc_upt070aa\241220_NS_10053_CMH_sample61\interact.pep.xml	SQDLDAIWR		VFGGVRAR.SQDLDAIWR.GFYIAGDP	R	G	9	2	2638.13	1102.54	1102.54	552.276	552.278	1102.54	552.278	0.0001	0.000159772	20.686	0	1	2	0	528	536	27050459100																			0	FALSE	IPI:EPA6-SP|NS:P00005|EPA6-SP	IPI:EPA6-SP|NS:P00005|EPA6-SP	IPI:EPA6-SP|NS:P00005|EPA6-SP
241220_NS-10053_CMH_sample61.07732.07732.2	C:\Users\nichollass\Desktop\2024_Dec_CMHSet2\HexNAc_upt070aa\241220_NS_10053_CMH_sample61\interact.pep.xml	SQDLDAIWR		VFGGVRAR.SQDLDAIWR.GFYIAGDP	R	G	9	2	2638.49	1102.54	1102.54	552.276	552.278	1102.54	552.278	0.0001	5.72796e-06	24.468	2.067	1	2	0	528	536	27050459100																			0	FALSE	IPI:EPA6-SP|NS:P00005|EPA6-SP	IPI:EPA6-SP|NS:P00005|EPA6-SP	IPI:EPA6-SP|NS:P00005|EPA6-SP
241220_NS-10053_CMH_sample61.07783.07783.2	C:\Users\nichollass\Desktop\2024_Dec_CMHSet2\HexNAc_upt070aa\241220_NS_10053_CMH_sample61\interact.pep.xml	LALTLAAAESER		REQPEQAR.LALTLAAAESER.FVRQGTGN	R	F	12	2	2649.51	1243.67	1243.68	622.844	622.846	1243.68	622.846	-0.0006	2.51188e-09	41.9	6.427	1	2	0	407	418	0																			0	FALSE	IPI:EPA6-SP|NS:P00005|EPA6-SP	IPI:EPA6-SP|NS:P00005|EPA6-SP	IPI:EPA6-SP|NS:P00005|EPA6-SP
241220_NS-10053_CMH_sample61.07784.07784.2	C:\Users\nichollass\Desktop\2024_Dec_CMHSet2\HexNAc_upt070aa\241220_NS_10053_CMH_sample61\interact.pep.xml	LALTLAAAESER		REQPEQAR.LALTLAAAESER.FVRQGTGN	R	F	12	2	2649.87	1243.67	1243.68	622.844	622.846	1243.68	622.846	-0.0006	3.76921e-08	31.195	0	1	2	0	407	418	0																			0	FALSE	IPI:EPA6-SP|NS:P00005|EPA6-SP	IPI:EPA6-SP|NS:P00005|EPA6-SP	IPI:EPA6-SP|NS:P00005|EPA6-SP
241220_NS-10053_CMH_sample61.07785.07785.2	C:\Users\nichollass\Desktop\2024_Dec_CMHSet2\HexNAc_upt070aa\241220_NS_10053_CMH_sample61\interact.pep.xml	LALTLAAAESER		REQPEQAR.LALTLAAAESER.FVRQGTGN	R	F	12	2	2650.21	1243.67	1243.68	622.844	622.846	1243.68	622.846	-0.0006	6.0256e-10	43.38	4.082	1	2	0	407	418	0																			0	FALSE	IPI:EPA6-SP|NS:P00005|EPA6-SP	IPI:EPA6-SP|NS:P00005|EPA6-SP	IPI:EPA6-SP|NS:P00005|EPA6-SP
241220_NS-10053_CMH_sample61.07786.07786.2	C:\Users\nichollass\Desktop\2024_Dec_CMHSet2\HexNAc_upt070aa\241220_NS_10053_CMH_sample61\interact.pep.xml	LALTLAAAESER		REQPEQAR.LALTLAAAESER.FVRQGTGN	R	F	12	2	2650.26	1243.67	1243.68	622.844	622.846	1243.68	622.846	-0.0006	3.12428e-08	36.521	6.905	1	2	0	407	418	0																			0	FALSE	IPI:EPA6-SP|NS:P00005|EPA6-SP	IPI:EPA6-SP|NS:P00005|EPA6-SP	IPI:EPA6-SP|NS:P00005|EPA6-SP
241220_NS-10053_CMH_sample61.07787.07787.2	C:\Users\nichollass\Desktop\2024_Dec_CMHSet2\HexNAc_upt070aa\241220_NS_10053_CMH_sample61\interact.pep.xml	LALTLAAAESER		REQPEQAR.LALTLAAAESER.FVRQGTGN	R	F	12	2	2650.39	1243.67	1243.68	622.844	622.846	1243.68	622.846	-0.0006	1.74381e-05	21.534	0	1	2	0	407	418	0																			0	FALSE	IPI:EPA6-SP|NS:P00005|EPA6-SP	IPI:EPA6-SP|NS:P00005|EPA6-SP	IPI:EPA6-SP|NS:P00005|EPA6-SP
241220_NS-10053_CMH_sample61.07788.07788.2	C:\Users\nichollass\Desktop\2024_Dec_CMHSet2\HexNAc_upt070aa\241220_NS_10053_CMH_sample61\interact.pep.xml	LALTLAAAESER		REQPEQAR.LALTLAAAESER.FVRQGTGN	R	F	12	2	2650.7	1243.67	1243.68	622.844	622.846	1243.68	622.846	-0.0006	1.54971e-09	40.739	4.871	1	2	0	407	418	0																			0	FALSE	IPI:EPA6-SP|NS:P00005|EPA6-SP	IPI:EPA6-SP|NS:P00005|EPA6-SP	IPI:EPA6-SP|NS:P00005|EPA6-SP
241220_NS-10053_CMH_sample61.07814.07814.3	C:\Users\nichollass\Desktop\2024_Dec_CMHSet2\HexNAc_upt070aa\241220_NS_10053_CMH_sample61\interact.pep.xml	LEGGVEPNCTGVTQIASGASAATTNVASAQCKPVR	LEGGVEPNCTGVTQIASGASAATTNVASAQCKPVR	TSDGITIR.LEGGVEPNCTGVTQIASGASAATTNVASAQCKPVR.YSYTRQAR	R	Y	35	3	2655.24	3500.69	3500.7	1167.9	1167.91	3500.7	1167.91	0.0017	0	91.041	0	1	2	1	98	132	52813939000	31C(57.0215),9C(57.0215)																		0	FALSE	IPI:EPA6-SP|NS:P00005|EPA6-SP	IPI:EPA6-SP|NS:P00005|EPA6-SP	IPI:EPA6-SP|NS:P00005|EPA6-SP
241220_NS-10053_CMH_sample61.07816.07816.3	C:\Users\nichollass\Desktop\2024_Dec_CMHSet2\HexNAc_upt070aa\241220_NS_10053_CMH_sample61\interact.pep.xml	LEGGVEPNCTGVTQIASGASAATTNVASAQCKPVR	LEGGVEPNCTGVTQIASGASAATTNVASAQCKPVR	TSDGITIR.LEGGVEPNCTGVTQIASGASAATTNVASAQCKPVR.YSYTRQAR	R	Y	35	3	2655.8	3500.69	3500.7	1167.9	1167.91	3500.7	1167.91	0.0017	0	110.576	0	1	2	1	98	132	52813939000	31C(57.0215),9C(57.0215)																		0	FALSE	IPI:EPA6-SP|NS:P00005|EPA6-SP	IPI:EPA6-SP|NS:P00005|EPA6-SP	IPI:EPA6-SP|NS:P00005|EPA6-SP
241220_NS-10053_CMH_sample61.07817.07817.3	C:\Users\nichollass\Desktop\2024_Dec_CMHSet2\HexNAc_upt070aa\241220_NS_10053_CMH_sample61\interact.pep.xml	LEGGVEPNCTGVTQIASGASAATTNVASAQCKPVR	LEGGVEPNCTGVTQIASGASAATTNVASAQCKPVR	TSDGITIR.LEGGVEPNCTGVTQIASGASAATTNVASAQCKPVR.YSYTRQAR	R	Y	35	3	2655.85	3500.69	3500.7	1167.9	1167.91	3500.7	1167.91	0.0017	8.385e-11	42.806	0	1	2	1	98	132	52813939000	31C(57.0215),9C(57.0215)																		0	FALSE	IPI:EPA6-SP|NS:P00005|EPA6-SP	IPI:EPA6-SP|NS:P00005|EPA6-SP	IPI:EPA6-SP|NS:P00005|EPA6-SP
241220_NS-10053_CMH_sample61.07819.07819.3	C:\Users\nichollass\Desktop\2024_Dec_CMHSet2\HexNAc_upt070aa\241220_NS_10053_CMH_sample61\interact.pep.xml	LEGGVEPNCTGVTQIASGASAATTNVASAQCKPVR	LEGGVEPNCTGVTQIASGASAATTNVASAQCKPVR	TSDGITIR.LEGGVEPNCTGVTQIASGASAATTNVASAQCKPVR.YSYTRQAR	R	Y	35	3	2656.22	3500.69	3500.7	1167.9	1167.91	3500.7	1167.91	0.0017	3.5e-13	51.342	0	1	2	1	98	132	52813939000	31C(57.0215),9C(57.0215)																		0	FALSE	IPI:EPA6-SP|NS:P00005|EPA6-SP	IPI:EPA6-SP|NS:P00005|EPA6-SP	IPI:EPA6-SP|NS:P00005|EPA6-SP
241220_NS-10053_CMH_sample61.07853.07853.4	C:\Users\nichollass\Desktop\2024_Dec_CMHSet2\HexNAc_upt070aa\241220_NS_10053_CMH_sample61\interact.pep.xml	AHESNEMQPTLAISHAGVSVVMAQAQPR	AHESNEM[147]QPTLAISHAGVSVVMAQAQPR	RDATFFVR.AHESNEMQPTLAISHAGVSVVMAQAQPR.REKRWSEW	R	R	28	4	2663.34	2974.43	2974.44	744.614	744.616	2974.44	744.617	-0.0024	0	89.181	42.693	1	2	0	201	228	0	7M(15.9949)																		0	FALSE	IPI:EPA6-SP|NS:P00005|EPA6-SP	IPI:EPA6-SP|NS:P00005|EPA6-SP	IPI:EPA6-SP|NS:P00005|EPA6-SP
241220_NS-10053_CMH_sample61.07854.07854.4	C:\Users\nichollass\Desktop\2024_Dec_CMHSet2\HexNAc_upt070aa\241220_NS_10053_CMH_sample61\interact.pep.xml	AHESNEMQPTLAISHAGVSVVMAQAQPR	AHESNEM[147]QPTLAISHAGVSVVMAQAQPR	RDATFFVR.AHESNEMQPTLAISHAGVSVVMAQAQPR.REKRWSEW	R	R	28	4	2663.66	2974.43	2974.44	744.614	744.616	2974.44	744.617	-0.0024	8.77e-10	41.728	17.923	1	2	0	201	228	0	7M(15.9949)																		0	FALSE	IPI:EPA6-SP|NS:P00005|EPA6-SP	IPI:EPA6-SP|NS:P00005|EPA6-SP	IPI:EPA6-SP|NS:P00005|EPA6-SP
241220_NS-10053_CMH_sample61.07855.07855.4	C:\Users\nichollass\Desktop\2024_Dec_CMHSet2\HexNAc_upt070aa\241220_NS_10053_CMH_sample61\interact.pep.xml	AHESNEMQPTLAISHAGVSVVMAQAQPR	AHESNEM[147]QPTLAISHAGVSVVMAQAQPR	RDATFFVR.AHESNEMQPTLAISHAGVSVVMAQAQPR.REKRWSEW	R	R	28	4	2663.91	2974.43	2974.44	744.614	744.616	2974.44	744.617	-0.0024	1.6e-13	54.652	41.151	1	2	0	201	228	0	7M(15.9949)																		0	FALSE	IPI:EPA6-SP|NS:P00005|EPA6-SP	IPI:EPA6-SP|NS:P00005|EPA6-SP	IPI:EPA6-SP|NS:P00005|EPA6-SP
241220_NS-10053_CMH_sample61.07862.07862.2	C:\Users\nichollass\Desktop\2024_Dec_CMHSet2\HexNAc_upt070aa\241220_NS_10053_CMH_sample61\interact.pep.xml	LEGGVEPNCTGVTQIASGASAATTNVASAQCKPVR	LEGGVEPNCTGVTQIASGASAATTNVASAQCKPVR	TSDGITIR.LEGGVEPNCTGVTQIASGASAATTNVASAQCKPVR.YSYTRQAR	R	Y	35	2	2664.99	3500.68	3500.7	1751.35	1751.36	3500.7	1751.36	-0.0002	0	59.969	0	1	2	1	98	132	108016024	31C(57.0215),9C(57.0215)																		0	FALSE	IPI:EPA6-SP|NS:P00005|EPA6-SP	IPI:EPA6-SP|NS:P00005|EPA6-SP	IPI:EPA6-SP|NS:P00005|EPA6-SP
241220_NS-10053_CMH_sample61.07864.07864.2	C:\Users\nichollass\Desktop\2024_Dec_CMHSet2\HexNAc_upt070aa\241220_NS_10053_CMH_sample61\interact.pep.xml	LEGGVEPNCTGVTQIASGASAATTNVASAQCKPVR	LEGGVEPNCTGVTQIASGASAATTNVASAQCKPVR	TSDGITIR.LEGGVEPNCTGVTQIASGASAATTNVASAQCKPVR.YSYTRQAR	R	Y	35	2	2665.71	3500.68	3500.7	1751.35	1751.36	3500.7	1751.36	-0.0002	1.687e-11	46.592	8.032	1	2	1	98	132	108016024	31C(57.0215),9C(57.0215)																		0	FALSE	IPI:EPA6-SP|NS:P00005|EPA6-SP	IPI:EPA6-SP|NS:P00005|EPA6-SP	IPI:EPA6-SP|NS:P00005|EPA6-SP
241220_NS-10053_CMH_sample61.07867.07867.4	C:\Users\nichollass\Desktop\2024_Dec_CMHSet2\HexNAc_upt070aa\241220_NS_10053_CMH_sample61\interact.pep.xml	AHESNEMQPTLAISHAGVSVVMAQAQPR	AHESNEM[147]QPTLAISHAGVSVVM[147]AQAQPR	RDATFFVR.AHESNEMQPTLAISHAGVSVVMAQAQPR.REKRWSEW	R	R	28	4	2666.53	2991.42	2991.43	748.863	748.865	2990.43	748.616	0.999	0	77.499	8.439	1	2	0	201	228	167831264	22M(15.9949),7M(15.9949)	Mod1: First isotopic peak (PeakApex: 1.0010, Theoretical: 1.0024)																	0	FALSE	IPI:EPA6-SP|NS:P00005|EPA6-SP	IPI:EPA6-SP|NS:P00005|EPA6-SP	IPI:EPA6-SP|NS:P00005|EPA6-SP
241220_NS-10053_CMH_sample61.07868.07868.4	C:\Users\nichollass\Desktop\2024_Dec_CMHSet2\HexNAc_upt070aa\241220_NS_10053_CMH_sample61\interact.pep.xml	AHESNEMQPTLAISHAGVSVVMAQAQPR	AHESNEM[147]QPTLAISHAGVSVVM[147]AQAQPR	RDATFFVR.AHESNEMQPTLAISHAGVSVVMAQAQPR.REKRWSEW	R	R	28	4	2666.85	2991.42	2991.43	748.863	748.865	2990.43	748.616	0.999	4.94026e-07	29.725	6.495	1	2	0	201	228	167831264	22M(15.9949),7M(15.9949)	Mod1: First isotopic peak (PeakApex: 1.0010, Theoretical: 1.0024)																	0	FALSE	IPI:EPA6-SP|NS:P00005|EPA6-SP	IPI:EPA6-SP|NS:P00005|EPA6-SP	IPI:EPA6-SP|NS:P00005|EPA6-SP
241220_NS-10053_CMH_sample61.07869.07869.4	C:\Users\nichollass\Desktop\2024_Dec_CMHSet2\HexNAc_upt070aa\241220_NS_10053_CMH_sample61\interact.pep.xml	AHESNEMQPTLAISHAGVSVVMAQAQPR	AHESNEM[147]QPTLAISHAGVSVVM[147]AQAQPR	RDATFFVR.AHESNEMQPTLAISHAGVSVVMAQAQPR.REKRWSEW	R	R	28	4	2667.13	2991.42	2991.43	748.863	748.865	2990.43	748.616	0.999	0	77.432	11.742	1	2	0	201	228	167831264	22M(15.9949),7M(15.9949)	Mod1: First isotopic peak (PeakApex: 1.0010, Theoretical: 1.0024)																	0	FALSE	IPI:EPA6-SP|NS:P00005|EPA6-SP	IPI:EPA6-SP|NS:P00005|EPA6-SP	IPI:EPA6-SP|NS:P00005|EPA6-SP
241220_NS-10053_CMH_sample61.07904.07904.2	C:\Users\nichollass\Desktop\2024_Dec_CMHSet2\HexNAc_upt070aa\241220_NS_10053_CMH_sample61\interact.pep.xml	GWEQLEQCGYPVQR	GWEQLEQCGYPVQR	FTRHRQPR.GWEQLEQCGYPVQR.LVAIYIAA	R	L	14	2	2675.95	1748.79	1748.79	875.402	875.404	1748.79	875.404	-0.0006	3.2453e-10	43.455	7.862	1	2	0	326	339	4310010400	8C(57.0215)																		0	FALSE	IPI:EPA6-SP|NS:P00005|EPA6-SP	IPI:EPA6-SP|NS:P00005|EPA6-SP	IPI:EPA6-SP|NS:P00005|EPA6-SP
241220_NS-10053_CMH_sample61.07905.07905.2	C:\Users\nichollass\Desktop\2024_Dec_CMHSet2\HexNAc_upt070aa\241220_NS_10053_CMH_sample61\interact.pep.xml	GWEQLEQCGYPVQR	GWEQLEQCGYPVQR	FTRHRQPR.GWEQLEQCGYPVQR.LVAIYIAA	R	L	14	2	2676.26	1748.79	1748.79	875.402	875.404	1748.79	875.404	-0.0006	1.49e-11	47.807	0	1	2	0	326	339	4310010400	8C(57.0215)																		0	FALSE	IPI:EPA6-SP|NS:P00005|EPA6-SP	IPI:EPA6-SP|NS:P00005|EPA6-SP	IPI:EPA6-SP|NS:P00005|EPA6-SP
241220_NS-10053_CMH_sample61.07906.07906.2	C:\Users\nichollass\Desktop\2024_Dec_CMHSet2\HexNAc_upt070aa\241220_NS_10053_CMH_sample61\interact.pep.xml	GWEQLEQCGYPVQR	GWEQLEQCGYPVQR	FTRHRQPR.GWEQLEQCGYPVQR.LVAIYIAA	R	L	14	2	2676.59	1748.79	1748.79	875.402	875.404	1748.79	875.404	-0.0006	1.71e-11	47.568	0	1	2	0	326	339	4310010400	8C(57.0215)																		0	FALSE	IPI:EPA6-SP|NS:P00005|EPA6-SP	IPI:EPA6-SP|NS:P00005|EPA6-SP	IPI:EPA6-SP|NS:P00005|EPA6-SP
241220_NS-10053_CMH_sample61.07907.07907.2	C:\Users\nichollass\Desktop\2024_Dec_CMHSet2\HexNAc_upt070aa\241220_NS_10053_CMH_sample61\interact.pep.xml	GWEQLEQCGYPVQR	GWEQLEQCGYPVQR	FTRHRQPR.GWEQLEQCGYPVQR.LVAIYIAA	R	L	14	2	2676.65	1748.79	1748.79	875.402	875.404	1748.79	875.404	-0.0006	1.16748e-07	32.231	4.763	1	2	0	326	339	4310010400	8C(57.0215)																		0	FALSE	IPI:EPA6-SP|NS:P00005|EPA6-SP	IPI:EPA6-SP|NS:P00005|EPA6-SP	IPI:EPA6-SP|NS:P00005|EPA6-SP
241220_NS-10053_CMH_sample61.07908.07908.2	C:\Users\nichollass\Desktop\2024_Dec_CMHSet2\HexNAc_upt070aa\241220_NS_10053_CMH_sample61\interact.pep.xml	GWEQLEQCGYPVQR	GWEQLEQCGYPVQR	FTRHRQPR.GWEQLEQCGYPVQR.LVAIYIAA	R	L	14	2	2676.78	1748.79	1748.79	875.402	875.404	1748.79	875.404	-0.0006	1.8546e-08	34.427	0	1	2	0	326	339	4310010400	8C(57.0215)																		0	FALSE	IPI:EPA6-SP|NS:P00005|EPA6-SP	IPI:EPA6-SP|NS:P00005|EPA6-SP	IPI:EPA6-SP|NS:P00005|EPA6-SP
241220_NS-10053_CMH_sample61.07909.07909.2	C:\Users\nichollass\Desktop\2024_Dec_CMHSet2\HexNAc_upt070aa\241220_NS_10053_CMH_sample61\interact.pep.xml	GWEQLEQCGYPVQR	GWEQLEQCGYPVQR	FTRHRQPR.GWEQLEQCGYPVQR.LVAIYIAA	R	L	14	2	2677.1	1748.79	1748.79	875.402	875.404	1748.79	875.404	-0.0006	1.01859e-08	33.468	1.475	1	2	0	326	339	4310010400	8C(57.0215)																		0	FALSE	IPI:EPA6-SP|NS:P00005|EPA6-SP	IPI:EPA6-SP|NS:P00005|EPA6-SP	IPI:EPA6-SP|NS:P00005|EPA6-SP
241220_NS-10053_CMH_sample61.07923.07923.2	C:\Users\nichollass\Desktop\2024_Dec_CMHSet2\HexNAc_upt070aa\241220_NS_10053_CMH_sample61\interact.pep.xml	TGLTLAAPEAAGEVER		SSIPGFYR.TGLTLAAPEAAGEVER.LIGHPIPI	R	L	16	2	2680.29	1583.81	1583.81	792.912	792.914	1583.82	792.915	-0.0025	1.468e-11	46.833	4.617	1	2	0	606	621	0																			0	FALSE	IPI:EPA6-SP|NS:P00005|EPA6-SP	IPI:EPA6-SP|NS:P00005|EPA6-SP	IPI:EPA6-SP|NS:P00005|EPA6-SP
241220_NS-10053_CMH_sample61.07924.07924.2	C:\Users\nichollass\Desktop\2024_Dec_CMHSet2\HexNAc_upt070aa\241220_NS_10053_CMH_sample61\interact.pep.xml	TGLTLAAPEAAGEVER		SSIPGFYR.TGLTLAAPEAAGEVER.LIGHPIPI	R	L	16	2	2680.43	1583.81	1583.81	792.912	792.914	1583.82	792.915	-0.0025	4.59198e-09	34.852	2.484	1	2	0	606	621	0																			0	FALSE	IPI:EPA6-SP|NS:P00005|EPA6-SP	IPI:EPA6-SP|NS:P00005|EPA6-SP	IPI:EPA6-SP|NS:P00005|EPA6-SP
241220_NS-10053_CMH_sample61.07925.07925.2	C:\Users\nichollass\Desktop\2024_Dec_CMHSet2\HexNAc_upt070aa\241220_NS_10053_CMH_sample61\interact.pep.xml	TGLTLAAPEAAGEVER		SSIPGFYR.TGLTLAAPEAAGEVER.LIGHPIPI	R	L	16	2	2680.8	1583.81	1583.81	792.912	792.914	1583.82	792.915	-0.0025	4.1e-13	51.029	15.377	1	2	0	606	621	0																			0	FALSE	IPI:EPA6-SP|NS:P00005|EPA6-SP	IPI:EPA6-SP|NS:P00005|EPA6-SP	IPI:EPA6-SP|NS:P00005|EPA6-SP
241220_NS-10053_CMH_sample61.07998.07998.2	C:\Users\nichollass\Desktop\2024_Dec_CMHSet2\HexNAc_upt070aa\241220_NS_10053_CMH_sample61\interact.pep.xml	TGLTLAAPEAAGEVER		SSIPGFYR.TGLTLAAPEAAGEVER.LIGHPIPI	R	L	16	2	2694.63	1584.81	1584.82	793.413	793.415	1583.82	792.915	1.0006	7.71791e-09	36.95	3.719	1	2	0	606	621	0		Mod1: First isotopic peak (PeakApex: 1.0010, Theoretical: 1.0024)																	0	FALSE	IPI:EPA6-SP|NS:P00005|EPA6-SP	IPI:EPA6-SP|NS:P00005|EPA6-SP	IPI:EPA6-SP|NS:P00005|EPA6-SP
241220_NS-10053_CMH_sample61.07999.07999.2	C:\Users\nichollass\Desktop\2024_Dec_CMHSet2\HexNAc_upt070aa\241220_NS_10053_CMH_sample61\interact.pep.xml	TGLTLAAPEAAGEVER		SSIPGFYR.TGLTLAAPEAAGEVER.LIGHPIPI	R	L	16	2	2694.72	1584.81	1584.82	793.413	793.415	1583.82	792.915	1.0006	4.281e-11	47.974	7.616	1	2	0	606	621	0		Mod1: First isotopic peak (PeakApex: 1.0010, Theoretical: 1.0024)																	0	FALSE	IPI:EPA6-SP|NS:P00005|EPA6-SP	IPI:EPA6-SP|NS:P00005|EPA6-SP	IPI:EPA6-SP|NS:P00005|EPA6-SP
241220_NS-10053_CMH_sample61.08043.08043.2	C:\Users\nichollass\Desktop\2024_Dec_CMHSet2\HexNAc_upt070aa\241220_NS_10053_CMH_sample61\interact.pep.xml	SQDLDAIWR		VFGGVRAR.SQDLDAIWR.GFYIAGDP	R	G	9	2	2702.35	1102.54	1102.54	552.276	552.278	1102.54	552.278	0.0001	1.46386e-05	24.838	5.133	1	2	0	528	536	0																			0	FALSE	IPI:EPA6-SP|NS:P00005|EPA6-SP	IPI:EPA6-SP|NS:P00005|EPA6-SP	IPI:EPA6-SP|NS:P00005|EPA6-SP
241220_NS-10053_CMH_sample61.08044.08044.2	C:\Users\nichollass\Desktop\2024_Dec_CMHSet2\HexNAc_upt070aa\241220_NS_10053_CMH_sample61\interact.pep.xml	SQDLDAIWR		VFGGVRAR.SQDLDAIWR.GFYIAGDP	R	G	9	2	2702.67	1102.54	1102.54	552.276	552.278	1102.54	552.278	0.0001	5.54945e-06	23.523	0	1	2	0	528	536	0																			0	FALSE	IPI:EPA6-SP|NS:P00005|EPA6-SP	IPI:EPA6-SP|NS:P00005|EPA6-SP	IPI:EPA6-SP|NS:P00005|EPA6-SP
241220_NS-10053_CMH_sample61.08045.08045.2	C:\Users\nichollass\Desktop\2024_Dec_CMHSet2\HexNAc_upt070aa\241220_NS_10053_CMH_sample61\interact.pep.xml	SQDLDAIWR		VFGGVRAR.SQDLDAIWR.GFYIAGDP	R	G	9	2	2702.99	1102.54	1102.54	552.276	552.278	1102.54	552.278	0.0001	2.52493e-06	26.891	0	1	2	0	528	536	0																			0	FALSE	IPI:EPA6-SP|NS:P00005|EPA6-SP	IPI:EPA6-SP|NS:P00005|EPA6-SP	IPI:EPA6-SP|NS:P00005|EPA6-SP
241220_NS-10053_CMH_sample61.08099.08099.2	C:\Users\nichollass\Desktop\2024_Dec_CMHSet2\HexNAc_upt070aa\241220_NS_10053_CMH_sample61\interact.pep.xml	LALTLAAAESER		REQPEQAR.LALTLAAAESER.FVRQGTGN	R	F	12	2	2714.98	1243.67	1243.68	622.844	622.846	1243.68	622.846	-0.0004	2.68226e-09	40.786	8.868	1	2	0	407	418	0																			0	FALSE	IPI:EPA6-SP|NS:P00005|EPA6-SP	IPI:EPA6-SP|NS:P00005|EPA6-SP	IPI:EPA6-SP|NS:P00005|EPA6-SP
241220_NS-10053_CMH_sample61.08100.08100.2	C:\Users\nichollass\Desktop\2024_Dec_CMHSet2\HexNAc_upt070aa\241220_NS_10053_CMH_sample61\interact.pep.xml	LALTLAAAESER		REQPEQAR.LALTLAAAESER.FVRQGTGN	R	F	12	2	2715.29	1243.67	1243.68	622.844	622.846	1243.68	622.846	-0.0004	1.50141e-08	35.794	0	1	2	0	407	418	0																			0	FALSE	IPI:EPA6-SP|NS:P00005|EPA6-SP	IPI:EPA6-SP|NS:P00005|EPA6-SP	IPI:EPA6-SP|NS:P00005|EPA6-SP
241220_NS-10053_CMH_sample61.08101.08101.2	C:\Users\nichollass\Desktop\2024_Dec_CMHSet2\HexNAc_upt070aa\241220_NS_10053_CMH_sample61\interact.pep.xml	LALTLAAAESER		REQPEQAR.LALTLAAAESER.FVRQGTGN	R	F	12	2	2715.64	1243.67	1243.68	622.844	622.846	1243.68	622.846	-0.0004	7.0307e-10	43.112	4.066	1	2	0	407	418	0																			0	FALSE	IPI:EPA6-SP|NS:P00005|EPA6-SP	IPI:EPA6-SP|NS:P00005|EPA6-SP	IPI:EPA6-SP|NS:P00005|EPA6-SP
241220_NS-10053_CMH_sample61.08105.08105.2	C:\Users\nichollass\Desktop\2024_Dec_CMHSet2\HexNAc_upt070aa\241220_NS_10053_CMH_sample61\interact.pep.xml	LALTLAAAESER		REQPEQAR.LALTLAAAESER.FVRQGTGN	R	F	12	2	2716.25	1243.67	1243.68	622.844	622.846	1243.68	622.846	-0.0004	5.74447e-09	37.463	7.37	1	2	0	407	418	0																			0	FALSE	IPI:EPA6-SP|NS:P00005|EPA6-SP	IPI:EPA6-SP|NS:P00005|EPA6-SP	IPI:EPA6-SP|NS:P00005|EPA6-SP
241220_NS-10053_CMH_sample61.08106.08106.2	C:\Users\nichollass\Desktop\2024_Dec_CMHSet2\HexNAc_upt070aa\241220_NS_10053_CMH_sample61\interact.pep.xml	LALTLAAAESER		REQPEQAR.LALTLAAAESER.FVRQGTGN	R	F	12	2	2716.38	1243.67	1243.68	622.844	622.846	1243.68	622.846	-0.0004	7.97536e-07	27.893	1.791	1	2	0	407	418	0																			0	FALSE	IPI:EPA6-SP|NS:P00005|EPA6-SP	IPI:EPA6-SP|NS:P00005|EPA6-SP	IPI:EPA6-SP|NS:P00005|EPA6-SP
241220_NS-10053_CMH_sample61.08107.08107.2	C:\Users\nichollass\Desktop\2024_Dec_CMHSet2\HexNAc_upt070aa\241220_NS_10053_CMH_sample61\interact.pep.xml	LALTLAAAESER		REQPEQAR.LALTLAAAESER.FVRQGTGN	R	F	12	2	2716.72	1243.67	1243.68	622.844	622.846	1243.68	622.846	-0.0004	7.5727e-10	42.983	4.748	1	2	0	407	418	0																			0	FALSE	IPI:EPA6-SP|NS:P00005|EPA6-SP	IPI:EPA6-SP|NS:P00005|EPA6-SP	IPI:EPA6-SP|NS:P00005|EPA6-SP
241220_NS-10053_CMH_sample61.08117.08117.2	C:\Users\nichollass\Desktop\2024_Dec_CMHSet2\HexNAc_upt070aa\241220_NS_10053_CMH_sample61\interact.pep.xml	SCAAAGTECLISGWGNTK	SCAAAGTECLISGWGNTK	VATVSIPR.SCAAAGTECLISGWGNTK.SSGSSYPS	R	S	18	2	2719.03	1881.83	1881.83	941.92	941.924	1881.84	941.925	-0.0007	1e-14	59.223	0	1	2	0	116	133	658809980	2C(57.0215),9C(57.0215)																		0	TRUE	sp|P00761|TRYP_PIG	P00761	TRYP_PIG
241220_NS-10053_CMH_sample61.08118.08118.2	C:\Users\nichollass\Desktop\2024_Dec_CMHSet2\HexNAc_upt070aa\241220_NS_10053_CMH_sample61\interact.pep.xml	SCAAAGTECLISGWGNTK	SCAAAGTECLISGWGNTK	VATVSIPR.SCAAAGTECLISGWGNTK.SSGSSYPS	R	S	18	2	2719.52	1881.83	1881.83	941.92	941.924	1881.84	941.925	-0.0007	3e-14	55.893	0	1	2	0	116	133	658809980	2C(57.0215),9C(57.0215)																		0	TRUE	sp|P00761|TRYP_PIG	P00761	TRYP_PIG
241220_NS-10053_CMH_sample61.08119.08119.2	C:\Users\nichollass\Desktop\2024_Dec_CMHSet2\HexNAc_upt070aa\241220_NS_10053_CMH_sample61\interact.pep.xml	SCAAAGTECLISGWGNTK	SCAAAGTECLISGWGNTK	VATVSIPR.SCAAAGTECLISGWGNTK.SSGSSYPS	R	S	18	2	2719.75	1881.83	1881.83	941.92	941.924	1881.84	941.925	-0.0007	1e-14	58.3	0	1	2	0	116	133	658809980	2C(57.0215),9C(57.0215)																		0	TRUE	sp|P00761|TRYP_PIG	P00761	TRYP_PIG
241220_NS-10053_CMH_sample61.08120.08120.2	C:\Users\nichollass\Desktop\2024_Dec_CMHSet2\HexNAc_upt070aa\241220_NS_10053_CMH_sample61\interact.pep.xml	SCAAAGTECLISGWGNTK	SCAAAGTECLISGWGNTK	VATVSIPR.SCAAAGTECLISGWGNTK.SSGSSYPS	R	S	18	2	2719.97	1881.83	1881.83	941.92	941.924	1881.84	941.925	-0.0007	4.78e-12	47.784	0	1	2	0	116	133	658809980	2C(57.0215),9C(57.0215)																		0	TRUE	sp|P00761|TRYP_PIG	P00761	TRYP_PIG
241220_NS-10053_CMH_sample61.08121.08121.2	C:\Users\nichollass\Desktop\2024_Dec_CMHSet2\HexNAc_upt070aa\241220_NS_10053_CMH_sample61\interact.pep.xml	SCAAAGTECLISGWGNTK	SCAAAGTECLISGWGNTK	VATVSIPR.SCAAAGTECLISGWGNTK.SSGSSYPS	R	S	18	2	2720.18	1881.83	1881.83	941.92	941.924	1881.84	941.925	-0.0007	4e-14	55.116	0	1	2	0	116	133	658809980	2C(57.0215),9C(57.0215)																		0	TRUE	sp|P00761|TRYP_PIG	P00761	TRYP_PIG
241220_NS-10053_CMH_sample61.08123.08123.2	C:\Users\nichollass\Desktop\2024_Dec_CMHSet2\HexNAc_upt070aa\241220_NS_10053_CMH_sample61\interact.pep.xml	SCAAAGTECLISGWGNTK	SCAAAGTECLISGWGNTK	VATVSIPR.SCAAAGTECLISGWGNTK.SSGSSYPS	R	S	18	2	2720.68	1881.83	1881.83	941.92	941.924	1881.84	941.925	-0.0007	9.5e-13	52.596	1.791	1	2	0	116	133	658809980	2C(57.0215),9C(57.0215)																		0	TRUE	sp|P00761|TRYP_PIG	P00761	TRYP_PIG
241220_NS-10053_CMH_sample61.08125.08125.2	C:\Users\nichollass\Desktop\2024_Dec_CMHSet2\HexNAc_upt070aa\241220_NS_10053_CMH_sample61\interact.pep.xml	GWEQLEQCGYPVQR	GWEQLEQCGYPVQR	FTRHRQPR.GWEQLEQCGYPVQR.LVAIYIAA	R	L	14	2	2721.23	1749.79	1749.79	875.904	875.905	1748.79	875.404	1.0009	3.7888e-10	42.186	9.619	1	2	0	326	339	0	8C(57.0215)	Mod1: First isotopic peak (PeakApex: 1.0010, Theoretical: 1.0024)																	0	FALSE	IPI:EPA6-SP|NS:P00005|EPA6-SP	IPI:EPA6-SP|NS:P00005|EPA6-SP	IPI:EPA6-SP|NS:P00005|EPA6-SP
241220_NS-10053_CMH_sample61.08126.08126.2	C:\Users\nichollass\Desktop\2024_Dec_CMHSet2\HexNAc_upt070aa\241220_NS_10053_CMH_sample61\interact.pep.xml	GWEQLEQCGYPVQR	GWEQLEQCGYPVQR	FTRHRQPR.GWEQLEQCGYPVQR.LVAIYIAA	R	L	14	2	2721.54	1749.79	1749.79	875.904	875.905	1748.79	875.404	1.0009	3.076e-11	43.548	0	1	2	0	326	339	0	8C(57.0215)	Mod1: First isotopic peak (PeakApex: 1.0010, Theoretical: 1.0024)																	0	FALSE	IPI:EPA6-SP|NS:P00005|EPA6-SP	IPI:EPA6-SP|NS:P00005|EPA6-SP	IPI:EPA6-SP|NS:P00005|EPA6-SP
241220_NS-10053_CMH_sample61.08127.08127.2	C:\Users\nichollass\Desktop\2024_Dec_CMHSet2\HexNAc_upt070aa\241220_NS_10053_CMH_sample61\interact.pep.xml	GWEQLEQCGYPVQR	GWEQLEQCGYPVQR	FTRHRQPR.GWEQLEQCGYPVQR.LVAIYIAA	R	L	14	2	2721.86	1749.79	1749.79	875.904	875.905	1748.79	875.404	1.0009	7.971e-11	44.894	4.829	1	2	0	326	339	0	8C(57.0215)	Mod1: First isotopic peak (PeakApex: 1.0010, Theoretical: 1.0024)																	0	FALSE	IPI:EPA6-SP|NS:P00005|EPA6-SP	IPI:EPA6-SP|NS:P00005|EPA6-SP	IPI:EPA6-SP|NS:P00005|EPA6-SP
241220_NS-10053_CMH_sample61.08128.08128.2	C:\Users\nichollass\Desktop\2024_Dec_CMHSet2\HexNAc_upt070aa\241220_NS_10053_CMH_sample61\interact.pep.xml	GWEQLEQCGYPVQR	GWEQLEQCGYPVQR	FTRHRQPR.GWEQLEQCGYPVQR.LVAIYIAA	R	L	14	2	2721.92	1749.79	1749.79	875.904	875.905	1748.79	875.404	1.0009	1.25675e-06	27.103	3.726	1	2	0	326	339	0	8C(57.0215)	Mod1: First isotopic peak (PeakApex: 1.0010, Theoretical: 1.0024)																	0	FALSE	IPI:EPA6-SP|NS:P00005|EPA6-SP	IPI:EPA6-SP|NS:P00005|EPA6-SP	IPI:EPA6-SP|NS:P00005|EPA6-SP
241220_NS-10053_CMH_sample61.08129.08129.2	C:\Users\nichollass\Desktop\2024_Dec_CMHSet2\HexNAc_upt070aa\241220_NS_10053_CMH_sample61\interact.pep.xml	GWEQLEQCGYPVQR	GWEQLEQCGYPVQR	FTRHRQPR.GWEQLEQCGYPVQR.LVAIYIAA	R	L	14	2	2722.04	1749.79	1749.79	875.904	875.905	1748.79	875.404	1.0009	0.000758578	15.98	0	1	2	0	326	339	0	8C(57.0215)	Mod1: First isotopic peak (PeakApex: 1.0010, Theoretical: 1.0024)																	0	FALSE	IPI:EPA6-SP|NS:P00005|EPA6-SP	IPI:EPA6-SP|NS:P00005|EPA6-SP	IPI:EPA6-SP|NS:P00005|EPA6-SP
241220_NS-10053_CMH_sample61.08130.08130.2	C:\Users\nichollass\Desktop\2024_Dec_CMHSet2\HexNAc_upt070aa\241220_NS_10053_CMH_sample61\interact.pep.xml	GWEQLEQCGYPVQR	GWEQLEQCGYPVQR	FTRHRQPR.GWEQLEQCGYPVQR.LVAIYIAA	R	L	14	2	2722.36	1749.79	1749.79	875.904	875.905	1748.79	875.404	1.0009	4.10913e-07	27.045	0	1	2	0	326	339	0	8C(57.0215)	Mod1: First isotopic peak (PeakApex: 1.0010, Theoretical: 1.0024)																	0	FALSE	IPI:EPA6-SP|NS:P00005|EPA6-SP	IPI:EPA6-SP|NS:P00005|EPA6-SP	IPI:EPA6-SP|NS:P00005|EPA6-SP
241220_NS-10053_CMH_sample61.08131.08131.2	C:\Users\nichollass\Desktop\2024_Dec_CMHSet2\HexNAc_upt070aa\241220_NS_10053_CMH_sample61\interact.pep.xml	GWEQLEQCGYPVQR	GWEQLEQCGYPVQR	FTRHRQPR.GWEQLEQCGYPVQR.LVAIYIAA	R	L	14	2	2722.41	1749.79	1749.79	875.904	875.905	1748.79	875.404	1.0009	0.0226595	10.079	0	0.8011	2	0	326	339	0	8C(57.0215)	Mod1: First isotopic peak (PeakApex: 1.0010, Theoretical: 1.0024)																	0	FALSE	IPI:EPA6-SP|NS:P00005|EPA6-SP	IPI:EPA6-SP|NS:P00005|EPA6-SP	IPI:EPA6-SP|NS:P00005|EPA6-SP
241220_NS-10053_CMH_sample61.08132.08132.2	C:\Users\nichollass\Desktop\2024_Dec_CMHSet2\HexNAc_upt070aa\241220_NS_10053_CMH_sample61\interact.pep.xml	GWEQLEQCGYPVQR	GWEQLEQCGYPVQR	FTRHRQPR.GWEQLEQCGYPVQR.LVAIYIAA	R	L	14	2	2722.49	1749.79	1749.79	875.904	875.905	1748.79	875.404	1.0009	0.00582103	10.44	0	0.9584	2	0	326	339	0	8C(57.0215)	Mod1: First isotopic peak (PeakApex: 1.0010, Theoretical: 1.0024)																	0	FALSE	IPI:EPA6-SP|NS:P00005|EPA6-SP	IPI:EPA6-SP|NS:P00005|EPA6-SP	IPI:EPA6-SP|NS:P00005|EPA6-SP
241220_NS-10053_CMH_sample61.08137.08137.4	C:\Users\nichollass\Desktop\2024_Dec_CMHSet2\HexNAc_upt070aa\241220_NS_10053_CMH_sample61\interact.pep.xml	AHESNEMQPTLAISHAGVSVVMAQAQPR	AHESNEM[147]QPTLAISHAGVSVVM[147]AQAQPR	RDATFFVR.AHESNEMQPTLAISHAGVSVVMAQAQPR.REKRWSEW	R	R	28	4	2723.78	2990.43	2990.43	748.614	748.615	2990.43	748.616	-0.0009	0	87.63	8.052	1	2	0	201	228	49591224	22M(15.9949),7M(15.9949)																		0	FALSE	IPI:EPA6-SP|NS:P00005|EPA6-SP	IPI:EPA6-SP|NS:P00005|EPA6-SP	IPI:EPA6-SP|NS:P00005|EPA6-SP
241220_NS-10053_CMH_sample61.08158.08158.3	C:\Users\nichollass\Desktop\2024_Dec_CMHSet2\HexNAc_upt070aa\241220_NS_10053_CMH_sample61\interact.pep.xml	LEGGVEPNCTGVTQIASGASAATTNVASAQCKPVR	LEGGVEPNCTGVTQIASGASAATTNVASAQCKPVR	TSDGITIR.LEGGVEPNCTGVTQIASGASAATTNVASAQCKPVR.YSYTRQAR	R	Y	35	3	2727.93	3500.68	3500.7	1167.9	1167.91	3500.7	1167.91	0.0014	0	74.309	0	1	2	1	98	132	0	31C(57.0215),9C(57.0215)																		0	FALSE	IPI:EPA6-SP|NS:P00005|EPA6-SP	IPI:EPA6-SP|NS:P00005|EPA6-SP	IPI:EPA6-SP|NS:P00005|EPA6-SP
241220_NS-10053_CMH_sample61.08160.08160.3	C:\Users\nichollass\Desktop\2024_Dec_CMHSet2\HexNAc_upt070aa\241220_NS_10053_CMH_sample61\interact.pep.xml	LEGGVEPNCTGVTQIASGASAATTNVASAQCKPVR	LEGGVEPNCTGVTQIASGASAATTNVASAQCKPVR	TSDGITIR.LEGGVEPNCTGVTQIASGASAATTNVASAQCKPVR.YSYTRQAR	R	Y	35	3	2728.43	3500.68	3500.7	1167.9	1167.91	3500.7	1167.91	0.0014	0	95.593	0	1	2	1	98	132	0	31C(57.0215),9C(57.0215)																		0	FALSE	IPI:EPA6-SP|NS:P00005|EPA6-SP	IPI:EPA6-SP|NS:P00005|EPA6-SP	IPI:EPA6-SP|NS:P00005|EPA6-SP
241220_NS-10053_CMH_sample61.08167.08167.4	C:\Users\nichollass\Desktop\2024_Dec_CMHSet2\HexNAc_upt070aa\241220_NS_10053_CMH_sample61\interact.pep.xml	AHESNEMQPTLAISHAGVSVVMAQAQPR	AHESNEM[147]QPTLAISHAGVSVVMAQAQPR	RDATFFVR.AHESNEMQPTLAISHAGVSVVMAQAQPR.REKRWSEW	R	R	28	4	2730.53	2974.43	2974.44	744.615	744.616	2974.44	744.617	-0.0019	0	85.459	44.753	1	2	0	201	228	0	7M(15.9949)																		0	FALSE	IPI:EPA6-SP|NS:P00005|EPA6-SP	IPI:EPA6-SP|NS:P00005|EPA6-SP	IPI:EPA6-SP|NS:P00005|EPA6-SP
241220_NS-10053_CMH_sample61.08168.08168.4	C:\Users\nichollass\Desktop\2024_Dec_CMHSet2\HexNAc_upt070aa\241220_NS_10053_CMH_sample61\interact.pep.xml	AHESNEMQPTLAISHAGVSVVMAQAQPR	AHESNEM[147]QPTLAISHAGVSVVMAQAQPR	RDATFFVR.AHESNEMQPTLAISHAGVSVVMAQAQPR.REKRWSEW	R	R	28	4	2730.85	2974.43	2974.44	744.615	744.616	2974.44	744.617	-0.0019	1.30017e-08	37.044	18.384	1	2	0	201	228	0	7M(15.9949)																		0	FALSE	IPI:EPA6-SP|NS:P00005|EPA6-SP	IPI:EPA6-SP|NS:P00005|EPA6-SP	IPI:EPA6-SP|NS:P00005|EPA6-SP
241220_NS-10053_CMH_sample61.08169.08169.4	C:\Users\nichollass\Desktop\2024_Dec_CMHSet2\HexNAc_upt070aa\241220_NS_10053_CMH_sample61\interact.pep.xml	AHESNEMQPTLAISHAGVSVVMAQAQPR	AHESNEM[147]QPTLAISHAGVSVVMAQAQPR	RDATFFVR.AHESNEMQPTLAISHAGVSVVMAQAQPR.REKRWSEW	R	R	28	4	2731.12	2974.43	2974.44	744.615	744.616	2974.44	744.617	-0.0019	2e-14	60.158	46.009	1	2	0	201	228	0	7M(15.9949)																		0	FALSE	IPI:EPA6-SP|NS:P00005|EPA6-SP	IPI:EPA6-SP|NS:P00005|EPA6-SP	IPI:EPA6-SP|NS:P00005|EPA6-SP
241220_NS-10053_CMH_sample61.08176.08176.4	C:\Users\nichollass\Desktop\2024_Dec_CMHSet2\HexNAc_upt070aa\241220_NS_10053_CMH_sample61\interact.pep.xml	AHESNEMQPTLAISHAGVSVVMAQAQPR	AHESNEM[147]QPTLAISHAGVSVVMAQAQPR	RDATFFVR.AHESNEMQPTLAISHAGVSVVMAQAQPR.REKRWSEW	R	R	28	4	2733.26	2974.43	2974.44	744.615	744.616	2974.44	744.617	-0.0019	6.34965e-09	38.289	33.773	1	2	0	201	228	0	7M(15.9949)																		0	FALSE	IPI:EPA6-SP|NS:P00005|EPA6-SP	IPI:EPA6-SP|NS:P00005|EPA6-SP	IPI:EPA6-SP|NS:P00005|EPA6-SP
241220_NS-10053_CMH_sample61.08209.08209.2	C:\Users\nichollass\Desktop\2024_Dec_CMHSet2\HexNAc_upt070aa\241220_NS_10053_CMH_sample61\interact.pep.xml	GWEQLEQCGYPVQR	GWEQLEQCGYPVQR	FTRHRQPR.GWEQLEQCGYPVQR.LVAIYIAA	R	L	14	2	2742.85	1748.79	1748.79	875.401	875.404	1748.79	875.404	-0.0002	4.4797e-10	41.895	8.157	1	2	0	326	339	0	8C(57.0215)																		0	FALSE	IPI:EPA6-SP|NS:P00005|EPA6-SP	IPI:EPA6-SP|NS:P00005|EPA6-SP	IPI:EPA6-SP|NS:P00005|EPA6-SP
241220_NS-10053_CMH_sample61.08210.08210.2	C:\Users\nichollass\Desktop\2024_Dec_CMHSet2\HexNAc_upt070aa\241220_NS_10053_CMH_sample61\interact.pep.xml	GWEQLEQCGYPVQR	GWEQLEQCGYPVQR	FTRHRQPR.GWEQLEQCGYPVQR.LVAIYIAA	R	L	14	2	2743.16	1748.79	1748.79	875.401	875.404	1748.79	875.404	-0.0002	1.382e-11	45.938	0	1	2	0	326	339	0	8C(57.0215)																		0	FALSE	IPI:EPA6-SP|NS:P00005|EPA6-SP	IPI:EPA6-SP|NS:P00005|EPA6-SP	IPI:EPA6-SP|NS:P00005|EPA6-SP
241220_NS-10053_CMH_sample61.08211.08211.2	C:\Users\nichollass\Desktop\2024_Dec_CMHSet2\HexNAc_upt070aa\241220_NS_10053_CMH_sample61\interact.pep.xml	GWEQLEQCGYPVQR	GWEQLEQCGYPVQR	FTRHRQPR.GWEQLEQCGYPVQR.LVAIYIAA	R	L	14	2	2743.49	1748.79	1748.79	875.401	875.404	1748.79	875.404	-0.0002	7.079e-11	45.1	5.033	1	2	0	326	339	0	8C(57.0215)																		0	FALSE	IPI:EPA6-SP|NS:P00005|EPA6-SP	IPI:EPA6-SP|NS:P00005|EPA6-SP	IPI:EPA6-SP|NS:P00005|EPA6-SP
241220_NS-10053_CMH_sample61.08212.08212.2	C:\Users\nichollass\Desktop\2024_Dec_CMHSet2\HexNAc_upt070aa\241220_NS_10053_CMH_sample61\interact.pep.xml	GWEQLEQCGYPVQR	GWEQLEQCGYPVQR	FTRHRQPR.GWEQLEQCGYPVQR.LVAIYIAA	R	L	14	2	2743.56	1748.79	1748.79	875.401	875.404	1748.79	875.404	-0.0002	8.49669e-09	36.783	6.349	1	2	0	326	339	0	8C(57.0215)																		0	FALSE	IPI:EPA6-SP|NS:P00005|EPA6-SP	IPI:EPA6-SP|NS:P00005|EPA6-SP	IPI:EPA6-SP|NS:P00005|EPA6-SP
241220_NS-10053_CMH_sample61.08213.08213.2	C:\Users\nichollass\Desktop\2024_Dec_CMHSet2\HexNAc_upt070aa\241220_NS_10053_CMH_sample61\interact.pep.xml	GWEQLEQCGYPVQR	GWEQLEQCGYPVQR	FTRHRQPR.GWEQLEQCGYPVQR.LVAIYIAA	R	L	14	2	2743.68	1748.79	1748.79	875.401	875.404	1748.79	875.404	-0.0002	3.97878e-07	30.101	0	1	2	0	326	339	0	8C(57.0215)																		0	FALSE	IPI:EPA6-SP|NS:P00005|EPA6-SP	IPI:EPA6-SP|NS:P00005|EPA6-SP	IPI:EPA6-SP|NS:P00005|EPA6-SP
241220_NS-10053_CMH_sample61.08214.08214.2	C:\Users\nichollass\Desktop\2024_Dec_CMHSet2\HexNAc_upt070aa\241220_NS_10053_CMH_sample61\interact.pep.xml	GWEQLEQCGYPVQR	GWEQLEQCGYPVQR	FTRHRQPR.GWEQLEQCGYPVQR.LVAIYIAA	R	L	14	2	2744.01	1748.79	1748.79	875.401	875.404	1748.79	875.404	-0.0002	2.45612e-09	36.939	0	1	2	0	326	339	0	8C(57.0215)																		0	FALSE	IPI:EPA6-SP|NS:P00005|EPA6-SP	IPI:EPA6-SP|NS:P00005|EPA6-SP	IPI:EPA6-SP|NS:P00005|EPA6-SP
241220_NS-10053_CMH_sample61.08221.08221.2	C:\Users\nichollass\Desktop\2024_Dec_CMHSet2\HexNAc_upt070aa\241220_NS_10053_CMH_sample61\interact.pep.xml	GWEQLEQCGYPVQR	GWEQLEQCGYPVQR	FTRHRQPR.GWEQLEQCGYPVQR.LVAIYIAA	R	L	14	2	2745.22	1748.79	1748.79	875.401	875.404	1748.79	875.404	-0.0002	4.20001e-05	21.007	0	1	2	0	326	339	0	8C(57.0215)																		0	FALSE	IPI:EPA6-SP|NS:P00005|EPA6-SP	IPI:EPA6-SP|NS:P00005|EPA6-SP	IPI:EPA6-SP|NS:P00005|EPA6-SP
241220_NS-10053_CMH_sample61.08223.08223.2	C:\Users\nichollass\Desktop\2024_Dec_CMHSet2\HexNAc_upt070aa\241220_NS_10053_CMH_sample61\interact.pep.xml	GWEQLEQCGYPVQR	GWEQLEQCGYPVQR	FTRHRQPR.GWEQLEQCGYPVQR.LVAIYIAA	R	L	14	2	2745.67	1748.79	1748.79	875.401	875.404	1748.79	875.404	-0.0002	0.000103395	17.442	0	1	2	0	326	339	0	8C(57.0215)																		0	FALSE	IPI:EPA6-SP|NS:P00005|EPA6-SP	IPI:EPA6-SP|NS:P00005|EPA6-SP	IPI:EPA6-SP|NS:P00005|EPA6-SP
241220_NS-10053_CMH_sample61.08228.08228.2	C:\Users\nichollass\Desktop\2024_Dec_CMHSet2\HexNAc_upt070aa\241220_NS_10053_CMH_sample61\interact.pep.xml	TGLTLAAPEAAGEVER		SSIPGFYR.TGLTLAAPEAAGEVER.LIGHPIPI	R	L	16	2	2746.63	1583.81	1583.81	792.912	792.914	1583.82	792.915	-0.002	6.187e-11	44.334	10.296	1	2	0	606	621	0																			0	FALSE	IPI:EPA6-SP|NS:P00005|EPA6-SP	IPI:EPA6-SP|NS:P00005|EPA6-SP	IPI:EPA6-SP|NS:P00005|EPA6-SP
241220_NS-10053_CMH_sample61.08229.08229.2	C:\Users\nichollass\Desktop\2024_Dec_CMHSet2\HexNAc_upt070aa\241220_NS_10053_CMH_sample61\interact.pep.xml	TGLTLAAPEAAGEVER		SSIPGFYR.TGLTLAAPEAAGEVER.LIGHPIPI	R	L	16	2	2746.8	1583.81	1583.81	792.912	792.914	1583.82	792.915	-0.002	2.94442e-09	36.624	5.876	1	2	0	606	621	0																			0	FALSE	IPI:EPA6-SP|NS:P00005|EPA6-SP	IPI:EPA6-SP|NS:P00005|EPA6-SP	IPI:EPA6-SP|NS:P00005|EPA6-SP
241220_NS-10053_CMH_sample61.08230.08230.2	C:\Users\nichollass\Desktop\2024_Dec_CMHSet2\HexNAc_upt070aa\241220_NS_10053_CMH_sample61\interact.pep.xml	TGLTLAAPEAAGEVER		SSIPGFYR.TGLTLAAPEAAGEVER.LIGHPIPI	R	L	16	2	2747.2	1583.81	1583.81	792.912	792.914	1583.82	792.915	-0.002	4e-13	51.101	19.943	1	2	0	606	621	0																			0	FALSE	IPI:EPA6-SP|NS:P00005|EPA6-SP	IPI:EPA6-SP|NS:P00005|EPA6-SP	IPI:EPA6-SP|NS:P00005|EPA6-SP
241220_NS-10053_CMH_sample61.08283.08283.2	C:\Users\nichollass\Desktop\2024_Dec_CMHSet2\HexNAc_upt070aa\241220_NS_10053_CMH_sample61\interact.pep.xml	LVALYLAAR		QCGYPVQR.LVALYLAAR.CTGVTQIA	R	C	9	2	2761.11	988.604	988.607	495.309	495.311	988.607	495.311	-0.0001	1.62555e-07	28.656	8.735	1	2	0	340	348	479964256																			0	FALSE	IPI:EPA6-SP|NS:P00005|EPA6-SP	IPI:EPA6-SP|NS:P00005|EPA6-SP	IPI:EPA6-SP|NS:P00005|EPA6-SP
241220_NS-10053_CMH_sample61.08284.08284.2	C:\Users\nichollass\Desktop\2024_Dec_CMHSet2\HexNAc_upt070aa\241220_NS_10053_CMH_sample61\interact.pep.xml	LVALYLAAR		QCGYPVQR.LVALYLAAR.CTGVTQIA	R	C	9	2	2761.42	988.604	988.607	495.309	495.311	988.607	495.311	-0.0001	4.53158e-07	26.875	0	1	2	0	340	348	479964256																			0	FALSE	IPI:EPA6-SP|NS:P00005|EPA6-SP	IPI:EPA6-SP|NS:P00005|EPA6-SP	IPI:EPA6-SP|NS:P00005|EPA6-SP
241220_NS-10053_CMH_sample61.08285.08285.2	C:\Users\nichollass\Desktop\2024_Dec_CMHSet2\HexNAc_upt070aa\241220_NS_10053_CMH_sample61\interact.pep.xml	LVALYLAAR		QCGYPVQR.LVALYLAAR.CTGVTQIA	R	C	9	2	2761.81	988.604	988.607	495.309	495.311	988.607	495.311	-0.0001	6.04993e-07	26.373	0	1	2	0	340	348	479964256																			0	FALSE	IPI:EPA6-SP|NS:P00005|EPA6-SP	IPI:EPA6-SP|NS:P00005|EPA6-SP	IPI:EPA6-SP|NS:P00005|EPA6-SP
241220_NS-10053_CMH_sample61.08286.08286.2	C:\Users\nichollass\Desktop\2024_Dec_CMHSet2\HexNAc_upt070aa\241220_NS_10053_CMH_sample61\interact.pep.xml	TVVIPSAIPTDPR		IGWPIAER.TVVIPSAIPTDPR.NVGGDIDP	R	N	13	2	2761.93	1364.76	1364.77	683.388	683.39	1364.77	683.39	-0.0002	1.85887e-07	33.423	5.537	1	2	0	678	690	8303030300																			0	FALSE	IPI:EPA6-SP|NS:P00005|EPA6-SP	IPI:EPA6-SP|NS:P00005|EPA6-SP	IPI:EPA6-SP|NS:P00005|EPA6-SP
241220_NS-10053_CMH_sample61.08287.08287.2	C:\Users\nichollass\Desktop\2024_Dec_CMHSet2\HexNAc_upt070aa\241220_NS_10053_CMH_sample61\interact.pep.xml	TVVIPSAIPTDPR		IGWPIAER.TVVIPSAIPTDPR.NVGGDIDP	R	N	13	2	2762.21	1364.76	1364.77	683.388	683.39	1364.77	683.39	-0.0002	1.44544e-09	37.86	0	1	2	0	678	690	8303030300																			0	FALSE	IPI:EPA6-SP|NS:P00005|EPA6-SP	IPI:EPA6-SP|NS:P00005|EPA6-SP	IPI:EPA6-SP|NS:P00005|EPA6-SP
241220_NS-10053_CMH_sample61.08288.08288.2	C:\Users\nichollass\Desktop\2024_Dec_CMHSet2\HexNAc_upt070aa\241220_NS_10053_CMH_sample61\interact.pep.xml	TVVIPSAIPTDPR		IGWPIAER.TVVIPSAIPTDPR.NVGGDIDP	R	N	13	2	2762.71	1364.76	1364.77	683.388	683.39	1364.77	683.39	-0.0002	2.4434e-10	39.948	0	1	2	0	678	690	8303030300																			0	FALSE	IPI:EPA6-SP|NS:P00005|EPA6-SP	IPI:EPA6-SP|NS:P00005|EPA6-SP	IPI:EPA6-SP|NS:P00005|EPA6-SP
241220_NS-10053_CMH_sample61.08292.08292.2	C:\Users\nichollass\Desktop\2024_Dec_CMHSet2\HexNAc_upt070aa\241220_NS_10053_CMH_sample61\interact.pep.xml	LVALYLAAR		QCGYPVQR.LVALYLAAR.CTGVTQIA	R	C	9	2	2763.67	988.604	988.607	495.309	495.311	988.607	495.311	-0.0001	4.87809e-06	22.747	5.614	1	2	0	340	348	91423621000																			0	FALSE	IPI:EPA6-SP|NS:P00005|EPA6-SP	IPI:EPA6-SP|NS:P00005|EPA6-SP	IPI:EPA6-SP|NS:P00005|EPA6-SP
241220_NS-10053_CMH_sample61.08293.08293.2	C:\Users\nichollass\Desktop\2024_Dec_CMHSet2\HexNAc_upt070aa\241220_NS_10053_CMH_sample61\interact.pep.xml	LVALYLAAR		QCGYPVQR.LVALYLAAR.CTGVTQIA	R	C	9	2	2763.84	988.604	988.607	495.309	495.311	988.607	495.311	-0.0001	9.01571e-07	25.68	0	1	2	0	340	348	91423621000																			0	FALSE	IPI:EPA6-SP|NS:P00005|EPA6-SP	IPI:EPA6-SP|NS:P00005|EPA6-SP	IPI:EPA6-SP|NS:P00005|EPA6-SP
241220_NS-10053_CMH_sample61.08307.08307.2	C:\Users\nichollass\Desktop\2024_Dec_CMHSet2\HexNAc_upt070aa\241220_NS_10053_CMH_sample61\interact.pep.xml	SQDLDAIWR		VFGGVRAR.SQDLDAIWR.GFYIAGDP	R	G	9	2	2767.26	1102.54	1102.54	552.276	552.278	1102.54	552.278	0.0006	1.26619e-05	25.09	4.15	1	2	0	528	536	90031096																			0	FALSE	IPI:EPA6-SP|NS:P00005|EPA6-SP	IPI:EPA6-SP|NS:P00005|EPA6-SP	IPI:EPA6-SP|NS:P00005|EPA6-SP
241220_NS-10053_CMH_sample61.08308.08308.2	C:\Users\nichollass\Desktop\2024_Dec_CMHSet2\HexNAc_upt070aa\241220_NS_10053_CMH_sample61\interact.pep.xml	SQDLDAIWR		VFGGVRAR.SQDLDAIWR.GFYIAGDP	R	G	9	2	2767.57	1102.54	1102.54	552.276	552.278	1102.54	552.278	0.0006	3.02866e-06	23.575	0	1	2	0	528	536	90031096																			0	FALSE	IPI:EPA6-SP|NS:P00005|EPA6-SP	IPI:EPA6-SP|NS:P00005|EPA6-SP	IPI:EPA6-SP|NS:P00005|EPA6-SP
241220_NS-10053_CMH_sample61.08309.08309.2	C:\Users\nichollass\Desktop\2024_Dec_CMHSet2\HexNAc_upt070aa\241220_NS_10053_CMH_sample61\interact.pep.xml	SQDLDAIWR		VFGGVRAR.SQDLDAIWR.GFYIAGDP	R	G	9	2	2767.99	1102.54	1102.54	552.276	552.278	1102.54	552.278	0.0006	2.56153e-06	26.866	5.11	1	2	0	528	536	59846336																			0	FALSE	IPI:EPA6-SP|NS:P00005|EPA6-SP	IPI:EPA6-SP|NS:P00005|EPA6-SP	IPI:EPA6-SP|NS:P00005|EPA6-SP
241220_NS-10053_CMH_sample61.08313.08313.3	C:\Users\nichollass\Desktop\2024_Dec_CMHSet2\HexNAc_upt070aa\241220_NS_10053_CMH_sample61\interact.pep.xml	LEGGVEPNCTGVTQIASGASAATTNVASAQCKPVR	LEGGVEPNCTGVTQIASGASAATTNVASAQCKPVR	TSDGITIR.LEGGVEPNCTGVTQIASGASAATTNVASAQCKPVR.YSYTRQAR	R	Y	35	3	2768.91	3502.67	3502.7	1168.56	1168.57	3500.7	1167.91	1.998	0	85.833	0	1	2	1	98	132	93183416	31C(57.0215),9C(57.0215)	Mod1: Second isotopic peak (PeakApex: 2.0054, Theoretical: 2.0047)																	0	FALSE	IPI:EPA6-SP|NS:P00005|EPA6-SP	IPI:EPA6-SP|NS:P00005|EPA6-SP	IPI:EPA6-SP|NS:P00005|EPA6-SP
241220_NS-10053_CMH_sample61.08315.08315.3	C:\Users\nichollass\Desktop\2024_Dec_CMHSet2\HexNAc_upt070aa\241220_NS_10053_CMH_sample61\interact.pep.xml	LEGGVEPNCTGVTQIASGASAATTNVASAQCKPVR	LEGGVEPNCTGVTQIASGASAATTNVASAQCKPVR	TSDGITIR.LEGGVEPNCTGVTQIASGASAATTNVASAQCKPVR.YSYTRQAR	R	Y	35	3	2769.42	3502.67	3502.7	1168.56	1168.57	3500.7	1167.91	1.998	0	89.589	0	1	2	1	98	132	93183416	31C(57.0215),9C(57.0215)	Mod1: Second isotopic peak (PeakApex: 2.0054, Theoretical: 2.0047)																	0	FALSE	IPI:EPA6-SP|NS:P00005|EPA6-SP	IPI:EPA6-SP|NS:P00005|EPA6-SP	IPI:EPA6-SP|NS:P00005|EPA6-SP
241220_NS-10053_CMH_sample61.08462.08462.4	C:\Users\nichollass\Desktop\2024_Dec_CMHSet2\HexNAc_upt070aa\241220_NS_10053_CMH_sample61\interact.pep.xml	AHESNEMQPTLAISHAGVSVVMAQAQPR	AHESNEM[147]QPTLAISHAGVSVVMAQAQPR	RDATFFVR.AHESNEMQPTLAISHAGVSVVMAQAQPR.REKRWSEW	R	R	28	4	2800.56	2974.43	2974.44	744.614	744.617	2974.44	744.617	-0.0014	0	70.916	44.551	1	2	0	201	228	18454333400	7M(15.9949)																		0	FALSE	IPI:EPA6-SP|NS:P00005|EPA6-SP	IPI:EPA6-SP|NS:P00005|EPA6-SP	IPI:EPA6-SP|NS:P00005|EPA6-SP
241220_NS-10053_CMH_sample61.08463.08463.4	C:\Users\nichollass\Desktop\2024_Dec_CMHSet2\HexNAc_upt070aa\241220_NS_10053_CMH_sample61\interact.pep.xml	AHESNEMQPTLAISHAGVSVVMAQAQPR	AHESNEM[147]QPTLAISHAGVSVVMAQAQPR	RDATFFVR.AHESNEMQPTLAISHAGVSVVMAQAQPR.REKRWSEW	R	R	28	4	2800.71	2974.43	2974.44	744.614	744.617	2974.44	744.617	-0.0014	7.10394e-08	34.094	13.407	1	2	0	201	228	18454333400	7M(15.9949)																		0	FALSE	IPI:EPA6-SP|NS:P00005|EPA6-SP	IPI:EPA6-SP|NS:P00005|EPA6-SP	IPI:EPA6-SP|NS:P00005|EPA6-SP
241220_NS-10053_CMH_sample61.08464.08464.4	C:\Users\nichollass\Desktop\2024_Dec_CMHSet2\HexNAc_upt070aa\241220_NS_10053_CMH_sample61\interact.pep.xml	AHESNEMQPTLAISHAGVSVVMAQAQPR	AHESNEM[147]QPTLAISHAGVSVVMAQAQPR	RDATFFVR.AHESNEMQPTLAISHAGVSVVMAQAQPR.REKRWSEW	R	R	28	4	2801.03	2974.43	2974.44	744.614	744.617	2974.44	744.617	-0.0014	1.12e-12	52.31	46.126	1	2	0	201	228	18454333400	7M(15.9949)																		0	FALSE	IPI:EPA6-SP|NS:P00005|EPA6-SP	IPI:EPA6-SP|NS:P00005|EPA6-SP	IPI:EPA6-SP|NS:P00005|EPA6-SP
241220_NS-10053_CMH_sample61.08489.08489.3	C:\Users\nichollass\Desktop\2024_Dec_CMHSet2\HexNAc_upt070aa\241220_NS_10053_CMH_sample61\interact.pep.xml	LEGGVEPNCTGVTQIASGASAATTNVASAQCKPVR	LEGGVEPNCTGVTQIASGASAATTNVASAQCKPVR	TSDGITIR.LEGGVEPNCTGVTQIASGASAATTNVASAQCKPVR.YSYTRQAR	R	Y	35	3	2806.65	3501.68	3501.69	1168.23	1168.24	3500.7	1167.91	0.9882	0	71.313	0	1	2	1	98	132	5578230	31C(57.0215),9C(57.0215)	Mod1: Deamidation (PeakApex: 0.9846, Theoretical: 0.9840)																	0	FALSE	IPI:EPA6-SP|NS:P00005|EPA6-SP	IPI:EPA6-SP|NS:P00005|EPA6-SP	IPI:EPA6-SP|NS:P00005|EPA6-SP
241220_NS-10053_CMH_sample61.08491.08491.3	C:\Users\nichollass\Desktop\2024_Dec_CMHSet2\HexNAc_upt070aa\241220_NS_10053_CMH_sample61\interact.pep.xml	LEGGVEPNCTGVTQIASGASAATTNVASAQCKPVR	LEGGVEPNCTGVTQIASGASAATTNVASAQCKPVR	TSDGITIR.LEGGVEPNCTGVTQIASGASAATTNVASAQCKPVR.YSYTRQAR	R	Y	35	3	2807.29	3501.68	3501.69	1168.23	1168.24	3500.7	1167.91	0.9882	0	80.423	0	1	2	1	98	132	5578230	31C(57.0215),9C(57.0215)	Mod1: Deamidation (PeakApex: 0.9846, Theoretical: 0.9840)																	0	FALSE	IPI:EPA6-SP|NS:P00005|EPA6-SP	IPI:EPA6-SP|NS:P00005|EPA6-SP	IPI:EPA6-SP|NS:P00005|EPA6-SP
241220_NS-10053_CMH_sample61.08496.08496.4	C:\Users\nichollass\Desktop\2024_Dec_CMHSet2\HexNAc_upt070aa\241220_NS_10053_CMH_sample61\interact.pep.xml	AHESNEMQPTLAISHAGVSVVMAQAQPR		RDATFFVR.AHESNEMQPTLAISHAGVSVVMAQAQPR.REKRWSEW	R	R	28	4	2808.25	2958.43	2958.45	740.616	740.619	2958.44	740.618	0.0019	0	101.16	0	1	2	0	201	228	31789609000																			0	FALSE	IPI:EPA6-SP|NS:P00005|EPA6-SP	IPI:EPA6-SP|NS:P00005|EPA6-SP	IPI:EPA6-SP|NS:P00005|EPA6-SP
241220_NS-10053_CMH_sample61.08497.08497.4	C:\Users\nichollass\Desktop\2024_Dec_CMHSet2\HexNAc_upt070aa\241220_NS_10053_CMH_sample61\interact.pep.xml	AHESNEMQPTLAISHAGVSVVMAQAQPR		RDATFFVR.AHESNEMQPTLAISHAGVSVVMAQAQPR.REKRWSEW	R	R	28	4	2808.56	2958.43	2958.45	740.616	740.619	2958.44	740.618	0.0019	3.144e-11	47.51	0	1	2	0	201	228	31789609000																			0	FALSE	IPI:EPA6-SP|NS:P00005|EPA6-SP	IPI:EPA6-SP|NS:P00005|EPA6-SP	IPI:EPA6-SP|NS:P00005|EPA6-SP
241220_NS-10053_CMH_sample61.08498.08498.4	C:\Users\nichollass\Desktop\2024_Dec_CMHSet2\HexNAc_upt070aa\241220_NS_10053_CMH_sample61\interact.pep.xml	AHESNEMQPTLAISHAGVSVVMAQAQPR		RDATFFVR.AHESNEMQPTLAISHAGVSVVMAQAQPR.REKRWSEW	R	R	28	4	2808.84	2958.43	2958.45	740.616	740.619	2958.44	740.618	0.0019	0	89.54	4.8	1	2	0	201	228	31789609000																			0	FALSE	IPI:EPA6-SP|NS:P00005|EPA6-SP	IPI:EPA6-SP|NS:P00005|EPA6-SP	IPI:EPA6-SP|NS:P00005|EPA6-SP
241220_NS-10053_CMH_sample61.08499.08499.2	C:\Users\nichollass\Desktop\2024_Dec_CMHSet2\HexNAc_upt070aa\241220_NS_10053_CMH_sample61\interact.pep.xml	GWEQLEQCGYPVQR	GWEQLEQCGYPVQR	FTRHRQPR.GWEQLEQCGYPVQR.LVAIYIAA	R	L	14	2	2808.92	1748.79	1748.79	875.401	875.405	1748.79	875.404	0.0008	1.04833e-09	42.418	6.448	1	2	0	326	339	125518512	8C(57.0215)																		0	FALSE	IPI:EPA6-SP|NS:P00005|EPA6-SP	IPI:EPA6-SP|NS:P00005|EPA6-SP	IPI:EPA6-SP|NS:P00005|EPA6-SP
241220_NS-10053_CMH_sample61.08500.08500.2	C:\Users\nichollass\Desktop\2024_Dec_CMHSet2\HexNAc_upt070aa\241220_NS_10053_CMH_sample61\interact.pep.xml	GWEQLEQCGYPVQR	GWEQLEQCGYPVQR	FTRHRQPR.GWEQLEQCGYPVQR.LVAIYIAA	R	L	14	2	2809.05	1748.79	1748.79	875.401	875.405	1748.79	875.404	0.0008	9.6661e-10	38.559	0	1	2	0	326	339	125518512	8C(57.0215)																		0	FALSE	IPI:EPA6-SP|NS:P00005|EPA6-SP	IPI:EPA6-SP|NS:P00005|EPA6-SP	IPI:EPA6-SP|NS:P00005|EPA6-SP
241220_NS-10053_CMH_sample61.08501.08501.2	C:\Users\nichollass\Desktop\2024_Dec_CMHSet2\HexNAc_upt070aa\241220_NS_10053_CMH_sample61\interact.pep.xml	GWEQLEQCGYPVQR	GWEQLEQCGYPVQR	FTRHRQPR.GWEQLEQCGYPVQR.LVAIYIAA	R	L	14	2	2809.45	1748.79	1748.79	875.401	875.405	1748.79	875.404	0.0008	3.1117e-10	42.528	0	1	2	0	326	339	125518512	8C(57.0215)																		0	FALSE	IPI:EPA6-SP|NS:P00005|EPA6-SP	IPI:EPA6-SP|NS:P00005|EPA6-SP	IPI:EPA6-SP|NS:P00005|EPA6-SP
241220_NS-10053_CMH_sample61.08502.08502.4	C:\Users\nichollass\Desktop\2024_Dec_CMHSet2\HexNAc_upt070aa\241220_NS_10053_CMH_sample61\interact.pep.xml	AHESNEMQPTLAISHAGVSVVMAQAQPR		RDATFFVR.AHESNEMQPTLAISHAGVSVVMAQAQPR.REKRWSEW	R	R	28	4	2809.54	2958.43	2958.45	740.616	740.619	2958.44	740.618	0.0019	4.41571e-09	36.92	0	1	2	0	201	228	31789609000																			0	FALSE	IPI:EPA6-SP|NS:P00005|EPA6-SP	IPI:EPA6-SP|NS:P00005|EPA6-SP	IPI:EPA6-SP|NS:P00005|EPA6-SP
241220_NS-10053_CMH_sample61.08503.08503.4	C:\Users\nichollass\Desktop\2024_Dec_CMHSet2\HexNAc_upt070aa\241220_NS_10053_CMH_sample61\interact.pep.xml	AHESNEMQPTLAISHAGVSVVMAQAQPR		RDATFFVR.AHESNEMQPTLAISHAGVSVVMAQAQPR.REKRWSEW	R	R	28	4	2809.67	2958.43	2958.45	740.616	740.619	2958.44	740.618	0.0019	7.59451e-05	20.978	0	1	2	0	201	228	31789609000																			0	FALSE	IPI:EPA6-SP|NS:P00005|EPA6-SP	IPI:EPA6-SP|NS:P00005|EPA6-SP	IPI:EPA6-SP|NS:P00005|EPA6-SP
241220_NS-10053_CMH_sample61.08504.08504.4	C:\Users\nichollass\Desktop\2024_Dec_CMHSet2\HexNAc_upt070aa\241220_NS_10053_CMH_sample61\interact.pep.xml	AHESNEMQPTLAISHAGVSVVMAQAQPR		RDATFFVR.AHESNEMQPTLAISHAGVSVVMAQAQPR.REKRWSEW	R	R	28	4	2809.96	2958.43	2958.45	740.616	740.619	2958.44	740.618	0.0019	6.5426e-10	38.237	0	1	2	0	201	228	31789609000																			0	FALSE	IPI:EPA6-SP|NS:P00005|EPA6-SP	IPI:EPA6-SP|NS:P00005|EPA6-SP	IPI:EPA6-SP|NS:P00005|EPA6-SP
241220_NS-10053_CMH_sample61.08511.08511.3	C:\Users\nichollass\Desktop\2024_Dec_CMHSet2\HexNAc_upt070aa\241220_NS_10053_CMH_sample61\interact.pep.xml	AHESNEMQPTLAISHAGVSVVMAQAQPR		RDATFFVR.AHESNEMQPTLAISHAGVSVVMAQAQPR.REKRWSEW	R	R	28	3	2811.65	2958.43	2958.44	987.152	987.155	2958.44	987.155	-0.0004	0	97.114	0	1	2	0	201	228	47101129000																			0	FALSE	IPI:EPA6-SP|NS:P00005|EPA6-SP	IPI:EPA6-SP|NS:P00005|EPA6-SP	IPI:EPA6-SP|NS:P00005|EPA6-SP
241220_NS-10053_CMH_sample61.08512.08512.3	C:\Users\nichollass\Desktop\2024_Dec_CMHSet2\HexNAc_upt070aa\241220_NS_10053_CMH_sample61\interact.pep.xml	AHESNEMQPTLAISHAGVSVVMAQAQPR		RDATFFVR.AHESNEMQPTLAISHAGVSVVMAQAQPR.REKRWSEW	R	R	28	3	2811.97	2958.43	2958.44	987.152	987.155	2958.44	987.155	-0.0004	9.97125e-09	35.505	1.435	1	2	0	201	228	47101129000																			0	FALSE	IPI:EPA6-SP|NS:P00005|EPA6-SP	IPI:EPA6-SP|NS:P00005|EPA6-SP	IPI:EPA6-SP|NS:P00005|EPA6-SP
241220_NS-10053_CMH_sample61.08513.08513.3	C:\Users\nichollass\Desktop\2024_Dec_CMHSet2\HexNAc_upt070aa\241220_NS_10053_CMH_sample61\interact.pep.xml	AHESNEMQPTLAISHAGVSVVMAQAQPR		RDATFFVR.AHESNEMQPTLAISHAGVSVVMAQAQPR.REKRWSEW	R	R	28	3	2812.31	2958.43	2958.44	987.152	987.155	2958.44	987.155	-0.0004	0	105.77	7.581	1	2	0	201	228	47101129000																			0	FALSE	IPI:EPA6-SP|NS:P00005|EPA6-SP	IPI:EPA6-SP|NS:P00005|EPA6-SP	IPI:EPA6-SP|NS:P00005|EPA6-SP
241220_NS-10053_CMH_sample61.08514.08514.3	C:\Users\nichollass\Desktop\2024_Dec_CMHSet2\HexNAc_upt070aa\241220_NS_10053_CMH_sample61\interact.pep.xml	AHESNEMQPTLAISHAGVSVVMAQAQPR		RDATFFVR.AHESNEMQPTLAISHAGVSVVMAQAQPR.REKRWSEW	R	R	28	3	2812.37	2958.43	2958.44	987.152	987.155	2958.44	987.155	-0.0004	2e-14	58.647	0	1	2	0	201	228	47101129000																			0	FALSE	IPI:EPA6-SP|NS:P00005|EPA6-SP	IPI:EPA6-SP|NS:P00005|EPA6-SP	IPI:EPA6-SP|NS:P00005|EPA6-SP
241220_NS-10053_CMH_sample61.08515.08515.3	C:\Users\nichollass\Desktop\2024_Dec_CMHSet2\HexNAc_upt070aa\241220_NS_10053_CMH_sample61\interact.pep.xml	AHESNEMQPTLAISHAGVSVVMAQAQPR		RDATFFVR.AHESNEMQPTLAISHAGVSVVMAQAQPR.REKRWSEW	R	R	28	3	2812.5	2958.43	2958.44	987.152	987.155	2958.44	987.155	-0.0004	0.0108268	10.362	0	0.9006	2	0	201	228	47101129000																			0	FALSE	IPI:EPA6-SP|NS:P00005|EPA6-SP	IPI:EPA6-SP|NS:P00005|EPA6-SP	IPI:EPA6-SP|NS:P00005|EPA6-SP
241220_NS-10053_CMH_sample61.08516.08516.3	C:\Users\nichollass\Desktop\2024_Dec_CMHSet2\HexNAc_upt070aa\241220_NS_10053_CMH_sample61\interact.pep.xml	AHESNEMQPTLAISHAGVSVVMAQAQPR		RDATFFVR.AHESNEMQPTLAISHAGVSVVMAQAQPR.REKRWSEW	R	R	28	3	2812.79	2958.43	2958.44	987.152	987.155	2958.44	987.155	-0.0004	1e-14	56.981	0	1	2	0	201	228	47101129000																			0	FALSE	IPI:EPA6-SP|NS:P00005|EPA6-SP	IPI:EPA6-SP|NS:P00005|EPA6-SP	IPI:EPA6-SP|NS:P00005|EPA6-SP
241220_NS-10053_CMH_sample61.08517.08517.3	C:\Users\nichollass\Desktop\2024_Dec_CMHSet2\HexNAc_upt070aa\241220_NS_10053_CMH_sample61\interact.pep.xml	AHESNEMQPTLAISHAGVSVVMAQAQPR	AHESNEM[147]QPTLAISHAGVSVVMAQAQPR	RDATFFVR.AHESNEMQPTLAISHAGVSVVMAQAQPR.REKRWSEW	R	R	28	3	2812.85	2974.43	2974.44	992.483	992.487	2974.44	992.487	-0.0002	0	71.829	67.051	1	2	0	201	228	8832227300	7M(15.9949)																		0	FALSE	IPI:EPA6-SP|NS:P00005|EPA6-SP	IPI:EPA6-SP|NS:P00005|EPA6-SP	IPI:EPA6-SP|NS:P00005|EPA6-SP
241220_NS-10053_CMH_sample61.08518.08518.3	C:\Users\nichollass\Desktop\2024_Dec_CMHSet2\HexNAc_upt070aa\241220_NS_10053_CMH_sample61\interact.pep.xml	AHESNEMQPTLAISHAGVSVVMAQAQPR	AHESNEM[147]QPTLAISHAGVSVVMAQAQPR	RDATFFVR.AHESNEMQPTLAISHAGVSVVMAQAQPR.REKRWSEW	R	R	28	3	2812.97	2974.43	2974.44	992.483	992.487	2974.44	992.487	-0.0002	8.012e-11	42.885	17.647	1	2	0	201	228	8832227300	7M(15.9949)																		0	FALSE	IPI:EPA6-SP|NS:P00005|EPA6-SP	IPI:EPA6-SP|NS:P00005|EPA6-SP	IPI:EPA6-SP|NS:P00005|EPA6-SP
241220_NS-10053_CMH_sample61.08519.08519.3	C:\Users\nichollass\Desktop\2024_Dec_CMHSet2\HexNAc_upt070aa\241220_NS_10053_CMH_sample61\interact.pep.xml	AHESNEMQPTLAISHAGVSVVMAQAQPR	AHESNEM[147]QPTLAISHAGVSVVMAQAQPR	RDATFFVR.AHESNEMQPTLAISHAGVSVVMAQAQPR.REKRWSEW	R	R	28	3	2813.28	2974.43	2974.44	992.483	992.487	2974.44	992.487	-0.0002	0	90.21	86.991	1	2	0	201	228	8832227300	7M(15.9949)																		0	FALSE	IPI:EPA6-SP|NS:P00005|EPA6-SP	IPI:EPA6-SP|NS:P00005|EPA6-SP	IPI:EPA6-SP|NS:P00005|EPA6-SP
241220_NS-10053_CMH_sample61.08520.08520.2	C:\Users\nichollass\Desktop\2024_Dec_CMHSet2\HexNAc_upt070aa\241220_NS_10053_CMH_sample61\interact.pep.xml	TGLTLAAPEAAGEVER		SSIPGFYR.TGLTLAAPEAAGEVER.LIGHPIPI	R	L	16	2	2813.35	1583.81	1583.82	792.912	792.915	1583.82	792.915	0.0001	3.26212e-09	37.446	5.788	1	2	0	606	621	130998408																			0	FALSE	IPI:EPA6-SP|NS:P00005|EPA6-SP	IPI:EPA6-SP|NS:P00005|EPA6-SP	IPI:EPA6-SP|NS:P00005|EPA6-SP
241220_NS-10053_CMH_sample61.08521.08521.2	C:\Users\nichollass\Desktop\2024_Dec_CMHSet2\HexNAc_upt070aa\241220_NS_10053_CMH_sample61\interact.pep.xml	TGLTLAAPEAAGEVER		SSIPGFYR.TGLTLAAPEAAGEVER.LIGHPIPI	R	L	16	2	2813.48	1583.81	1583.82	792.912	792.915	1583.82	792.915	0.0001	7.29e-12	46.048	17.056	1	2	0	606	621	130998408																			0	FALSE	IPI:EPA6-SP|NS:P00005|EPA6-SP	IPI:EPA6-SP|NS:P00005|EPA6-SP	IPI:EPA6-SP|NS:P00005|EPA6-SP
241220_NS-10053_CMH_sample61.08523.08523.2	C:\Users\nichollass\Desktop\2024_Dec_CMHSet2\HexNAc_upt070aa\241220_NS_10053_CMH_sample61\interact.pep.xml	TGLTLAAPEAAGEVER		SSIPGFYR.TGLTLAAPEAAGEVER.LIGHPIPI	R	L	16	2	2813.76	1583.81	1583.82	792.912	792.915	1583.82	792.915	0.0001	3.249e-07	27.453	3.986	1	2	0	606	621	130998408																			0	FALSE	IPI:EPA6-SP|NS:P00005|EPA6-SP	IPI:EPA6-SP|NS:P00005|EPA6-SP	IPI:EPA6-SP|NS:P00005|EPA6-SP
241220_NS-10053_CMH_sample61.08527.08527.4	C:\Users\nichollass\Desktop\2024_Dec_CMHSet2\HexNAc_upt070aa\241220_NS_10053_CMH_sample61\interact.pep.xml	AHESNEMQPTLAISHAGVSVVMAQAQPR	AHESNEM[147]QPTLAISHAGVSVVM[147]AQAQPR	RDATFFVR.AHESNEMQPTLAISHAGVSVVMAQAQPR.REKRWSEW	R	R	28	4	2814.66	2990.42	2990.43	748.613	748.615	2990.43	748.616	-0.0014	0	88.214	8.577	1	2	0	201	228	7636572200	22M(15.9949),7M(15.9949)																		0	FALSE	IPI:EPA6-SP|NS:P00005|EPA6-SP	IPI:EPA6-SP|NS:P00005|EPA6-SP	IPI:EPA6-SP|NS:P00005|EPA6-SP
241220_NS-10053_CMH_sample61.08528.08528.4	C:\Users\nichollass\Desktop\2024_Dec_CMHSet2\HexNAc_upt070aa\241220_NS_10053_CMH_sample61\interact.pep.xml	AHESNEMQPTLAISHAGVSVVMAQAQPR	AHESNEM[147]QPTLAISHAGVSVVM[147]AQAQPR	RDATFFVR.AHESNEMQPTLAISHAGVSVVMAQAQPR.REKRWSEW	R	R	28	4	2814.98	2990.42	2990.43	748.613	748.615	2990.43	748.616	-0.0014	2.88901e-09	38.657	5.54	1	2	0	201	228	7636572200	22M(15.9949),7M(15.9949)																		0	FALSE	IPI:EPA6-SP|NS:P00005|EPA6-SP	IPI:EPA6-SP|NS:P00005|EPA6-SP	IPI:EPA6-SP|NS:P00005|EPA6-SP
241220_NS-10053_CMH_sample61.08529.08529.4	C:\Users\nichollass\Desktop\2024_Dec_CMHSet2\HexNAc_upt070aa\241220_NS_10053_CMH_sample61\interact.pep.xml	AHESNEMQPTLAISHAGVSVVMAQAQPR	AHESNEM[147]QPTLAISHAGVSVVM[147]AQAQPR	RDATFFVR.AHESNEMQPTLAISHAGVSVVMAQAQPR.REKRWSEW	R	R	28	4	2815.25	2990.42	2990.43	748.613	748.615	2990.43	748.616	-0.0014	0	88.037	12.592	1	2	0	201	228	7636572200	22M(15.9949),7M(15.9949)																		0	FALSE	IPI:EPA6-SP|NS:P00005|EPA6-SP	IPI:EPA6-SP|NS:P00005|EPA6-SP	IPI:EPA6-SP|NS:P00005|EPA6-SP
241220_NS-10053_CMH_sample61.08536.08536.2	C:\Users\nichollass\Desktop\2024_Dec_CMHSet2\HexNAc_upt070aa\241220_NS_10053_CMH_sample61\interact.pep.xml	LALTLAAAESER		REQPEQAR.LALTLAAAESER.FVRQGTGN	R	F	12	2	2816.34	1243.67	1243.68	622.844	622.846	1243.68	622.846	0.0003	2.39883e-09	40.98	4.776	1	2	0	407	418	1111333380																			0	FALSE	IPI:EPA6-SP|NS:P00005|EPA6-SP	IPI:EPA6-SP|NS:P00005|EPA6-SP	IPI:EPA6-SP|NS:P00005|EPA6-SP
241220_NS-10053_CMH_sample61.08537.08537.2	C:\Users\nichollass\Desktop\2024_Dec_CMHSet2\HexNAc_upt070aa\241220_NS_10053_CMH_sample61\interact.pep.xml	LALTLAAAESER		REQPEQAR.LALTLAAAESER.FVRQGTGN	R	F	12	2	2816.47	1243.67	1243.68	622.844	622.846	1243.68	622.846	0.0003	1.48252e-07	28.816	0	1	2	0	407	418	1111333380																			0	FALSE	IPI:EPA6-SP|NS:P00005|EPA6-SP	IPI:EPA6-SP|NS:P00005|EPA6-SP	IPI:EPA6-SP|NS:P00005|EPA6-SP
241220_NS-10053_CMH_sample61.08538.08538.2	C:\Users\nichollass\Desktop\2024_Dec_CMHSet2\HexNAc_upt070aa\241220_NS_10053_CMH_sample61\interact.pep.xml	LALTLAAAESER		REQPEQAR.LALTLAAAESER.FVRQGTGN	R	F	12	2	2816.85	1243.67	1243.68	622.844	622.846	1243.68	622.846	0.0003	1.8675e-10	43.415	0	1	2	0	407	418	1111333380																			0	FALSE	IPI:EPA6-SP|NS:P00005|EPA6-SP	IPI:EPA6-SP|NS:P00005|EPA6-SP	IPI:EPA6-SP|NS:P00005|EPA6-SP
241220_NS-10053_CMH_sample61.08539.08539.3	C:\Users\nichollass\Desktop\2024_Dec_CMHSet2\HexNAc_upt070aa\241220_NS_10053_CMH_sample61\interact.pep.xml	AHESNEMQPTLAISHAGVSVVMAQAQPR	AHESNEM[147]QPTLAISHAGVSVVM[147]AQAQPR	RDATFFVR.AHESNEMQPTLAISHAGVSVVMAQAQPR.REKRWSEW	R	R	28	3	2816.98	2990.42	2990.43	997.815	997.818	2990.43	997.818	-0.0012	0.000216396	19.159	0	1	2	0	201	228	1119551490	22M(15.9949),7M(15.9949)																		0	FALSE	IPI:EPA6-SP|NS:P00005|EPA6-SP	IPI:EPA6-SP|NS:P00005|EPA6-SP	IPI:EPA6-SP|NS:P00005|EPA6-SP
241220_NS-10053_CMH_sample61.08540.08540.3	C:\Users\nichollass\Desktop\2024_Dec_CMHSet2\HexNAc_upt070aa\241220_NS_10053_CMH_sample61\interact.pep.xml	AHESNEMQPTLAISHAGVSVVMAQAQPR	AHESNEM[147]QPTLAISHAGVSVVM[147]AQAQPR	RDATFFVR.AHESNEMQPTLAISHAGVSVVMAQAQPR.REKRWSEW	R	R	28	3	2817.37	2990.42	2990.43	997.815	997.818	2990.43	997.818	-0.0012	0	81.797	0	1	2	0	201	228	1119551490	22M(15.9949),7M(15.9949)																		0	FALSE	IPI:EPA6-SP|NS:P00005|EPA6-SP	IPI:EPA6-SP|NS:P00005|EPA6-SP	IPI:EPA6-SP|NS:P00005|EPA6-SP
241220_NS-10053_CMH_sample61.08576.08576.2	C:\Users\nichollass\Desktop\2024_Dec_CMHSet2\HexNAc_upt070aa\241220_NS_10053_CMH_sample61\interact.pep.xml	AHESNEMQPTLAISHAGVSVVMAQAQPR		RDATFFVR.AHESNEMQPTLAISHAGVSVVMAQAQPR.REKRWSEW	R	R	28	2	2824.25	2959.43	2959.45	1480.72	1480.73	2958.44	1480.23	1.0014	0	70.441	0	1	2	0	201	228	1526564990		Mod1: First isotopic peak (PeakApex: 1.0010, Theoretical: 1.0024)																	0	FALSE	IPI:EPA6-SP|NS:P00005|EPA6-SP	IPI:EPA6-SP|NS:P00005|EPA6-SP	IPI:EPA6-SP|NS:P00005|EPA6-SP
241220_NS-10053_CMH_sample61.08578.08578.2	C:\Users\nichollass\Desktop\2024_Dec_CMHSet2\HexNAc_upt070aa\241220_NS_10053_CMH_sample61\interact.pep.xml	AHESNEMQPTLAISHAGVSVVMAQAQPR		RDATFFVR.AHESNEMQPTLAISHAGVSVVMAQAQPR.REKRWSEW	R	R	28	2	2824.91	2959.43	2959.45	1480.72	1480.73	2958.44	1480.23	1.0014	0	63.757	0	1	2	0	201	228	1526564990		Mod1: First isotopic peak (PeakApex: 1.0010, Theoretical: 1.0024)																	0	FALSE	IPI:EPA6-SP|NS:P00005|EPA6-SP	IPI:EPA6-SP|NS:P00005|EPA6-SP	IPI:EPA6-SP|NS:P00005|EPA6-SP
241220_NS-10053_CMH_sample61.08587.08587.2	C:\Users\nichollass\Desktop\2024_Dec_CMHSet2\HexNAc_upt070aa\241220_NS_10053_CMH_sample61\interact.pep.xml	TVVIPSAIPTDPR		IGWPIAER.TVVIPSAIPTDPR.NVGGDIDP	R	N	13	2	2826.47	1364.76	1364.77	683.388	683.39	1364.77	683.39	-0.0002	4.39036e-08	35.93	0	1	2	0	678	690	0																			0	FALSE	IPI:EPA6-SP|NS:P00005|EPA6-SP	IPI:EPA6-SP|NS:P00005|EPA6-SP	IPI:EPA6-SP|NS:P00005|EPA6-SP
241220_NS-10053_CMH_sample61.08588.08588.2	C:\Users\nichollass\Desktop\2024_Dec_CMHSet2\HexNAc_upt070aa\241220_NS_10053_CMH_sample61\interact.pep.xml	TVVIPSAIPTDPR		IGWPIAER.TVVIPSAIPTDPR.NVGGDIDP	R	N	13	2	2826.83	1364.76	1364.77	683.388	683.39	1364.77	683.39	-0.0002	1.18713e-05	21.202	0	1	2	0	678	690	0																			0	FALSE	IPI:EPA6-SP|NS:P00005|EPA6-SP	IPI:EPA6-SP|NS:P00005|EPA6-SP	IPI:EPA6-SP|NS:P00005|EPA6-SP
241220_NS-10053_CMH_sample61.08589.08589.2	C:\Users\nichollass\Desktop\2024_Dec_CMHSet2\HexNAc_upt070aa\241220_NS_10053_CMH_sample61\interact.pep.xml	TVVIPSAIPTDPR		IGWPIAER.TVVIPSAIPTDPR.NVGGDIDP	R	N	13	2	2827.18	1364.76	1364.77	683.388	683.39	1364.77	683.39	-0.0002	1.30692e-09	37.035	0	1	2	0	678	690	0																			0	FALSE	IPI:EPA6-SP|NS:P00005|EPA6-SP	IPI:EPA6-SP|NS:P00005|EPA6-SP	IPI:EPA6-SP|NS:P00005|EPA6-SP
241220_NS-10053_CMH_sample61.08590.08590.2	C:\Users\nichollass\Desktop\2024_Dec_CMHSet2\HexNAc_upt070aa\241220_NS_10053_CMH_sample61\interact.pep.xml	LVALYLAAR		QCGYPVQR.LVALYLAAR.CTGVTQIA	R	C	9	2	2827.23	988.604	988.607	495.309	495.311	988.607	495.311	-0.0002	1.47316e-07	28.827	6.464	1	2	0	340	348	0																			0	FALSE	IPI:EPA6-SP|NS:P00005|EPA6-SP	IPI:EPA6-SP|NS:P00005|EPA6-SP	IPI:EPA6-SP|NS:P00005|EPA6-SP
241220_NS-10053_CMH_sample61.08591.08591.2	C:\Users\nichollass\Desktop\2024_Dec_CMHSet2\HexNAc_upt070aa\241220_NS_10053_CMH_sample61\interact.pep.xml	LVALYLAAR		QCGYPVQR.LVALYLAAR.CTGVTQIA	R	C	9	2	2827.36	988.604	988.607	495.309	495.311	988.607	495.311	-0.0002	5.87489e-06	22.424	0	1	2	0	340	348	0																			0	FALSE	IPI:EPA6-SP|NS:P00005|EPA6-SP	IPI:EPA6-SP|NS:P00005|EPA6-SP	IPI:EPA6-SP|NS:P00005|EPA6-SP
241220_NS-10053_CMH_sample61.08592.08592.2	C:\Users\nichollass\Desktop\2024_Dec_CMHSet2\HexNAc_upt070aa\241220_NS_10053_CMH_sample61\interact.pep.xml	LVALYLAAR		QCGYPVQR.LVALYLAAR.CTGVTQIA	R	C	9	2	2827.71	988.604	988.607	495.309	495.311	988.607	495.311	-0.0002	1.55776e-07	28.73	0	1	2	0	340	348	0																			0	FALSE	IPI:EPA6-SP|NS:P00005|EPA6-SP	IPI:EPA6-SP|NS:P00005|EPA6-SP	IPI:EPA6-SP|NS:P00005|EPA6-SP
241220_NS-10053_CMH_sample61.08593.08593.2	C:\Users\nichollass\Desktop\2024_Dec_CMHSet2\HexNAc_upt070aa\241220_NS_10053_CMH_sample61\interact.pep.xml	TVVIPSAIPTDPR		IGWPIAER.TVVIPSAIPTDPR.NVGGDIDP	R	N	13	2	2827.78	1364.76	1364.77	683.388	683.39	1364.77	683.39	-0.0002	2.05234e-07	33.251	0	1	2	0	678	690	0																			0	FALSE	IPI:EPA6-SP|NS:P00005|EPA6-SP	IPI:EPA6-SP|NS:P00005|EPA6-SP	IPI:EPA6-SP|NS:P00005|EPA6-SP
241220_NS-10053_CMH_sample61.08594.08594.2	C:\Users\nichollass\Desktop\2024_Dec_CMHSet2\HexNAc_upt070aa\241220_NS_10053_CMH_sample61\interact.pep.xml	TVVIPSAIPTDPR		IGWPIAER.TVVIPSAIPTDPR.NVGGDIDP	R	N	13	2	2827.9	1364.76	1364.77	683.388	683.39	1364.77	683.39	-0.0002	1.69141e-05	20.587	0	1	2	0	678	690	0																			0	FALSE	IPI:EPA6-SP|NS:P00005|EPA6-SP	IPI:EPA6-SP|NS:P00005|EPA6-SP	IPI:EPA6-SP|NS:P00005|EPA6-SP
241220_NS-10053_CMH_sample61.08595.08595.2	C:\Users\nichollass\Desktop\2024_Dec_CMHSet2\HexNAc_upt070aa\241220_NS_10053_CMH_sample61\interact.pep.xml	TVVIPSAIPTDPR		IGWPIAER.TVVIPSAIPTDPR.NVGGDIDP	R	N	13	2	2828.25	1364.76	1364.77	683.388	683.39	1364.77	683.39	-0.0002	7.40884e-09	34.021	0	1	2	0	678	690	0																			0	FALSE	IPI:EPA6-SP|NS:P00005|EPA6-SP	IPI:EPA6-SP|NS:P00005|EPA6-SP	IPI:EPA6-SP|NS:P00005|EPA6-SP
241220_NS-10053_CMH_sample61.08603.08603.2	C:\Users\nichollass\Desktop\2024_Dec_CMHSet2\HexNAc_upt070aa\241220_NS_10053_CMH_sample61\interact.pep.xml	AHESNEMQPTLAISHAGVSVVMAQAQPR		RDATFFVR.AHESNEMQPTLAISHAGVSVVMAQAQPR.REKRWSEW	R	R	28	2	2829.4	2958.43	2958.44	1480.22	1480.23	2958.44	1480.23	0	0	73.696	0	1	2	0	201	228	1526564990																			0	FALSE	IPI:EPA6-SP|NS:P00005|EPA6-SP	IPI:EPA6-SP|NS:P00005|EPA6-SP	IPI:EPA6-SP|NS:P00005|EPA6-SP
241220_NS-10053_CMH_sample61.08605.08605.2	C:\Users\nichollass\Desktop\2024_Dec_CMHSet2\HexNAc_upt070aa\241220_NS_10053_CMH_sample61\interact.pep.xml	AHESNEMQPTLAISHAGVSVVMAQAQPR		RDATFFVR.AHESNEMQPTLAISHAGVSVVMAQAQPR.REKRWSEW	R	R	28	2	2830.09	2958.43	2958.44	1480.22	1480.23	2958.44	1480.23	0	0	70.409	0	1	2	0	201	228	1526564990																			0	FALSE	IPI:EPA6-SP|NS:P00005|EPA6-SP	IPI:EPA6-SP|NS:P00005|EPA6-SP	IPI:EPA6-SP|NS:P00005|EPA6-SP
241220_NS-10053_CMH_sample61.08606.08606.2	C:\Users\nichollass\Desktop\2024_Dec_CMHSet2\HexNAc_upt070aa\241220_NS_10053_CMH_sample61\interact.pep.xml	AHESNEMQPTLAISHAGVSVVMAQAQPR		RDATFFVR.AHESNEMQPTLAISHAGVSVVMAQAQPR.REKRWSEW	R	R	28	2	2830.16	2958.43	2958.44	1480.22	1480.23	2958.44	1480.23	0	5.09624e-09	35.671	0	1	2	0	201	228	1526564990																			0	FALSE	IPI:EPA6-SP|NS:P00005|EPA6-SP	IPI:EPA6-SP|NS:P00005|EPA6-SP	IPI:EPA6-SP|NS:P00005|EPA6-SP
241220_NS-10053_CMH_sample61.08608.08608.2	C:\Users\nichollass\Desktop\2024_Dec_CMHSet2\HexNAc_upt070aa\241220_NS_10053_CMH_sample61\interact.pep.xml	AHESNEMQPTLAISHAGVSVVMAQAQPR		RDATFFVR.AHESNEMQPTLAISHAGVSVVMAQAQPR.REKRWSEW	R	R	28	2	2830.66	2958.43	2958.44	1480.22	1480.23	2958.44	1480.23	0	2.2e-13	52.126	0	1	2	0	201	228	1526564990																			0	FALSE	IPI:EPA6-SP|NS:P00005|EPA6-SP	IPI:EPA6-SP|NS:P00005|EPA6-SP	IPI:EPA6-SP|NS:P00005|EPA6-SP
241220_NS-10053_CMH_sample61.08609.08609.3	C:\Users\nichollass\Desktop\2024_Dec_CMHSet2\HexNAc_upt070aa\241220_NS_10053_CMH_sample61\interact.pep.xml	AHESNEMQPTLAISHAGVSVVMAQAQPR	AHESNEM[147]QPTLAISHAGVSVVM[147]AQAQPR	RDATFFVR.AHESNEMQPTLAISHAGVSVVMAQAQPR.REKRWSEW	R	R	28	3	2830.73	2991.42	2991.44	998.149	998.152	2990.43	997.818	1.0017	0	64.558	0	1	2	0	201	228	1209455620	22M(15.9949),7M(15.9949)	Mod1: First isotopic peak (PeakApex: 1.0010, Theoretical: 1.0024)																	0	FALSE	IPI:EPA6-SP|NS:P00005|EPA6-SP	IPI:EPA6-SP|NS:P00005|EPA6-SP	IPI:EPA6-SP|NS:P00005|EPA6-SP
241220_NS-10053_CMH_sample61.08610.08610.3	C:\Users\nichollass\Desktop\2024_Dec_CMHSet2\HexNAc_upt070aa\241220_NS_10053_CMH_sample61\interact.pep.xml	AHESNEMQPTLAISHAGVSVVMAQAQPR	AHESNEM[147]QPTLAISHAGVSVVM[147]AQAQPR	RDATFFVR.AHESNEMQPTLAISHAGVSVVMAQAQPR.REKRWSEW	R	R	28	3	2830.86	2991.42	2991.44	998.149	998.152	2990.43	997.818	1.0017	0.00122885	17.142	4.798	0.9634	2	0	201	228	1209455620	22M(15.9949),7M(15.9949)	Mod1: First isotopic peak (PeakApex: 1.0010, Theoretical: 1.0024)																	0	FALSE	IPI:EPA6-SP|NS:P00005|EPA6-SP	IPI:EPA6-SP|NS:P00005|EPA6-SP	IPI:EPA6-SP|NS:P00005|EPA6-SP
241220_NS-10053_CMH_sample61.08611.08611.3	C:\Users\nichollass\Desktop\2024_Dec_CMHSet2\HexNAc_upt070aa\241220_NS_10053_CMH_sample61\interact.pep.xml	AHESNEMQPTLAISHAGVSVVMAQAQPR	AHESNEM[147]QPTLAISHAGVSVVM[147]AQAQPR	RDATFFVR.AHESNEMQPTLAISHAGVSVVMAQAQPR.REKRWSEW	R	R	28	3	2831.16	2991.42	2991.44	998.149	998.152	2990.43	997.818	1.0017	0	77.507	0	1	2	0	201	228	1209455620	22M(15.9949),7M(15.9949)	Mod1: First isotopic peak (PeakApex: 1.0010, Theoretical: 1.0024)																	0	FALSE	IPI:EPA6-SP|NS:P00005|EPA6-SP	IPI:EPA6-SP|NS:P00005|EPA6-SP	IPI:EPA6-SP|NS:P00005|EPA6-SP
241220_NS-10053_CMH_sample61.08655.08655.3	C:\Users\nichollass\Desktop\2024_Dec_CMHSet2\HexNAc_upt070aa\241220_NS_10053_CMH_sample61\interact.pep.xml	AHESNEMQPTLAISHAGVSVVMAQAQPR	AHESNEM[147]QPTLAISHAGVSVVMAQAQPR	RDATFFVR.AHESNEMQPTLAISHAGVSVVMAQAQPR.REKRWSEW	R	R	28	3	2839.7	2975.43	2975.44	992.817	992.821	2974.44	992.487	1.0022	0	76.953	73.066	1	2	0	201	228	8798976000	7M(15.9949)	Mod1: First isotopic peak (PeakApex: 1.0010, Theoretical: 1.0024)																	0	FALSE	IPI:EPA6-SP|NS:P00005|EPA6-SP	IPI:EPA6-SP|NS:P00005|EPA6-SP	IPI:EPA6-SP|NS:P00005|EPA6-SP
241220_NS-10053_CMH_sample61.08656.08656.3	C:\Users\nichollass\Desktop\2024_Dec_CMHSet2\HexNAc_upt070aa\241220_NS_10053_CMH_sample61\interact.pep.xml	AHESNEMQPTLAISHAGVSVVMAQAQPR	AHESNEM[147]QPTLAISHAGVSVVMAQAQPR	RDATFFVR.AHESNEMQPTLAISHAGVSVVMAQAQPR.REKRWSEW	R	R	28	3	2840.02	2975.43	2975.44	992.817	992.821	2974.44	992.487	1.0022	4.19035e-05	20.011	4.07	1	2	0	201	228	8798976000	7M(15.9949)	Mod1: First isotopic peak (PeakApex: 1.0010, Theoretical: 1.0024)																	0	FALSE	IPI:EPA6-SP|NS:P00005|EPA6-SP	IPI:EPA6-SP|NS:P00005|EPA6-SP	IPI:EPA6-SP|NS:P00005|EPA6-SP
241220_NS-10053_CMH_sample61.08657.08657.3	C:\Users\nichollass\Desktop\2024_Dec_CMHSet2\HexNAc_upt070aa\241220_NS_10053_CMH_sample61\interact.pep.xml	AHESNEMQPTLAISHAGVSVVMAQAQPR	AHESNEMQPTLAISHAGVSVVM[147]AQAQPR	RDATFFVR.AHESNEMQPTLAISHAGVSVVMAQAQPR.REKRWSEW	R	R	28	3	2840.33	2975.43	2975.44	992.817	992.821	2974.44	992.487	1.0022	0	87.578	78.948	1	2	0	201	228	8798976000	22M(15.9949)	Mod1: First isotopic peak (PeakApex: 1.0010, Theoretical: 1.0024)																	0	FALSE	IPI:EPA6-SP|NS:P00005|EPA6-SP	IPI:EPA6-SP|NS:P00005|EPA6-SP	IPI:EPA6-SP|NS:P00005|EPA6-SP
241220_NS-10053_CMH_sample61.08661.08661.3	C:\Users\nichollass\Desktop\2024_Dec_CMHSet2\HexNAc_upt070aa\241220_NS_10053_CMH_sample61\interact.pep.xml	AHESNEMQPTLAISHAGVSVVMAQAQPR	AHESNEM[147]QPTLAISHAGVSVVMAQAQPR	RDATFFVR.AHESNEMQPTLAISHAGVSVVMAQAQPR.REKRWSEW	R	R	28	3	2840.83	2975.43	2975.44	992.817	992.821	2974.44	992.487	1.0022	1.1475e-10	43.261	39.301	1	2	0	201	228	8798976000	7M(15.9949)	Mod1: First isotopic peak (PeakApex: 1.0010, Theoretical: 1.0024)																	0	FALSE	IPI:EPA6-SP|NS:P00005|EPA6-SP	IPI:EPA6-SP|NS:P00005|EPA6-SP	IPI:EPA6-SP|NS:P00005|EPA6-SP
241220_NS-10053_CMH_sample61.08663.08663.3	C:\Users\nichollass\Desktop\2024_Dec_CMHSet2\HexNAc_upt070aa\241220_NS_10053_CMH_sample61\interact.pep.xml	AHESNEMQPTLAISHAGVSVVMAQAQPR	AHESNEMQPTLAISHAGVSVVM[147]AQAQPR	RDATFFVR.AHESNEMQPTLAISHAGVSVVMAQAQPR.REKRWSEW	R	R	28	3	2841.24	2975.43	2975.44	992.817	992.821	2974.44	992.487	1.0022	0	64.642	47.019	1	2	0	201	228	8798976000	22M(15.9949)	Mod1: First isotopic peak (PeakApex: 1.0010, Theoretical: 1.0024)																	0	FALSE	IPI:EPA6-SP|NS:P00005|EPA6-SP	IPI:EPA6-SP|NS:P00005|EPA6-SP	IPI:EPA6-SP|NS:P00005|EPA6-SP
241220_NS-10053_CMH_sample61.08679.08679.2	C:\Users\nichollass\Desktop\2024_Dec_CMHSet2\HexNAc_upt070aa\241220_NS_10053_CMH_sample61\interact.pep.xml	SQDLDAIWR		VFGGVRAR.SQDLDAIWR.GFYIAGDP	R	G	9	2	2844.4	1102.54	1102.54	552.276	552.278	1102.54	552.278	0	8.4674e-06	24.789	0	1	2	0	528	536	326324928																			0	FALSE	IPI:EPA6-SP|NS:P00005|EPA6-SP	IPI:EPA6-SP|NS:P00005|EPA6-SP	IPI:EPA6-SP|NS:P00005|EPA6-SP
241220_NS-10053_CMH_sample61.08680.08680.2	C:\Users\nichollass\Desktop\2024_Dec_CMHSet2\HexNAc_upt070aa\241220_NS_10053_CMH_sample61\interact.pep.xml	SQDLDAIWR		VFGGVRAR.SQDLDAIWR.GFYIAGDP	R	G	9	2	2844.59	1102.54	1102.54	552.276	552.278	1102.54	552.278	0	6.69885e-06	23.196	0	1	2	0	528	536	326324928																			0	FALSE	IPI:EPA6-SP|NS:P00005|EPA6-SP	IPI:EPA6-SP|NS:P00005|EPA6-SP	IPI:EPA6-SP|NS:P00005|EPA6-SP
241220_NS-10053_CMH_sample61.08681.08681.2	C:\Users\nichollass\Desktop\2024_Dec_CMHSet2\HexNAc_upt070aa\241220_NS_10053_CMH_sample61\interact.pep.xml	SQDLDAIWR		VFGGVRAR.SQDLDAIWR.GFYIAGDP	R	G	9	2	2845.05	1102.54	1102.54	552.276	552.278	1102.54	552.278	0	7.90223e-06	26.909	4.83	1	2	0	528	536	326324928																			0	FALSE	IPI:EPA6-SP|NS:P00005|EPA6-SP	IPI:EPA6-SP|NS:P00005|EPA6-SP	IPI:EPA6-SP|NS:P00005|EPA6-SP
241220_NS-10053_CMH_sample61.08685.08685.2	C:\Users\nichollass\Desktop\2024_Dec_CMHSet2\HexNAc_upt070aa\241220_NS_10053_CMH_sample61\interact.pep.xml	NALASPGSGGDLGEAIR		NQVDQVIR.NALASPGSGGDLGEAIR.EQPEQARI	R	E	17	2	2846.14	1584.77	1584.77	793.392	793.394	1583.79	792.902	0.983	1.48593e-07	31.812	11.506	1	2	0	383	399	0		Mod1: Deamidation (PeakApex: 0.9846, Theoretical: 0.9840)																	0	FALSE	IPI:EPA6-SP|NS:P00005|EPA6-SP	IPI:EPA6-SP|NS:P00005|EPA6-SP	IPI:EPA6-SP|NS:P00005|EPA6-SP
241220_NS-10053_CMH_sample61.08686.08686.2	C:\Users\nichollass\Desktop\2024_Dec_CMHSet2\HexNAc_upt070aa\241220_NS_10053_CMH_sample61\interact.pep.xml	NALASPGSGGDLGEAIR		NQVDQVIR.NALASPGSGGDLGEAIR.EQPEQARI	R	E	17	2	2846.46	1584.77	1584.77	793.392	793.394	1583.79	792.902	0.983	2.18273e-06	28.144	4.293	1	2	0	383	399	0		Mod1: Deamidation (PeakApex: 0.9846, Theoretical: 0.9840)																	0	FALSE	IPI:EPA6-SP|NS:P00005|EPA6-SP	IPI:EPA6-SP|NS:P00005|EPA6-SP	IPI:EPA6-SP|NS:P00005|EPA6-SP
241220_NS-10053_CMH_sample61.08687.08687.2	C:\Users\nichollass\Desktop\2024_Dec_CMHSet2\HexNAc_upt070aa\241220_NS_10053_CMH_sample61\interact.pep.xml	NALASPGSGGDLGEAIR		NQVDQVIR.NALASPGSGGDLGEAIR.EQPEQARI	R	E	17	2	2846.83	1584.77	1584.77	793.392	793.394	1583.79	792.902	0.983	1.09207e-06	30.347	6.805	1	2	0	383	399	0		Mod1: Deamidation (PeakApex: 0.9846, Theoretical: 0.9840)																	0	FALSE	IPI:EPA6-SP|NS:P00005|EPA6-SP	IPI:EPA6-SP|NS:P00005|EPA6-SP	IPI:EPA6-SP|NS:P00005|EPA6-SP
241220_NS-10053_CMH_sample61.08688.08688.2	C:\Users\nichollass\Desktop\2024_Dec_CMHSet2\HexNAc_upt070aa\241220_NS_10053_CMH_sample61\interact.pep.xml	NALASPGSGGDLGEAIR		NQVDQVIR.NALASPGSGGDLGEAIR.EQPEQARI	R	E	17	2	2846.91	1584.77	1584.77	793.392	793.394	1583.79	792.902	0.983	1.95434e-06	28.336	8.211	1	2	0	383	399	0		Mod1: Deamidation (PeakApex: 0.9846, Theoretical: 0.9840)																	0	FALSE	IPI:EPA6-SP|NS:P00005|EPA6-SP	IPI:EPA6-SP|NS:P00005|EPA6-SP	IPI:EPA6-SP|NS:P00005|EPA6-SP
241220_NS-10053_CMH_sample61.08689.08689.2	C:\Users\nichollass\Desktop\2024_Dec_CMHSet2\HexNAc_upt070aa\241220_NS_10053_CMH_sample61\interact.pep.xml	NALASPGSGGDLGEAIR		NQVDQVIR.NALASPGSGGDLGEAIR.EQPEQARI	R	E	17	2	2847.04	1584.77	1584.77	793.392	793.394	1583.79	792.902	0.983	4.42843e-06	24.915	5.199	1	2	0	383	399	0		Mod1: Deamidation (PeakApex: 0.9846, Theoretical: 0.9840)																	0	FALSE	IPI:EPA6-SP|NS:P00005|EPA6-SP	IPI:EPA6-SP|NS:P00005|EPA6-SP	IPI:EPA6-SP|NS:P00005|EPA6-SP
241220_NS-10053_CMH_sample61.08690.08690.2	C:\Users\nichollass\Desktop\2024_Dec_CMHSet2\HexNAc_upt070aa\241220_NS_10053_CMH_sample61\interact.pep.xml	NALASPGSGGDLGEAIR		NQVDQVIR.NALASPGSGGDLGEAIR.EQPEQARI	R	E	17	2	2847.41	1584.77	1584.77	793.392	793.394	1583.79	792.902	0.983	8.2177e-06	26.841	3.57	1	2	0	383	399	0		Mod1: Deamidation (PeakApex: 0.9846, Theoretical: 0.9840)																	0	FALSE	IPI:EPA6-SP|NS:P00005|EPA6-SP	IPI:EPA6-SP|NS:P00005|EPA6-SP	IPI:EPA6-SP|NS:P00005|EPA6-SP
241220_NS-10053_CMH_sample61.08758.08758.4	C:\Users\nichollass\Desktop\2024_Dec_CMHSet2\HexNAc_upt070aa\241220_NS_10053_CMH_sample61\interact.pep.xml	AHESNEMQPTLAISHAGVSVVMAQAQPR	AHESNEM[147]QPTLAISHAGVSVVMAQAQPR	RDATFFVR.AHESNEMQPTLAISHAGVSVVMAQAQPR.REKRWSEW	R	R	28	4	2864.57	2974.43	2974.44	744.614	744.617	2974.44	744.617	-0.0012	0	73.553	64.953	1	2	0	201	228	0	7M(15.9949)																		0	FALSE	IPI:EPA6-SP|NS:P00005|EPA6-SP	IPI:EPA6-SP|NS:P00005|EPA6-SP	IPI:EPA6-SP|NS:P00005|EPA6-SP
241220_NS-10053_CMH_sample61.08759.08759.4	C:\Users\nichollass\Desktop\2024_Dec_CMHSet2\HexNAc_upt070aa\241220_NS_10053_CMH_sample61\interact.pep.xml	AHESNEMQPTLAISHAGVSVVMAQAQPR	AHESNEM[147]QPTLAISHAGVSVVMAQAQPR	RDATFFVR.AHESNEMQPTLAISHAGVSVVMAQAQPR.REKRWSEW	R	R	28	4	2864.88	2974.43	2974.44	744.614	744.617	2974.44	744.617	-0.0012	1.13045e-07	31.287	28.304	1	2	0	201	228	0	7M(15.9949)																		0	FALSE	IPI:EPA6-SP|NS:P00005|EPA6-SP	IPI:EPA6-SP|NS:P00005|EPA6-SP	IPI:EPA6-SP|NS:P00005|EPA6-SP
241220_NS-10053_CMH_sample61.08760.08760.4	C:\Users\nichollass\Desktop\2024_Dec_CMHSet2\HexNAc_upt070aa\241220_NS_10053_CMH_sample61\interact.pep.xml	AHESNEMQPTLAISHAGVSVVMAQAQPR	AHESNEMQPTLAISHAGVSVVM[147]AQAQPR	RDATFFVR.AHESNEMQPTLAISHAGVSVVMAQAQPR.REKRWSEW	R	R	28	4	2865.17	2974.43	2974.44	744.614	744.617	2974.44	744.617	-0.0012	0	69.996	59.818	1	2	0	201	228	0	22M(15.9949)																		0	FALSE	IPI:EPA6-SP|NS:P00005|EPA6-SP	IPI:EPA6-SP|NS:P00005|EPA6-SP	IPI:EPA6-SP|NS:P00005|EPA6-SP
241220_NS-10053_CMH_sample61.08764.08764.4	C:\Users\nichollass\Desktop\2024_Dec_CMHSet2\HexNAc_upt070aa\241220_NS_10053_CMH_sample61\interact.pep.xml	AHESNEMQPTLAISHAGVSVVMAQAQPR	AHESNEMQPTLAISHAGVSVVM[147]AQAQPR	RDATFFVR.AHESNEMQPTLAISHAGVSVVMAQAQPR.REKRWSEW	R	R	28	4	2865.86	2974.43	2974.44	744.614	744.617	2974.44	744.617	-0.0012	7.23602e-09	38.062	38.019	1	2	0	201	228	0	22M(15.9949)																		0	FALSE	IPI:EPA6-SP|NS:P00005|EPA6-SP	IPI:EPA6-SP|NS:P00005|EPA6-SP	IPI:EPA6-SP|NS:P00005|EPA6-SP
241220_NS-10053_CMH_sample61.08765.08765.4	C:\Users\nichollass\Desktop\2024_Dec_CMHSet2\HexNAc_upt070aa\241220_NS_10053_CMH_sample61\interact.pep.xml	AHESNEMQPTLAISHAGVSVVMAQAQPR	AHESNEM[147]QPTLAISHAGVSVVMAQAQPR	RDATFFVR.AHESNEMQPTLAISHAGVSVVMAQAQPR.REKRWSEW	R	R	28	4	2865.98	2974.43	2974.44	744.614	744.617	2974.44	744.617	-0.0012	0.000293765	20.628	18.677	0.9999	2	0	201	228	0	7M(15.9949)																		0	FALSE	IPI:EPA6-SP|NS:P00005|EPA6-SP	IPI:EPA6-SP|NS:P00005|EPA6-SP	IPI:EPA6-SP|NS:P00005|EPA6-SP
241220_NS-10053_CMH_sample61.08766.08766.4	C:\Users\nichollass\Desktop\2024_Dec_CMHSet2\HexNAc_upt070aa\241220_NS_10053_CMH_sample61\interact.pep.xml	AHESNEMQPTLAISHAGVSVVMAQAQPR	AHESNEMQPTLAISHAGVSVVM[147]AQAQPR	RDATFFVR.AHESNEMQPTLAISHAGVSVVMAQAQPR.REKRWSEW	R	R	28	4	2866.26	2974.43	2974.44	744.614	744.617	2974.44	744.617	-0.0012	6.49382e-09	34.25	19.205	1	2	0	201	228	0	22M(15.9949)																		0	FALSE	IPI:EPA6-SP|NS:P00005|EPA6-SP	IPI:EPA6-SP|NS:P00005|EPA6-SP	IPI:EPA6-SP|NS:P00005|EPA6-SP
241220_NS-10053_CMH_sample61.08770.08770.2	C:\Users\nichollass\Desktop\2024_Dec_CMHSet2\HexNAc_upt070aa\241220_NS_10053_CMH_sample61\interact.pep.xml	SSLPGFYR		IIRVYVPR.SSLPGFYR.TGITIAAP	R	T	8	2	2866.95	925.462	925.466	463.738	463.74	925.466	463.74	0	0.00020347	16.266	0	1	2	0	598	605	6045713																			0	FALSE	IPI:EPA6-SP|NS:P00005|EPA6-SP	IPI:EPA6-SP|NS:P00005|EPA6-SP	IPI:EPA6-SP|NS:P00005|EPA6-SP
241220_NS-10053_CMH_sample61.08771.08771.2	C:\Users\nichollass\Desktop\2024_Dec_CMHSet2\HexNAc_upt070aa\241220_NS_10053_CMH_sample61\interact.pep.xml	SSLPGFYR		IIRVYVPR.SSLPGFYR.TGITIAAP	R	T	8	2	2867.28	925.462	925.466	463.738	463.74	925.466	463.74	0	0.0183865	8.442	0	0.9834	2	0	598	605	6045713																			0	FALSE	IPI:EPA6-SP|NS:P00005|EPA6-SP	IPI:EPA6-SP|NS:P00005|EPA6-SP	IPI:EPA6-SP|NS:P00005|EPA6-SP
241220_NS-10053_CMH_sample61.08785.08785.3	C:\Users\nichollass\Desktop\2024_Dec_CMHSet2\HexNAc_upt070aa\241220_NS_10053_CMH_sample61\interact.pep.xml	LGEHNIDVLEGNEQFINAAK		YKSRIQVR.LGEHNIDVLEGNEQFINAAK.LITHPNFN	R	L	20	3	2871.16	2210.09	2210.1	737.705	737.707	2210.1	737.706	0.0017	2.1e-13	56.222	0	1	2	0	58	77	21304223700																			0	TRUE	sp|P00761|TRYP_PIG	P00761	TRYP_PIG
241220_NS-10053_CMH_sample61.08786.08786.3	C:\Users\nichollass\Desktop\2024_Dec_CMHSet2\HexNAc_upt070aa\241220_NS_10053_CMH_sample61\interact.pep.xml	LGEHNIDVLEGNEQFINAAK		YKSRIQVR.LGEHNIDVLEGNEQFINAAK.LITHPNFN	R	L	20	3	2871.47	2210.09	2210.1	737.705	737.707	2210.1	737.706	0.0017	2.065e-11	50.24	7.699	1	2	0	58	77	21304223700																			0	TRUE	sp|P00761|TRYP_PIG	P00761	TRYP_PIG
241220_NS-10053_CMH_sample61.08787.08787.3	C:\Users\nichollass\Desktop\2024_Dec_CMHSet2\HexNAc_upt070aa\241220_NS_10053_CMH_sample61\interact.pep.xml	LGEHNIDVLEGNEQFINAAK		YKSRIQVR.LGEHNIDVLEGNEQFINAAK.LITHPNFN	R	L	20	3	2871.78	2210.09	2210.1	737.705	737.707	2210.1	737.706	0.0017	6e-14	59.303	0	1	2	0	58	77	21304223700																			0	TRUE	sp|P00761|TRYP_PIG	P00761	TRYP_PIG
241220_NS-10053_CMH_sample61.08797.08797.4	C:\Users\nichollass\Desktop\2024_Dec_CMHSet2\HexNAc_upt070aa\241220_NS_10053_CMH_sample61\interact.pep.xml	AHESNEMQPTLAISHAGVSVVMAQAQPR		RDATFFVR.AHESNEMQPTLAISHAGVSVVMAQAQPR.REKRWSEW	R	R	28	4	2874.2	2958.43	2958.45	740.615	740.619	2958.44	740.618	0.0017	0	98.354	0	1	2	0	201	228	0																			0	FALSE	IPI:EPA6-SP|NS:P00005|EPA6-SP	IPI:EPA6-SP|NS:P00005|EPA6-SP	IPI:EPA6-SP|NS:P00005|EPA6-SP
241220_NS-10053_CMH_sample61.08798.08798.4	C:\Users\nichollass\Desktop\2024_Dec_CMHSet2\HexNAc_upt070aa\241220_NS_10053_CMH_sample61\interact.pep.xml	AHESNEMQPTLAISHAGVSVVMAQAQPR		RDATFFVR.AHESNEMQPTLAISHAGVSVVMAQAQPR.REKRWSEW	R	R	28	4	2874.51	2958.43	2958.45	740.615	740.619	2958.44	740.618	0.0017	3.5645e-10	43.292	4.675	1	2	0	201	228	0																			0	FALSE	IPI:EPA6-SP|NS:P00005|EPA6-SP	IPI:EPA6-SP|NS:P00005|EPA6-SP	IPI:EPA6-SP|NS:P00005|EPA6-SP
241220_NS-10053_CMH_sample61.08799.08799.4	C:\Users\nichollass\Desktop\2024_Dec_CMHSet2\HexNAc_upt070aa\241220_NS_10053_CMH_sample61\interact.pep.xml	AHESNEMQPTLAISHAGVSVVMAQAQPR		RDATFFVR.AHESNEMQPTLAISHAGVSVVMAQAQPR.REKRWSEW	R	R	28	4	2874.78	2958.43	2958.45	740.615	740.619	2958.44	740.618	0.0017	0	77.021	0	1	2	0	201	228	0																			0	FALSE	IPI:EPA6-SP|NS:P00005|EPA6-SP	IPI:EPA6-SP|NS:P00005|EPA6-SP	IPI:EPA6-SP|NS:P00005|EPA6-SP
241220_NS-10053_CMH_sample61.08800.08800.2	C:\Users\nichollass\Desktop\2024_Dec_CMHSet2\HexNAc_upt070aa\241220_NS_10053_CMH_sample61\interact.pep.xml	LGEHNIDVLEGNEQFINAAK		YKSRIQVR.LGEHNIDVLEGNEQFINAAK.LITHPNFN	R	L	20	2	2874.84	2210.09	2210.1	1106.05	1106.06	2210.1	1106.06	0.0002	1e-14	60.176	2.927	1	2	0	58	77	1400130820																			0	TRUE	sp|P00761|TRYP_PIG	P00761	TRYP_PIG
241220_NS-10053_CMH_sample61.08801.08801.2	C:\Users\nichollass\Desktop\2024_Dec_CMHSet2\HexNAc_upt070aa\241220_NS_10053_CMH_sample61\interact.pep.xml	LGEHNIDVLEGNEQFINAAK		YKSRIQVR.LGEHNIDVLEGNEQFINAAK.LITHPNFN	R	L	20	2	2874.97	2210.09	2210.1	1106.05	1106.06	2210.1	1106.06	0.0002	2.154e-10	41.167	0	1	2	0	58	77	1400130820																			0	TRUE	sp|P00761|TRYP_PIG	P00761	TRYP_PIG
241220_NS-10053_CMH_sample61.08802.08802.2	C:\Users\nichollass\Desktop\2024_Dec_CMHSet2\HexNAc_upt070aa\241220_NS_10053_CMH_sample61\interact.pep.xml	LGEHNIDVLEGNEQFINAAK		YKSRIQVR.LGEHNIDVLEGNEQFINAAK.LITHPNFN	R	L	20	2	2875.37	2210.09	2210.1	1106.05	1106.06	2210.1	1106.06	0.0002	1e-14	58.287	0	1	2	0	58	77	1400130820																			0	TRUE	sp|P00761|TRYP_PIG	P00761	TRYP_PIG
241220_NS-10053_CMH_sample61.08806.08806.4	C:\Users\nichollass\Desktop\2024_Dec_CMHSet2\HexNAc_upt070aa\241220_NS_10053_CMH_sample61\interact.pep.xml	AHESNEMQPTLAISHAGVSVVMAQAQPR		RDATFFVR.AHESNEMQPTLAISHAGVSVVMAQAQPR.REKRWSEW	R	R	28	4	2876.17	2958.43	2958.45	740.615	740.619	2958.44	740.618	0.0017	1.932e-11	46.356	0	1	2	0	201	228	0																			0	FALSE	IPI:EPA6-SP|NS:P00005|EPA6-SP	IPI:EPA6-SP|NS:P00005|EPA6-SP	IPI:EPA6-SP|NS:P00005|EPA6-SP
241220_NS-10053_CMH_sample61.08807.08807.4	C:\Users\nichollass\Desktop\2024_Dec_CMHSet2\HexNAc_upt070aa\241220_NS_10053_CMH_sample61\interact.pep.xml	AHESNEMQPTLAISHAGVSVVMAQAQPR		RDATFFVR.AHESNEMQPTLAISHAGVSVVMAQAQPR.REKRWSEW	R	R	28	4	2876.3	2958.43	2958.45	740.615	740.619	2958.44	740.618	0.0017	3.51358e-05	22.317	4.812	1	2	0	201	228	0																			0	FALSE	IPI:EPA6-SP|NS:P00005|EPA6-SP	IPI:EPA6-SP|NS:P00005|EPA6-SP	IPI:EPA6-SP|NS:P00005|EPA6-SP
241220_NS-10053_CMH_sample61.08808.08808.4	C:\Users\nichollass\Desktop\2024_Dec_CMHSet2\HexNAc_upt070aa\241220_NS_10053_CMH_sample61\interact.pep.xml	AHESNEMQPTLAISHAGVSVVMAQAQPR		RDATFFVR.AHESNEMQPTLAISHAGVSVVMAQAQPR.REKRWSEW	R	R	28	4	2876.57	2958.43	2958.45	740.615	740.619	2958.44	740.618	0.0017	2.93089e-08	31.632	0	1	2	0	201	228	0																			0	FALSE	IPI:EPA6-SP|NS:P00005|EPA6-SP	IPI:EPA6-SP|NS:P00005|EPA6-SP	IPI:EPA6-SP|NS:P00005|EPA6-SP
241220_NS-10053_CMH_sample61.08809.08809.2	C:\Users\nichollass\Desktop\2024_Dec_CMHSet2\HexNAc_upt070aa\241220_NS_10053_CMH_sample61\interact.pep.xml	LGEHNIDVLEGNEQFINAAK		YKSRIQVR.LGEHNIDVLEGNEQFINAAK.LITHPNFN	R	L	20	2	2876.64	2210.09	2210.1	1106.05	1106.06	2210.1	1106.06	0.0002	1.6644e-10	42.615	2.461	1	2	0	58	77	1400130820																			0	TRUE	sp|P00761|TRYP_PIG	P00761	TRYP_PIG
241220_NS-10053_CMH_sample61.08810.08810.2	C:\Users\nichollass\Desktop\2024_Dec_CMHSet2\HexNAc_upt070aa\241220_NS_10053_CMH_sample61\interact.pep.xml	LGEHNIDVLEGNEQFINAAK		YKSRIQVR.LGEHNIDVLEGNEQFINAAK.LITHPNFN	R	L	20	2	2876.77	2210.09	2210.1	1106.05	1106.06	2210.1	1106.06	0.0002	0.476705	4.787	0	0.4746	2	0	58	77	1400130820																			0	TRUE	sp|P00761|TRYP_PIG	P00761	TRYP_PIG
241220_NS-10053_CMH_sample61.08818.08818.3	C:\Users\nichollass\Desktop\2024_Dec_CMHSet2\HexNAc_upt070aa\241220_NS_10053_CMH_sample61\interact.pep.xml	AHESNEMQPTLAISHAGVSVVMAQAQPR	AHESNEM[147]QPTLAISHAGVSVVMAQAQPR	RDATFFVR.AHESNEMQPTLAISHAGVSVVMAQAQPR.REKRWSEW	R	R	28	3	2878.94	2974.43	2974.44	992.483	992.486	2974.44	992.487	-0.0012	0	61.054	54.199	1	2	0	201	228	8512723	7M(15.9949)																		0	FALSE	IPI:EPA6-SP|NS:P00005|EPA6-SP	IPI:EPA6-SP|NS:P00005|EPA6-SP	IPI:EPA6-SP|NS:P00005|EPA6-SP
241220_NS-10053_CMH_sample61.08819.08819.3	C:\Users\nichollass\Desktop\2024_Dec_CMHSet2\HexNAc_upt070aa\241220_NS_10053_CMH_sample61\interact.pep.xml	AHESNEMQPTLAISHAGVSVVMAQAQPR	AHESNEM[147]QPTLAISHAGVSVVMAQAQPR	RDATFFVR.AHESNEMQPTLAISHAGVSVVMAQAQPR.REKRWSEW	R	R	28	3	2879.11	2974.43	2974.44	992.483	992.486	2974.44	992.487	-0.0012	0.000364125	15.255	4.51	1	2	0	201	228	8512723	7M(15.9949)																		0	FALSE	IPI:EPA6-SP|NS:P00005|EPA6-SP	IPI:EPA6-SP|NS:P00005|EPA6-SP	IPI:EPA6-SP|NS:P00005|EPA6-SP
241220_NS-10053_CMH_sample61.08820.08820.3	C:\Users\nichollass\Desktop\2024_Dec_CMHSet2\HexNAc_upt070aa\241220_NS_10053_CMH_sample61\interact.pep.xml	AHESNEMQPTLAISHAGVSVVMAQAQPR	AHESNEM[147]QPTLAISHAGVSVVMAQAQPR	RDATFFVR.AHESNEMQPTLAISHAGVSVVMAQAQPR.REKRWSEW	R	R	28	3	2879.48	2974.43	2974.44	992.483	992.486	2974.44	992.487	-0.0012	0	71.464	71.4	1	2	0	201	228	8512723	7M(15.9949)																		0	FALSE	IPI:EPA6-SP|NS:P00005|EPA6-SP	IPI:EPA6-SP|NS:P00005|EPA6-SP	IPI:EPA6-SP|NS:P00005|EPA6-SP
241220_NS-10053_CMH_sample61.08824.08824.3	C:\Users\nichollass\Desktop\2024_Dec_CMHSet2\HexNAc_upt070aa\241220_NS_10053_CMH_sample61\interact.pep.xml	AHESNEMQPTLAISHAGVSVVMAQAQPR		RDATFFVR.AHESNEMQPTLAISHAGVSVVMAQAQPR.REKRWSEW	R	R	28	3	2880.27	2958.43	2958.44	987.15	987.155	2958.44	987.155	-0.0004	0	97.37	0	1	2	0	201	228	0																			0	FALSE	IPI:EPA6-SP|NS:P00005|EPA6-SP	IPI:EPA6-SP|NS:P00005|EPA6-SP	IPI:EPA6-SP|NS:P00005|EPA6-SP
241220_NS-10053_CMH_sample61.08825.08825.3	C:\Users\nichollass\Desktop\2024_Dec_CMHSet2\HexNAc_upt070aa\241220_NS_10053_CMH_sample61\interact.pep.xml	AHESNEMQPTLAISHAGVSVVMAQAQPR		RDATFFVR.AHESNEMQPTLAISHAGVSVVMAQAQPR.REKRWSEW	R	R	28	3	2880.62	2958.43	2958.44	987.15	987.155	2958.44	987.155	-0.0004	6.89049e-06	24.147	0	1	2	0	201	228	0																			0	FALSE	IPI:EPA6-SP|NS:P00005|EPA6-SP	IPI:EPA6-SP|NS:P00005|EPA6-SP	IPI:EPA6-SP|NS:P00005|EPA6-SP
241220_NS-10053_CMH_sample61.08826.08826.3	C:\Users\nichollass\Desktop\2024_Dec_CMHSet2\HexNAc_upt070aa\241220_NS_10053_CMH_sample61\interact.pep.xml	AHESNEMQPTLAISHAGVSVVMAQAQPR		RDATFFVR.AHESNEMQPTLAISHAGVSVVMAQAQPR.REKRWSEW	R	R	28	3	2881.01	2958.43	2958.44	987.15	987.155	2958.44	987.155	-0.0004	0	103.263	0	1	2	0	201	228	0																			0	FALSE	IPI:EPA6-SP|NS:P00005|EPA6-SP	IPI:EPA6-SP|NS:P00005|EPA6-SP	IPI:EPA6-SP|NS:P00005|EPA6-SP
241220_NS-10053_CMH_sample61.08830.08830.2	C:\Users\nichollass\Desktop\2024_Dec_CMHSet2\HexNAc_upt070aa\241220_NS_10053_CMH_sample61\interact.pep.xml	TGLTLAAPEAAGEVER		SSIPGFYR.TGLTLAAPEAAGEVER.LIGHPIPI	R	L	16	2	2882.08	1583.81	1583.81	792.912	792.915	1583.82	792.915	-0.0006	1.56225e-07	30.725	21.322	1	2	0	606	621	64254948																			0	FALSE	IPI:EPA6-SP|NS:P00005|EPA6-SP	IPI:EPA6-SP|NS:P00005|EPA6-SP	IPI:EPA6-SP|NS:P00005|EPA6-SP
241220_NS-10053_CMH_sample61.08831.08831.2	C:\Users\nichollass\Desktop\2024_Dec_CMHSet2\HexNAc_upt070aa\241220_NS_10053_CMH_sample61\interact.pep.xml	TGLTLAAPEAAGEVER		SSIPGFYR.TGLTLAAPEAAGEVER.LIGHPIPI	R	L	16	2	2882.28	1583.81	1583.81	792.912	792.915	1583.82	792.915	-0.0006	5.97723e-07	27.394	11.545	1	2	0	606	621	64254948																			0	FALSE	IPI:EPA6-SP|NS:P00005|EPA6-SP	IPI:EPA6-SP|NS:P00005|EPA6-SP	IPI:EPA6-SP|NS:P00005|EPA6-SP
241220_NS-10053_CMH_sample61.08832.08832.2	C:\Users\nichollass\Desktop\2024_Dec_CMHSet2\HexNAc_upt070aa\241220_NS_10053_CMH_sample61\interact.pep.xml	TGLTLAAPEAAGEVER		SSIPGFYR.TGLTLAAPEAAGEVER.LIGHPIPI	R	L	16	2	2882.74	1583.81	1583.81	792.912	792.915	1583.82	792.915	-0.0006	7.05e-12	46.107	23.151	1	2	0	606	621	64254948																			0	FALSE	IPI:EPA6-SP|NS:P00005|EPA6-SP	IPI:EPA6-SP|NS:P00005|EPA6-SP	IPI:EPA6-SP|NS:P00005|EPA6-SP
241220_NS-10053_CMH_sample61.08857.08857.3	C:\Users\nichollass\Desktop\2024_Dec_CMHSet2\HexNAc_upt070aa\241220_NS_10053_CMH_sample61\interact.pep.xml	LEGGVEPNCTGVTQIASGASAATTNVASAQCKPVR	LEGGVEPNCTGVTQIASGASAATTNVASAQCKPVR	TSDGITIR.LEGGVEPNCTGVTQIASGASAATTNVASAQCKPVR.YSYTRQAR	R	Y	35	3	2889.26	3500.69	3500.7	1167.9	1167.91	3500.7	1167.91	-0.0026	0	63.616	0	1	2	1	98	132	27914174	31C(57.0215),9C(57.0215)																		0	FALSE	IPI:EPA6-SP|NS:P00005|EPA6-SP	IPI:EPA6-SP|NS:P00005|EPA6-SP	IPI:EPA6-SP|NS:P00005|EPA6-SP
241220_NS-10053_CMH_sample61.08859.08859.3	C:\Users\nichollass\Desktop\2024_Dec_CMHSet2\HexNAc_upt070aa\241220_NS_10053_CMH_sample61\interact.pep.xml	LEGGVEPNCTGVTQIASGASAATTNVASAQCKPVR	LEGGVEPNCTGVTQIASGASAATTNVASAQCKPVR	TSDGITIR.LEGGVEPNCTGVTQIASGASAATTNVASAQCKPVR.YSYTRQAR	R	Y	35	3	2890.11	3500.69	3500.7	1167.9	1167.91	3500.7	1167.91	-0.0026	0	68.005	0	1	2	1	98	132	27914174	31C(57.0215),9C(57.0215)																		0	FALSE	IPI:EPA6-SP|NS:P00005|EPA6-SP	IPI:EPA6-SP|NS:P00005|EPA6-SP	IPI:EPA6-SP|NS:P00005|EPA6-SP
241220_NS-10053_CMH_sample61.08866.08866.2	C:\Users\nichollass\Desktop\2024_Dec_CMHSet2\HexNAc_upt070aa\241220_NS_10053_CMH_sample61\interact.pep.xml	LVALYLAAR		QCGYPVQR.LVALYLAAR.CTGVTQIA	R	C	9	2	2892.57	988.604	988.606	495.309	495.31	988.607	495.311	-0.0004	1.28012e-07	29.071	8.881	1	2	0	340	348	0																			0	FALSE	IPI:EPA6-SP|NS:P00005|EPA6-SP	IPI:EPA6-SP|NS:P00005|EPA6-SP	IPI:EPA6-SP|NS:P00005|EPA6-SP
241220_NS-10053_CMH_sample61.08867.08867.2	C:\Users\nichollass\Desktop\2024_Dec_CMHSet2\HexNAc_upt070aa\241220_NS_10053_CMH_sample61\interact.pep.xml	LVALYLAAR		QCGYPVQR.LVALYLAAR.CTGVTQIA	R	C	9	2	2892.89	988.604	988.606	495.309	495.31	988.607	495.311	-0.0004	4.93174e-06	22.728	0	1	2	0	340	348	0																			0	FALSE	IPI:EPA6-SP|NS:P00005|EPA6-SP	IPI:EPA6-SP|NS:P00005|EPA6-SP	IPI:EPA6-SP|NS:P00005|EPA6-SP
241220_NS-10053_CMH_sample61.08868.08868.2	C:\Users\nichollass\Desktop\2024_Dec_CMHSet2\HexNAc_upt070aa\241220_NS_10053_CMH_sample61\interact.pep.xml	LVALYLAAR		QCGYPVQR.LVALYLAAR.CTGVTQIA	R	C	9	2	2893.26	988.604	988.606	495.309	495.31	988.607	495.311	-0.0004	1.49882e-07	28.797	0	1	2	0	340	348	0																			0	FALSE	IPI:EPA6-SP|NS:P00005|EPA6-SP	IPI:EPA6-SP|NS:P00005|EPA6-SP	IPI:EPA6-SP|NS:P00005|EPA6-SP
241220_NS-10053_CMH_sample61.08869.08869.2	C:\Users\nichollass\Desktop\2024_Dec_CMHSet2\HexNAc_upt070aa\241220_NS_10053_CMH_sample61\interact.pep.xml	TVVIPSAIPTDPR		IGWPIAER.TVVIPSAIPTDPR.NVGGDIDP	R	N	13	2	2893.33	1364.76	1364.77	683.388	683.39	1364.77	683.39	-0.0002	1.54614e-08	37.743	0	1	2	0	678	690	0																			0	FALSE	IPI:EPA6-SP|NS:P00005|EPA6-SP	IPI:EPA6-SP|NS:P00005|EPA6-SP	IPI:EPA6-SP|NS:P00005|EPA6-SP
241220_NS-10053_CMH_sample61.08870.08870.2	C:\Users\nichollass\Desktop\2024_Dec_CMHSet2\HexNAc_upt070aa\241220_NS_10053_CMH_sample61\interact.pep.xml	TVVIPSAIPTDPR		IGWPIAER.TVVIPSAIPTDPR.NVGGDIDP	R	N	13	2	2893.46	1364.76	1364.77	683.388	683.39	1364.77	683.39	-0.0002	1.19261e-05	21.194	0	1	2	0	678	690	0																			0	FALSE	IPI:EPA6-SP|NS:P00005|EPA6-SP	IPI:EPA6-SP|NS:P00005|EPA6-SP	IPI:EPA6-SP|NS:P00005|EPA6-SP
241220_NS-10053_CMH_sample61.08871.08871.2	C:\Users\nichollass\Desktop\2024_Dec_CMHSet2\HexNAc_upt070aa\241220_NS_10053_CMH_sample61\interact.pep.xml	TVVIPSAIPTDPR		IGWPIAER.TVVIPSAIPTDPR.NVGGDIDP	R	N	13	2	2893.85	1364.76	1364.77	683.388	683.39	1364.77	683.39	-0.0002	3.4994e-10	39.324	0	1	2	0	678	690	0																			0	FALSE	IPI:EPA6-SP|NS:P00005|EPA6-SP	IPI:EPA6-SP|NS:P00005|EPA6-SP	IPI:EPA6-SP|NS:P00005|EPA6-SP
241220_NS-10053_CMH_sample61.08872.08872.2	C:\Users\nichollass\Desktop\2024_Dec_CMHSet2\HexNAc_upt070aa\241220_NS_10053_CMH_sample61\interact.pep.xml	LALTLAAAESER		REQPEQAR.LALTLAAAESER.FVRQGTGN	R	F	12	2	2893.93	1243.67	1243.68	622.844	622.846	1243.68	622.846	-0.0001	1.40605e-09	40.908	4.603	1	2	0	407	418	0																			0	FALSE	IPI:EPA6-SP|NS:P00005|EPA6-SP	IPI:EPA6-SP|NS:P00005|EPA6-SP	IPI:EPA6-SP|NS:P00005|EPA6-SP
241220_NS-10053_CMH_sample61.08873.08873.2	C:\Users\nichollass\Desktop\2024_Dec_CMHSet2\HexNAc_upt070aa\241220_NS_10053_CMH_sample61\interact.pep.xml	LALTLAAAESER		REQPEQAR.LALTLAAAESER.FVRQGTGN	R	F	12	2	2894.06	1243.67	1243.68	622.844	622.846	1243.68	622.846	-0.0001	1.97811e-06	24.315	0	1	2	0	407	418	0																			0	FALSE	IPI:EPA6-SP|NS:P00005|EPA6-SP	IPI:EPA6-SP|NS:P00005|EPA6-SP	IPI:EPA6-SP|NS:P00005|EPA6-SP
241220_NS-10053_CMH_sample61.08874.08874.2	C:\Users\nichollass\Desktop\2024_Dec_CMHSet2\HexNAc_upt070aa\241220_NS_10053_CMH_sample61\interact.pep.xml	LALTLAAAESER		REQPEQAR.LALTLAAAESER.FVRQGTGN	R	F	12	2	2894.45	1243.67	1243.68	622.844	622.846	1243.68	622.846	-0.0001	3.4237e-10	43.362	0	1	2	0	407	418	0																			0	FALSE	IPI:EPA6-SP|NS:P00005|EPA6-SP	IPI:EPA6-SP|NS:P00005|EPA6-SP	IPI:EPA6-SP|NS:P00005|EPA6-SP
241220_NS-10053_CMH_sample61.08875.08875.2	C:\Users\nichollass\Desktop\2024_Dec_CMHSet2\HexNAc_upt070aa\241220_NS_10053_CMH_sample61\interact.pep.xml	TVVIPSAIPTDPR		IGWPIAER.TVVIPSAIPTDPR.NVGGDIDP	R	N	13	2	2894.54	1364.76	1364.77	683.388	683.39	1364.77	683.39	-0.0002	5.43876e-07	30.558	0	1	2	0	678	690	0																			0	FALSE	IPI:EPA6-SP|NS:P00005|EPA6-SP	IPI:EPA6-SP|NS:P00005|EPA6-SP	IPI:EPA6-SP|NS:P00005|EPA6-SP
241220_NS-10053_CMH_sample61.08876.08876.2	C:\Users\nichollass\Desktop\2024_Dec_CMHSet2\HexNAc_upt070aa\241220_NS_10053_CMH_sample61\interact.pep.xml	TVVIPSAIPTDPR		IGWPIAER.TVVIPSAIPTDPR.NVGGDIDP	R	N	13	2	2894.67	1364.76	1364.77	683.388	683.39	1364.77	683.39	-0.0002	1.83126e-05	20.449	0	1	2	0	678	690	0																			0	FALSE	IPI:EPA6-SP|NS:P00005|EPA6-SP	IPI:EPA6-SP|NS:P00005|EPA6-SP	IPI:EPA6-SP|NS:P00005|EPA6-SP
241220_NS-10053_CMH_sample61.08877.08877.2	C:\Users\nichollass\Desktop\2024_Dec_CMHSet2\HexNAc_upt070aa\241220_NS_10053_CMH_sample61\interact.pep.xml	TVVIPSAIPTDPR		IGWPIAER.TVVIPSAIPTDPR.NVGGDIDP	R	N	13	2	2895.05	1364.76	1364.77	683.388	683.39	1364.77	683.39	-0.0002	2.84774e-08	31.682	0	1	2	0	678	690	0																			0	FALSE	IPI:EPA6-SP|NS:P00005|EPA6-SP	IPI:EPA6-SP|NS:P00005|EPA6-SP	IPI:EPA6-SP|NS:P00005|EPA6-SP
241220_NS-10053_CMH_sample61.08878.08878.2	C:\Users\nichollass\Desktop\2024_Dec_CMHSet2\HexNAc_upt070aa\241220_NS_10053_CMH_sample61\interact.pep.xml	LVALYLAAR		QCGYPVQR.LVALYLAAR.CTGVTQIA	R	C	9	2	2895.12	988.604	988.606	495.309	495.31	988.607	495.311	-0.0004	7.54658e-07	25.989	5.478	1	2	0	340	348	0																			0	FALSE	IPI:EPA6-SP|NS:P00005|EPA6-SP	IPI:EPA6-SP|NS:P00005|EPA6-SP	IPI:EPA6-SP|NS:P00005|EPA6-SP
241220_NS-10053_CMH_sample61.08879.08879.2	C:\Users\nichollass\Desktop\2024_Dec_CMHSet2\HexNAc_upt070aa\241220_NS_10053_CMH_sample61\interact.pep.xml	LVALYLAAR		QCGYPVQR.LVALYLAAR.CTGVTQIA	R	C	9	2	2895.25	988.604	988.606	495.309	495.31	988.607	495.311	-0.0004	0.00195097	12.339	0	0.9998	2	0	340	348	0																			0	FALSE	IPI:EPA6-SP|NS:P00005|EPA6-SP	IPI:EPA6-SP|NS:P00005|EPA6-SP	IPI:EPA6-SP|NS:P00005|EPA6-SP
241220_NS-10053_CMH_sample61.08881.08881.4	C:\Users\nichollass\Desktop\2024_Dec_CMHSet2\HexNAc_upt070aa\241220_NS_10053_CMH_sample61\interact.pep.xml	AHESNEMQPTLAISHAGVSVVMAQAQPR	AHESNEM[147]QPTLAISHAGVSVVM[147]AQAQPR	RDATFFVR.AHESNEMQPTLAISHAGVSVVMAQAQPR.REKRWSEW	R	R	28	4	2895.69	2990.42	2990.43	748.612	748.615	2990.43	748.616	-0.0012	0	79.514	8.427	1	2	0	201	228	0	22M(15.9949),7M(15.9949)																		0	FALSE	IPI:EPA6-SP|NS:P00005|EPA6-SP	IPI:EPA6-SP|NS:P00005|EPA6-SP	IPI:EPA6-SP|NS:P00005|EPA6-SP
241220_NS-10053_CMH_sample61.08882.08882.4	C:\Users\nichollass\Desktop\2024_Dec_CMHSet2\HexNAc_upt070aa\241220_NS_10053_CMH_sample61\interact.pep.xml	AHESNEMQPTLAISHAGVSVVMAQAQPR	AHESNEM[147]QPTLAISHAGVSVVM[147]AQAQPR	RDATFFVR.AHESNEMQPTLAISHAGVSVVMAQAQPR.REKRWSEW	R	R	28	4	2896.01	2990.42	2990.43	748.612	748.615	2990.43	748.616	-0.0012	5.25412e-07	30.618	6.122	1	2	0	201	228	0	22M(15.9949),7M(15.9949)																		0	FALSE	IPI:EPA6-SP|NS:P00005|EPA6-SP	IPI:EPA6-SP|NS:P00005|EPA6-SP	IPI:EPA6-SP|NS:P00005|EPA6-SP
241220_NS-10053_CMH_sample61.08883.08883.4	C:\Users\nichollass\Desktop\2024_Dec_CMHSet2\HexNAc_upt070aa\241220_NS_10053_CMH_sample61\interact.pep.xml	AHESNEMQPTLAISHAGVSVVMAQAQPR	AHESNEM[147]QPTLAISHAGVSVVM[147]AQAQPR	RDATFFVR.AHESNEMQPTLAISHAGVSVVMAQAQPR.REKRWSEW	R	R	28	4	2896.38	2990.42	2990.43	748.612	748.615	2990.43	748.616	-0.0012	0	73.742	12.733	1	2	0	201	228	0	22M(15.9949),7M(15.9949)																		0	FALSE	IPI:EPA6-SP|NS:P00005|EPA6-SP	IPI:EPA6-SP|NS:P00005|EPA6-SP	IPI:EPA6-SP|NS:P00005|EPA6-SP
241220_NS-10053_CMH_sample61.08922.08922.2	C:\Users\nichollass\Desktop\2024_Dec_CMHSet2\HexNAc_upt070aa\241220_NS_10053_CMH_sample61\interact.pep.xml	SQDLDAIWR		VFGGVRAR.SQDLDAIWR.GFYIAGDP	R	G	9	2	2908.16	1102.54	1102.54	552.276	552.278	1102.54	552.278	-0.0001	8.95365e-06	24.692	0	1	2	0	528	536	0																			0	FALSE	IPI:EPA6-SP|NS:P00005|EPA6-SP	IPI:EPA6-SP|NS:P00005|EPA6-SP	IPI:EPA6-SP|NS:P00005|EPA6-SP
241220_NS-10053_CMH_sample61.08923.08923.2	C:\Users\nichollass\Desktop\2024_Dec_CMHSet2\HexNAc_upt070aa\241220_NS_10053_CMH_sample61\interact.pep.xml	SQDLDAIWR		VFGGVRAR.SQDLDAIWR.GFYIAGDP	R	G	9	2	2908.47	1102.54	1102.54	552.276	552.278	1102.54	552.278	-0.0001	2.72898e-05	20.756	0	1	2	0	528	536	0																			0	FALSE	IPI:EPA6-SP|NS:P00005|EPA6-SP	IPI:EPA6-SP|NS:P00005|EPA6-SP	IPI:EPA6-SP|NS:P00005|EPA6-SP
241220_NS-10053_CMH_sample61.08924.08924.2	C:\Users\nichollass\Desktop\2024_Dec_CMHSet2\HexNAc_upt070aa\241220_NS_10053_CMH_sample61\interact.pep.xml	SQDLDAIWR		VFGGVRAR.SQDLDAIWR.GFYIAGDP	R	G	9	2	2909.06	1102.54	1102.54	552.276	552.278	1102.54	552.278	-0.0001	2.53367e-06	26.885	0	1	2	0	528	536	0																			0	FALSE	IPI:EPA6-SP|NS:P00005|EPA6-SP	IPI:EPA6-SP|NS:P00005|EPA6-SP	IPI:EPA6-SP|NS:P00005|EPA6-SP
241220_NS-10053_CMH_sample61.08934.08934.2	C:\Users\nichollass\Desktop\2024_Dec_CMHSet2\HexNAc_upt070aa\241220_NS_10053_CMH_sample61\interact.pep.xml	GWEQLEQCGYPVQR	GWEQLEQCGYPVQR	FTRHRQPR.GWEQLEQCGYPVQR.LVAIYIAA	R	L	14	2	2912.42	1749.79	1749.79	875.903	875.904	1748.79	875.404	0.9996	2.9057e-09	39.647	6.268	1	2	0	326	339	0	8C(57.0215)	Mod1: First isotopic peak (PeakApex: 1.0010, Theoretical: 1.0024)																	0	FALSE	IPI:EPA6-SP|NS:P00005|EPA6-SP	IPI:EPA6-SP|NS:P00005|EPA6-SP	IPI:EPA6-SP|NS:P00005|EPA6-SP
241220_NS-10053_CMH_sample61.08935.08935.2	C:\Users\nichollass\Desktop\2024_Dec_CMHSet2\HexNAc_upt070aa\241220_NS_10053_CMH_sample61\interact.pep.xml	GWEQLEQCGYPVQR	GWEQLEQCGYPVQR	FTRHRQPR.GWEQLEQCGYPVQR.LVAIYIAA	R	L	14	2	2912.62	1749.79	1749.79	875.903	875.904	1748.79	875.404	0.9996	6.83518e-09	36.161	0	1	2	0	326	339	0	8C(57.0215)	Mod1: First isotopic peak (PeakApex: 1.0010, Theoretical: 1.0024)																	0	FALSE	IPI:EPA6-SP|NS:P00005|EPA6-SP	IPI:EPA6-SP|NS:P00005|EPA6-SP	IPI:EPA6-SP|NS:P00005|EPA6-SP
241220_NS-10053_CMH_sample61.08936.08936.2	C:\Users\nichollass\Desktop\2024_Dec_CMHSet2\HexNAc_upt070aa\241220_NS_10053_CMH_sample61\interact.pep.xml	GWEQLEQCGYPVQR	GWEQLEQCGYPVQR	FTRHRQPR.GWEQLEQCGYPVQR.LVAIYIAA	R	L	14	2	2913.07	1749.79	1749.79	875.903	875.904	1748.79	875.404	0.9996	3.062e-10	42.556	0	1	2	0	326	339	0	8C(57.0215)	Mod1: First isotopic peak (PeakApex: 1.0010, Theoretical: 1.0024)																	0	FALSE	IPI:EPA6-SP|NS:P00005|EPA6-SP	IPI:EPA6-SP|NS:P00005|EPA6-SP	IPI:EPA6-SP|NS:P00005|EPA6-SP
241220_NS-10053_CMH_sample61.08973.08973.3	C:\Users\nichollass\Desktop\2024_Dec_CMHSet2\HexNAc_upt070aa\241220_NS_10053_CMH_sample61\interact.pep.xml	LALTLAAAESERFVR		REQPEQAR.LALTLAAAESERFVR.QGTGNDEA	R	Q	15	3	2924.33	1645.91	1645.91	549.644	549.646	1645.91	549.646	0	6.5275e-10	38.241	11.057	1	2	1	407	421	6375757300																			0	FALSE	IPI:EPA6-SP|NS:P00005|EPA6-SP	IPI:EPA6-SP|NS:P00005|EPA6-SP	IPI:EPA6-SP|NS:P00005|EPA6-SP
241220_NS-10053_CMH_sample61.08974.08974.3	C:\Users\nichollass\Desktop\2024_Dec_CMHSet2\HexNAc_upt070aa\241220_NS_10053_CMH_sample61\interact.pep.xml	LALTLAAAESERFVR		REQPEQAR.LALTLAAAESERFVR.QGTGNDEA	R	Q	15	3	2924.64	1645.91	1645.91	549.644	549.646	1645.91	549.646	0	7.79831e-08	32.932	3.754	1	2	1	407	421	6375757300																			0	FALSE	IPI:EPA6-SP|NS:P00005|EPA6-SP	IPI:EPA6-SP|NS:P00005|EPA6-SP	IPI:EPA6-SP|NS:P00005|EPA6-SP
241220_NS-10053_CMH_sample61.08975.08975.3	C:\Users\nichollass\Desktop\2024_Dec_CMHSet2\HexNAc_upt070aa\241220_NS_10053_CMH_sample61\interact.pep.xml	LALTLAAAESERFVR		REQPEQAR.LALTLAAAESERFVR.QGTGNDEA	R	Q	15	3	2925.07	1645.91	1645.91	549.644	549.646	1645.91	549.646	0	8.1e-13	50.871	4.787	1	2	1	407	421	6375757300																			0	FALSE	IPI:EPA6-SP|NS:P00005|EPA6-SP	IPI:EPA6-SP|NS:P00005|EPA6-SP	IPI:EPA6-SP|NS:P00005|EPA6-SP
241220_NS-10053_CMH_sample61.08986.08986.2	C:\Users\nichollass\Desktop\2024_Dec_CMHSet2\HexNAc_upt070aa\241220_NS_10053_CMH_sample61\interact.pep.xml	LALTLAAAESERFVR		REQPEQAR.LALTLAAAESERFVR.QGTGNDEA	R	Q	15	2	2928.26	1645.91	1645.91	823.962	823.965	1645.91	823.965	-0.0006	2.4182e-10	40.966	0	1	2	1	407	421	1531259650																			0	FALSE	IPI:EPA6-SP|NS:P00005|EPA6-SP	IPI:EPA6-SP|NS:P00005|EPA6-SP	IPI:EPA6-SP|NS:P00005|EPA6-SP
241220_NS-10053_CMH_sample61.08988.08988.2	C:\Users\nichollass\Desktop\2024_Dec_CMHSet2\HexNAc_upt070aa\241220_NS_10053_CMH_sample61\interact.pep.xml	LALTLAAAESERFVR		REQPEQAR.LALTLAAAESERFVR.QGTGNDEA	R	Q	15	2	2928.82	1645.91	1645.91	823.962	823.965	1645.91	823.965	-0.0006	1.112e-11	45.316	9.148	1	2	1	407	421	1531259650																			0	FALSE	IPI:EPA6-SP|NS:P00005|EPA6-SP	IPI:EPA6-SP|NS:P00005|EPA6-SP	IPI:EPA6-SP|NS:P00005|EPA6-SP
241220_NS-10053_CMH_sample61.08992.08992.2	C:\Users\nichollass\Desktop\2024_Dec_CMHSet2\HexNAc_upt070aa\241220_NS_10053_CMH_sample61\interact.pep.xml	LALTLAAAESERFVR		REQPEQAR.LALTLAAAESERFVR.QGTGNDEA	R	Q	15	2	2929.57	1645.91	1645.91	823.962	823.965	1645.91	823.965	-0.0006	1.1933e-05	22.193	0	1	2	1	407	421	1531259650																			0	FALSE	IPI:EPA6-SP|NS:P00005|EPA6-SP	IPI:EPA6-SP|NS:P00005|EPA6-SP	IPI:EPA6-SP|NS:P00005|EPA6-SP
241220_NS-10053_CMH_sample61.08993.08993.2	C:\Users\nichollass\Desktop\2024_Dec_CMHSet2\HexNAc_upt070aa\241220_NS_10053_CMH_sample61\interact.pep.xml	LALTLAAAESERFVR		REQPEQAR.LALTLAAAESERFVR.QGTGNDEA	R	Q	15	2	2929.71	1645.91	1645.91	823.962	823.965	1645.91	823.965	-0.0006	0.0564612	7.493	0	0.3467	2	1	407	421	1531259650																			0	FALSE	IPI:EPA6-SP|NS:P00005|EPA6-SP	IPI:EPA6-SP|NS:P00005|EPA6-SP	IPI:EPA6-SP|NS:P00005|EPA6-SP
241220_NS-10053_CMH_sample61.08994.08994.2	C:\Users\nichollass\Desktop\2024_Dec_CMHSet2\HexNAc_upt070aa\241220_NS_10053_CMH_sample61\interact.pep.xml	LALTLAAAESERFVR		REQPEQAR.LALTLAAAESERFVR.QGTGNDEA	R	Q	15	2	2930.12	1645.91	1645.91	823.962	823.965	1645.91	823.965	-0.0006	6.14115e-09	34.347	0	1	2	1	407	421	1531259650																			0	FALSE	IPI:EPA6-SP|NS:P00005|EPA6-SP	IPI:EPA6-SP|NS:P00005|EPA6-SP	IPI:EPA6-SP|NS:P00005|EPA6-SP
241220_NS-10053_CMH_sample61.09004.09004.4	C:\Users\nichollass\Desktop\2024_Dec_CMHSet2\HexNAc_upt070aa\241220_NS_10053_CMH_sample61\interact.pep.xml	AHESNEMQPTLAISHAGVSVVMAQAQPR	AHESNEM[147]QPTLAISHAGVSVVMAQAQPR	RDATFFVR.AHESNEMQPTLAISHAGVSVVMAQAQPR.REKRWSEW	R	R	28	4	2932.2	2974.43	2974.44	744.614	744.617	2974.44	744.617	-0.0012	0	70.672	56.797	1	2	0	201	228	0	7M(15.9949)																		0	FALSE	IPI:EPA6-SP|NS:P00005|EPA6-SP	IPI:EPA6-SP|NS:P00005|EPA6-SP	IPI:EPA6-SP|NS:P00005|EPA6-SP
241220_NS-10053_CMH_sample61.09005.09005.4	C:\Users\nichollass\Desktop\2024_Dec_CMHSet2\HexNAc_upt070aa\241220_NS_10053_CMH_sample61\interact.pep.xml	AHESNEMQPTLAISHAGVSVVMAQAQPR	AHESNEM[147]QPTLAISHAGVSVVMAQAQPR	RDATFFVR.AHESNEMQPTLAISHAGVSVVMAQAQPR.REKRWSEW	R	R	28	4	2932.39	2974.43	2974.44	744.614	744.617	2974.44	744.617	-0.0012	4.05975e-09	35.066	24.085	1	2	0	201	228	0	7M(15.9949)																		0	FALSE	IPI:EPA6-SP|NS:P00005|EPA6-SP	IPI:EPA6-SP|NS:P00005|EPA6-SP	IPI:EPA6-SP|NS:P00005|EPA6-SP
241220_NS-10053_CMH_sample61.09006.09006.4	C:\Users\nichollass\Desktop\2024_Dec_CMHSet2\HexNAc_upt070aa\241220_NS_10053_CMH_sample61\interact.pep.xml	AHESNEMQPTLAISHAGVSVVMAQAQPR	AHESNEMQPTLAISHAGVSVVM[147]AQAQPR	RDATFFVR.AHESNEMQPTLAISHAGVSVVMAQAQPR.REKRWSEW	R	R	28	4	2932.76	2974.43	2974.44	744.614	744.617	2974.44	744.617	-0.0012	0	64.915	52.753	1	2	0	201	228	0	22M(15.9949)																		0	FALSE	IPI:EPA6-SP|NS:P00005|EPA6-SP	IPI:EPA6-SP|NS:P00005|EPA6-SP	IPI:EPA6-SP|NS:P00005|EPA6-SP
241220_NS-10053_CMH_sample61.09009.09009.2	C:\Users\nichollass\Desktop\2024_Dec_CMHSet2\HexNAc_upt070aa\241220_NS_10053_CMH_sample61\interact.pep.xml	SSGSSYPSLLQCLK	SSGSSYPSLLQCLK	ISGWGNTK.SSGSSYPSLLQCLK.APVISDSS	K	A	14	2	2933.12	1525.74	1525.74	763.877	763.879	1525.74	763.88	-0.0012	4.0318e-10	41.078	5.94	1	2	0	134	147	198635376	12C(57.0215)																		0	TRUE	sp|P00761|TRYP_PIG	P00761	TRYP_PIG
241220_NS-10053_CMH_sample61.09023.09023.3	C:\Users\nichollass\Desktop\2024_Dec_CMHSet2\HexNAc_upt070aa\241220_NS_10053_CMH_sample61\interact.pep.xml	LGEHNIDVLEGNEQFINAAK		YKSRIQVR.LGEHNIDVLEGNEQFINAAK.LITHPNFN	R	L	20	3	2936.75	2210.09	2210.1	737.704	737.707	2210.1	737.706	0.0014	2e-14	59.05	0	1	2	0	58	77	0																			0	TRUE	sp|P00761|TRYP_PIG	P00761	TRYP_PIG
241220_NS-10053_CMH_sample61.09024.09024.3	C:\Users\nichollass\Desktop\2024_Dec_CMHSet2\HexNAc_upt070aa\241220_NS_10053_CMH_sample61\interact.pep.xml	LGEHNIDVLEGNEQFINAAK		YKSRIQVR.LGEHNIDVLEGNEQFINAAK.LITHPNFN	R	L	20	3	2937.07	2210.09	2210.1	737.704	737.707	2210.1	737.706	0.0014	4.90061e-07	32.739	6.479	1	2	0	58	77	0																			0	TRUE	sp|P00761|TRYP_PIG	P00761	TRYP_PIG
241220_NS-10053_CMH_sample61.09025.09025.3	C:\Users\nichollass\Desktop\2024_Dec_CMHSet2\HexNAc_upt070aa\241220_NS_10053_CMH_sample61\interact.pep.xml	LGEHNIDVLEGNEQFINAAK		YKSRIQVR.LGEHNIDVLEGNEQFINAAK.LITHPNFN	R	L	20	3	2937.44	2210.09	2210.1	737.704	737.707	2210.1	737.706	0.0014	4e-14	58.031	0	1	2	0	58	77	0																			0	TRUE	sp|P00761|TRYP_PIG	P00761	TRYP_PIG
241220_NS-10053_CMH_sample61.09063.09063.2	C:\Users\nichollass\Desktop\2024_Dec_CMHSet2\HexNAc_upt070aa\241220_NS_10053_CMH_sample61\interact.pep.xml	TGLTLAAPEAAGEVER		SSIPGFYR.TGLTLAAPEAAGEVER.LIGHPIPI	R	L	16	2	2946.87	1583.81	1583.81	792.912	792.915	1583.82	792.915	-0.0006	8.3849e-10	39.806	17.311	1	2	0	606	621	0																			0	FALSE	IPI:EPA6-SP|NS:P00005|EPA6-SP	IPI:EPA6-SP|NS:P00005|EPA6-SP	IPI:EPA6-SP|NS:P00005|EPA6-SP
241220_NS-10053_CMH_sample61.09064.09064.2	C:\Users\nichollass\Desktop\2024_Dec_CMHSet2\HexNAc_upt070aa\241220_NS_10053_CMH_sample61\interact.pep.xml	TGLTLAAPEAAGEVER		SSIPGFYR.TGLTLAAPEAAGEVER.LIGHPIPI	R	L	16	2	2947.1	1583.81	1583.81	792.912	792.915	1583.82	792.915	-0.0006	1.2481e-06	25.115	3.187	1	2	0	606	621	0																			0	FALSE	IPI:EPA6-SP|NS:P00005|EPA6-SP	IPI:EPA6-SP|NS:P00005|EPA6-SP	IPI:EPA6-SP|NS:P00005|EPA6-SP
241220_NS-10053_CMH_sample61.09065.09065.2	C:\Users\nichollass\Desktop\2024_Dec_CMHSet2\HexNAc_upt070aa\241220_NS_10053_CMH_sample61\interact.pep.xml	TGLTLAAPEAAGEVER		SSIPGFYR.TGLTLAAPEAAGEVER.LIGHPIPI	R	L	16	2	2947.58	1583.81	1583.81	792.912	792.915	1583.82	792.915	-0.0006	1.67e-12	48.611	21.469	1	2	0	606	621	0																			0	FALSE	IPI:EPA6-SP|NS:P00005|EPA6-SP	IPI:EPA6-SP|NS:P00005|EPA6-SP	IPI:EPA6-SP|NS:P00005|EPA6-SP
241220_NS-10053_CMH_sample61.09095.09095.3	C:\Users\nichollass\Desktop\2024_Dec_CMHSet2\HexNAc_upt070aa\241220_NS_10053_CMH_sample61\interact.pep.xml	LGEHNIDVLEGNEQFINAAK		YKSRIQVR.LGEHNIDVLEGNEQFINAAK.LITHPNFN	R	L	20	3	2955.5	2211.08	2211.08	738.033	738.035	2210.1	737.706	0.988	7.232e-11	45.063	4.326	1	2	0	58	77	187028160		Mod1: Deamidation (PeakApex: 0.9846, Theoretical: 0.9840)																	0	TRUE	sp|P00761|TRYP_PIG	P00761	TRYP_PIG
241220_NS-10053_CMH_sample61.09096.09096.3	C:\Users\nichollass\Desktop\2024_Dec_CMHSet2\HexNAc_upt070aa\241220_NS_10053_CMH_sample61\interact.pep.xml	LGEHNIDVLEGNEQFINAAK		YKSRIQVR.LGEHNIDVLEGNEQFINAAK.LITHPNFN	R	L	20	3	2955.81	2211.08	2211.08	738.033	738.035	2210.1	737.706	0.988	0.00019476	21.342	9.295	1	2	0	58	77	187028160		Mod1: Deamidation (PeakApex: 0.9846, Theoretical: 0.9840)																	0	TRUE	sp|P00761|TRYP_PIG	P00761	TRYP_PIG
241220_NS-10053_CMH_sample61.09097.09097.3	C:\Users\nichollass\Desktop\2024_Dec_CMHSet2\HexNAc_upt070aa\241220_NS_10053_CMH_sample61\interact.pep.xml	LGEHNIDVLEGNEQFINAAK		YKSRIQVR.LGEHNIDVLEGNEQFINAAK.LITHPNFN	R	L	20	3	2956.18	2211.08	2211.08	738.033	738.035	2210.1	737.706	0.988	2.801e-11	43.711	0	1	2	0	58	77	187028160		Mod1: Deamidation (PeakApex: 0.9846, Theoretical: 0.9840)																	0	TRUE	sp|P00761|TRYP_PIG	P00761	TRYP_PIG
241220_NS-10053_CMH_sample61.09098.09098.4	C:\Users\nichollass\Desktop\2024_Dec_CMHSet2\HexNAc_upt070aa\241220_NS_10053_CMH_sample61\interact.pep.xml	AHESNEMQPTLAISHAGVSVVMAQAQPR		RDATFFVR.AHESNEMQPTLAISHAGVSVVMAQAQPR.REKRWSEW	R	R	28	4	2956.26	2958.43	2958.45	740.615	740.619	2958.44	740.618	0.0019	0	91.895	0	1	2	0	201	228	0																			0	FALSE	IPI:EPA6-SP|NS:P00005|EPA6-SP	IPI:EPA6-SP|NS:P00005|EPA6-SP	IPI:EPA6-SP|NS:P00005|EPA6-SP
241220_NS-10053_CMH_sample61.09099.09099.4	C:\Users\nichollass\Desktop\2024_Dec_CMHSet2\HexNAc_upt070aa\241220_NS_10053_CMH_sample61\interact.pep.xml	AHESNEMQPTLAISHAGVSVVMAQAQPR		RDATFFVR.AHESNEMQPTLAISHAGVSVVMAQAQPR.REKRWSEW	R	R	28	4	2956.38	2958.43	2958.45	740.615	740.619	2958.44	740.618	0.0019	1.12849e-07	33.29	0	1	2	0	201	228	0																			0	FALSE	IPI:EPA6-SP|NS:P00005|EPA6-SP	IPI:EPA6-SP|NS:P00005|EPA6-SP	IPI:EPA6-SP|NS:P00005|EPA6-SP
241220_NS-10053_CMH_sample61.09100.09100.4	C:\Users\nichollass\Desktop\2024_Dec_CMHSet2\HexNAc_upt070aa\241220_NS_10053_CMH_sample61\interact.pep.xml	AHESNEMQPTLAISHAGVSVVMAQAQPR		RDATFFVR.AHESNEMQPTLAISHAGVSVVMAQAQPR.REKRWSEW	R	R	28	4	2956.68	2958.43	2958.45	740.615	740.619	2958.44	740.618	0.0019	0	63.573	0	1	2	0	201	228	0																			0	FALSE	IPI:EPA6-SP|NS:P00005|EPA6-SP	IPI:EPA6-SP|NS:P00005|EPA6-SP	IPI:EPA6-SP|NS:P00005|EPA6-SP
241220_NS-10053_CMH_sample61.09108.09108.2	C:\Users\nichollass\Desktop\2024_Dec_CMHSet2\HexNAc_upt070aa\241220_NS_10053_CMH_sample61\interact.pep.xml	LVALYLAAR		QCGYPVQR.LVALYLAAR.CTGVTQIA	R	C	9	2	2958.53	988.604	988.606	495.31	495.31	988.607	495.311	-0.0005	1.32663e-07	29.009	8.657	1	2	0	340	348	0																			0	FALSE	IPI:EPA6-SP|NS:P00005|EPA6-SP	IPI:EPA6-SP|NS:P00005|EPA6-SP	IPI:EPA6-SP|NS:P00005|EPA6-SP
241220_NS-10053_CMH_sample61.09109.09109.2	C:\Users\nichollass\Desktop\2024_Dec_CMHSet2\HexNAc_upt070aa\241220_NS_10053_CMH_sample61\interact.pep.xml	LVALYLAAR		QCGYPVQR.LVALYLAAR.CTGVTQIA	R	C	9	2	2958.85	988.604	988.606	495.31	495.31	988.607	495.311	-0.0005	5.51125e-06	22.535	0	1	2	0	340	348	0																			0	FALSE	IPI:EPA6-SP|NS:P00005|EPA6-SP	IPI:EPA6-SP|NS:P00005|EPA6-SP	IPI:EPA6-SP|NS:P00005|EPA6-SP
241220_NS-10053_CMH_sample61.09110.09110.2	C:\Users\nichollass\Desktop\2024_Dec_CMHSet2\HexNAc_upt070aa\241220_NS_10053_CMH_sample61\interact.pep.xml	LVALYLAAR		QCGYPVQR.LVALYLAAR.CTGVTQIA	R	C	9	2	2959.26	988.604	988.606	495.31	495.31	988.607	495.311	-0.0005	1.53285e-07	28.758	0	1	2	0	340	348	0																			0	FALSE	IPI:EPA6-SP|NS:P00005|EPA6-SP	IPI:EPA6-SP|NS:P00005|EPA6-SP	IPI:EPA6-SP|NS:P00005|EPA6-SP
241220_NS-10053_CMH_sample61.09111.09111.2	C:\Users\nichollass\Desktop\2024_Dec_CMHSet2\HexNAc_upt070aa\241220_NS_10053_CMH_sample61\interact.pep.xml	TVVIPSAIPTDPR		IGWPIAER.TVVIPSAIPTDPR.NVGGDIDP	R	N	13	2	2959.37	1364.76	1364.77	683.388	683.39	1364.77	683.39	-0.0002	1.4471e-08	37.858	5.437	1	2	0	678	690	0																			0	FALSE	IPI:EPA6-SP|NS:P00005|EPA6-SP	IPI:EPA6-SP|NS:P00005|EPA6-SP	IPI:EPA6-SP|NS:P00005|EPA6-SP
241220_NS-10053_CMH_sample61.09112.09112.2	C:\Users\nichollass\Desktop\2024_Dec_CMHSet2\HexNAc_upt070aa\241220_NS_10053_CMH_sample61\interact.pep.xml	TVVIPSAIPTDPR		IGWPIAER.TVVIPSAIPTDPR.NVGGDIDP	R	N	13	2	2959.54	1364.76	1364.77	683.388	683.39	1364.77	683.39	-0.0002	1.19674e-06	25.188	0	1	2	0	678	690	0																			0	FALSE	IPI:EPA6-SP|NS:P00005|EPA6-SP	IPI:EPA6-SP|NS:P00005|EPA6-SP	IPI:EPA6-SP|NS:P00005|EPA6-SP
241220_NS-10053_CMH_sample61.09113.09113.2	C:\Users\nichollass\Desktop\2024_Dec_CMHSet2\HexNAc_upt070aa\241220_NS_10053_CMH_sample61\interact.pep.xml	TVVIPSAIPTDPR		IGWPIAER.TVVIPSAIPTDPR.NVGGDIDP	R	N	13	2	2959.98	1364.76	1364.77	683.388	683.39	1364.77	683.39	-0.0002	3.6771e-10	39.238	0	1	2	0	678	690	0																			0	FALSE	IPI:EPA6-SP|NS:P00005|EPA6-SP	IPI:EPA6-SP|NS:P00005|EPA6-SP	IPI:EPA6-SP|NS:P00005|EPA6-SP
241220_NS-10053_CMH_sample61.09114.09114.2	C:\Users\nichollass\Desktop\2024_Dec_CMHSet2\HexNAc_upt070aa\241220_NS_10053_CMH_sample61\interact.pep.xml	LALTLAAAESER		REQPEQAR.LALTLAAAESER.FVRQGTGN	R	F	12	2	2960.12	1243.67	1243.68	622.844	622.846	1243.68	622.846	-0.0006	5.61372e-09	38.503	4.659	1	2	0	407	418	0																			0	FALSE	IPI:EPA6-SP|NS:P00005|EPA6-SP	IPI:EPA6-SP|NS:P00005|EPA6-SP	IPI:EPA6-SP|NS:P00005|EPA6-SP
241220_NS-10053_CMH_sample61.09115.09115.2	C:\Users\nichollass\Desktop\2024_Dec_CMHSet2\HexNAc_upt070aa\241220_NS_10053_CMH_sample61\interact.pep.xml	LALTLAAAESER		REQPEQAR.LALTLAAAESER.FVRQGTGN	R	F	12	2	2960.29	1243.67	1243.68	622.844	622.846	1243.68	622.846	-0.0006	7.4602e-08	33.009	0	1	2	0	407	418	0																			0	FALSE	IPI:EPA6-SP|NS:P00005|EPA6-SP	IPI:EPA6-SP|NS:P00005|EPA6-SP	IPI:EPA6-SP|NS:P00005|EPA6-SP
241220_NS-10053_CMH_sample61.09116.09116.2	C:\Users\nichollass\Desktop\2024_Dec_CMHSet2\HexNAc_upt070aa\241220_NS_10053_CMH_sample61\interact.pep.xml	LALTLAAAESER		REQPEQAR.LALTLAAAESER.FVRQGTGN	R	F	12	2	2960.73	1243.67	1243.68	622.844	622.846	1243.68	622.846	-0.0006	4.5999e-10	40.849	0	1	2	0	407	418	0																			0	FALSE	IPI:EPA6-SP|NS:P00005|EPA6-SP	IPI:EPA6-SP|NS:P00005|EPA6-SP	IPI:EPA6-SP|NS:P00005|EPA6-SP
241220_NS-10053_CMH_sample61.09120.09120.2	C:\Users\nichollass\Desktop\2024_Dec_CMHSet2\HexNAc_upt070aa\241220_NS_10053_CMH_sample61\interact.pep.xml	AEEAFDLWNECAK	AEEAFDLWNECAK	.AEEAFDLWNECAK.ACVIDIKD	-	A	13	2	2961.63	1581.67	1581.68	791.843	791.846	1581.68	791.846	-0.0001	3.7735e-10	39.193	0	1	2	0	1	13	3251330300	11C(57.0215)																		0	FALSE	IPI:EPA6-SP|NS:P00005|EPA6-SP	IPI:EPA6-SP|NS:P00005|EPA6-SP	IPI:EPA6-SP|NS:P00005|EPA6-SP
241220_NS-10053_CMH_sample61.09121.09121.2	C:\Users\nichollass\Desktop\2024_Dec_CMHSet2\HexNAc_upt070aa\241220_NS_10053_CMH_sample61\interact.pep.xml	AEEAFDLWNECAK	AEEAFDLWNECAK	.AEEAFDLWNECAK.ACVIDIKD	-	A	13	2	2961.94	1581.67	1581.68	791.843	791.846	1581.68	791.846	-0.0001	1.07275e-09	39.378	0	1	2	0	1	13	3251330300	11C(57.0215)																		0	FALSE	IPI:EPA6-SP|NS:P00005|EPA6-SP	IPI:EPA6-SP|NS:P00005|EPA6-SP	IPI:EPA6-SP|NS:P00005|EPA6-SP
241220_NS-10053_CMH_sample61.09122.09122.2	C:\Users\nichollass\Desktop\2024_Dec_CMHSet2\HexNAc_upt070aa\241220_NS_10053_CMH_sample61\interact.pep.xml	AEEAFDLWNECAK	AEEAFDLWNECAK	.AEEAFDLWNECAK.ACVIDIKD	-	A	13	2	2962.42	1581.67	1581.68	791.843	791.846	1581.68	791.846	-0.0001	8.35122e-09	33.813	0	1	2	0	1	13	3251330300	11C(57.0215)																		0	FALSE	IPI:EPA6-SP|NS:P00005|EPA6-SP	IPI:EPA6-SP|NS:P00005|EPA6-SP	IPI:EPA6-SP|NS:P00005|EPA6-SP
241220_NS-10053_CMH_sample61.09123.09123.2	C:\Users\nichollass\Desktop\2024_Dec_CMHSet2\HexNAc_upt070aa\241220_NS_10053_CMH_sample61\interact.pep.xml	AEEAFDLWNECAK	AEEAFDLWNECAK	.AEEAFDLWNECAK.ACVIDIKD	-	A	13	2	2962.6	1581.67	1581.68	791.843	791.846	1581.68	791.846	-0.0001	2.81676e-09	35.701	0	1	2	0	1	13	3251330300	11C(57.0215)																		0	FALSE	IPI:EPA6-SP|NS:P00005|EPA6-SP	IPI:EPA6-SP|NS:P00005|EPA6-SP	IPI:EPA6-SP|NS:P00005|EPA6-SP
241220_NS-10053_CMH_sample61.09124.09124.2	C:\Users\nichollass\Desktop\2024_Dec_CMHSet2\HexNAc_upt070aa\241220_NS_10053_CMH_sample61\interact.pep.xml	AEEAFDLWNECAK	AEEAFDLWNECAK	.AEEAFDLWNECAK.ACVIDIKD	-	A	13	2	2963.03	1581.67	1581.68	791.843	791.846	1581.68	791.846	-0.0001	2.718e-08	31.763	0	1	2	0	1	13	3251330300	11C(57.0215)																		0	FALSE	IPI:EPA6-SP|NS:P00005|EPA6-SP	IPI:EPA6-SP|NS:P00005|EPA6-SP	IPI:EPA6-SP|NS:P00005|EPA6-SP
241220_NS-10053_CMH_sample61.09125.09125.2	C:\Users\nichollass\Desktop\2024_Dec_CMHSet2\HexNAc_upt070aa\241220_NS_10053_CMH_sample61\interact.pep.xml	AEEAFDLWNECAK	AEEAFDLWNECAK	.AEEAFDLWNECAK.ACVIDIKD	-	A	13	2	2963.15	1581.67	1581.68	791.843	791.846	1581.68	791.846	-0.0001	4.36516e-08	30.94	0	1	2	0	1	13	3251330300	11C(57.0215)																		0	FALSE	IPI:EPA6-SP|NS:P00005|EPA6-SP	IPI:EPA6-SP|NS:P00005|EPA6-SP	IPI:EPA6-SP|NS:P00005|EPA6-SP
241220_NS-10053_CMH_sample61.09262.09262.3	C:\Users\nichollass\Desktop\2024_Dec_CMHSet2\HexNAc_upt070aa\241220_NS_10053_CMH_sample61\interact.pep.xml	LALTLAAAESERFVR		REQPEQAR.LALTLAAAESERFVR.QGTGNDEA	R	Q	15	3	2992.63	1645.91	1645.91	549.644	549.646	1645.91	549.646	0	7.30297e-09	36.046	4.154	1	2	1	407	421	71322144																			0	FALSE	IPI:EPA6-SP|NS:P00005|EPA6-SP	IPI:EPA6-SP|NS:P00005|EPA6-SP	IPI:EPA6-SP|NS:P00005|EPA6-SP
241220_NS-10053_CMH_sample61.09263.09263.3	C:\Users\nichollass\Desktop\2024_Dec_CMHSet2\HexNAc_upt070aa\241220_NS_10053_CMH_sample61\interact.pep.xml	LALTLAAAESERFVR		REQPEQAR.LALTLAAAESERFVR.QGTGNDEA	R	Q	15	3	2992.78	1645.91	1645.91	549.644	549.646	1645.91	549.646	0	2.56448e-06	25.864	0	1	2	1	407	421	71322144																			0	FALSE	IPI:EPA6-SP|NS:P00005|EPA6-SP	IPI:EPA6-SP|NS:P00005|EPA6-SP	IPI:EPA6-SP|NS:P00005|EPA6-SP
241220_NS-10053_CMH_sample61.09264.09264.3	C:\Users\nichollass\Desktop\2024_Dec_CMHSet2\HexNAc_upt070aa\241220_NS_10053_CMH_sample61\interact.pep.xml	LALTLAAAESERFVR		REQPEQAR.LALTLAAAESERFVR.QGTGNDEA	R	Q	15	3	2993.12	1645.91	1645.91	549.644	549.646	1645.91	549.646	0	7.30719e-09	34.045	0	1	2	1	407	421	71322144																			0	FALSE	IPI:EPA6-SP|NS:P00005|EPA6-SP	IPI:EPA6-SP|NS:P00005|EPA6-SP	IPI:EPA6-SP|NS:P00005|EPA6-SP
241220_NS-10053_CMH_sample61.09271.09271.2	C:\Users\nichollass\Desktop\2024_Dec_CMHSet2\HexNAc_upt070aa\241220_NS_10053_CMH_sample61\interact.pep.xml	SQDLDAIWR		VFGGVRAR.SQDLDAIWR.GFYIAGDP	R	G	9	2	2994.83	1102.54	1102.54	552.276	552.278	1102.54	552.278	-0.0001	1.96449e-05	24.327	3.571	1	2	0	528	536	277190912																			0	FALSE	IPI:EPA6-SP|NS:P00005|EPA6-SP	IPI:EPA6-SP|NS:P00005|EPA6-SP	IPI:EPA6-SP|NS:P00005|EPA6-SP
241220_NS-10053_CMH_sample61.09272.09272.2	C:\Users\nichollass\Desktop\2024_Dec_CMHSet2\HexNAc_upt070aa\241220_NS_10053_CMH_sample61\interact.pep.xml	SQDLDAIWR		VFGGVRAR.SQDLDAIWR.GFYIAGDP	R	G	9	2	2995.14	1102.54	1102.54	552.276	552.278	1102.54	552.278	-0.0001	3.87704e-05	19.146	0	1	2	0	528	536	277190912																			0	FALSE	IPI:EPA6-SP|NS:P00005|EPA6-SP	IPI:EPA6-SP|NS:P00005|EPA6-SP	IPI:EPA6-SP|NS:P00005|EPA6-SP
241220_NS-10053_CMH_sample61.09273.09273.2	C:\Users\nichollass\Desktop\2024_Dec_CMHSet2\HexNAc_upt070aa\241220_NS_10053_CMH_sample61\interact.pep.xml	SQDLDAIWR		VFGGVRAR.SQDLDAIWR.GFYIAGDP	R	G	9	2	2995.55	1102.54	1102.54	552.276	552.278	1102.54	552.278	-0.0001	2.46604e-06	25.932	3.857	1	2	0	528	536	277190912																			0	FALSE	IPI:EPA6-SP|NS:P00005|EPA6-SP	IPI:EPA6-SP|NS:P00005|EPA6-SP	IPI:EPA6-SP|NS:P00005|EPA6-SP
241220_NS-10053_CMH_sample61.09303.09303.3	C:\Users\nichollass\Desktop\2024_Dec_CMHSet2\HexNAc_upt070aa\241220_NS_10053_CMH_sample61\interact.pep.xml	LGEHNIDVLEGNEQFINAAK		YKSRIQVR.LGEHNIDVLEGNEQFINAAK.LITHPNFN	R	L	20	3	3003.13	2210.09	2210.09	737.704	737.704	2210.1	737.706	-0.0053	1.95e-11	48.34	0	1	2	0	58	77	66651916		(PeakApex: 0.0000)																	0	TRUE	sp|P00761|TRYP_PIG	P00761	TRYP_PIG
241220_NS-10053_CMH_sample61.09304.09304.3	C:\Users\nichollass\Desktop\2024_Dec_CMHSet2\HexNAc_upt070aa\241220_NS_10053_CMH_sample61\interact.pep.xml	LGEHNIDVLEGNEQFINAAK		YKSRIQVR.LGEHNIDVLEGNEQFINAAK.LITHPNFN	R	L	20	3	3003.35	2210.09	2210.09	737.704	737.704	2210.1	737.706	-0.0053	1.23e-11	50.14	0	1	2	0	58	77	66651916		(PeakApex: 0.0000)																	0	TRUE	sp|P00761|TRYP_PIG	P00761	TRYP_PIG
241220_NS-10053_CMH_sample61.09306.09306.3	C:\Users\nichollass\Desktop\2024_Dec_CMHSet2\HexNAc_upt070aa\241220_NS_10053_CMH_sample61\interact.pep.xml	LGEHNIDVLEGNEQFINAAK		YKSRIQVR.LGEHNIDVLEGNEQFINAAK.LITHPNFN	R	L	20	3	3003.71	2210.09	2210.09	737.704	737.704	2210.1	737.706	-0.0053	3.22293e-07	32.467	0	1	2	0	58	77	66651916		(PeakApex: 0.0000)																	0	TRUE	sp|P00761|TRYP_PIG	P00761	TRYP_PIG
241220_NS-10053_CMH_sample61.09311.09311.4	C:\Users\nichollass\Desktop\2024_Dec_CMHSet2\HexNAc_upt070aa\241220_NS_10053_CMH_sample61\interact.pep.xml	AHESNEMQPTLAISHAGVSVVMAQAQPR	AHESNEM[147]QPTLAISHAGVSVVMAQAQPR	RDATFFVR.AHESNEMQPTLAISHAGVSVVMAQAQPR.REKRWSEW	R	R	28	4	3005.09	2975.42	2975.43	744.862	744.865	2974.44	744.617	0.9939	0	64.666	56.657	1	2	0	201	228	115291008	7M(15.9949)	Mod1: First isotopic peak (PeakApex: 1.0010, Theoretical: 1.0024)																	0	FALSE	IPI:EPA6-SP|NS:P00005|EPA6-SP	IPI:EPA6-SP|NS:P00005|EPA6-SP	IPI:EPA6-SP|NS:P00005|EPA6-SP
241220_NS-10053_CMH_sample61.09312.09312.4	C:\Users\nichollass\Desktop\2024_Dec_CMHSet2\HexNAc_upt070aa\241220_NS_10053_CMH_sample61\interact.pep.xml	AHESNEMQPTLAISHAGVSVVMAQAQPR	AHESNEM[147]QPTLAISHAGVSVVMAQAQPR	RDATFFVR.AHESNEMQPTLAISHAGVSVVMAQAQPR.REKRWSEW	R	R	28	4	3005.31	2975.42	2975.43	744.862	744.865	2974.44	744.617	0.9939	8.80035e-08	29.722	20.497	1	2	0	201	228	115291008	7M(15.9949)	Mod1: First isotopic peak (PeakApex: 1.0010, Theoretical: 1.0024)																	0	FALSE	IPI:EPA6-SP|NS:P00005|EPA6-SP	IPI:EPA6-SP|NS:P00005|EPA6-SP	IPI:EPA6-SP|NS:P00005|EPA6-SP
241220_NS-10053_CMH_sample61.09313.09313.4	C:\Users\nichollass\Desktop\2024_Dec_CMHSet2\HexNAc_upt070aa\241220_NS_10053_CMH_sample61\interact.pep.xml	AHESNEMQPTLAISHAGVSVVMAQAQPR	AHESNEMQPTLAISHAGVSVVM[147]AQAQPR	RDATFFVR.AHESNEMQPTLAISHAGVSVVMAQAQPR.REKRWSEW	R	R	28	4	3005.71	2975.42	2975.43	744.862	744.865	2974.44	744.617	0.9939	0	65.121	42.66	1	2	0	201	228	115291008	22M(15.9949)	Mod1: First isotopic peak (PeakApex: 1.0010, Theoretical: 1.0024)																	0	FALSE	IPI:EPA6-SP|NS:P00005|EPA6-SP	IPI:EPA6-SP|NS:P00005|EPA6-SP	IPI:EPA6-SP|NS:P00005|EPA6-SP
241220_NS-10053_CMH_sample61.09331.09331.4	C:\Users\nichollass\Desktop\2024_Dec_CMHSet2\HexNAc_upt070aa\241220_NS_10053_CMH_sample61\interact.pep.xml	AHESNEMQPTLAISHAGVSVVMAQAQPR	AHESNEM[147]QPTLAISHAGVSVVMAQAQPR	RDATFFVR.AHESNEMQPTLAISHAGVSVVMAQAQPR.REKRWSEW	R	R	28	4	3011.31	2974.42	2974.45	744.612	744.62	2974.44	744.617	0.0114	2e-14	59.972	49.078	1	2	0	201	228	21406684	7M(15.9949)																		0	FALSE	IPI:EPA6-SP|NS:P00005|EPA6-SP	IPI:EPA6-SP|NS:P00005|EPA6-SP	IPI:EPA6-SP|NS:P00005|EPA6-SP
241220_NS-10053_CMH_sample61.09332.09332.4	C:\Users\nichollass\Desktop\2024_Dec_CMHSet2\HexNAc_upt070aa\241220_NS_10053_CMH_sample61\interact.pep.xml	AHESNEMQPTLAISHAGVSVVMAQAQPR	AHESNEM[147]QPTLAISHAGVSVVMAQAQPR	RDATFFVR.AHESNEMQPTLAISHAGVSVVMAQAQPR.REKRWSEW	R	R	28	4	3011.5	2974.42	2974.45	744.612	744.62	2974.44	744.617	0.0114	8.65964e-07	29.75	19.649	1	2	0	201	228	21406684	7M(15.9949)																		0	FALSE	IPI:EPA6-SP|NS:P00005|EPA6-SP	IPI:EPA6-SP|NS:P00005|EPA6-SP	IPI:EPA6-SP|NS:P00005|EPA6-SP
241220_NS-10053_CMH_sample61.09333.09333.4	C:\Users\nichollass\Desktop\2024_Dec_CMHSet2\HexNAc_upt070aa\241220_NS_10053_CMH_sample61\interact.pep.xml	AHESNEMQPTLAISHAGVSVVMAQAQPR	AHESNEMQPTLAISHAGVSVVM[147]AQAQPR	RDATFFVR.AHESNEMQPTLAISHAGVSVVMAQAQPR.REKRWSEW	R	R	28	4	3011.88	2974.42	2974.45	744.612	744.62	2974.44	744.617	0.0114	2.207e-11	49.125	32.871	1	2	0	201	228	21406684	22M(15.9949)																		0	FALSE	IPI:EPA6-SP|NS:P00005|EPA6-SP	IPI:EPA6-SP|NS:P00005|EPA6-SP	IPI:EPA6-SP|NS:P00005|EPA6-SP
241220_NS-10053_CMH_sample61.09366.09366.4	C:\Users\nichollass\Desktop\2024_Dec_CMHSet2\HexNAc_upt070aa\241220_NS_10053_CMH_sample61\interact.pep.xml	AHESNEMQPTLAISHAGVSVVMAQAQPR		RDATFFVR.AHESNEMQPTLAISHAGVSVVMAQAQPR.REKRWSEW	R	R	28	4	3020.91	2958.43	2958.45	740.615	740.62	2958.44	740.618	0.0053	1.77726e-09	36.501	0	1	2	0	201	228	0		(PeakApex: 0.0000)																	0	FALSE	IPI:EPA6-SP|NS:P00005|EPA6-SP	IPI:EPA6-SP|NS:P00005|EPA6-SP	IPI:EPA6-SP|NS:P00005|EPA6-SP
241220_NS-10053_CMH_sample61.09367.09367.4	C:\Users\nichollass\Desktop\2024_Dec_CMHSet2\HexNAc_upt070aa\241220_NS_10053_CMH_sample61\interact.pep.xml	AHESNEMQPTLAISHAGVSVVMAQAQPR		RDATFFVR.AHESNEMQPTLAISHAGVSVVMAQAQPR.REKRWSEW	R	R	28	4	3021.28	2958.43	2958.45	740.615	740.62	2958.44	740.618	0.0053	0	71.372	0	1	2	0	201	228	0		(PeakApex: 0.0000)																	0	FALSE	IPI:EPA6-SP|NS:P00005|EPA6-SP	IPI:EPA6-SP|NS:P00005|EPA6-SP	IPI:EPA6-SP|NS:P00005|EPA6-SP
241220_NS-10053_CMH_sample61.09368.09368.4	C:\Users\nichollass\Desktop\2024_Dec_CMHSet2\HexNAc_upt070aa\241220_NS_10053_CMH_sample61\interact.pep.xml	AHESNEMQPTLAISHAGVSVVMAQAQPR		RDATFFVR.AHESNEMQPTLAISHAGVSVVMAQAQPR.REKRWSEW	R	R	28	4	3021.45	2958.43	2958.45	740.615	740.62	2958.44	740.618	0.0053	0	94.884	0	1	2	0	201	228	0		(PeakApex: 0.0000)																	0	FALSE	IPI:EPA6-SP|NS:P00005|EPA6-SP	IPI:EPA6-SP|NS:P00005|EPA6-SP	IPI:EPA6-SP|NS:P00005|EPA6-SP
241220_NS-10053_CMH_sample61.09374.09374.2	C:\Users\nichollass\Desktop\2024_Dec_CMHSet2\HexNAc_upt070aa\241220_NS_10053_CMH_sample61\interact.pep.xml	LVALYLAAR		QCGYPVQR.LVALYLAAR.CTGVTQIA	R	C	9	2	3023.07	988.604	988.607	495.309	495.311	988.607	495.311	-0.0003	1.32358e-07	29.013	9.081	1	2	0	340	348	0																			0	FALSE	IPI:EPA6-SP|NS:P00005|EPA6-SP	IPI:EPA6-SP|NS:P00005|EPA6-SP	IPI:EPA6-SP|NS:P00005|EPA6-SP
241220_NS-10053_CMH_sample61.09375.09375.2	C:\Users\nichollass\Desktop\2024_Dec_CMHSet2\HexNAc_upt070aa\241220_NS_10053_CMH_sample61\interact.pep.xml	LVALYLAAR		QCGYPVQR.LVALYLAAR.CTGVTQIA	R	C	9	2	3023.39	988.604	988.607	495.309	495.311	988.607	495.311	-0.0003	5.02632e-06	22.695	0	1	2	0	340	348	0																			0	FALSE	IPI:EPA6-SP|NS:P00005|EPA6-SP	IPI:EPA6-SP|NS:P00005|EPA6-SP	IPI:EPA6-SP|NS:P00005|EPA6-SP
241220_NS-10053_CMH_sample61.09376.09376.2	C:\Users\nichollass\Desktop\2024_Dec_CMHSet2\HexNAc_upt070aa\241220_NS_10053_CMH_sample61\interact.pep.xml	LVALYLAAR		QCGYPVQR.LVALYLAAR.CTGVTQIA	R	C	9	2	3023.81	988.604	988.607	495.309	495.311	988.607	495.311	-0.0003	1.53639e-07	28.754	0	1	2	0	340	348	0																			0	FALSE	IPI:EPA6-SP|NS:P00005|EPA6-SP	IPI:EPA6-SP|NS:P00005|EPA6-SP	IPI:EPA6-SP|NS:P00005|EPA6-SP
241220_NS-10053_CMH_sample61.09377.09377.2	C:\Users\nichollass\Desktop\2024_Dec_CMHSet2\HexNAc_upt070aa\241220_NS_10053_CMH_sample61\interact.pep.xml	TVVIPSAIPTDPR		IGWPIAER.TVVIPSAIPTDPR.NVGGDIDP	R	N	13	2	3023.93	1364.76	1364.77	683.388	683.39	1364.77	683.39	-0.0001	1.66246e-08	37.617	0	1	2	0	678	690	0																			0	FALSE	IPI:EPA6-SP|NS:P00005|EPA6-SP	IPI:EPA6-SP|NS:P00005|EPA6-SP	IPI:EPA6-SP|NS:P00005|EPA6-SP
241220_NS-10053_CMH_sample61.09378.09378.2	C:\Users\nichollass\Desktop\2024_Dec_CMHSet2\HexNAc_upt070aa\241220_NS_10053_CMH_sample61\interact.pep.xml	TVVIPSAIPTDPR		IGWPIAER.TVVIPSAIPTDPR.NVGGDIDP	R	N	13	2	3024.13	1364.76	1364.77	683.388	683.39	1364.77	683.39	-0.0001	3.90391e-06	23.134	0	1	2	0	678	690	0																			0	FALSE	IPI:EPA6-SP|NS:P00005|EPA6-SP	IPI:EPA6-SP|NS:P00005|EPA6-SP	IPI:EPA6-SP|NS:P00005|EPA6-SP
241220_NS-10053_CMH_sample61.09379.09379.2	C:\Users\nichollass\Desktop\2024_Dec_CMHSet2\HexNAc_upt070aa\241220_NS_10053_CMH_sample61\interact.pep.xml	TVVIPSAIPTDPR		IGWPIAER.TVVIPSAIPTDPR.NVGGDIDP	R	N	13	2	3024.59	1364.76	1364.77	683.388	683.39	1364.77	683.39	-0.0001	3.6058e-10	39.272	0	1	2	0	678	690	0																			0	FALSE	IPI:EPA6-SP|NS:P00005|EPA6-SP	IPI:EPA6-SP|NS:P00005|EPA6-SP	IPI:EPA6-SP|NS:P00005|EPA6-SP
241220_NS-10053_CMH_sample61.09383.09383.2	C:\Users\nichollass\Desktop\2024_Dec_CMHSet2\HexNAc_upt070aa\241220_NS_10053_CMH_sample61\interact.pep.xml	TVVIPSAIPTDPR		IGWPIAER.TVVIPSAIPTDPR.NVGGDIDP	R	N	13	2	3025.83	1364.76	1364.77	683.388	683.39	1364.77	683.39	-0.0001	5.47961e-07	30.545	0	1	2	0	678	690	0																			0	FALSE	IPI:EPA6-SP|NS:P00005|EPA6-SP	IPI:EPA6-SP|NS:P00005|EPA6-SP	IPI:EPA6-SP|NS:P00005|EPA6-SP
241220_NS-10053_CMH_sample61.09385.09385.2	C:\Users\nichollass\Desktop\2024_Dec_CMHSet2\HexNAc_upt070aa\241220_NS_10053_CMH_sample61\interact.pep.xml	AEEAFDLWNECAK	AEEAFDLWNECAK	.AEEAFDLWNECAK.ACVIDIKD	-	A	13	2	3026.06	1581.67	1581.68	791.843	791.846	1581.68	791.846	0	2.2817e-10	40.067	0	1	2	0	1	13	0	11C(57.0215)																		0	FALSE	IPI:EPA6-SP|NS:P00005|EPA6-SP	IPI:EPA6-SP|NS:P00005|EPA6-SP	IPI:EPA6-SP|NS:P00005|EPA6-SP
241220_NS-10053_CMH_sample61.09386.09386.2	C:\Users\nichollass\Desktop\2024_Dec_CMHSet2\HexNAc_upt070aa\241220_NS_10053_CMH_sample61\interact.pep.xml	AEEAFDLWNECAK	AEEAFDLWNECAK	.AEEAFDLWNECAK.ACVIDIKD	-	A	13	2	3026.37	1581.67	1581.68	791.843	791.846	1581.68	791.846	0	5.2966e-10	38.604	0	1	2	0	1	13	0	11C(57.0215)																		0	FALSE	IPI:EPA6-SP|NS:P00005|EPA6-SP	IPI:EPA6-SP|NS:P00005|EPA6-SP	IPI:EPA6-SP|NS:P00005|EPA6-SP
241220_NS-10053_CMH_sample61.09387.09387.2	C:\Users\nichollass\Desktop\2024_Dec_CMHSet2\HexNAc_upt070aa\241220_NS_10053_CMH_sample61\interact.pep.xml	AEEAFDLWNECAK	AEEAFDLWNECAK	.AEEAFDLWNECAK.ACVIDIKD	-	A	13	2	3026.73	1581.67	1581.68	791.843	791.846	1581.68	791.846	0	4.2584e-10	38.983	0	1	2	0	1	13	0	11C(57.0215)																		0	FALSE	IPI:EPA6-SP|NS:P00005|EPA6-SP	IPI:EPA6-SP|NS:P00005|EPA6-SP	IPI:EPA6-SP|NS:P00005|EPA6-SP
241220_NS-10053_CMH_sample61.09388.09388.2	C:\Users\nichollass\Desktop\2024_Dec_CMHSet2\HexNAc_upt070aa\241220_NS_10053_CMH_sample61\interact.pep.xml	AEEAFDLWNECAK	AEEAFDLWNECAK	.AEEAFDLWNECAK.ACVIDIKD	-	A	13	2	3026.8	1581.67	1581.68	791.843	791.846	1581.68	791.846	0	4.54203e-09	34.871	0	1	2	0	1	13	0	11C(57.0215)																		0	FALSE	IPI:EPA6-SP|NS:P00005|EPA6-SP	IPI:EPA6-SP|NS:P00005|EPA6-SP	IPI:EPA6-SP|NS:P00005|EPA6-SP
[truncated: 2,101 more rows]
[truncated: 3 more columns]

## Sheet: EPA
Spectrum	Spectrum File	Peptide	Modified Peptide	Extended Peptide	Prev AA	Next AA	Peptide Length	Charge	Retention	Observed Mass	Calibrated Observed Mass	Observed M/Z	Calibrated Observed M/Z	Calculated Peptide Mass	Calculated M/Z	Delta Mass	Expectation	Hyperscore	Nextscore	Probability	Number of Enzymatic Termini	Number of Missed Cleavages	Protein Start	Protein End	Intensity	Assigned Modifications	Observed Modifications	MSFragger Localization	Position Scores	Best Positions	Number Best Positions	Shifted Only Position Scores	Shifted Only Position Ions	Score Best Position	Ions Best Position	Score Second Best Position	Ions Second Best Position	Score All Unshifted	Ions All Unshifted	Score Shifted Best Position	Ions Shifted Best Position	Score Shifted All Positions	Ions Shifted All Positions	Purity	Is Unique	Protein	Protein ID	Entry Name	Gene
[truncated: 2,788 more rows]
[truncated: 3 more columns]
